# Supplementary material for: TGF-β induces miR-100 and miR-125b but blocks let-7a through LIN28B controlling PDAC progression
Source: Nat Commun. 2018 May 10;9:1845. doi: 10.1038/s41467-018-03962-x (PMC5945639; doi:10.1038/s41467-018-03962-x)
Supplement: Supplementary file 4 — Supplementary Data 1 [file 41467_2018_3962_MOESM4_ESM.xlsx]

## Sheet: PANC-1_vs_BxPC-3
miRNA	baseMean	log2FoldChange	lfcSE	stat	pvalue	padj
hsa-miR-205	25570.9	-12.0372	0.309448	-38.899	0	0
hsa-miR-200c	1558.74	-7.47298	0.275199	-27.1548	2.22126e-162	3.13198e-160
hsa-miR-200b	1553.06	-5.73702	0.216835	-26.4579	2.95646e-154	2.77907e-152
hsa-miR-548g	894.371	-6.30068	0.270058	-23.3308	2.15827e-120	1.52158e-118
hsa-miR-30e	1315.79	-5.01975	0.230246	-21.8017	2.2371e-105	1.26173e-103
hsa-miR-10a	812.34	3.82166	0.211335	18.0834	4.30565e-73	2.02365e-71
hsa-miR-203	256.237	-4.80804	0.281389	-17.0868	1.86214e-65	7.50175e-64
hsa-miR-200a	357.782	-3.48543	0.234912	-14.8372	8.42059e-50	2.96826e-48
hsa-miR-148a	187.054	-4.02439	0.274485	-14.6616	1.13557e-48	3.55812e-47
hsa-miR-429	153.1	-4.20484	0.300161	-14.0086	1.38005e-44	3.89175e-43
hsa-miR-31	106.763	4.3704	0.334732	13.0564	5.84281e-39	1.49789e-37
hsa-miR-222	291.846	-2.51021	0.231981	-10.8208	2.7446e-27	6.44982e-26
hsa-miR-26a	3811.43	-1.83871	0.172096	-10.6842	1.20651e-26	2.61721e-25
hsa-miR-135b	88.1948	-3.46916	0.326569	-10.623	2.32838e-26	4.69002e-25
hsa-miR-377	86.0113	3.77777	0.357466	10.5682	4.18593e-26	7.86956e-25
hsa-miR-221	1412.53	-2.03427	0.195639	-10.3981	2.52948e-25	4.45821e-24
hsa-miR-1260	1233.08	-2.01012	0.196119	-10.2495	1.18973e-24	1.97355e-23
hsa-miR-376c	81.6601	3.40947	0.344974	9.88326	4.92048e-23	7.70875e-22
hsa-miR-30b	750.459	-1.92831	0.198347	-9.7219	2.43207e-22	3.60971e-21
hsa-miR-196a	482.583	6.50397	0.684096	9.5074	1.9549e-21	2.75641e-20
hsa-miR-181b+hsa-miR-181d	102.592	-2.33133	0.257836	-9.0419	1.53979e-19	2.06772e-18
hsa-miR-20a+hsa-miR-20b	932.389	-1.70406	0.210067	-8.11201	4.97895e-16	6.3821e-15
hsa-miR-376a	40.0362	3.11733	0.386357	8.06851	7.11603e-16	8.72487e-15
hsa-miR-196b	114.702	-1.89509	0.235321	-8.05322	8.06405e-16	9.47526e-15
hsa-miR-450a	68.2744	2.3318	0.296631	7.86094	3.8127e-15	4.30073e-14
hsa-let-7d	806.125	-1.37775	0.179107	-7.69232	1.44489e-14	1.56715e-13
hsa-miR-92a	2925.32	-1.30541	0.179631	-7.26716	3.67125e-13	3.83442e-12
hsa-miR-23b	726.415	-1.49954	0.2089	-7.17827	7.06016e-13	6.86539e-12
hsa-miR-100	563.695	1.34179	0.186823	7.18218	6.86068e-13	6.86539e-12
hsa-miR-337-3p	34.1501	2.58874	0.368404	7.0269	2.11178e-12	1.98507e-11
hsa-miR-154	40.0722	2.3301	0.338327	6.88713	5.69274e-12	5.17856e-11
hsa-miR-27b	2512.92	-1.3164	0.192692	-6.83163	8.39529e-12	7.39835e-11
hsa-miR-487b	28.5873	2.75898	0.411694	6.70153	2.06252e-11	1.76252e-10
hsa-miR-103	1628.49	-1.26417	0.193702	-6.52639	6.73753e-11	5.58819e-10
hsa-miR-19b	1162.95	-1.32193	0.205227	-6.44128	1.18467e-10	9.54504e-10
hsa-miR-181a	956.851	-1.23445	0.194657	-6.34164	2.27338e-10	1.78081e-09
hsa-miR-146a	114.642	1.6159	0.257789	6.26831	3.64992e-10	2.78183e-09
hsa-miR-23a	2878.66	-1.25668	0.200651	-6.26303	3.77561e-10	2.8019e-09
hsa-miR-342-3p	55.2796	1.89134	0.305766	6.18559	6.18707e-10	4.47372e-09
hsa-miR-15a	729.457	-1.38221	0.224003	-6.17049	6.80808e-10	4.7997e-09
hsa-let-7a	3524.13	-1.16717	0.189907	-6.14603	7.94471e-10	5.33431e-09
hsa-miR-720	11460.1	-1.09307	0.177751	-6.14945	7.77531e-10	5.33431e-09
hsa-miR-93	271.561	-1.24976	0.203973	-6.12706	8.9516e-10	5.87059e-09
hsa-miR-24	3881.39	-1.12372	0.185891	-6.04502	1.49389e-09	9.36169e-09
hsa-miR-125b	1090.09	1.11275	0.18403	6.04658	1.47957e-09	9.36169e-09
hsa-miR-369-3p	24.1021	2.40746	0.430885	5.58726	2.30686e-08	1.4142e-07
hsa-miR-139-5p	25.2306	-2.29468	0.418281	-5.48597	4.11204e-08	2.46723e-07
hsa-miR-337-5p	26.9306	2.07761	0.391531	5.30638	1.11826e-07	6.56975e-07
hsa-miR-455-3p	106.906	-1.26432	0.239495	-5.27913	1.298e-07	7.47014e-07
hsa-miR-30d	74.3077	-1.41103	0.268808	-5.24922	1.52742e-07	8.61467e-07
hsa-miR-15b	332.503	-0.966893	0.187567	-5.15493	2.53726e-07	1.40296e-06
hsa-miR-224	59.9521	-1.42111	0.27692	-5.13187	2.86883e-07	1.55579e-06
hsa-miR-410	33.8462	1.75831	0.347486	5.06008	4.19074e-07	2.22979e-06
hsa-miR-455-5p	52.8352	-1.49488	0.299162	-4.9969	5.82602e-07	3.04248e-06
hsa-miR-708	111.599	-1.17297	0.236337	-4.96311	6.93723e-07	3.55691e-06
hsa-miR-1974	31.6822	1.78381	0.367257	4.85713	1.19099e-06	5.99749e-06
hsa-miR-495	40.0078	1.54262	0.318116	4.84925	1.2393e-06	6.13129e-06
hsa-let-7b	3205.75	-0.844087	0.174482	-4.83766	1.31376e-06	6.38759e-06
hsa-let-7e	596.966	-0.879122	0.184058	-4.77634	1.78513e-06	8.5323e-06
hsa-miR-324-5p	48.7856	1.42309	0.299009	4.75937	1.94202e-06	9.12748e-06
hsa-miR-431	24.0702	1.87334	0.39542	4.7376	2.16264e-06	9.8365e-06
hsa-miR-615-3p	18.6649	2.1104	0.445149	4.74088	2.12793e-06	9.8365e-06
hsa-miR-99a	46.1667	1.59017	0.336011	4.7325	2.21768e-06	9.92674e-06
hsa-miR-223	26.926	-1.77072	0.375061	-4.72116	2.34505e-06	1.03329e-05
hsa-miR-660	51.2353	1.41456	0.299999	4.71522	2.41452e-06	1.04753e-05
hsa-miR-1	37.8414	1.6447	0.354396	4.64086	3.46969e-06	1.4825e-05
hsa-miR-378	46.1807	-1.43952	0.313017	-4.59886	4.24812e-06	1.78801e-05
hsa-miR-26b	93.8169	-1.24545	0.271327	-4.5902	4.42823e-06	1.83641e-05
hsa-miR-1274b	350.157	-0.888173	0.194036	-4.57736	4.70888e-06	1.9245e-05
hsa-miR-126	259.933	1.04188	0.23496	4.43429	9.23751e-06	3.7214e-05
hsa-miR-127-3p	16.4072	2.03738	0.460445	4.4248	9.65335e-06	3.83415e-05
hsa-miR-1977	39.6528	-1.44321	0.328226	-4.39701	1.09753e-05	4.29864e-05
hsa-miR-106b	237.414	-1.05878	0.24171	-4.3804	1.18464e-05	4.57627e-05
hsa-miR-362-5p	33.0314	1.47573	0.339017	4.35297	1.34309e-05	5.11825e-05
hsa-miR-543	16.6866	2.06156	0.474452	4.34514	1.39184e-05	5.23331e-05
hsa-miR-193a-5p	17.9097	1.89105	0.438585	4.31171	1.61998e-05	6.01098e-05
hsa-miR-335	50.9019	-1.36452	0.319048	-4.27686	1.89549e-05	6.94192e-05
hsa-miR-361-5p	158.822	-1.00254	0.23642	-4.24051	2.23011e-05	8.0627e-05
hsa-miR-191	239.448	0.861453	0.204037	4.22205	2.42089e-05	8.64165e-05
hsa-miR-517c+hsa-miR-519a	33.2842	1.39921	0.338186	4.1374	3.51266e-05	0.000123821
hsa-miR-101	43.2615	-1.34664	0.327533	-4.11147	3.93151e-05	0.000136875
hsa-miR-340	92.0546	1.10119	0.269105	4.09204	4.27591e-05	0.000147049
hsa-let-7f	193.612	-0.892978	0.222812	-4.00777	6.12954e-05	0.000208257
hsa-miR-183	180.632	-0.816371	0.204369	-3.99459	6.48072e-05	0.000217567
hsa-miR-186	58.0878	-1.09919	0.282281	-3.89395	9.86247e-05	0.000327202
hsa-miR-1246	65.4088	-1.0598	0.272538	-3.88863	0.000100813	0.000330572
hsa-miR-25	325.782	-0.776292	0.201379	-3.85489	0.000115782	0.000375292
hsa-let-7g	975.676	-0.827871	0.217426	-3.8076	0.00014032	0.000444609
hsa-miR-34a	64.8613	1.10323	0.289672	3.80854	0.000139789	0.000444609
hsa-miR-1975	39.6396	-1.17227	0.308751	-3.79683	0.00014656	0.000459223
hsa-miR-423-5p	167.781	0.798131	0.213339	3.74115	0.000183182	0.000567663
hsa-miR-590-3p	28.1835	-1.36812	0.371161	-3.68605	0.00022776	0.000698133
hsa-miR-532-3p	22.2649	1.57289	0.428616	3.66969	0.000242849	0.00073638
hsa-miR-22	69.1911	-0.944822	0.260858	-3.62198	0.00029236	0.000870091
hsa-miR-532-5p	31.5785	1.25083	0.345407	3.62131	0.000293116	0.000870091
hsa-miR-1269	16.2545	-1.65941	0.460014	-3.6073	0.000309396	0.000908852
hsa-miR-425	54.1576	1.08425	0.307393	3.52725	0.000419905	0.00122076
hsa-miR-132	203.657	-0.758575	0.216253	-3.50781	0.000451804	0.00130009
hsa-miR-19a	28.9646	-1.24137	0.354369	-3.50303	0.00046	0.0013103
hsa-miR-423-3p	113.665	0.817021	0.234794	3.47973	0.00050191	0.00141539
hsa-miR-767-5p	21.8305	-1.37159	0.39616	-3.46221	0.000535763	0.00149589
hsa-miR-432	16.6385	1.53712	0.451238	3.40645	0.000658131	0.00181954
hsa-miR-190b	45.6284	-0.985079	0.292023	-3.37329	0.000742762	0.00203358
kshv-miR-K12-6-5p	31.0909	-1.13006	0.342635	-3.29814	0.000973272	0.00263906
hsa-miR-454	29.3046	-1.16946	0.355786	-3.28697	0.00101271	0.00271985
hsa-miR-362-3p	60.4956	0.947065	0.291694	3.24678	0.00116719	0.00310516
hsa-miR-29b	108.679	0.973477	0.302395	3.21922	0.00128538	0.00338763
hsa-miR-409-5p	16.9784	1.38987	0.4332	3.20837	0.00133491	0.0034856
hsa-miR-30a	414.406	0.708401	0.223768	3.16578	0.00154669	0.00400153
hsa-miR-99b	326.903	-0.582211	0.185949	-3.13103	0.00174194	0.0044657
hsa-miR-150	16.656	-1.4164	0.466914	-3.03354	0.00241705	0.0061406
hsa-miR-1266	24.8065	-1.14218	0.38376	-2.97628	0.00291765	0.00734623
hsa-miR-379	43.6343	0.894253	0.304294	2.93878	0.00329507	0.00822309
hsa-miR-641	29.3925	1.00375	0.345864	2.90214	0.0037062	0.00916797
hsa-miR-2117	29.3029	-1.01688	0.3531	-2.87986	0.00397854	0.00975606
hsa-miR-630	33.7692	-0.954403	0.333987	-2.8576	0.00426853	0.0103004
hsa-miR-1274a	649.712	0.568726	0.199048	2.85723	0.00427358	0.0103004
hsa-miR-376b	16.7086	1.16699	0.429423	2.71758	0.00657608	0.0157157
hsa-miR-449a	18.4557	1.16513	0.429816	2.71076	0.006713	0.0159081
hsa-miR-128	44.111	0.767468	0.290386	2.64293	0.00821932	0.0193154
hsa-miR-135a	17.7616	1.08149	0.418711	2.5829	0.00979747	0.0228338
hsa-miR-520a-3p	20.5228	1.02947	0.399377	2.57768	0.00994657	0.0229912
hsa-miR-106a+hsa-miR-17	54.3173	-0.692577	0.27417	-2.52609	0.0115341	0.0262595
hsa-miR-1254	21.0548	-0.994541	0.393768	-2.5257	0.0115467	0.0262595
hsa-miR-92b	106.89	0.543023	0.224376	2.42015	0.0155142	0.0350001
hsa-miR-539	31.2768	0.81138	0.336907	2.40832	0.0160262	0.0358681
hsa-miR-345	23.4944	-0.874613	0.366452	-2.3867	0.0170002	0.0377486
hsa-miR-656	17.465	0.987184	0.416151	2.37217	0.0176838	0.0389595
hsa-miR-484	66.7633	0.610012	0.261033	2.33691	0.0194437	0.0425048
hsa-miR-27a	378.943	-0.467986	0.20698	-2.26102	0.0237582	0.0511436
hsa-miR-515-3p	19.0216	0.906215	0.400711	2.26151	0.0237274	0.0511436
hsa-miR-365	28.826	0.742901	0.333219	2.22947	0.025783	0.0550818
hsa-miR-194	25.9937	-0.776113	0.351832	-2.20592	0.0273899	0.0580748
hsa-miR-370	20.3692	-0.859964	0.395535	-2.17418	0.0296919	0.0624859
hsa-miR-574-5p	32.4293	-0.706723	0.32822	-2.1532	0.031303	0.0653886
hsa-miR-329	14.1885	0.953202	0.454717	2.09625	0.0360597	0.0747708
hsa-miR-98	69.4259	0.539921	0.258554	2.08823	0.0367771	0.0757017
hsa-miR-155	32.1751	-0.692069	0.339925	-2.03595	0.0417557	0.0853269
hsa-miR-522	15.5855	0.848104	0.429176	1.97612	0.0481412	0.0976677
hsa-miR-2114	19.096	0.773263	0.393044	1.96737	0.0491407	0.0989835
hsa-miR-652	14.6631	0.908619	0.463125	1.96193	0.0497705	0.0995411
hsa-miR-1283	21.9532	0.847438	0.438149	1.93413	0.0530968	0.105446
hsa-miR-29a	4509.3	0.360978	0.188739	1.91258	0.0558023	0.110044
hsa-miR-874	15.2071	-0.862393	0.45999	-1.87481	0.0608189	0.119104
hsa-miR-21	8259.13	-0.453449	0.243085	-1.8654	0.0621259	0.120824
hsa-miR-655	114.988	0.425887	0.231543	1.83934	0.0658651	0.127219
hsa-miR-876-3p	17.8006	-0.747866	0.414488	-1.80431	0.0711823	0.136554
hsa-miR-873	17.9342	-0.743935	0.415284	-1.79139	0.0732306	0.139534
hsa-miR-486-3p	18.4872	-0.739278	0.414688	-1.78273	0.0746295	0.141245
hsa-miR-520d-5p+hsa-miR-527+ hsa-miR-518a-5p	28.6472	0.596739	0.337428	1.76849	0.0769789	0.14472
hsa-miR-1297	55.0762	0.475233	0.270561	1.75647	0.0790077	0.147551
hsa-miR-769-5p	20.4983	0.662393	0.379888	1.74365	0.0812195	0.150683
hsa-miR-320a	14.2229	-0.807882	0.464387	-1.73967	0.0819164	0.150983
hsa-miR-105	16.5886	-0.711583	0.421212	-1.68937	0.0911481	0.166668
hsa-miR-195	16.674	0.710073	0.420915	1.68698	0.091608	0.166668
hsa-miR-30c	224.564	-0.325137	0.198235	-1.64016	0.100973	0.182528
hsa-miR-580	18.3318	0.675468	0.412625	1.637	0.10163	0.182545
hsa-miR-125a-5p	972.249	-0.291692	0.182203	-1.60092	0.109395	0.195249
hsa-miR-599	15.1728	0.671071	0.428357	1.56662	0.117204	0.207872
hsa-miR-582-5p	20.8228	-0.618193	0.39946	-1.54757	0.121725	0.214541
hsa-miR-890	18.9154	-0.610814	0.40038	-1.52559	0.127113	0.222644
hsa-miR-125a-3p	63.7159	0.397702	0.261647	1.51999	0.128513	0.223707
hsa-miR-493	24.157	0.530987	0.355754	1.49257	0.13555	0.23387
hsa-miR-615-5p	37.3001	0.494984	0.332022	1.49082	0.13601	0.23387
hsa-miR-185	20.8717	0.569562	0.384144	1.48268	0.13816	0.236128
hsa-miR-595	20.8343	0.564939	0.386872	1.46027	0.144215	0.244991
hsa-miR-216a	21.3931	0.544753	0.375585	1.45041	0.146944	0.245443
hsa-miR-301a	106.289	-0.35662	0.245965	-1.44988	0.147092	0.245443
hsa-miR-1979	86.9722	-0.380097	0.261474	-1.45367	0.146038	0.245443
hsa-miR-450b-5p	35.3706	0.447584	0.312982	1.43006	0.1527	0.253302
hsa-miR-542-3p	36.1274	0.452397	0.31772	1.42388	0.15448	0.254756
hsa-miR-301b	12.7306	0.655903	0.465558	1.40885	0.158878	0.258981
hsa-miR-574-3p	48.6687	0.389519	0.276359	1.40947	0.158696	0.258981
hsa-miR-151-3p	71.1084	-0.350778	0.251307	-1.39581	0.16277	0.2638
hsa-miR-523	37.719	0.416132	0.303532	1.37097	0.170385	0.273003
hcmv-miR-US33-3p	20.9059	0.53247	0.388042	1.3722	0.170002	0.273003
hsa-miR-10b	15.7105	0.585802	0.435537	1.34501	0.178622	0.284584
hsa-miR-1206	35.0937	0.420735	0.315256	1.33458	0.182013	0.288358
hsa-miR-34b	42.6616	0.393886	0.297895	1.32223	0.186092	0.293172
hsa-miR-145	32.2484	-0.437039	0.333522	-1.31038	0.190068	0.297774
hsa-miR-96	832.449	-0.305453	0.238385	-1.28135	0.200072	0.311715
hsa-miR-424	15.3278	-0.539304	0.429848	-1.25464	0.209611	0.323006
hsa-miR-654-3p	17.7805	-0.526293	0.419031	-1.25598	0.209125	0.323006
hsa-miR-130b	23.126	0.457779	0.372281	1.22966	0.218825	0.335373
hsa-miR-181c	24.6351	-0.434013	0.361593	-1.20028	0.23003	0.350641
hsa-miR-140-5p	38.8095	0.354016	0.30143	1.17446	0.240212	0.363767
hsa-miR-526a+hsa-miR-518d-5p+ hsa-miR-520c-5p	44.873	-0.339567	0.289748	-1.17194	0.241221	0.363767
hsa-miR-1973	19.822	0.444221	0.38695	1.14801	0.250966	0.376449
hsa-miR-136	42.8399	0.412137	0.363893	1.13258	0.257393	0.384046
hsa-miR-545	25.9194	0.38638	0.344319	1.12216	0.261796	0.38856
hsa-miR-1275	15.2854	0.494207	0.444338	1.11223	0.266038	0.392789
hsa-miR-1915	23.6498	0.39762	0.36146	1.10004	0.271315	0.398494
hsa-miR-330-5p	13.0349	0.502303	0.462414	1.08626	0.277363	0.405265
hsa-miR-551b	20.2566	0.414567	0.387006	1.07122	0.284072	0.412929
hsa-miR-32	16.6379	0.435405	0.432076	1.0077	0.313596	0.451194
hsa-miR-188-5p	34.8299	0.324381	0.321707	1.00831	0.313305	0.451194
hsa-miR-143	11.8375	0.478115	0.478542	0.999107	0.317743	0.45484
hsa-miR-496	155.388	0.211893	0.213595	0.992033	0.321181	0.455141
hsa-miR-1248	18.017	0.395257	0.397585	0.994145	0.320152	0.455141
hsa-miR-500+hsa-miR-501-5p	21.6994	0.375687	0.384092	0.978117	0.328016	0.462088
hcmv-miR-UL70-3p	18.8362	0.398504	0.409941	0.972103	0.330999	0.462088
hsv1-miR-H3	21.3903	0.383312	0.393665	0.973701	0.330205	0.462088
hsa-miR-514	20.7498	-0.41339	0.434855	-0.950637	0.341788	0.4748
hsa-miR-328	23.2732	0.365719	0.389163	0.939758	0.347341	0.477806
hsa-miR-603	21.4943	0.353767	0.375524	0.942063	0.34616	0.477806
hsa-miR-1287	17.8744	0.385759	0.412497	0.935179	0.349696	0.47871
hsa-miR-452	22.7722	-0.35804	0.385582	-0.92857	0.353112	0.478738
hsa-miR-548b-3p	26.3476	0.343831	0.369318	0.930988	0.35186	0.478738
hsa-miR-1251	16.8793	-0.379279	0.410848	-0.923161	0.355923	0.480241
hsa-miR-331-3p	96.1079	0.210525	0.231807	0.908189	0.363778	0.488502
hsa-miR-627	16.2008	0.375762	0.417044	0.901013	0.367581	0.490728
hsa-miR-663b	15.8717	-0.383849	0.427209	-0.898505	0.368916	0.490728
hsa-miR-300	18.036	0.357794	0.400542	0.893275	0.37171	0.492123
hsa-miR-323-5p	15.2843	0.396137	0.445552	0.889091	0.373954	0.492781
hsa-miR-629	21.4007	0.305163	0.382342	0.798142	0.424788	0.557164
hsa-miR-421	10.4872	0.410478	0.518698	0.791361	0.428733	0.558094
ebv-miR-BART8	13.9996	0.354534	0.448706	0.790124	0.429455	0.558094
hsa-let-7c	130.181	-0.163845	0.217283	-0.75406	0.450813	0.573123
hsa-miR-137	13.3333	-0.341971	0.451492	-0.757425	0.448795	0.573123
hsa-miR-142-3p	11.7018	0.368979	0.482771	0.764295	0.444692	0.573123
hsa-miR-516a-3p	19.4026	0.300396	0.398697	0.753446	0.451182	0.573123
hsa-miR-566	23.2251	0.278144	0.366742	0.758418	0.448201	0.573123
hsa-miR-519b-3p	16.1496	0.315455	0.42296	0.745827	0.455772	0.576357
hsa-miR-34c-5p	23.3474	0.26955	0.369845	0.72882	0.466112	0.579046
hsa-miR-600	38.9835	0.22786	0.308869	0.737724	0.460682	0.579046
hsa-miR-613	15.3815	0.315575	0.432475	0.729694	0.465577	0.579046
hsv1-miR-H1	25.8993	0.254104	0.348187	0.729792	0.465517	0.579046
hsa-miR-885-5p	56.024	0.195888	0.270064	0.725339	0.468244	0.579144
hsa-miR-548f	23.4801	0.272918	0.379307	0.719518	0.471822	0.581021
hsa-miR-346	25.3401	-0.245392	0.348052	-0.705044	0.480783	0.589482
hsa-miR-520g	16.9391	0.289122	0.414627	0.697307	0.485611	0.592824
hsa-let-7i	1279.57	-0.144848	0.212753	-0.680827	0.495981	0.602873
hsa-miR-1308	31.6284	0.214697	0.323777	0.6631	0.507267	0.613945
hsa-miR-374b	134.551	-0.160073	0.247213	-0.647509	0.517303	0.620763
hsa-miR-548a-5p	25.6737	-0.226398	0.349288	-0.648171	0.516875	0.620763
hsa-miR-220a	19.0515	0.249214	0.404599	0.615953	0.537926	0.642776
hsa-miR-193b	139.188	0.129744	0.216235	0.600013	0.548498	0.649901
kshv-miR-K12-12	23.1017	0.225185	0.37374	0.602518	0.54683	0.649901
hsa-miR-361-3p	36.0556	-0.179449	0.30792	-0.582778	0.560043	0.660803
hsa-miR-744	30.5472	0.177912	0.329889	0.539308	0.589674	0.692867
hsa-miR-324-3p	27.7224	0.175087	0.336965	0.519601	0.603342	0.705985
hsa-miR-133a	283.378	0.107218	0.221245	0.484612	0.627951	0.72971
ebv-miR-BART6-5p	34.7033	0.150739	0.311814	0.483426	0.628793	0.72971
hsa-miR-29c	96.537	-0.108028	0.227162	-0.475552	0.634394	0.733193
hsa-miR-218	22.5871	-0.169806	0.366411	-0.463429	0.643057	0.740171
hsa-miR-122	38.5269	-0.134054	0.299721	-0.447262	0.654686	0.744441
hsa-miR-374a	249.041	0.116702	0.25873	0.451057	0.651948	0.744441
hsa-miR-518f	35.1873	0.143044	0.318928	0.448515	0.653781	0.744441
hsa-miR-499-5p	15.5326	0.173438	0.442296	0.392132	0.694961	0.783916
hcmv-miR-US5-2	25.4494	0.140226	0.355224	0.394755	0.693023	0.783916
hsa-miR-1225-3p	16.3189	0.139121	0.416936	0.333675	0.738625	0.82985
hsa-miR-134	21.8941	0.121296	0.376245	0.322384	0.747162	0.83611
hsa-miR-561	19.734	-0.116713	0.393181	-0.296842	0.766587	0.854457
hsa-miR-151-5p	130.765	-0.0613462	0.221825	-0.276552	0.782124	0.868342
hsa-miR-28-5p	12.3123	-0.125929	0.482473	-0.261007	0.794087	0.878167
hsa-miR-548a-3p	24.6617	0.0859652	0.354735	0.242336	0.80852	0.890635
hsa-miR-107	118.505	0.0496599	0.223725	0.221969	0.824338	0.897542
hsa-miR-148b	164.057	-0.0482059	0.216749	-0.222404	0.823999	0.897542
kshv-miR-K12-4-5p	18.2547	0.0911464	0.397624	0.229228	0.818692	0.897542
hsa-miR-767-3p	16.4027	-0.0919745	0.425911	-0.215948	0.829028	0.899177
hsa-miR-197	38.7913	-0.0627012	0.305126	-0.205493	0.837187	0.904547
hsa-miR-296-5p	7.86772	0.114012	0.591181	0.192855	0.847073	0.911735
hsa-miR-453	94.971	0.0414587	0.230113	0.180167	0.857021	0.918936
hsa-miR-591	17.435	0.0694388	0.405579	0.171209	0.86406	0.922973
hsv1-miR-H7	13.1822	0.0746707	0.450329	0.165814	0.868304	0.924006
hsa-miR-651	30.6874	0.0473802	0.324278	0.14611	0.883835	0.935714
ebv-miR-BART16	16.7677	0.061816	0.430951	0.143441	0.885942	0.935714
hsa-miR-581	13.7565	-0.05419	0.450967	-0.120164	0.904353	0.951596
hsa-miR-2115	13.7524	-0.0515975	0.455399	-0.113302	0.909791	0.953759
hsa-miR-2054	16.3352	0.044009	0.432694	0.101709	0.918987	0.959831
hsa-miR-1252	13.282	0.0428	0.462658	0.0925089	0.926294	0.963892
hsv1-miR-H8	20.244	0.0335216	0.382301	0.0876839	0.930128	0.964324
hsa-miR-598	20.2481	0.0304874	0.382198	0.0797687	0.936421	0.967292
hsa-miR-142-5p	23.3906	0.0208595	0.365519	0.057068	0.954491	0.979192
hsa-miR-146b-5p	19.7617	0.0223399	0.394892	0.0565721	0.954886	0.979192
hsa-miR-555	15.5872	0.0178338	0.427609	0.0417059	0.966733	0.984333
hsa-miR-664	77.7152	0.00956222	0.244467	0.0391145	0.968799	0.984333
hsa-miR-1912	19.4927	0.0145925	0.392874	0.037143	0.970371	0.984333
hsa-miR-363	26.2051	-0.00348663	0.392443	-0.00888443	0.992911	0.994822
hsa-miR-548i	20.6178	-0.00248392	0.38272	-0.00649016	0.994822	0.994822
hsa-miR-576-3p	13.4488	-0.00567626	0.482929	-0.0117538	0.990622	0.994822
hsa-miR-891b	14.889	0.00412907	0.438287	0.00942094	0.992483	0.994822
hsa-miR-9	137.939	4.65608	0.365875	12.7258	NA	NA
hsa-miR-16	4078.24	-1.58218	0.215628	-7.33752	NA	NA
hsa-miR-18a	149.43	2.38884	1.09007	2.19146	NA	NA
hsa-miR-18b	120.723	3.40457	1.23767	2.75079	NA	NA
hsa-miR-141	224.085	-5.4581	0.362882	-15.041	NA	NA
hsa-miR-192	0	NA	NA	NA	NA	NA

## Sheet: PANC-1+TGFb_vs_PANC-1+Veh
miRNA	baseMean	log2FoldChange	lfcSE	stat	pvalue	padj
hsa-miR-100	1285.49	1.04636	0.159653	6.554	5.60167e-11	2.3527e-09
hsa-miR-125b	2158.75	0.863719	0.164172	5.26105	1.43238e-07	3.008e-06
hsa-miR-10a	1184.16	-0.567373	0.164048	-3.45857	0.000543041	0.00760258
hsa-miR-92a	2009.51	0.506232	0.155574	3.25396	0.00113807	0.0119497
hsa-miR-27a	385.459	0.524071	0.166642	3.14489	0.00166151	0.0134754
hsa-miR-181a	691.201	0.520774	0.167907	3.10156	0.00192506	0.0134754
hsa-miR-23a	1948.89	0.422597	0.16213	2.60653	0.0091464	0.0548784
hsa-miR-24	2768.99	0.396752	0.160212	2.47642	0.0132709	0.0696723
hsa-let-7b	1917.13	-0.370819	0.157184	-2.35915	0.018317	0.0854796
hsa-miR-196a	807.812	-0.31757	0.169681	-1.87157	0.0612657	0.233923
hsa-miR-1274a	918.666	0.397947	0.208338	1.9101	0.0561203	0.233923
hsa-miR-26a	1434.14	-0.277345	0.153216	-1.81015	0.0702724	0.245954
hsa-miR-126	291.009	-0.330411	0.195116	-1.69341	0.0903777	0.29199
hsa-miR-221	591.724	0.263097	0.165344	1.5912	0.111564	0.334691
hsa-miR-15a	344.956	-0.268644	0.182948	-1.46842	0.14199	0.383915
hsa-miR-19b	713.471	0.265764	0.182921	1.45289	0.146253	0.383915
hsa-miR-27b	1498.23	0.203316	0.159578	1.27408	0.202634	0.500625
hsa-miR-29a	5250.4	0.192037	0.157915	1.21608	0.223954	0.522559
hsa-miR-30b	275.554	-0.18512	0.179443	-1.03164	0.302243	0.668116
hsa-miR-20a+hsa-miR-20b	448.096	0.162637	0.188073	0.864755	0.387173	0.707012
hsa-miR-23b	386.495	0.155606	0.179009	0.869265	0.384702	0.707012
hsa-miR-25	247.1	0.168017	0.176856	0.950023	0.342101	0.707012
hsa-miR-125a-5p	889.512	0.146224	0.16014	0.913097	0.361191	0.707012
hsa-let-7e	425.446	0.133158	0.160075	0.831851	0.405493	0.709613
hsa-miR-15b	229.852	0.141084	0.177966	0.792755	0.427921	0.718907
hsa-let-7d	411.083	-0.103908	0.162681	-0.638719	0.523006	0.844856
hsa-miR-31	203.429	0.0978682	0.174247	0.561662	0.574346	0.857178
hsa-miR-133a	270.191	-0.100415	0.187291	-0.536141	0.591861	0.857178
hsa-miR-374a	221.933	-0.136666	0.229493	-0.595512	0.551501	0.857178
hsa-miR-1260	490.429	0.0969207	0.193153	0.501782	0.615821	0.862149
hsa-let-7a	2111.29	0.0441658	0.153964	0.286858	0.774221	0.932702
hsa-miR-9	243.539	-0.0780469	0.201215	-0.387878	0.698106	0.932702
hsa-miR-21	6771.68	0.0510547	0.186145	0.274273	0.783875	0.932702
hsa-miR-30a	502.079	0.0546524	0.177369	0.308129	0.757984	0.932702
hsa-miR-99b	246.174	-0.0523708	0.17508	-0.299124	0.764845	0.932702
hsa-miR-1274b	241.155	0.0500997	0.197206	0.254048	0.799459	0.932702
hsa-let-7g	659.091	-0.0380508	0.177517	-0.21435	0.830274	0.942473
hsa-miR-103	904.326	-0.0225087	0.163255	-0.137875	0.890339	0.972895
hsa-miR-191	293.086	-0.0226946	0.186997	-0.121364	0.903403	0.972895
hsa-let-7i	1162.55	0.00690167	0.172447	0.0400219	0.968076	0.979938
hsa-miR-16	1947.33	0.00950613	0.179751	0.052885	0.957824	0.979938
hsa-miR-96	707.31	-0.00453535	0.180358	-0.0251463	0.979938	0.979938
hsa-let-7c	105.301	-0.282974	0.187224	-1.51142	0.130681	NA
hsa-let-7f	143.163	0.22141	0.182841	1.21094	0.225919	NA
hsa-miR-1	49.8419	-0.206359	0.209426	-0.985352	0.324451	NA
hsa-miR-10b	21.2203	0.255379	0.226639	1.12681	0.259824	NA
hsa-miR-18a	146.958	-0.277782	0.149394	-1.85939	NA	NA
hsa-miR-18b	120.376	-0.213642	0.123736	-1.7266	NA	NA
hsa-miR-19a	16.1133	-0.0211495	0.230744	-0.0916576	0.92697	NA
hsa-miR-22	47.2292	0.0926647	0.205905	0.450037	0.652684	NA
hsa-miR-26b	58.2889	0.193965	0.213637	0.907919	0.363921	NA
hsa-miR-28-5p	14.1771	0.314072	0.231669	1.35569	0.175197	NA
hsa-miR-29b	142.775	0.0896927	0.203056	0.441713	0.658697	NA
hsa-miR-29c	83.3007	-0.165295	0.189352	-0.872954	0.382688	NA
hsa-miR-30c	170.568	-0.292332	0.171316	-1.70639	0.0879361	NA
hsa-miR-30d	39.7872	0.0525761	0.212375	0.247563	0.804472	NA
hsa-miR-30e	75.8902	0.0623615	0.203463	0.306501	0.759223	NA
hsa-miR-32	21.4994	0.257447	0.227897	1.12966	0.258618	NA
hsa-miR-34a	78.573	-0.163003	0.200547	-0.812792	0.416337	NA
hsa-miR-34b	42.8273	-0.175944	0.211883	-0.83038	0.406324	NA
hsa-miR-34c-5p	21.1036	-0.284933	0.227459	-1.25268	0.210321	NA
hsa-miR-92b	115.772	-0.129751	0.18366	-0.706474	0.479893	NA
hsa-miR-93	153.501	3.21443e-05	0.176187	0.000182444	0.999854	NA
hsa-miR-98	79.6142	0.0233543	0.191422	0.122004	0.902896	NA
hsa-miR-99a	67.1366	0.0226672	0.199537	0.113599	0.909555	NA
hsa-miR-101	23.9865	0.059325	0.22533	0.263281	0.792334	NA
hsa-miR-105	11.4475	-0.0704382	0.231302	-0.304529	0.760725	NA
hsa-miR-106a+hsa-miR-17	37.4208	-0.12644	0.211828	-0.596899	0.550575	NA
hsa-miR-106b	148.616	0.0320783	0.186266	0.172218	0.863267	NA
hsa-miR-107	111.665	-0.0767731	0.184655	-0.415766	0.677581	NA
hsa-miR-122	32.6843	-0.152282	0.217091	-0.701463	0.483014	NA
hsa-miR-125a-3p	66.2491	-0.120218	0.198239	-0.606427	0.544231	NA
hsa-miR-127-3p	28.5759	0.196534	0.221983	0.885353	0.375967	NA
hsa-miR-128	47.5053	-0.255599	0.206123	-1.24003	0.214965	NA
hsa-miR-130b	26.1598	0.0396566	0.221944	0.178678	0.85819	NA
hsa-miR-132	141.673	-0.0449313	0.182391	-0.246346	0.805415	NA
hsa-miR-134	20.5535	-0.12212	0.227896	-0.535859	0.592056	NA
hsa-miR-135a	23.8573	0.0470899	0.225284	0.209024	0.834429	NA
hsa-miR-135b	13.9906	0.0239172	0.231339	0.103386	0.917657	NA
hsa-miR-136	53.4281	0.256448	0.218358	1.17444	0.240219	NA
hsa-miR-137	14.5394	0.337039	0.231403	1.45651	0.145253	NA
hsa-miR-139-5p	8.28015	0.0289967	0.227274	0.127585	0.898478	NA
hsa-miR-140-5p	38.2723	-0.165906	0.219197	-0.756883	0.44912	NA
hsa-miR-141	8.60203	-0.0906571	0.227978	-0.397657	0.690883	NA
hsa-miR-142-3p	14.3816	0.162506	0.231514	0.701925	0.482726	NA
hsa-miR-142-5p	22.3237	-0.0337266	0.226823	-0.148691	0.881797	NA
hsa-miR-143	15.5236	0.218794	0.231057	0.946929	0.343675	NA
hsa-miR-145	32.5584	0.383838	0.218275	1.7585	0.0786618	NA
hsa-miR-146a	163.585	-0.0218727	0.193465	-0.113058	0.909985	NA
hsa-miR-146b-5p	16.7455	-0.23109	0.230583	-1.0022	0.316247	NA
hsa-miR-148a	22.0879	0.121214	0.227703	0.532334	0.594495	NA
hsa-miR-148b	143.078	-0.184899	0.179893	-1.02783	0.304031	NA
hsa-miR-150	9.2622	0.0905816	0.227509	0.398144	0.690524	NA
hsa-miR-151-3p	55.9098	-0.161646	0.2043	-0.791219	0.428816	NA
hsa-miR-151-5p	129.526	0.123239	0.184839	0.666737	0.50494	NA
hsa-miR-154	68.1383	0.119557	0.195369	0.611954	0.540568	NA
hsa-miR-155	24.4489	0.0576984	0.223928	0.257665	0.796666	NA
hsa-miR-181b+hsa-miR-181d	44.2912	0.560266	0.212375	2.63809	0.00833734	NA
hsa-miR-181c	19.4959	-0.0557158	0.227534	-0.244868	0.806559	NA
hsa-miR-183	123.726	-0.0325244	0.179071	-0.181628	0.855875	NA
hsa-miR-185	20.7127	-0.281504	0.227192	-1.23906	0.215325	NA
hsa-miR-186	34.3085	-0.0525346	0.215722	-0.243529	0.807596	NA
hsa-miR-188-5p	35.0818	-0.116964	0.214392	-0.545559	0.585369	NA
hsa-miR-190b	28.9701	-0.0223723	0.219356	-0.101991	0.918764	NA
hsa-miR-192	0	NA	NA	NA	NA	NA
hsa-miR-193a-5p	24.4833	-0.208289	0.223606	-0.931497	0.351597	NA
hsa-miR-193b	156.786	0.263483	0.176383	1.49382	0.135224	NA
hsa-miR-194	21.6884	0.274579	0.226445	1.21256	0.225297	NA
hsa-miR-195	19.1253	-0.061886	0.228489	-0.270849	0.786507	NA
hsa-miR-196b	44.4043	-0.103915	0.209723	-0.495484	0.620259	NA
hsa-miR-197	32.4271	-0.250509	0.218056	-1.14883	0.250625	NA
hsa-miR-200a	59.3863	0.120784	0.208804	0.578459	0.562954	NA
hsa-miR-200b	50.3478	-0.150443	0.204863	-0.734363	0.462728	NA
hsa-miR-200c	15.1436	-0.109115	0.231021	-0.472318	0.6367	NA
hsa-miR-203	16.3598	-0.0388763	0.230594	-0.168592	0.866118	NA
hsa-miR-205	10.38	-0.0578071	0.230529	-0.250759	0.802	NA
hsa-miR-216a	28.7534	0.295203	0.220408	1.33935	0.180458	NA
hsa-miR-218	20.8778	0.0437056	0.226844	0.192668	0.847219	NA
hsa-miR-220a	16.1295	-0.354022	0.231413	-1.52983	0.126059	NA
hsa-miR-222	87.761	0.132768	0.2	0.663839	0.506793	NA
hsa-miR-223	11.4101	-0.0289424	0.230945	-0.125321	0.900269	NA
hsa-miR-224	37.5597	0.34478	0.213022	1.61852	0.105551	NA
hsa-miR-296-5p	6.28072	-0.254592	0.22104	-1.15179	0.249407	NA
hsa-miR-300	20.3404	0.0701722	0.227457	0.308507	0.757696	NA
hsa-miR-301a	83.8859	-0.141461	0.189676	-0.745803	0.455787	NA
hsa-miR-301b	16.8402	0.177948	0.229843	0.774214	0.438804	NA
hsa-miR-320a	10.6688	0.102442	0.231079	0.443322	0.657533	NA
hsa-miR-323-5p	15.7826	-0.0945202	0.230707	-0.409698	0.682027	NA
hsa-miR-324-3p	26.642	-0.115864	0.222569	-0.520575	0.602663	NA
hsa-miR-324-5p	63.5162	-0.164091	0.198937	-0.824841	0.409462	NA
hsa-miR-328	23.2406	-0.141367	0.22594	-0.625683	0.531523	NA
hsa-miR-329	20.0606	0.175355	0.228463	0.767541	0.44276	NA
hsa-miR-330-5p	16.9127	0.21494	0.230185	0.933774	0.35042	NA
hsa-miR-331-3p	97.011	-0.0441265	0.18709	-0.235857	0.813544	NA
hsa-miR-335	28.0156	0.0643615	0.228496	0.281675	0.778193	NA
hsa-miR-337-3p	59.2538	0.105704	0.199033	0.531088	0.595358	NA
hsa-miR-337-5p	48.7719	0.301469	0.210759	1.4304	0.152603	NA
hsa-miR-340	123.124	0.0618046	0.194625	0.317557	0.750821	NA
hsa-miR-342-3p	84.8962	0.0418008	0.193111	0.21646	0.828629	NA
hsa-miR-345	17.4419	0.151177	0.229251	0.659439	0.509614	NA
hsa-miR-346	20.5574	-0.146724	0.226706	-0.647198	0.517504	NA
hsa-miR-361-3p	33.0441	0.0307955	0.216392	0.142313	0.886833	NA
hsa-miR-361-5p	101.38	0.0164309	0.193771	0.0847953	0.932424	NA
hsa-miR-362-3p	82.056	0.159774	0.204633	0.780782	0.434931	NA
hsa-miR-362-5p	53.0643	0.262917	0.2039	1.28944	0.197245	NA
hsa-miR-363	23.9558	-0.0876472	0.227808	-0.384741	0.700429	NA
hsa-miR-365	35.0145	0.0167696	0.213739	0.0784581	0.937464	NA
hsa-miR-369-3p	44.0491	0.242701	0.212546	1.14188	0.253505	NA
hsa-miR-370	13.7288	-0.0190883	0.231539	-0.0824411	0.934296	NA
hsa-miR-374b	108.879	-0.245576	0.195918	-1.25346	0.210038	NA
hsa-miR-376a	84.2342	0.396266	0.202013	1.96159	0.0498105	NA
hsa-miR-376b	24.5724	0.173631	0.22311	0.778231	0.436433	NA
hsa-miR-376c	176.712	0.424018	0.202697	2.09189	0.0364488	NA
hsa-miR-377	188.702	0.417038	0.201499	2.06968	0.0384825	NA
hsa-miR-378	21.5688	-0.183534	0.228795	-0.802176	0.422451	NA
hsa-miR-379	51.4251	-0.118517	0.205857	-0.575723	0.564802	NA
hsa-miR-409-5p	22.109	-0.124204	0.226448	-0.548486	0.583358	NA
hsa-miR-410	45.5846	-0.215099	0.211121	-1.01884	0.308279	NA
hsa-miR-421	13.6183	0.209014	0.231522	0.902785	0.36664	NA
hsa-miR-423-3p	119.67	-0.379892	0.186024	-2.04217	0.041135	NA
hsa-miR-423-5p	197.238	-0.0923347	0.183468	-0.503274	0.614771	NA
hsa-miR-424	14.2262	0.238168	0.231372	1.02937	0.303305	NA
hsa-miR-425	75.3723	0.134154	0.205341	0.653319	0.51355	NA
hsa-miR-429	13.4297	-0.137714	0.231621	-0.594569	0.552132	NA
hsa-miR-431	35.1418	-0.0641036	0.216104	-0.296633	0.766746	NA
hsa-miR-432	28.2125	0.282987	0.222699	1.27071	0.20383	NA
hsa-miR-449a	20.1465	-0.372053	0.228949	-1.62505	0.104151	NA
hsa-miR-450a	93.8591	-0.373758	0.191708	-1.94962	0.0512215	NA
hsa-miR-450b-5p	40.5238	0.0645101	0.210776	0.30606	0.759559	NA
hsa-miR-452	19.2848	0.00636784	0.229289	0.0277722	0.977844	NA
hsa-miR-453	90.809	-0.0500974	0.189592	-0.264237	0.791597	NA
hsa-miR-454	15.0654	-0.211738	0.230959	-0.916777	0.359259	NA
hsa-miR-455-3p	60.2181	0.011072	0.200575	0.0552014	0.955978	NA
hsa-miR-455-5p	25.6895	-0.0521373	0.22208	-0.234768	0.814389	NA
hsa-miR-484	68.9201	-0.278305	0.194418	-1.43147	0.152294	NA
hsa-miR-486-3p	12.5069	-0.0875772	0.231591	-0.378155	0.705315	NA
hsa-miR-487b	45.477	-0.10808	0.20676	-0.522734	0.60116	NA
hsa-miR-493	28.9088	0.0901301	0.219218	0.411143	0.680968	NA
hsa-miR-495	69.6695	0.401024	0.197061	2.03503	0.0418482	NA
hsa-miR-496	162.243	0.022351	0.178755	0.125037	0.900494	NA
hsa-miR-499-5p	14.1812	-0.181724	0.231315	-0.785615	0.432093	NA
hsa-miR-500+hsa-miR-501-5p	24.439	0.0639871	0.223406	0.286417	0.774559	NA
hsa-miR-514	17.4398	0.0233565	0.230131	0.101492	0.91916	NA
hsa-miR-515-3p	21.9768	-0.153813	0.225318	-0.682649	0.494829	NA
hsa-miR-516a-3p	20.462	-0.0235316	0.228725	-0.102882	0.918057	NA
hsa-miR-517c+hsa-miR-519a	56.3862	0.37573	0.207	1.81512	0.0695059	NA
hsa-miR-518f	37.3322	0.0960043	0.213877	0.448877	0.65352	NA
hsa-miR-519b-3p	19.9411	0.21668	0.228647	0.947661	0.343302	NA
hsa-miR-520a-3p	23.3991	-0.223374	0.225836	-0.989098	0.322615	NA
hsa-miR-520d-5p+hsa-miR-527+ hsa-miR-518a-5p	29.5126	-0.233903	0.220043	-1.06299	0.287787	NA
hsa-miR-520g	16.8837	-0.102591	0.23103	-0.444056	0.657002	NA
hsa-miR-522	20.1303	0.072419	0.226996	0.319033	0.749702	NA
hsa-miR-523	38.3473	-0.170887	0.212808	-0.803014	0.421967	NA
hsa-miR-526a+hsa-miR-518d-5p+ hsa-miR-520c-5p	41.571	0.170852	0.209696	0.814761	0.415209	NA
hsa-miR-532-3p	28.4544	-0.205076	0.225186	-0.910696	0.362455	NA
hsa-miR-532-5p	41.3028	-0.0564941	0.213338	-0.26481	0.791156	NA
hsa-miR-539	34.4736	-0.225987	0.217471	-1.03916	0.298729	NA
hsa-miR-542-3p	41.2103	0.0380414	0.213451	0.178221	0.85855	NA
hsa-miR-543	30.8007	0.312289	0.220325	1.4174	0.156365	NA
hsa-miR-545	28.5427	0.0189096	0.219643	0.0860925	0.931393	NA
hsa-miR-548a-3p	26.3799	0.128311	0.223108	0.575105	0.56522	NA
hsa-miR-548a-5p	23.2648	0.0426717	0.225556	0.189185	0.849948	NA
hsa-miR-548b-3p	28.9532	0.0276795	0.220266	0.125664	0.899998	NA
hsa-miR-548f	24.5222	0.00123918	0.225513	0.00549495	0.995616	NA
hsa-miR-548g	19.1384	-0.176325	0.229329	-0.768873	0.441969	NA
hsa-miR-548i	20.8822	0.0944104	0.226413	0.416984	0.67669	NA
hsa-miR-551b	19.8761	-0.216205	0.22807	-0.947973	0.343143	NA
hsa-miR-555	17.3763	0.211022	0.230033	0.917356	0.358956	NA
hsa-miR-561	16.4358	-0.184543	0.230635	-0.800151	0.423623	NA
hsa-miR-566	23.1151	-0.111866	0.225989	-0.495006	0.620596	NA
hsa-miR-574-3p	54.7846	0.068422	0.204527	0.334538	0.737974	NA
hsa-miR-574-5p	25.6646	0.142915	0.223936	0.638197	0.523345	NA
hsa-miR-576-3p	14.0129	0.108251	0.231669	0.467267	0.640309	NA
hsa-miR-580	19.7933	-0.157375	0.228829	-0.687739	0.491617	NA
hsa-miR-581	13.6378	0.0795293	0.231516	0.343515	0.731211	NA
hsa-miR-582-5p	13.3122	-0.249182	0.231663	-1.07562	0.282096	NA
hsa-miR-590-3p	17.1379	0.213041	0.230398	0.924666	0.355139	NA
hsa-miR-591	18.76	0.145836	0.228431	0.638426	0.523197	NA
hsa-miR-595	23.978	0.000472678	0.223703	0.00211297	0.998314	NA
hsa-miR-598	20.7173	0.0816048	0.22688	0.359683	0.719084	NA
hsa-miR-599	16.634	-0.137539	0.23049	-0.596725	0.550691	NA
hsa-miR-600	34.9721	-0.294674	0.216866	-1.35878	0.174215	NA
hsa-miR-603	22.3589	-0.082262	0.228834	-0.359483	0.719234	NA
hsa-miR-613	15.4285	-0.0983266	0.231226	-0.42524	0.670662	NA
hsa-miR-615-3p	21.4188	-0.663461	0.227069	-2.92185	0.00347963	NA
hsa-miR-615-5p	43.7496	0.0666068	0.216047	0.308298	0.757856	NA
hsa-miR-627	17.7649	0.00709976	0.230681	0.0307774	0.975447	NA
hsa-miR-629	20.665	-0.1766	0.229788	-0.768535	0.442169	NA
hsa-miR-630	27.5471	0.360637	0.22366	1.61243	0.106868	NA
hsa-miR-641	34.9424	-0.154121	0.214914	-0.717128	0.473295	NA
hsa-miR-651	31.89	0.101747	0.22121	0.459956	0.645548	NA
hsa-miR-652	17.8264	-0.0763882	0.231107	-0.330532	0.740998	NA
hsa-miR-654-3p	15.1659	0.108169	0.231505	0.467243	0.640326	NA
hsa-miR-655	122.426	-0.0804259	0.180631	-0.44525	0.656139	NA
hsa-miR-656	22.5146	0.00747366	0.225225	0.0331831	0.973529	NA
hsa-miR-660	75.5632	0.126817	0.199319	0.636251	0.524613	NA
hsa-miR-663b	14.2188	0.10631	0.231587	0.459047	0.6462	NA
hsa-miR-664	69.2395	-0.18095	0.194475	-0.930455	0.352136	NA
hsa-miR-708	61.2173	-0.157354	0.20059	-0.784455	0.432773	NA
hsa-miR-720	7952.6	0.14588	0.229078	0.636813	NA	NA
hsa-miR-744	31.4231	0.0157631	0.223203	0.0706223	0.943698	NA
hsa-miR-767-3p	12.7654	-0.25967	0.231541	-1.12148	0.262082	NA
hsa-miR-767-5p	12.1924	0.0623313	0.231633	0.269095	0.787857	NA
hsa-miR-769-5p	19.7336	-0.387023	0.227782	-1.6991	0.0893009	NA
hsa-miR-873	10.9877	-0.231713	0.231119	-1.00257	0.316068	NA
hsa-miR-874	11.0422	0.0869119	0.231113	0.376058	0.706874	NA
hsa-miR-876-3p	14.1108	0.152469	0.231389	0.658931	0.50994	NA
hsa-miR-885-5p	52.718	-0.189197	0.208372	-0.907977	0.36389	NA
hsa-miR-890	14.9131	0.0612128	0.231083	0.264895	0.79109	NA
hsa-miR-891b	14.2011	-0.0217213	0.231624	-0.0937784	0.925285	NA
hsa-miR-1206	37.0624	-0.0935373	0.216244	-0.432554	0.665339	NA
hsa-miR-1225-3p	14.6876	-0.161575	0.231519	-0.697889	0.485247	NA
hsa-miR-1246	42.8798	0.119967	0.21011	0.570972	0.568019	NA
hsa-miR-1248	18.2881	-0.138844	0.228936	-0.606474	0.5442	NA
hsa-miR-1251	14.7593	0.06706	0.231042	0.29025	0.771625	NA
hsa-miR-1252	14.5017	0.160778	0.231502	0.694501	0.487368	NA
hsa-miR-1254	12.5991	-0.111734	0.231326	-0.483014	0.629085	NA
hsa-miR-1266	12.7531	-0.215499	0.231667	-0.930209	0.352263	NA
hsa-miR-1269	8.46429	0.148613	0.228435	0.650567	0.515326	NA
hsa-miR-1275	16.7773	-0.0419396	0.231598	-0.181088	0.856298	NA
hsa-miR-1283	31.2283	0.240109	0.224926	1.0675	0.285745	NA
hsa-miR-1287	16.0208	-0.334782	0.231327	-1.44722	0.147834	NA
hsa-miR-1297	56.9964	-0.181207	0.200305	-0.904654	0.365649	NA
hsa-miR-1308	36.575	0.2164	0.21493	1.00684	0.314013	NA
hsa-miR-1912	17.6848	-0.112917	0.23	-0.490943	0.623467	NA
hsa-miR-1915	25.4509	-0.0267133	0.224043	-0.119233	0.905091	NA
hsa-miR-1973	18.7019	-0.297335	0.228507	-1.3012	0.193188	NA
hsa-miR-1974	48.2251	0.0379505	0.210901	0.179945	0.857196	NA
hsa-miR-1975	20.5417	-0.242341	0.227038	-1.0674	0.28579	NA
hsa-miR-1977	19.549	-0.0742485	0.229243	-0.323886	0.746025	NA
hsa-miR-1979	91.246	0.389743	0.219369	1.77665	0.0756251	NA
hsa-miR-2054	15.9797	-0.00695808	0.231528	-0.0300528	0.976025	NA
hsa-miR-2114	21.0027	-0.190729	0.227849	-0.837085	0.402545	NA
hsa-miR-2115	14.974	0.204774	0.231054	0.886262	0.375476	NA
hsa-miR-2117	22.33	0.298403	0.227126	1.31382	0.188905	NA
ebv-miR-BART6-5p	33.2719	-0.110666	0.22007	-0.502868	0.615057	NA
ebv-miR-BART8	15.9452	0.088687	0.230282	0.385124	0.700146	NA
ebv-miR-BART16	15.5632	-0.0971947	0.231646	-0.419583	0.67479	NA
hcmv-miR-UL70-3p	19.9718	-0.0484946	0.22743	-0.213228	0.831149	NA
hcmv-miR-US5-2	26.1978	0.0334492	0.223558	0.149622	0.881063	NA
hcmv-miR-US33-3p	22.5386	-0.0996313	0.225353	-0.442113	0.658407	NA
hsv1-miR-H1	23.8708	-0.255493	0.226419	-1.12841	0.259148	NA
hsv1-miR-H3	20.8197	-0.179884	0.228214	-0.788227	0.430564	NA
hsv1-miR-H7	15.2018	0.221534	0.231564	0.956684	0.338727	NA
hsv1-miR-H8	20.044	0.0174941	0.228107	0.0766923	0.938868	NA
kshv-miR-K12-4-5p	20.7192	0.222327	0.227059	0.979157	0.327503	NA
kshv-miR-K12-6-5p	25.3954	0.447715	0.228871	1.95619	0.0504432	NA
kshv-miR-K12-12	21.9049	-0.159055	0.230433	-0.690244	0.490041	NA

## Sheet: S2-007_vs_PANC-1+TGFb
miRNA	baseMean	log2FoldChange	lfcSE	stat	pvalue	padj
hsa-miR-200b	367.661	3.65277	0.240347	15.1979	3.65088e-52	9.89388e-50
hsa-miR-196a	422.155	-3.68967	0.253441	-14.5583	5.17162e-48	7.00754e-46
hsa-miR-194	269.235	4.09971	0.288818	14.1948	9.87053e-46	8.91638e-44
hsa-miR-137	162.514	3.87022	0.292117	13.2489	4.58015e-40	3.10305e-38
hsa-miR-377	131.795	-4.40634	0.349494	-12.6078	1.91305e-36	1.03687e-34
hsa-miR-376c	125.43	-4.01792	0.331658	-12.1146	8.83418e-34	3.9901e-32
hsa-miR-192	206.982	8.53394	0.729579	11.6971	1.31942e-31	5.10806e-30
hsa-miR-125b	13086.5	2.79156	0.251174	11.114	1.07225e-28	3.63226e-27
hsa-miR-296-5p	55.5203	4.13542	0.416241	9.93517	2.92684e-23	8.81303e-22
hsa-miR-376a	61.9248	-3.12088	0.345618	-9.02983	1.71933e-19	4.65938e-18
hsa-miR-100	5588	2.16046	0.253089	8.53637	1.38505e-17	3.41226e-16
hsa-miR-193b	119.907	-2.05568	0.246747	-8.3311	8.00971e-17	1.80886e-15
hsa-miR-9	159.292	-2.22254	0.268114	-8.28953	1.13693e-16	2.37007e-15
hsa-miR-337-3p	39.0752	-2.90093	0.369507	-7.85081	4.13348e-15	8.00123e-14
hsa-let-7i	2738.93	1.66233	0.217267	7.6511	1.99268e-14	3.6001e-13
hsa-miR-429	46.7993	2.47951	0.332443	7.45846	8.754e-14	1.48271e-12
hsa-miR-31	476.459	1.58284	0.215157	7.3567	1.88507e-13	3.00503e-12
hsa-miR-200a	161.743	1.83171	0.267294	6.85278	7.24299e-12	1.09047e-10
hsa-miR-29c	171.718	1.55462	0.236382	6.57672	4.80936e-11	6.85967e-10
hsa-miR-495	57.8484	-1.92127	0.29552	-6.50132	7.9616e-11	1.0788e-09
hsa-miR-148a	66.9683	1.9889	0.308564	6.44567	1.1509e-10	1.48521e-09
hsa-miR-369-3p	33.0984	-2.24759	0.355002	-6.3312	2.43255e-10	2.99646e-09
hsa-miR-10a	704.269	-1.40099	0.222291	-6.30249	2.92896e-10	3.45108e-09
hsa-miR-196b	100.145	1.67669	0.269189	6.22867	4.70405e-10	5.31166e-09
hsa-miR-1974	32.7566	-2.29172	0.376086	-6.0936	1.10398e-09	1.19672e-08
hsa-miR-337-5p	38.3602	-2.10644	0.347409	-6.06329	1.33367e-09	1.39009e-08
hsa-miR-582-5p	35.0051	2.12332	0.362954	5.85012	4.91216e-09	4.93035e-08
hsa-miR-154	51.1945	-1.80259	0.310421	-5.80693	6.36274e-09	6.15823e-08
hsa-miR-517c+hsa-miR-519a	47.2018	-1.85719	0.332315	-5.58863	2.28866e-08	2.13871e-07
hsa-miR-431	23.1214	-2.10108	0.397137	-5.29056	1.21944e-07	1.10156e-06
hsa-miR-92b	85.3405	-1.31063	0.255095	-5.13783	2.77936e-07	2.40933e-06
hsa-miR-487b	30.883	-1.77569	0.345907	-5.13344	2.84496e-07	2.40933e-06
hsa-miR-365	25.0775	-1.814	0.371856	-4.87822	1.07048e-06	8.79089e-06
hsa-miR-450a	59.5994	-1.46449	0.300612	-4.8717	1.10641e-06	8.81874e-06
hsa-miR-30a	965.638	1.21764	0.252481	4.82271	1.41621e-06	1.09656e-05
hsa-let-7d	671.857	1.02434	0.215831	4.74602	2.07458e-06	1.5617e-05
hsa-miR-410	29.5343	-1.66337	0.352186	-4.72298	2.32417e-06	1.7023e-05
hsa-miR-127-3p	22.1823	-1.86941	0.407955	-4.58239	4.59695e-06	3.27835e-05
hsa-miR-19b	1414.67	1.10162	0.242778	4.53756	5.69094e-06	3.95447e-05
hsa-let-7b	2963.15	1.15169	0.255675	4.5045	6.65285e-06	4.50731e-05
hsa-miR-136	46.3587	-1.42299	0.325648	-4.36972	1.24408e-05	8.22308e-05
hsa-miR-30b	433.067	1.01466	0.232758	4.35928	1.30492e-05	8.41981e-05
hsa-miR-543	26.7135	-1.54089	0.359139	-4.29051	1.78262e-05	0.000112347
hsa-let-7a	3452.3	0.898785	0.213609	4.20762	2.58076e-05	0.000158951
hsa-miR-107	89.1415	-1.05966	0.258228	-4.10359	4.06787e-05	0.000244976
hsa-miR-22	86.1557	1.06304	0.265602	4.00239	6.27062e-05	0.000369421
hsa-miR-455-5p	46.4021	1.18788	0.297562	3.99203	6.5511e-05	0.000377734
hsa-let-7g	1014	0.84084	0.21113	3.98257	6.81728e-05	0.000384893
hsa-miR-630	24.8095	-1.45458	0.367541	-3.9576	7.57056e-05	0.000418698
hsa-miR-432	24.0538	-1.52303	0.386062	-3.94503	7.97896e-05	0.00043246
hsa-miR-15a	521.182	1.01153	0.260259	3.88661	0.000101654	0.000540159
hsa-miR-1	35.1862	-1.28163	0.332088	-3.85931	0.000113705	0.00059258
hsa-miR-342-3p	71.9497	-1.01609	0.263668	-3.85367	0.000116362	0.000594985
hsa-miR-99a	118.046	1.05401	0.276352	3.814	0.000136734	0.000686204
hsa-miR-335	21.407	-1.60692	0.423592	-3.79355	0.000148511	0.000731757
hsa-miR-27a	404.309	-0.850482	0.224836	-3.78268	0.000155152	0.000750823
hsa-miR-29a	8579.09	0.773091	0.206916	3.73625	0.000186784	0.000888044
hsa-miR-193a-5p	16.0222	-1.56219	0.428235	-3.64799	0.000264305	0.00121401
hsa-miR-216a	57.6578	1.04351	0.285898	3.64995	0.000262294	0.00121401
hsa-miR-140-5p	66.3214	1.21451	0.336215	3.61229	0.000303501	0.00137081
hsa-miR-135b	28.3431	1.31029	0.376257	3.48245	0.000496852	0.00220733
hsa-miR-222	152.659	0.923461	0.265824	3.47396	0.000512842	0.00224162
hsa-miR-16	2991.75	0.781053	0.226086	3.45468	0.000550949	0.00236505
hsa-miR-454	25.5922	1.2831	0.371805	3.45099	0.000558536	0.00236505
hsa-miR-660	68.5326	-0.90266	0.272139	-3.31691	0.000910181	0.00379476
hsa-miR-329	17.0199	-1.34839	0.415421	-3.24584	0.00117104	0.00473658
hsa-miR-532-5p	32.9917	-1.06861	0.32896	-3.24846	0.0011603	0.00473658
hsa-miR-301a	120.39	0.78163	0.243389	3.21144	0.00132072	0.00526344
hsa-miR-449a	29.6532	1.2073	0.380057	3.17664	0.00148991	0.00585167
hsa-miR-130b	44.4617	0.954146	0.301602	3.16359	0.00155836	0.00603309
hsa-miR-1260	808.885	0.869533	0.277057	3.13846	0.00169836	0.00648247
hsa-miR-106b	221.975	0.699623	0.224039	3.12277	0.00179155	0.00674319
hsa-miR-18b	142.775	2.8896	0.951117	3.03811	0.00238063	0.00871827
hsa-miR-24	2945.15	-0.633933	0.208571	-3.03941	0.0023704	0.00871827
hsa-miR-221	561.217	-0.887846	0.293153	-3.02861	0.00245685	0.00887741
hsa-miR-18a	119.708	2.06367	0.687987	2.99958	0.00270355	0.0095151
hsa-miR-340	112.501	-0.758766	0.252715	-3.00246	0.00267809	0.0095151
hsa-miR-181a	774.423	-0.594367	0.199906	-2.97323	0.00294687	0.0102385
hsa-miR-19a	27.446	1.02183	0.346726	2.94709	0.00320784	0.0110041
hsa-miR-122	48.1148	0.868016	0.295358	2.93886	0.00329419	0.0111591
hsa-miR-574-3p	48.8274	-0.860838	0.297299	-2.89553	0.00378514	0.0126639
hsa-miR-484	52.9678	-0.798675	0.282119	-2.83098	0.00464053	0.0153364
hsa-miR-362-5p	52.2516	-0.809415	0.290715	-2.78423	0.00536558	0.0175189
hsa-miR-376b	22.2873	-1.02721	0.375754	-2.73373	0.00626212	0.0202028
hsa-miR-20a+hsa-miR-20b	700.864	0.666218	0.247569	2.69104	0.00712304	0.0227099
hsa-miR-25	365.941	0.562959	0.210915	2.66912	0.00760501	0.0239646
hsa-miR-423-5p	265.541	0.596617	0.225121	2.6502	0.00804434	0.0250576
hsa-miR-135a	40.6352	0.926055	0.353086	2.62275	0.00872244	0.0268611
hsa-miR-128	36.605	-0.799658	0.313014	-2.5547	0.0106279	0.0323615
hsa-miR-522	17.4053	-1.02107	0.405455	-2.51834	0.0117911	0.0355042
hsa-miR-146a	150.434	-0.604403	0.252228	-2.39626	0.0165634	0.0490161
hsa-miR-363	35.4851	0.80163	0.334771	2.39456	0.0166402	0.0490161
hsa-miR-96	966.434	0.5222	0.222145	2.35072	0.0187372	0.0541246
hsa-miR-532-3p	21.5702	-0.906366	0.385689	-2.34999	0.0187738	0.0541246
hsa-miR-539	26.6305	-0.806959	0.347611	-2.32145	0.0202628	0.0578023
hsa-miR-361-5p	94.6572	-0.602461	0.261648	-2.30256	0.0213034	0.0601377
hsa-miR-197	24.6175	-0.823741	0.360449	-2.28532	0.0222941	0.0622855
hsa-miR-101	37.2584	0.731863	0.32299	2.2659	0.0234576	0.0648675
hsa-miR-873	15.1648	0.953779	0.427169	2.23279	0.0255627	0.0699746
hsa-miR-34a	67.5437	-0.582194	0.264658	-2.1998	0.0278209	0.0753946
hsa-let-7c	127.871	0.551804	0.254833	2.16536	0.0303605	0.0806636
hsa-miR-1246	41.3232	-0.661216	0.305071	-2.16742	0.0302032	0.0806636
hsa-miR-125a-5p	913.891	-0.430725	0.201937	-2.13296	0.0329279	0.0866356
hsa-miR-590-3p	29.3116	0.718759	0.342568	2.09815	0.0358917	0.0935254
hsa-miR-1274a	995.621	-0.620043	0.297402	-2.08486	0.0370819	0.0957066
hsa-miR-516a-3p	17.3053	-0.843498	0.405996	-2.0776	0.0377461	0.0965017
hsa-miR-183	162.37	0.460555	0.224	2.05605	0.039778	0.100746
hsa-miR-379	44.7478	-0.609598	0.301219	-2.02377	0.0429937	0.107882
hsa-miR-103	878.229	-0.403407	0.202431	-1.99281	0.0462817	0.115067
hsa-miR-142-3p	23.7933	0.725959	0.366004	1.98347	0.0473147	0.115516
kshv-miR-K12-6-5p	27.8275	-0.811332	0.408587	-1.9857	0.0470662	0.115516
hsa-miR-493	27.4969	-0.656617	0.342951	-1.91461	0.0555425	0.134393
hsa-miR-200c	21.2716	0.734764	0.386044	1.90332	0.0569989	0.136696
hsa-miR-30c	199.306	0.456996	0.243394	1.87759	0.0604369	0.14367
hsa-miR-1266	16.6303	0.758634	0.405974	1.86868	0.061668	0.145322
hsa-miR-374a	184.213	-0.614359	0.33165	-1.85244	0.0639634	0.149432
hsa-miR-92a	3094.27	0.374488	0.206511	1.81341	0.0697692	0.161602
hsa-miR-26a	1261.28	-0.380657	0.210422	-1.80901	0.0704491	0.161794
hsa-miR-142-5p	30.8507	0.587988	0.328162	1.79176	0.0731706	0.165244
hsa-miR-656	20.3411	-0.674739	0.376041	-1.79432	0.0727619	0.165244
hsa-miR-328	30.1166	0.592865	0.34088	1.73922	0.0819959	0.183644
hsa-miR-331-3p	92.8388	-0.414092	0.247586	-1.67252	0.0944224	0.209742
hsa-miR-330-5p	17.5947	-0.62532	0.394921	-1.58341	0.113329	0.249691
hsa-miR-1979	101.759	-0.552624	0.357821	-1.54441	0.122488	0.267696
hsa-miR-23a	2307.94	-0.296928	0.194431	-1.52716	0.126721	0.27473
hsa-miR-186	31.8916	-0.489873	0.323009	-1.51659	0.129369	0.278247
hsa-miR-664	61.9431	-0.420134	0.284215	-1.47822	0.139348	0.297349
hsa-miR-486-3p	16.6866	0.591598	0.401709	1.4727	0.140831	0.298165
hsa-let-7f	200.328	0.348028	0.238967	1.45639	0.145286	0.305212
hsa-miR-424	15.1925	-0.579836	0.41089	-1.41117	0.158195	0.329775
hsa-miR-224	42.6813	-0.43013	0.307392	-1.39929	0.161727	0.334565
hsa-miR-655	118.896	-0.316896	0.234401	-1.35194	0.176395	0.362145
hsa-miR-1274b	244.301	-0.343808	0.26248	-1.30985	0.190248	0.387648
hsa-miR-125a-3p	62.4504	-0.344127	0.266523	-1.29117	0.196645	0.397692
hsa-miR-301b	24.7078	0.426001	0.348115	1.22374	0.221051	0.440862
hsa-miR-548i	21.0107	-0.45951	0.376978	-1.21893	0.222871	0.440862
hsa-miR-1912	21.8418	0.455097	0.372093	1.22307	0.221302	0.440862
hsa-miR-32	23.9298	-0.443325	0.365711	-1.21223	0.225426	0.442684
hsa-miR-499-5p	16.9458	0.500746	0.422709	1.18461	0.236171	0.460449
hsa-miR-29b	184.322	0.27236	0.231674	1.17562	0.239747	0.464082
hsa-miR-320a	15.6521	0.486931	0.417303	1.16685	0.24327	0.467561
hsv1-miR-H1	26.4132	0.407403	0.35497	1.14771	0.251088	0.479189
hsa-miR-409-5p	19.7298	-0.441571	0.387269	-1.14022	0.254196	0.481727
hsa-miR-323-5p	19.435	0.427184	0.377731	1.13092	0.258089	0.485709
hsa-miR-574-5p	27.1102	-0.388791	0.345139	-1.12648	0.259963	0.485862
hsa-miR-93	188.285	0.254506	0.232956	1.09251	0.274611	0.509722
hsa-miR-181b+hsa-miR-181d	56.946	-0.311181	0.295372	-1.05352	0.292103	0.538502
hsa-miR-641	31.7828	-0.360129	0.346673	-1.03882	0.29889	0.547293
hsa-miR-1977	18.2213	-0.39564	0.389088	-1.01684	0.30923	0.562425
hsa-miR-15b	295.477	0.23368	0.231679	1.00864	0.313149	0.565757
hsa-miR-98	98.2077	0.236932	0.245686	0.964369	0.334861	0.587121
hsa-miR-190b	28.6961	-0.321077	0.333155	-0.963748	0.335172	0.587121
hsa-miR-599	19.4937	0.374056	0.382616	0.977628	0.328258	0.587121
hsa-miR-744	31.4565	-0.339644	0.352883	-0.962483	0.335807	0.587121
hsa-miR-1915	31.7403	0.320631	0.329904	0.971893	0.331104	0.587121
hsa-miR-2117	33.3031	0.320212	0.335543	0.95431	0.339927	0.590513
hsa-miR-132	144.822	-0.210097	0.231816	-0.906309	0.364772	0.629639
hsv1-miR-H3	23.534	0.314785	0.354249	0.888597	0.374219	0.641857
hsa-miR-27b	1664.94	-0.252606	0.287863	-0.877523	0.380203	0.648019
hsa-miR-28-5p	21.8769	0.319506	0.371676	0.859635	0.38999	0.659881
hsa-miR-520a-3p	20.6619	-0.320122	0.374001	-0.855937	0.392033	0.659881
hsa-miR-23b	494.16	0.188546	0.22746	0.828919	0.40715	0.681097
hsa-miR-30d	49.778	0.241608	0.302316	0.79919	0.42418	0.688806
hsa-miR-106a+hsa-miR-17	42.717	0.232778	0.292096	0.796924	0.425495	0.688806
hsa-miR-155	30.9284	0.255139	0.322282	0.791663	0.428557	0.688806
hsa-miR-548b-3p	29.8613	-0.268335	0.334072	-0.803224	0.421845	0.688806
hsa-miR-576-3p	18.7261	0.301778	0.384129	0.785616	0.432092	0.688806
hsa-miR-581	18.1075	0.306177	0.387747	0.789631	0.429743	0.688806
hsa-miR-769-5p	19.2154	0.307155	0.382483	0.803055	0.421943	0.688806
hsa-miR-2054	19.9826	0.302852	0.38203	0.792743	0.427927	0.688806
hsa-miR-500+hsa-miR-501-5p	25.8334	-0.265608	0.345462	-0.76885	0.441983	0.69638
hsa-miR-515-3p	24.8382	0.269168	0.34894	0.77139	0.440476	0.69638
hsa-miR-195	18.6805	-0.276479	0.37991	-0.72775	0.466766	0.731177
hsa-miR-519b-3p	22.8104	-0.261932	0.364684	-0.718244	0.472607	0.734763
hsa-miR-598	26.5111	0.241826	0.339153	0.713029	0.475828	0.734763
hsa-miR-1206	42.4533	0.214686	0.302021	0.710831	0.477189	0.734763
hsa-miR-324-3p	30.4856	0.248682	0.353803	0.702883	0.482128	0.738174
hsa-let-7e	475.618	-0.147814	0.221105	-0.668525	0.503799	0.747031
hsa-miR-518f	40.8288	-0.206496	0.301314	-0.685317	0.493144	0.747031
hsa-miR-523	42.0725	0.204854	0.304515	0.672721	0.501125	0.747031
hsa-miR-545	29.7792	-0.219464	0.330936	-0.66316	0.507228	0.747031
hsa-miR-580	22.0099	0.243395	0.368152	0.661127	0.508531	0.747031
hsa-miR-615-5p	46.7803	-0.200691	0.295862	-0.678327	0.497564	0.747031
hsa-miR-1973	15.6997	-0.278088	0.40956	-0.678991	0.497143	0.747031
hsv1-miR-H8	20.5848	-0.249217	0.378238	-0.658891	0.509966	0.747031
hsa-miR-134	23.1457	0.23078	0.353975	0.651967	0.514423	0.749508
hsa-miR-26b	67.0425	-0.197228	0.308704	-0.638891	0.522894	0.757777
hsa-miR-520d-5p+hsa-miR-527+ hsa-miR-518a-5p	26.8229	-0.216443	0.343733	-0.629684	0.528901	0.762405
hsa-miR-203	19.3648	0.232432	0.382793	0.607199	0.543719	0.775515
hsa-miR-453	104.302	0.147576	0.241745	0.61046	0.541557	0.775515
hsa-miR-378	23.2396	0.215384	0.360124	0.598084	0.549784	0.778064
hsa-miR-663b	15.5462	-0.243307	0.408308	-0.595891	0.551248	0.778064
hsa-miR-99b	255.944	-0.138352	0.234204	-0.590731	0.554701	0.77824
hsa-miR-145	41.0063	-0.177536	0.30238	-0.58713	0.557116	0.77824
hsa-miR-629	19.0939	-0.238483	0.418317	-0.5701	0.56861	0.7822
hsa-miR-876-3p	15.9969	-0.232981	0.403496	-0.577406	0.563665	0.7822
hsa-miR-1308	48.2085	0.166856	0.291178	0.573038	0.566619	0.7822
hsa-miR-34b	46.3133	0.167977	0.297114	0.565361	0.571828	0.782654
kshv-miR-K12-4-5p	24.1628	-0.202348	0.361235	-0.560155	0.575374	0.78355
hsa-miR-151-5p	145.627	-0.126879	0.234639	-0.540742	0.588685	0.7937
hsa-miR-627	21.5221	0.218955	0.403322	0.54288	0.587213	0.7937
hsa-miR-2114	22.4169	0.203548	0.380625	0.534774	0.592806	0.795299
hsa-miR-1287	15.3623	0.219957	0.41894	0.525033	0.59956	0.800398
hsa-miR-890	16.1489	-0.207252	0.401373	-0.516357	0.605605	0.800581
hsa-miR-2115	20.3997	0.19314	0.372417	0.518611	0.604032	0.800581
hsa-miR-452	23.0694	0.182947	0.359327	0.509138	0.610655	0.803338
hsa-miR-1275	16.7612	-0.214183	0.429746	-0.498396	0.618205	0.809341
hsa-miR-133a	299.659	0.115054	0.233044	0.493701	0.621518	0.809766
hsa-miR-600	35.1325	0.156431	0.32273	0.48471	0.627882	0.810267
hsa-miR-1225-3p	15.9636	0.202459	0.415873	0.486828	0.62638	0.810267
hsa-miR-126	267.017	-0.128417	0.269426	-0.476633	0.633623	0.81365
hsa-miR-555	20.6379	-0.177717	0.376051	-0.472586	0.636508	0.81365
hsa-miR-455-3p	70.9808	0.127421	0.272305	0.467934	0.639832	0.814058
hsa-miR-346	22.2683	0.163777	0.365143	0.448527	0.653773	0.820243
hsa-miR-374b	113.04	0.113521	0.252393	0.449778	0.652871	0.820243
hsa-miR-548f	28.8851	0.151295	0.33415	0.452776	0.65071	0.820243
hsa-miR-143	18.6072	-0.166686	0.387038	-0.430672	0.666707	0.825012
hsa-miR-514	18.6075	-0.165145	0.381483	-0.432902	0.665086	0.825012
hsa-miR-548a-5p	25.4372	-0.154605	0.353573	-0.437265	0.661919	0.825012
hsa-miR-425	93.19	0.111421	0.268555	0.414889	0.678223	0.835448
hsa-miR-526a+hsa-miR-518d-5p+ hsa-miR-520c-5p	52.2262	0.110171	0.276401	0.398592	0.690194	0.846346
hcmv-miR-UL70-3p	20.5838	-0.147784	0.375903	-0.393143	0.694214	0.847441
hsa-miR-181c	20.0799	-0.143629	0.372721	-0.385353	0.699976	0.850644
hsa-miR-361-3p	38.9295	0.116413	0.306498	0.379816	0.704082	0.851813
hsa-miR-188-5p	35.4447	-0.119623	0.32357	-0.369696	0.711609	0.852836
hsa-miR-362-3p	95.8748	-0.100335	0.268517	-0.373664	0.708655	0.852836
hsa-miR-1252	18.9553	0.151367	0.413576	0.365996	0.714368	0.852836
hsa-miR-548a-3p	32.7804	0.113034	0.324756	0.348058	0.727796	0.857534
hsa-miR-885-5p	55.3527	0.101907	0.289266	0.352295	0.724617	0.857534
hsa-miR-891b	16.3589	0.146886	0.421837	0.348206	0.727685	0.857534
hsa-miR-300	22.7729	-0.117768	0.355097	-0.331651	0.740153	0.864575
hsa-miR-708	65.6524	0.091577	0.273274	0.33511	0.737542	0.864575
hsa-miR-542-3p	45.3909	-0.0909126	0.288756	-0.314842	0.752882	0.871927
hsa-miR-591	21.9438	-0.112708	0.357474	-0.31529	0.752542	0.871927
hsa-miR-151-3p	55.9202	-0.0925152	0.306736	-0.301612	0.762948	0.872414
hsa-miR-191	331.162	0.07404	0.247695	0.298917	0.765004	0.872414
hsa-miR-1248	19.5075	0.111678	0.375544	0.297377	0.766179	0.872414
hsa-miR-1283	34.1547	-0.296142	0.975146	-0.30369	0.761364	0.872414
hsa-miR-324-5p	67.4311	0.0790791	0.269914	0.292979	0.769538	0.872572
hsa-miR-148b	143.952	-0.0663266	0.238036	-0.278641	0.78052	0.881338
hsa-miR-34c-5p	20.5277	0.100787	0.372439	0.270614	0.786688	0.884616
ebv-miR-BART16	16.8633	0.106419	0.413149	0.25758	0.796731	0.892207
hsa-miR-450b-5p	45.4098	-0.0739944	0.294865	-0.250944	0.801858	0.894253
hsa-miR-1297	56.6629	-0.0719273	0.303418	-0.237056	0.812613	0.89885
hcmv-miR-US5-2	29.1098	-0.0804224	0.337579	-0.238233	0.811701	0.89885
hsv1-miR-H7	18.8987	-0.0875101	0.402776	-0.217267	0.828	0.912146
ebv-miR-BART6-5p	34.0187	-0.0684372	0.3269	-0.209352	0.834173	0.915226
hsa-miR-185	18.7391	-0.0758068	0.386197	-0.196291	0.844383	0.916255
hsa-miR-654-3p	17.5057	-0.0772293	0.387398	-0.199354	0.841986	0.916255
hsa-miR-1251	17.6432	0.0755279	0.387375	0.194974	0.845414	0.916255
hcmv-miR-US33-3p	23.2026	-0.0675802	0.354081	-0.190861	0.848635	0.916255
hsa-miR-345	21.7616	0.067138	0.361172	0.185889	0.852532	0.91681
hsa-miR-551b	19.8162	0.0630422	0.382215	0.164939	0.868992	0.930818
hsa-miR-10b	26.8448	-0.0553354	0.344941	-0.16042	0.87255	0.930949
hsa-miR-603	24.0317	0.0567275	0.367514	0.154355	0.87733	0.930954
hsa-miR-652	18.5136	-0.0589099	0.388336	-0.151698	0.879425	0.930954
hsa-miR-561	15.7936	-0.0554224	0.414591	-0.13368	0.893656	0.942338
hsa-miR-1975	19.3202	-0.0472323	0.379624	-0.124419	0.900984	0.946382
ebv-miR-BART8	18.4791	-0.0433083	0.389414	-0.111214	0.911446	0.953594
kshv-miR-K12-12	21.4785	-0.0419837	0.392827	-0.106876	0.914888	0.953594
hsa-miR-520g	17.8336	0.0384593	0.40926	0.0939729	0.925131	0.957604
hsa-miR-566	24.3184	0.033126	0.355701	0.0931288	0.925801	0.957604
hsa-miR-651	36.8575	-0.0249166	0.329224	-0.075683	0.939671	0.968254
hsa-miR-423-3p	112.293	0.0169149	0.245775	0.0688227	0.945131	0.970191
hsa-miR-146b-5p	16.2182	0.0253326	0.402617	0.0629198	0.94983	0.971336
hsa-miR-218	23.8708	-0.0148644	0.355274	-0.0418392	0.966627	0.977447
hsa-miR-496	181.856	-0.010047	0.225984	-0.0444587	0.964539	0.977447
hsa-miR-595	26.9489	0.0156003	0.337632	0.0462049	0.963147	0.977447
hsa-miR-30e	87.6078	0.005583	0.29767	0.0187556	0.985036	0.98954
hsa-miR-421	17.6068	0.00693122	0.407493	0.0170094	0.986429	0.98954
hsa-miR-548g	18.9594	0.00505915	0.385888	0.0131104	0.98954	0.98954
hsa-miR-21	13944.6	1.35897	0.219118	6.20198	NA	NA
hsa-miR-105	12.8948	0.187511	0.44004	0.426123	0.670019	NA
hsa-miR-139-5p	9.24473	-0.0745595	0.491362	-0.15174	0.879392	NA
hsa-miR-141	8.37844	-0.132532	0.51261	-0.258544	0.795987	NA
hsa-miR-150	10.8275	-0.0986246	0.462828	-0.213091	0.831256	NA
hsa-miR-205	10.4938	-0.166951	0.470143	-0.355107	0.72251	NA
hsa-miR-220a	15.116	0.2368	0.430249	0.550379	0.58206	NA
hsa-miR-223	13.4275	0.21192	0.443403	0.47794	0.632693	NA
hsa-miR-370	12.2582	-0.631324	0.443325	-1.42407	0.154428	NA
hsa-miR-613	15.0393	-0.192897	0.428658	-0.450003	0.652709	NA
hsa-miR-615-3p	13.6035	-0.305714	0.425902	-0.717803	0.472879	NA
hsa-miR-720	9306.42	-0.161896	0.32703	-0.495051	NA	NA
hsa-miR-767-3p	13.6961	0.398912	0.453993	0.878675	0.379577	NA
hsa-miR-767-5p	13.5841	-0.117308	0.42738	-0.274481	0.783715	NA
hsa-miR-874	15.0891	0.369385	0.425263	0.868602	0.385065	NA
hsa-miR-1254	14.2408	0.275244	0.432718	0.636083	0.524723	NA
hsa-miR-1269	10.3836	-0.07195	0.478517	-0.15036	0.88048	NA
