# Supplementary material for: TGF-β induces miR-100 and miR-125b but blocks let-7a through LIN28B controlling PDAC progression
Source: Nat Commun. 2018 May 10;9:1845. doi: 10.1038/s41467-018-03962-x (PMC5945639; doi:10.1038/s41467-018-03962-x)
Supplement: Supplementary file 5 — Supplementary Data 2 [file 41467_2018_3962_MOESM5_ESM.xlsx]

## Sheet: PANC-1+TGFb_vs_PANC-1+Veh
Gene Symbol	baseMean	log2FoldChange	lfcSE	stat	pvalue	padj
COL7A1	4292.41	2.76678	0.130435	21.212	7.407e-100	9.22246e-96
COL1A1	7282.5	3.30134	0.176786	18.6742	8.0234e-78	4.99497e-74
CRLF1	189.582	3.87524	0.227932	17.0017	7.97557e-65	3.31013e-61
FLJ16779	119.065	3.69777	0.250419	14.7663	2.41538e-49	7.51848e-46
ADAM19	951.508	3.30797	0.234364	14.1146	3.08575e-45	7.68413e-42
INHBB	1553.2	-2.30696	0.168387	-13.7004	1.01012e-42	2.09618e-39
HTR1D	455.615	2.24455	0.169574	13.2364	5.40667e-40	9.61692e-37
PMEPA1	7323.09	1.77773	0.138553	12.8307	1.10323e-37	1.71704e-34
COL5A1	2030.32	2.43777	0.190702	12.7831	2.03789e-37	2.81931e-34
PODXL	6188.64	2.35861	0.195718	12.0511	1.91483e-33	2.38415e-30
CCL5	271.231	-2.39211	0.203112	-11.7773	5.10799e-32	5.78178e-29
CCDC99	2849.37	1.77296	0.152697	11.6109	3.62664e-31	3.76295e-28
ESAM	143.166	2.51127	0.227684	11.0297	2.74926e-28	2.63315e-25
SIK1	2483.62	1.65291	0.150576	10.9773	4.91597e-28	4.37205e-25
IGF2	129.074	3.03791	0.282159	10.7667	4.94575e-27	4.1053e-24
SLC44A4	66.1754	-2.82364	0.262991	-10.7366	6.84998e-27	5.33057e-24
SGK1	188.642	2.17065	0.204106	10.6349	2.04945e-26	1.50104e-23
F2RL1	9027.38	1.59923	0.150644	10.616	2.51144e-26	1.73722e-23
EPHB2	3385.79	1.51703	0.148732	10.1997	1.98788e-24	1.30269e-21
BGN	238.346	2.16505	0.214246	10.1054	5.2259e-24	3.0991e-21
PPP1R1B	87.3358	-2.57424	0.254738	-10.1054	5.22697e-24	3.0991e-21
TGFBI	16348.2	1.24291	0.125093	9.93589	2.90571e-23	1.6445e-20
ZNF185	467.098	1.76443	0.177753	9.92632	3.19851e-23	1.73151e-20
ALPPL2	8999.23	-1.53611	0.155676	-9.86739	5.76449e-23	2.99057e-20
NKAIN4	187.444	2.4859	0.253094	9.82201	9.05194e-23	4.50823e-20
COL4A2	435.684	1.76849	0.182752	9.67701	3.77603e-22	1.80828e-19
P4HA3	132.514	2.15357	0.222772	9.66715	4.158e-22	1.91746e-19
ADAMTS7	72.0272	2.46304	0.255146	9.65345	4.75284e-22	2.11349e-19
ANGPTL4	1861.95	2.12493	0.220677	9.62917	6.02127e-22	2.49903e-19
TMPRSS2	825.581	-1.92024	0.199364	-9.63183	5.86778e-22	2.49903e-19
COL6A3	88.4287	2.32146	0.248571	9.33921	9.70532e-21	3.8981e-18
NOG	913.715	1.83774	0.197298	9.31454	1.22483e-20	4.76572e-18
LOC146336	120.12	-2.42458	0.261769	-9.26229	2.00092e-20	7.54954e-18
PLEK2	517.833	1.63943	0.17836	9.1917	3.86698e-20	1.41611e-17
ITGA5	4505.22	1.40012	0.152689	9.16976	4.74088e-20	1.68653e-17
ALPP	1100.95	-1.52986	0.167006	-9.16049	5.16605e-20	1.78674e-17
COL4A1	282.1	1.85215	0.210841	8.78459	1.56937e-18	5.28113e-16
FLRT2	350.143	2.06156	0.23871	8.63625	5.80881e-18	1.9033e-15
OLFM2	217.032	1.70236	0.200547	8.48862	2.091e-17	6.67567e-15
SNAI2	69.1863	2.1707	0.257566	8.42774	3.52391e-17	1.09691e-14
SPOCK1	1496.47	1.86834	0.222297	8.40473	4.28863e-17	1.30238e-14
ITGA11	120.231	1.82253	0.217063	8.39635	4.60573e-17	1.36538e-14
UCN2	67.3759	2.13278	0.255787	8.33811	7.54845e-17	2.18572e-14
FAM65C	1053.26	-1.11782	0.134232	-8.32748	8.25819e-17	2.33688e-14
BPGM	555.603	1.56394	0.188993	8.27511	1.28339e-16	3.551e-14
H19	10520.2	-1.50313	0.181782	-8.26885	1.35255e-16	3.66099e-14
LGALS8	2288.15	-1.17581	0.142671	-8.24139	1.70221e-16	4.5094e-14
OASL	411.674	-1.68258	0.207734	-8.09971	5.50925e-16	1.42908e-13
IL11	179.753	1.68585	0.209029	8.06513	7.31556e-16	1.8589e-13
AMIGO2	5325.4	1.31761	0.163675	8.05015	8.26912e-16	2.05918e-13
RAB3B	136.464	1.70061	0.212139	8.0165	1.08802e-15	2.65627e-13
LIMK1	1943.29	0.997366	0.124956	7.98173	1.44296e-15	3.45505e-13
VDR	136.61	1.73391	0.217694	7.9649	1.65353e-15	3.88454e-13
NRP2	520.927	2.11796	0.266706	7.9412	2.00236e-15	4.61692e-13
ADAMTS10	173.167	1.55943	0.196586	7.93257	2.14658e-15	4.85947e-13
IFIT3	695.81	-1.16957	0.148176	-7.89311	2.94756e-15	6.55359e-13
F2R	2597.65	1.45674	0.184798	7.88284	3.20014e-15	6.99033e-13
CHST11	489.428	1.29165	0.164089	7.87162	3.50068e-15	7.515e-13
SORCS2	37.4752	2.18745	0.279032	7.83942	4.52643e-15	9.5523e-13
MYH15	401.648	1.88856	0.242916	7.77455	7.57146e-15	1.5712e-12
CLDN4	4195.07	-1.42621	0.185388	-7.69307	1.43642e-14	2.93194e-12
ANPEP	10342.5	1.33938	0.174474	7.67671	1.63232e-14	3.27807e-12
FHOD3	1399.88	1.28479	0.16751	7.66996	1.72051e-14	3.40032e-12
NOTUM	135.456	1.71583	0.224563	7.64075	2.15963e-14	4.20149e-12
PLA2R1	489.94	1.36485	0.180362	7.56728	3.8111e-14	7.3003e-12
ARHGAP22	52.4006	1.91068	0.253114	7.54868	4.3968e-14	8.21315e-12
CABLES1	1032.39	-1.19491	0.158308	-7.54801	4.41957e-14	8.21315e-12
SECTM1	85.7746	-1.80716	0.240541	-7.51293	5.78197e-14	1.0587e-11
MCAM	1672.35	1.09344	0.146324	7.47274	7.85447e-14	1.41733e-11
CYS1	398.965	-1.21423	0.165734	-7.3264	2.36423e-13	4.20529e-11
LIMS1	2378.82	1.09316	0.149281	7.32285	2.42768e-13	4.25732e-11
KCNAB2	537.101	-1.2013	0.164352	-7.30932	2.68489e-13	4.64299e-11
CD82	366.082	1.43308	0.197468	7.2573	3.949e-13	6.73547e-11
MYH16	21.4816	2.12707	0.293699	7.24233	4.41025e-13	7.42055e-11
AVPR2	180.845	-1.74027	0.241104	-7.21795	5.27768e-13	8.76165e-11
GNG4	107.665	1.70715	0.237324	7.19333	6.32281e-13	1.03586e-10
IFIT2	1686.82	-1.37585	0.191979	-7.16668	7.68382e-13	1.24248e-10
SUSD2	282.413	-1.2903	0.182265	-7.07923	1.44959e-12	2.31395e-10
GPC4	170.452	1.45079	0.207388	6.99555	2.64229e-12	4.16445e-10
SDR16C5	48.0931	-1.92155	0.275712	-6.96943	3.18227e-12	4.95281e-10
LTBP2	9017.06	1.43039	0.205903	6.94692	3.7336e-12	5.73914e-10
L1CAM	17420.6	-1.02693	0.150009	-6.84578	7.60587e-12	1.15489e-09
HTRA1	396.2	1.45628	0.213347	6.82587	8.73921e-12	1.31099e-09
CAMK2A	55.1703	1.71829	0.252133	6.81501	9.42593e-12	1.39717e-09
HMGA2	2941.64	1.13353	0.168346	6.73335	1.65801e-11	2.4287e-09
ABCG2	941.116	-1.32076	0.196442	-6.72343	1.77496e-11	2.56977e-09
LHX1	224.429	1.31209	0.196318	6.68351	2.3329e-11	3.33872e-09
TNFAIP8L3	22.9317	1.94321	0.291428	6.66788	2.59526e-11	3.672e-09
TMEM92	56.9819	1.83431	0.276552	6.63278	3.29425e-11	4.60862e-09
SYBU	587.274	-1.12256	0.169842	-6.60941	3.85862e-11	5.33819e-09
CDC6	1521.28	1.07052	0.162771	6.57682	4.8062e-11	6.57604e-09
C1orf115	72.7238	-1.61517	0.2465	-6.55242	5.66107e-11	7.66152e-09
IFIT1	646.921	-1.3892	0.212342	-6.54228	6.05894e-11	8.11182e-09
PLIN4	473.155	-1.03117	0.158261	-6.5156	7.23983e-11	9.58969e-09
SNAI1	296.912	1.36842	0.21014	6.51193	7.41901e-11	9.72359e-09
C8orf73	132.171	-1.38322	0.212823	-6.4994	8.06385e-11	1.04586e-08
SSTR5	41.1082	-1.88711	0.291534	-6.47304	9.60533e-11	1.23295e-08
ELF3	482.652	-1.6463	0.255119	-6.45309	1.09591e-10	1.39237e-08
TMEM45B	30.6878	-1.78547	0.276789	-6.45066	1.11365e-10	1.4e-08
SHCBP1	573.056	1.15558	0.179402	6.44129	1.18461e-10	1.47496e-08
GALNT6	162.993	1.4226	0.221341	6.42718	1.2999e-10	1.6e-08
SPINT1	883.59	-1.06898	0.166969	-6.40222	1.53133e-10	1.86927e-08
SLC48A1	675.396	-1.06576	0.167091	-6.37831	1.7905e-10	2.16441e-08
MDGA1	545.599	1.60116	0.251455	6.36757	1.92041e-10	2.3e-08
RASGRF1	76.877	1.60125	0.251883	6.35709	2.05605e-10	2.43809e-08
LAMB3	87.1045	1.58059	0.250331	6.31399	2.71924e-10	3.19408e-08
RNF121	1386.42	0.916991	0.145677	6.29469	3.08013e-10	3.58417e-08
JUNB	871.146	1.30497	0.208552	6.25729	3.91722e-10	4.51604e-08
RAB17	134.385	-1.5573	0.250402	-6.2192	4.99686e-10	5.70789e-08
CDH1	642.028	-1.33113	0.214763	-6.19815	5.71312e-10	6.46673e-08
GPRC5A	10335.5	-0.872317	0.141036	-6.18507	6.20758e-10	6.96311e-08
B3GNT6	27.7889	1.81729	0.295265	6.15477	7.51845e-10	8.35823e-08
SLC4A11	2171.58	-1.05433	0.17162	-6.14342	8.07626e-10	8.9e-08
ATP2A3	423.085	1.11234	0.181489	6.12898	8.84451e-10	9.57591e-08
RARRES3	40.9733	-1.79011	0.292031	-6.12987	8.79484e-10	9.57591e-08
MFAP2	331.4	1.21097	0.198592	6.09777	1.07557e-09	1.15448e-07
IGFBP3	1016.52	0.920529	0.151444	6.07835	1.21423e-09	1.29217e-07
BTN3A2	132.307	1.22455	0.201763	6.06926	1.285e-09	1.3559e-07
SERPINA3	325.884	1.1202	0.185396	6.04218	1.5205e-09	1.57765e-07
TP53I11	915.038	-1.26159	0.208771	-6.04293	1.5134e-09	1.57765e-07
SCNN1A	207.094	-1.42686	0.23711	-6.01771	1.76904e-09	1.82e-07
C12orf76	212.595	-1.10655	0.18478	-5.98847	2.1182e-09	2.16178e-07
ETS2	4083.15	0.910347	0.152094	5.98541	2.15846e-09	2.18495e-07
CPM	150.825	1.27079	0.212414	5.9826	2.19603e-09	2.20506e-07
HOXC13	1449.06	-0.993176	0.166169	-5.97691	2.27411e-09	2.26519e-07
C1orf106	82.4243	1.56792	0.263196	5.95725	2.56515e-09	2.53481e-07
CSF1	3553.15	-0.949475	0.159839	-5.94019	2.84686e-09	2.79105e-07
CGB8	12.982	1.7374	0.293698	5.9156	3.30663e-09	3.21647e-07
EML1	1014.55	0.938421	0.158976	5.9029	3.57172e-09	3.4474e-07
LYRM1	646.206	-0.932087	0.158094	-5.89578	3.72919e-09	3.57171e-07
LOC100287314	359.377	1.16448	0.19774	5.88893	3.88711e-09	3.69454e-07
TSPAN8	111.047	-1.43774	0.24471	-5.87527	4.22147e-09	3.98194e-07
GAL	158.112	1.29313	0.220735	5.85829	4.6765e-09	4.37798e-07
SLC29A1	6321.33	1.12071	0.191923	5.83939	5.23934e-09	4.86829e-07
ARHGEF40	249.805	1.20014	0.20594	5.82761	5.62262e-09	5.14759e-07
SLIT1	46.6461	-1.56586	0.268672	-5.82813	5.60516e-09	5.14759e-07
PKIA	22.6302	1.6963	0.291244	5.82433	5.73414e-09	5.21137e-07
MMP2	5727.39	1.15064	0.197918	5.8137	6.11067e-09	5.51333e-07
LYPLA1	2303.43	0.872262	0.150918	5.77971	7.48293e-09	6.68e-07
OSBP2	205.509	-1.07817	0.186564	-5.77909	7.51052e-09	6.68e-07
SIM2	355.52	1.05916	0.183446	5.77365	7.75716e-09	6.85e-07
ALPL	20.9178	1.67058	0.290235	5.75597	8.61474e-09	7.55367e-07
ARSI	1055.76	0.92642	0.161021	5.75341	8.74595e-09	7.61509e-07
EPHA10	75.2134	-1.31091	0.228432	-5.73872	9.53935e-09	8.24823e-07
PAPLN	447.353	-0.907244	0.158263	-5.7325	9.89616e-09	8.49773e-07
GALNTL1	52.6885	1.48806	0.259976	5.72382	1.04153e-08	8.88222e-07
SLC46A3	151.522	-1.13488	0.199608	-5.68553	1.3e-08	1.10459e-06
BMF	387.08	1.08995	0.191917	5.67926	1.35277e-08	1.13806e-06
PKDCC	124.776	-1.21919	0.215352	-5.66136	1.5e-08	1.25494e-06
PCDH1	123.135	-1.3116	0.23215	-5.64978	1.60652e-08	1.33352e-06
DNM3	19.0867	1.66476	0.295081	5.64171	1.68365e-08	1.38829e-06
SERPINF1	59.8838	-1.44042	0.256467	-5.61637	1.95012e-08	1.59743e-06
CDCP1	5208.63	1.10807	0.197542	5.60932	2.03129e-08	1.653e-06
LLGL2	773.675	-1.16694	0.208443	-5.59838	2.16365e-08	1.74932e-06
GPIHBP1	60.5556	-1.57054	0.281612	-5.57698	2.44733e-08	1.96592e-06
FAM20C	602.999	-0.981031	0.176452	-5.55975	2.7e-08	2.15624e-06
PTGS1	683.607	-1.19388	0.216052	-5.52588	3.27833e-08	2.59991e-06
MEG3	1550.12	0.826886	0.1502	5.50523	3.68692e-08	2.90544e-06
CLDN3	170.658	-1.37363	0.250992	-5.47282	4.42942e-08	3.463e-06
DOCK10	201.375	1.24028	0.226705	5.47089	4.47786e-08	3.463e-06
OSR2	122.58	-1.32721	0.242547	-5.47196	4.45091e-08	3.463e-06
TSPAN1	268.61	-1.17412	0.21479	-5.46636	4.59374e-08	3.53066e-06
LAMA4	1033	1.08707	0.199101	5.4599	4.76392e-08	3.639e-06
KPNA7	44.1623	1.39755	0.256268	5.4535	4.93893e-08	3.74967e-06
HERC5	165.264	-1.04066	0.190955	-5.44974	5.04449e-08	3.8066e-06
BHLHE40	2878.34	0.986334	0.181564	5.43243	5.55923e-08	4.15021e-06
PLAT	136.796	1.1138	0.205037	5.4322	5.56649e-08	4.15021e-06
ST6GALNAC2	172.466	-1.28154	0.236489	-5.41901	5.99307e-08	4.44165e-06
FGFR2	223.264	-1.1758	0.217318	-5.41049	6.2852e-08	4.63059e-06
COMP	27.9081	1.52295	0.282729	5.38663	7.17923e-08	5.25816e-06
LAMC2	3003.87	0.905934	0.168549	5.37491	7.66192e-08	5.57886e-06
NAV1	778.029	1.33425	0.249547	5.34669	8.95781e-08	6.46937e-06
PLAC8	2549.86	-1.05642	0.197607	-5.34606	8.98884e-08	6.46937e-06
TTLL6	22.4865	-1.55642	0.291904	-5.33197	9.71553e-08	6.95219e-06
LOC730091	135.357	-1.01762	0.190938	-5.32957	9.8448e-08	7.00443e-06
CNKSR3	455.52	-0.991796	0.186371	-5.32163	1.02839e-07	7.23419e-06
DOCK2	27.0307	1.56793	0.294617	5.32191	1.02681e-07	7.23419e-06
2004-03-01	399.698	1.2601	0.237073	5.31526	1.06506e-07	7.45006e-06
C13orf15	123.938	-1.26694	0.238703	-5.30759	1.11086e-07	7.727e-06
SPOCK3	17.3722	1.55929	0.29491	5.28732	1.24118e-07	8.58554e-06
P4HTM	303.304	-1.09721	0.207886	-5.27793	1.30648e-07	8.98728e-06
PRPS1	2817.89	0.659305	0.125179	5.2669	1.38745e-07	9.49184e-06
JUND	1635.17	-0.96897	0.184249	-5.25903	1.44814e-07	9.81839e-06
LRP1	549.887	1.21225	0.230524	5.25868	1.45095e-07	9.81839e-06
CLMP	39.6312	1.44034	0.27549	5.22827	1.71107e-07	1.15159e-05
SIRPA	85.2626	1.36605	0.262972	5.19465	2.05103e-07	1.37297e-05
MMP24	220.375	-1.0052	0.193915	-5.18371	2.17521e-07	1.44832e-05
SYNGR3	269.533	-1.20974	0.233749	-5.1754	2.27421e-07	1.50618e-05
SERPINE1	65165.7	0.888565	0.17226	5.15826	2.4925e-07	1.64202e-05
CA12	31.1597	1.47374	0.285944	5.15395	2.55057e-07	1.67143e-05
THBD	175.277	1.3815	0.268241	5.15024	2.6016e-07	1.69594e-05
SLC35F2	6111.31	0.755646	0.147125	5.13609	2.80515e-07	1.81911e-05
NEU1	2140.56	-1.00874	0.196556	-5.13211	2.86517e-07	1.84841e-05
TMEM173	180.729	-1.13764	0.221882	-5.12724	2.94e-07	1.887e-05
SLC9A3	152.629	-0.995535	0.194283	-5.12415	2.98878e-07	1.90838e-05
MOSPD1	2155.45	-0.758689	0.148467	-5.11014	3.21922e-07	2.04503e-05
ARNT2	551.315	-0.923926	0.181713	-5.08453	3.68531e-07	2.31297e-05
PDE6B	67.5486	-1.23615	0.243147	-5.08395	3.69674e-07	2.31297e-05
PLA2G4C	53.0223	-1.22706	0.241343	-5.08432	3.68944e-07	2.31297e-05
ABCC3	3812.55	-0.676327	0.133145	-5.07962	3.7819e-07	2.32295e-05
ACHE	170.917	-1.19639	0.235519	-5.0798	3.77842e-07	2.32295e-05
IL18BP	439.574	1.06624	0.209911	5.07948	3.78473e-07	2.32295e-05
TM7SF2	410.119	-1.26057	0.248175	-5.07935	3.78731e-07	2.32295e-05
S100P	66.3615	-1.3765	0.271602	-5.06807	4.01862e-07	2.45273e-05
FAM43A	1945.66	-0.795176	0.157135	-5.06046	4.18254e-07	2.54033e-05
LIPG	2435.39	0.936558	0.185599	5.04614	4.50824e-07	2.72486e-05
CITED2	2562.79	-0.847126	0.167975	-5.04315	4.5792e-07	2.75438e-05
GALNT10	2803.38	0.864328	0.17149	5.0401	4.65297e-07	2.78529e-05
RPS6KL1	204.559	-0.954464	0.18975	-5.03012	4.90167e-07	2.90622e-05
TIMP2	1924.67	0.925394	0.183941	5.03093	4.88112e-07	2.90622e-05
CDKL2	143.126	-1.03251	0.206026	-5.01155	5.39926e-07	3.18608e-05
LTBP3	2853.77	0.93643	0.187139	5.00392	5.61748e-07	3.28372e-05
TGM2	4432.63	0.694869	0.138864	5.00394	5.61701e-07	3.28372e-05
E2F7	1312.21	1.32885	0.265833	4.9988	5.76877e-07	3.3564e-05
SMAD7	607.184	0.831328	0.166378	4.99661	5.83474e-07	3.37899e-05
FURIN	2214.99	0.79146	0.158657	4.9885	6.08511e-07	3.50767e-05
GLIPR1	479.202	0.855176	0.171613	4.98316	6.25554e-07	3.57283e-05
WNT7A	11.142	1.45949	0.292876	4.98331	6.25055e-07	3.57283e-05
CADM1	158.176	1.1983	0.240716	4.97808	6.42195e-07	3.65113e-05
PP7080	219.591	-1.05546	0.212123	-4.97571	6.50081e-07	3.67916e-05
OSGIN1	1233.59	-1.11404	0.2242	-4.96894	6.73193e-07	3.77702e-05
PCOLCE2	173.88	0.978276	0.196881	4.96887	6.73438e-07	3.77702e-05
SH3KBP1	1656.31	0.738991	0.148798	4.96639	6.82092e-07	3.8084e-05
FRAT1	59.0354	-1.2906	0.260821	-4.94823	7.48912e-07	4.16282e-05
WNT11	51.6179	1.32846	0.26971	4.92553	8.41322e-07	4.65569e-05
HAS2	202.997	1.15857	0.235322	4.92334	8.50794e-07	4.68727e-05
SLC16A5	383.554	-0.786097	0.15974	-4.92111	8.60526e-07	4.72e-05
ULK1	7856.83	0.858639	0.174759	4.91327	8.95712e-07	4.89145e-05
RSAD2	34.1039	-1.31038	0.266929	-4.90909	9.15e-07	4.9749e-05
FRMD6	2533	0.998644	0.203508	4.90715	9.24112e-07	4.98229e-05
GALNT2	6691.43	0.715703	0.145851	4.9071	9.24351e-07	4.98229e-05
PROC	37.0263	1.39418	0.284355	4.90297	9.44e-07	5.06627e-05
PKP1	68.5408	1.3496	0.276838	4.87506	1.08777e-06	5.81281e-05
ALDH3B1	266.909	-1.0367	0.212906	-4.86928	1.12007e-06	5.95981e-05
O3FAR1	16.1761	-1.43305	0.294664	-4.86334	1.15421e-06	6.11535e-05
LMCD1	632.699	0.875072	0.180154	4.85736	1.18961e-06	6.27622e-05
BCAM	381.963	-1.13559	0.234166	-4.84951	1.23765e-06	6.50212e-05
ELMOD1	239.97	1.00478	0.207643	4.83896	1.30521e-06	6.80287e-05
RAD51AP1	205.117	0.965541	0.199539	4.83887	1.30583e-06	6.80287e-05
DFNB31	747.215	0.764214	0.158014	4.83635	1.32243e-06	6.86067e-05
ADC	62.0443	1.31657	0.272715	4.82764	1.38161e-06	7.13795e-05
FAM196B	35.5708	1.41735	0.295158	4.80201	1.57081e-06	8.08189e-05
MMP17	677.826	0.896944	0.187568	4.78197	1.73589e-06	8.89447e-05
NR2C1	1371.18	-0.639896	0.133975	-4.77623	1.78612e-06	9.11435e-05
RBP4	75.4201	-1.25889	0.263906	-4.77021	1.84032e-06	9.35258e-05
CRTAC1	14.939	1.39856	0.293659	4.76254	1.91174e-06	9.65161e-05
POMT2	1000.87	0.648665	0.13621	4.76223	1.91466e-06	9.65161e-05
DKK1	12846.3	-0.764631	0.160791	-4.75545	1.98009e-06	9.94117e-05
USP43	367.142	0.755285	0.159234	4.74324	2.10327e-06	0.000105172
DTL	501.386	0.883522	0.186753	4.73097	2.2345e-06	0.000111287
BHLHE41	1300.06	-0.775433	0.164195	-4.72265	2.328e-06	0.000115097
C11orf82	446.952	0.735623	0.155769	4.72251	2.32949e-06	0.000115097
RAB3IL1	370.073	-0.851533	0.1805	-4.71763	2.38607e-06	0.000117427
ACTN1	7651.09	0.69727	0.147833	4.71659	2.39825e-06	0.000117562
DENND2D	109.909	-0.988791	0.209681	-4.71569	2.40893e-06	0.000117622
RGS11	181.744	-0.909623	0.193075	-4.71125	2.462e-06	0.000119744
MATN2	209.266	-0.832136	0.176875	-4.70467	2.54277e-06	0.000122742
PLOD1	5351.01	0.623755	0.132584	4.70462	2.54337e-06	0.000122742
PYGL	558.675	0.741079	0.158299	4.68153	2.84744e-06	0.000136886
PIM3	1259.49	-0.756675	0.162344	-4.66094	3.14762e-06	0.000150735
KIAA1644	80.203	1.25291	0.269287	4.6527	3.2761e-06	0.000156286
ADRA2C	141.405	-1.16757	0.251155	-4.64883	3.33828e-06	0.000158645
LRRN2	37.717	1.29404	0.278901	4.63979	3.48765e-06	0.000165113
CYP2S1	288.297	-0.808668	0.174581	-4.63204	3.62087e-06	0.000170771
OAS2	41.6032	-1.31111	0.283384	-4.62664	3.71653e-06	0.000174621
KIAA1797	270.778	0.822331	0.17814	4.6162	3.90828e-06	0.00018294
CPA4	293.466	0.996403	0.215927	4.61455	3.93955e-06	0.000183713
TBX3	185.92	0.92707	0.20101	4.61207	3.98683e-06	0.000185224
LSR	1414.44	-0.699992	0.152085	-4.60263	4.1719e-06	0.000193102
FAM181B	40.0501	-1.28956	0.280383	-4.59928	4.2395e-06	0.000195504
LOXL2	3864.67	0.604919	0.131813	4.58921	4.44933e-06	0.000203883
SPOCD1	134.68	0.907402	0.197734	4.58899	4.454e-06	0.000203883
FADS3	1292.64	-0.855139	0.187278	-4.56614	4.96778e-06	0.000226571
COL5A2	9007.06	0.764739	0.167843	4.55628	5.20687e-06	0.000236608
BTBD19	12.6808	1.32097	0.291363	4.53376	5.7944e-06	0.00026235
IZUMO4	43.8947	-1.22356	0.270012	-4.53151	5.85632e-06	0.000263742
TMEM205	1053.06	-1.00261	0.221272	-4.53111	5.86753e-06	0.000263742
C10orf116	93.8285	-1.1998	0.264965	-4.52814	5.95048e-06	0.000266509
SLC38A5	22.1404	1.3306	0.294256	4.52189	6.12887e-06	0.000273514
FIBCD1	250.85	1.07373	0.238389	4.50409	6.66572e-06	0.00029641
PISD	972.697	-0.763495	0.169701	-4.49906	6.82553e-06	0.000302436
IFITM1	485.819	-1.04996	0.233865	-4.48959	7.13592e-06	0.000315069
PIK3CD	719.896	0.734941	0.163881	4.48459	7.30543e-06	0.000321413
SCNN1B	74.6534	-1.10148	0.245757	-4.48197	7.39576e-06	0.000324242
PPL	3930.68	-0.923937	0.206442	-4.47552	7.62246e-06	0.000333008
CDH17	32.0948	1.21252	0.271249	4.47013	7.81731e-06	0.000336793
COL27A1	149.621	1.09279	0.244357	4.47212	7.74476e-06	0.000336793
HS3ST6	48.0752	1.18579	0.265225	4.47086	7.79062e-06	0.000336793
PNPLA2	3477.32	-0.799021	0.178704	-4.4712	7.77806e-06	0.000336793
LIN28B	140.516	1.01039	0.226167	4.46746	7.91548e-06	0.000339847
TSPAN4	1519.62	-0.825922	0.185041	-4.46345	8.06522e-06	0.000345086
AMD1	2844.41	0.606789	0.136334	4.45076	8.55676e-06	0.000364864
PGPEP1	861.293	-0.67014	0.150946	-4.43961	9.01211e-06	0.000382969
DOCK4	414.579	1.07847	0.243157	4.4353	9.1943e-06	0.000389382
RAB26	249.831	-1.20159	0.271057	-4.43299	9.29352e-06	0.00039225
DIXDC1	129.204	1.09579	0.247424	4.42881	9.4756e-06	0.000398583
STC1	19.1889	1.3025	0.294973	4.41568	1.00693e-05	0.000422133
TNNC1	54.2056	-1.18243	0.2683	-4.40711	1.0476e-05	0.000437706
DYSF	78.9782	1.16529	0.264979	4.39769	1.09407e-05	0.000454077
MAP1LC3A	268.956	-1.00644	0.228854	-4.39775	1.09379e-05	0.000454077
CCDC159	132.46	-1.03218	0.234999	-4.39225	1.12182e-05	0.000464046
PLK2	4708.05	-0.781441	0.178134	-4.38682	1.15019e-05	0.000474204
GALM	439.276	-0.736533	0.167931	-4.38592	1.15498e-05	0.00047461
GXYLT2	54.5021	1.10446	0.252053	4.38184	1.17681e-05	0.00048199
LPCAT2	1660.92	0.852635	0.195087	4.37053	1.23946e-05	0.00050433
MRC2	3297.15	0.610655	0.13971	4.37087	1.23751e-05	0.00050433
ELK3	518.071	1.06978	0.245004	4.36639	1.26317e-05	0.000510639
PXMP2	133.376	-1.00564	0.2303	-4.36664	1.26172e-05	0.000510639
SDC4	2529.32	-0.548626	0.12571	-4.36421	1.27582e-05	0.000514083
NFKB2	2750.61	-0.669161	0.153467	-4.36029	1.29892e-05	0.000521707
KIFC2	762.219	-0.808014	0.185484	-4.35625	1.32308e-05	0.000529698
DGAT2	411.733	-0.819131	0.188075	-4.35533	1.32865e-05	0.000530226
RAP1GAP	412.198	0.794183	0.182503	4.35162	1.35133e-05	0.000537555
ACOXL	131.844	-0.878328	0.202019	-4.34775	1.37543e-05	0.000545396
WNT9A	165.169	1.034	0.237949	4.34549	1.38968e-05	0.000549297
NKD2	125.726	-0.99975	0.230328	-4.34055	1.42127e-05	0.000560007
GRIP2	90.9978	-1.00729	0.233341	-4.31681	1.583e-05	0.000621764
PTGIS	265.757	-0.978407	0.227162	-4.3071	1.6541e-05	0.000647649
ZBED5	3047.08	-0.549631	0.127693	-4.30432	1.67502e-05	0.000653782
LOX	165.382	1.05921	0.246251	4.30133	1.69777e-05	0.000660593
CNIH3	18.5873	1.24454	0.290309	4.28695	1.81147e-05	0.000702636
ADAMTS15	1308.1	0.973148	0.227155	4.28406	1.83511e-05	0.000709595
LOC100507588	34.3168	-1.19967	0.280197	-4.28151	1.85625e-05	0.000715548
ALKBH8	427.678	0.911736	0.213238	4.27568	1.90557e-05	0.000732292
SMURF1	2836.66	0.745989	0.174562	4.27348	1.92444e-05	0.000737267
SERPINB1	602.228	-0.685616	0.161394	-4.24809	2.15601e-05	0.000823452
RASGRF2	407.104	0.889607	0.209528	4.24577	2.17845e-05	0.000829477
C10orf54	707.197	-0.789598	0.186033	-4.2444	2.19178e-05	0.000832009
RFX5	1207.37	0.561469	0.132646	4.23283	2.30766e-05	0.000873334
C3orf80	10.8066	1.24237	0.29356	4.23208	2.31541e-05	0.000873611
AIG1	224.864	-0.824344	0.194973	-4.22798	2.35796e-05	0.000884447
NANOS1	528.398	-0.790742	0.187057	-4.22727	2.36544e-05	0.000884447
PDGFRB	16.3852	1.24308	0.294023	4.22783	2.35961e-05	0.000884447
CTSF	389.795	-0.858179	0.203062	-4.22618	2.37687e-05	0.000886061
ARHGEF18	2086.65	0.688858	0.163178	4.22151	2.42668e-05	0.000901926
RYBP	791.903	0.802835	0.190393	4.21673	2.47875e-05	0.000918496
SAMD14	44.9959	1.09535	0.259804	4.21607	2.48601e-05	0.000918496
CCDC64	223.231	-0.82852	0.197381	-4.19757	2.69796e-05	0.000988863
SPHK1	447.145	0.95455	0.227416	4.19737	2.70029e-05	0.000988863
TP53AIP1	18.7442	1.22265	0.291198	4.19867	2.68488e-05	0.000988863
BCAT1	573.626	0.922493	0.219937	4.19436	2.73643e-05	0.000999158
YBX2	455.025	-0.717163	0.171058	-4.1925	2.75894e-05	0.00100443
ALDH4A1	600.166	-0.849151	0.202858	-4.18594	2.83994e-05	0.00103091
AGPS	2159.95	0.705413	0.168942	4.17547	2.97372e-05	0.00107633
RHCG	104.932	-0.984629	0.236593	-4.16171	3.15879e-05	0.00114
NFE2L3	3631.72	-0.575518	0.138314	-4.16095	3.16922e-05	0.00114046
CEND1	174.949	-0.784472	0.188867	-4.15356	3.27344e-05	0.00117457
PPP2R2B	159.208	-0.900199	0.216902	-4.15025	3.32114e-05	0.00118826
MREG	362.369	0.640781	0.154607	4.14457	3.40446e-05	0.00121111
ZNF365	1010.82	0.760582	0.183484	4.14523	3.39477e-05	0.00121111
H1FX	1389.75	-0.798461	0.192814	-4.1411	3.45638e-05	0.00121941
ITGB4	382.425	-0.861859	0.208126	-4.14105	3.45717e-05	0.00121941
PTHLH	199.261	0.918515	0.221779	4.14158	3.44926e-05	0.00121941
RHBDL2	100.804	-0.994971	0.240357	-4.13955	3.47987e-05	0.00122395
PPFIBP2	343.988	-0.644746	0.155784	-4.1387	3.49273e-05	0.00122501
LAPTM5	26.4345	1.16612	0.281902	4.13662	3.52461e-05	0.00123272
PLCD3	965.493	-0.663272	0.160373	-4.13581	3.537e-05	0.00123359
IFITM2	715.269	-0.863516	0.209218	-4.12736	3.66953e-05	0.00127268
LOC283392	69.6991	1.09848	0.26611	4.12793	3.6604e-05	0.00127268
H1F0	4381.05	-0.546378	0.132432	-4.12574	3.69545e-05	0.00127811
SYT1	708.232	0.915712	0.222014	4.12456	3.71443e-05	0.00128112
CENPK	354.602	0.694245	0.168399	4.12261	3.74605e-05	0.00128491
RXFP4	25.0441	-1.2158	0.294895	-4.12283	3.74241e-05	0.00128491
LGR5	46.8691	-1.11004	0.269683	-4.11607	3.85382e-05	0.00131824
CREG1	915.195	-0.660576	0.160989	-4.10324	4.0741e-05	0.00138977
G6PD	10967.7	-0.618784	0.150855	-4.10186	4.09848e-05	0.00139362
NT5E	4230.85	0.617863	0.150649	4.10133	4.10776e-05	0.00139362
SLITRK6	490.071	0.943738	0.230678	4.09114	4.29251e-05	0.00145234
UBASH3B	2037.85	0.738743	0.18091	4.08348	4.43672e-05	0.00149706
KCNK15	290.117	-0.888625	0.217736	-4.0812	4.48034e-05	0.0015077
ALDH3A2	768.391	-0.590943	0.144863	-4.07932	4.51667e-05	0.00151582
ANXA3	107.517	-0.872627	0.214154	-4.07476	4.60627e-05	0.00154174
ITGA1	33.4957	1.14197	0.280907	4.06531	4.79693e-05	0.00160125
CMTM1	50.494	1.13406	0.279111	4.06311	4.84241e-05	0.00161211
SMOX	2506.57	0.786706	0.193715	4.06115	4.88308e-05	0.00162131
SEMA7A	883.982	0.629998	0.155234	4.05837	4.94167e-05	0.0016364
PDLIM7	784.322	0.770168	0.190205	4.04915	5.14031e-05	0.00169767
SV2A	139.39	0.85271	0.210697	4.04709	5.18583e-05	0.00170817
NBR2	270.963	-0.700415	0.173412	-4.03903	5.36725e-05	0.00176326
ECHDC3	56.6879	-1.0118	0.250553	-4.03825	5.38519e-05	0.0017645
TMC7	369.987	0.783957	0.19425	4.03582	5.44119e-05	0.00177817
TGFBR3	101.983	-1.15733	0.286836	-4.03482	5.46447e-05	0.0017811
CALD1	727.172	0.79195	0.196343	4.03351	5.495e-05	0.00178172
RASD1	37.6582	-1.09847	0.272312	-4.03385	5.48694e-05	0.00178172
KANSL3	2177.4	0.610322	0.151863	4.01889	5.84724e-05	0.00189101
ARHGAP1	1179.39	0.566764	0.141202	4.01385	5.97357e-05	0.00192279
ITGAM	36.2662	-1.11613	0.278078	-4.01374	5.9764e-05	0.00192279
JUP	4076.97	-0.813164	0.202689	-4.01189	6.02346e-05	0.00193294
TMX1	1344.12	0.590601	0.147255	4.01075	6.05265e-05	0.00193731
PCSK6	256.734	-0.688492	0.172089	-4.00079	6.3132e-05	0.00201553
LCN2	52.8478	-1.10707	0.276984	-3.99686	6.41877e-05	0.00204399
PNPLA3	87.5669	1.01331	0.253699	3.99415	6.4927e-05	0.00205701
RILP	174.951	-0.797375	0.199621	-3.99444	6.48468e-05	0.00205701
EPB41L4B	505.091	-0.623324	0.156216	-3.99013	6.60374e-05	0.00208688
FOSB	67.9932	1.00029	0.250772	3.98883	6.64012e-05	0.00209307
MKL1	1275.62	0.578229	0.14504	3.98668	6.7004e-05	0.00210674
RBP1	205.724	-0.963324	0.241701	-3.9856	6.73101e-05	0.00211103
NKAIN2	57.9171	-1.05353	0.264744	-3.97942	6.90837e-05	0.00216121
MKNK2	4020.92	-0.528942	0.132996	-3.97712	6.97561e-05	0.00217268
PLOD2	5048.77	0.703334	0.176852	3.97697	6.97994e-05	0.00217268
CYP24A1	8.83169	1.13038	0.284714	3.97022	7.18052e-05	0.00222954
NFKBIA	962.292	-0.665719	0.167742	-3.96871	7.22635e-05	0.00223264
RNF128	243.92	0.791102	0.199326	3.96889	7.22073e-05	0.00223264
RASL11A	213.196	-1.16422	0.293758	-3.96321	7.39479e-05	0.00227902
BLM	349.739	0.829099	0.209335	3.96064	7.47496e-05	0.00229804
PCCB	1009.59	-0.611435	0.154615	-3.95457	7.6672e-05	0.00235134
NOXA1	37.1436	-1.11067	0.281708	-3.94263	8.05934e-05	0.00246553
CA8	451.485	-0.571707	0.145114	-3.93971	8.15792e-05	0.00248348
CITED4	996.833	-0.83354	0.211561	-3.93994	8.15003e-05	0.00248348
LIN9	172.526	0.800586	0.20332	3.93757	8.23109e-05	0.00249964
EN2	90.1934	-0.892085	0.226769	-3.9339	8.35787e-05	0.00253197
ZNF860	146.859	0.877524	0.223119	3.93299	8.38957e-05	0.0025354
LOC283683	166.78	-0.899053	0.228795	-3.92951	8.51207e-05	0.00256619
KRT8	38656.5	-0.922281	0.234767	-3.92849	8.54809e-05	0.00256816
VGLL3	38.4876	1.11836	0.284702	3.92816	8.55985e-05	0.00256816
CES1	553.965	0.643941	0.163986	3.92681	8.60781e-05	0.00257634
CDK17	942.557	0.817851	0.208446	3.92357	8.72479e-05	0.0025989
MGAT5B	901.524	0.56143	0.143092	3.92356	8.72494e-05	0.0025989
DTX2P1-UPK3BP1-PMS2P11	65.2296	-0.894074	0.227907	-3.92299	8.74583e-05	0.00259891
EPCAM	524.477	-0.663083	0.169466	-3.91277	9.12429e-05	0.00270492
FABP5	288.554	0.795012	0.203307	3.91041	9.21387e-05	0.00271853
FAM198B	58.3754	1.03297	0.264157	3.91045	9.21243e-05	0.00271853
SLITRK2	82.4051	-0.942327	0.241449	-3.9028	9.50847e-05	0.00279882
ADORA2B	2433.22	-0.64571	0.165678	-3.89737	9.72424e-05	0.00285558
HHIPL2	288.065	-0.768999	0.197966	-3.88449	0.000102543	0.00300358
UPK3B	63.158	-1.0275	0.26455	-3.88397	0.000102765	0.00300358
IER3	3150.66	0.55474	0.142904	3.88191	0.000103639	0.00302204
KLHDC7B	373.931	-0.786091	0.202705	-3.878	0.000105318	0.00306382
ROGDI	366.869	-0.657208	0.169589	-3.8753	0.000106492	0.00309076
EPHX1	1407.25	-0.702911	0.181503	-3.87272	0.000107626	0.00311639
IL21R	14.5341	1.13067	0.292142	3.87027	0.000108714	0.00312709
MIR100HG	525.452	0.627092	0.162031	3.87019	0.000108749	0.00312709
TPST1	486.36	0.646065	0.166921	3.87049	0.000108615	0.00312709
BORA	215.695	0.703482	0.18192	3.86698	0.00011019	0.00316124
KIAA1274	73.986	0.876288	0.227088	3.8588	0.000113947	0.00325402
TBX2	242.95	-0.709279	0.183783	-3.85933	0.000113696	0.00325402
MIR31HG	131.74	0.778222	0.201849	3.85546	0.000115511	0.00329077
STARD13	358.942	0.846442	0.219574	3.85493	0.000115762	0.00329077
RAI14	1006.48	0.741067	0.192473	3.85023	0.000118007	0.00334693
SQSTM1	41832.1	-0.703332	0.182827	-3.84698	0.000119584	0.00337628
TSPAN13	2630.93	0.540726	0.140556	3.84704	0.000119552	0.00337628
ABCA3	1732.89	-0.665195	0.173556	-3.83275	0.00012672	0.00356486
TNFRSF1B	187.822	-1.04931	0.27379	-3.83252	0.000126836	0.00356486
CDC25A	140.381	0.871596	0.227503	3.83115	0.000127548	0.00357681
PCYOX1L	191.822	-0.677676	0.17723	-3.82371	0.00013146	0.00367821
LINC00341	124.708	-0.77992	0.204256	-3.81834	0.000134352	0.00375071
CLU	4254.22	-0.723068	0.189413	-3.81742	0.000134853	0.00375627
TRIM47	1261.19	-0.740743	0.1941	-3.8163	0.000135469	0.00376156
WISP2	391.589	-0.903915	0.236877	-3.81597	0.000135647	0.00376156
ZNF697	361.819	0.884127	0.231881	3.81285	0.000137371	0.0038009
CAMK1D	129.977	0.808958	0.212212	3.81204	0.000137826	0.00380504
LIPA	6785.04	-0.599781	0.15741	-3.81032	0.000138789	0.00382315
RBP7	412.287	-0.865741	0.227299	-3.80883	0.000139628	0.00382932
TNFRSF19	38.5112	1.0235	0.268706	3.809	0.00013953	0.00382932
FLNC	2623.14	0.733078	0.192928	3.79975	0.000144844	0.00396363
LY6E	828.463	-0.910076	0.239585	-3.79856	0.000145542	0.003974
GPR56	1979.16	0.607385	0.159934	3.79773	0.00014603	0.00397859
MTSS1L	1069.84	-0.638101	0.168118	-3.79556	0.00014731	0.0040047
GPR115	12.9456	1.10654	0.291986	3.7897	0.000150828	0.0040914
PPAP2B	226.333	-0.778743	0.205922	-3.78174	0.000155737	0.0042154
SGOL1	206.978	0.665577	0.176229	3.77676	0.000158879	0.0042911
HIST1H2AC	252.942	-0.681539	0.180686	-3.77195	0.000161974	0.00436523
HES4	265.067	-0.928824	0.246492	-3.76817	0.000164451	0.00441289
PRR11	797.969	0.759693	0.201605	3.76823	0.000164406	0.00441289
SYT15	62.0706	0.989008	0.262511	3.76749	0.000164896	0.00441531
KIAA1524	861.778	0.75765	0.201213	3.76542	0.000166271	0.00444202
MAMLD1	212.492	0.882245	0.234333	3.76491	0.000166607	0.00444202
GMPR	39.5363	-1.00374	0.26678	-3.76243	0.000168274	0.00447687
ANTXR2	617.395	0.640148	0.170281	3.75937	0.000170345	0.0045223
MFSD6	229.916	-0.744624	0.198339	-3.7543	0.000173827	0.00460495
BST1	67.0482	1.0248	0.273116	3.75225	0.000175256	0.00463293
SPECC1	1345.82	0.548652	0.146574	3.74318	0.000181707	0.00479329
CD99L2	3911.61	-0.505529	0.135141	-3.74076	0.000183468	0.00482951
SHANK3	221.588	0.75299	0.201369	3.73935	0.000184497	0.00484635
LOC643650	60.0905	1.07654	0.287982	3.73823	0.000185321	0.00485774
GNA15	171.894	0.708174	0.189502	3.73703	0.000186208	0.00486685
LRP4	232.642	0.986467	0.264	3.73662	0.000186507	0.00486685
NUF2	487.984	0.617625	0.165309	3.73618	0.000186841	0.00486685
CHST3	1617.64	0.768247	0.206098	3.72757	0.000193333	0.00502546
INSR	65.4894	-0.924974	0.248619	-3.72045	0.000198866	0.00515849
RAB20	52.8466	-1.05307	0.283095	-3.71984	0.00019935	0.00516029
PTPRF	2872.16	0.781152	0.210044	3.719	0.000200012	0.00516671
CEP128	112.944	0.955586	0.257129	3.71637	0.000202106	0.00520998
NEDD9	42.5958	1.01399	0.273128	3.71252	0.00020521	0.00527907
SPIRE2	289.488	-0.656481	0.176911	-3.7108	0.000206607	0.00530403
TTK	653.385	0.749071	0.202212	3.70438	0.000211905	0.00542887
ADHFE1	65.2651	-0.921669	0.249301	-3.69702	0.000218149	0.00557735
C1orf226	410.511	-0.709191	0.191923	-3.69519	0.000219723	0.00560609
LRRC8C	1226.5	0.659965	0.178697	3.69321	0.000221442	0.00563839
ENTPD8	28.064	-1.0865	0.294316	-3.69161	0.000222842	0.00566247
C1orf135	152.623	0.706814	0.191819	3.6848	0.000228881	0.00580407
CTSC	2137.5	0.639461	0.173687	3.6817	0.000231686	0.00585515
SPARC	3267.64	-0.640782	0.174053	-3.68153	0.000231836	0.00585515
CCDC146	28.77	-1.02123	0.278223	-3.67055	0.000242028	0.00607559
COL21A1	197.884	0.664097	0.180917	3.67073	0.000241855	0.00607559
PTPRH	2898.89	-0.665149	0.181189	-3.67103	0.000241574	0.00607559
ABCA4	107.165	-0.724684	0.197716	-3.66527	0.000247075	0.0061838
C11orf41	1027.84	0.899983	0.24563	3.66398	0.000248325	0.0061838
CXCL16	77.1465	-0.931694	0.254279	-3.66407	0.000248242	0.0061838
PLA2G6	153.913	-0.701697	0.191502	-3.66418	0.000248131	0.0061838
APOL1	243.565	-0.72721	0.198557	-3.66247	0.000249795	0.00620797
C1orf112	162.853	0.726406	0.198592	3.65778	0.000254409	0.0062975
LMTK3	90.5602	-0.886738	0.242401	-3.65814	0.000254048	0.0062975
SCIN	29.9713	-1.07913	0.29518	-3.65584	0.000256341	0.00633275
TMEM40	13.6998	-1.07481	0.294278	-3.65235	0.00025985	0.00640672
CYB5D2	361.01	-0.712442	0.195339	-3.64721	0.000265108	0.00651056
IL34	40.7018	-1.03735	0.284388	-3.64766	0.000264636	0.00651056
CCDC74B	84.4551	0.795613	0.218404	3.64285	0.000269634	0.00660869
ECHDC2	311.343	-0.762927	0.209485	-3.64191	0.000270623	0.0066199
FAAH	201.876	-0.807639	0.221826	-3.64086	0.000271727	0.00663387
FOXM1	900.45	0.708196	0.194557	3.64005	0.000272585	0.00664179
SEC14L2	105.99	0.822711	0.226082	3.639	0.0002737	0.00665594
TRIOBP	992.079	-0.48447	0.133195	-3.63731	0.000275505	0.00668676
GSTM4	231.636	-0.644981	0.177506	-3.63357	0.000279526	0.00675802
PARD3B	39.3653	-0.996777	0.274293	-3.63399	0.000279077	0.00675802
N4BP3	215.328	-0.687597	0.189362	-3.63113	0.000282186	0.00680911
CCDC106	492.884	-0.840739	0.23162	-3.62982	0.000283624	0.00681738
OSR1	32.9964	-1.02516	0.282406	-3.63008	0.000283334	0.00681738
EFHD1	465.813	-0.598443	0.165005	-3.62683	0.000286926	0.00688346
TSTD1	139.591	-0.945122	0.260938	-3.62201	0.000292319	0.00699934
ST14	50.7557	1.01863	0.281643	3.61676	0.000298314	0.0071292
HEG1	7016.2	-0.924562	0.255908	-3.61287	0.000302829	0.00722322
NXN	3503.88	-0.489296	0.135535	-3.61009	0.000306085	0.00728693
SUSD3	31.6046	-1.01403	0.281211	-3.60592	0.00031105	0.00739099
MAP3K14	2418.3	-0.482121	0.133857	-3.60177	0.000316059	0.00749571
MUC16	67.289	-1.06122	0.294737	-3.60058	0.000317512	0.00751585
ADCK2	342.817	-0.714566	0.198515	-3.59957	0.000318747	0.00751651
MMP14	1209.3	0.540072	0.150037	3.5996	0.000318705	0.00751651
MAPK12	547.329	-0.781745	0.217302	-3.59751	0.000321283	0.00756199
STIL	810.638	0.709383	0.197281	3.59581	0.000323385	0.0075971
SLC25A37	1128.77	0.609609	0.169658	3.59316	0.000326687	0.00766023
DLX2	66.1825	0.871424	0.242992	3.58622	0.000335504	0.00785219
HMHA1	372.493	-0.663884	0.185213	-3.58443	0.000337816	0.00789147
SH2D5	955.095	-0.641028	0.17912	-3.57877	0.00034522	0.00804933
RTKN2	568.189	0.738832	0.206558	3.57688	0.000347714	0.00809231
HJURP	1312.26	0.666225	0.186307	3.57596	0.000348948	0.00810589
ADM	5976.06	-0.664389	0.18603	-3.5714	0.000355073	0.0082328
HEY1	52.5004	0.974948	0.273213	3.56845	0.000359098	0.00831064
CCDC85C	949.111	-0.530455	0.148715	-3.56692	0.000361204	0.00832977
GJA1	480.054	0.663128	0.185913	3.56688	0.000361262	0.00832977
MXRA5	606.367	0.977696	0.274379	3.5633	0.000366221	0.00842851
NCAPG2	1520.54	0.553259	0.155309	3.56231	0.000367607	0.0084448
HOXC4	201.707	-0.705432	0.19811	-3.56081	0.000369719	0.00847767
PGM2L1	930.026	0.864189	0.242979	3.55664	0.000375635	0.00859748
BTN3A1	221.442	0.83879	0.235885	3.55592	0.000376655	0.00860502
AGPAT9	1302.83	-0.567577	0.159693	-3.55419	0.000379152	0.00864619
ADAMTS2	8.81157	0.996723	0.280814	3.54941	0.000386092	0.00878835
AP1S3	387.809	-0.700412	0.197424	-3.54775	0.000388538	0.00882788
ORAI3	266.678	-0.689172	0.194446	-3.54429	0.000393678	0.00891216
STX11	54.0008	-0.896007	0.252789	-3.54448	0.000393391	0.00891216
CCDC40	248.369	-0.658013	0.18577	-3.54209	0.000396969	0.00897035
CTNNAL1	1763.88	-0.521063	0.147191	-3.54004	0.000400063	0.00900757
LOC728431	94.645	0.90252	0.254932	3.54024	0.000399767	0.00900757
LINC00340	21.7614	1.0447	0.295213	3.53879	0.000401959	0.00903392
ITGA2	5539.43	0.937544	0.265302	3.53388	0.000409514	0.00918713
LOC100505687	205.235	0.696652	0.197249	3.53183	0.000412691	0.00924175
CSRNP1	237.6	0.807753	0.22905	3.52653	0.000421046	0.00941193
SYT9	434.927	-0.706176	0.200541	-3.52136	0.000429333	0.00957997
RTN4R	192.217	-0.80162	0.227878	-3.51776	0.000435204	0.00969361
HOOK2	174.463	0.74169	0.210922	3.51641	0.000437419	0.00971198
LGALS4	22.4503	-1.02479	0.291438	-3.51631	0.000437589	0.00971198
CADM4	36.978	-0.924419	0.263145	-3.51297	0.000443136	0.00981759
C3	25.2357	-1.01847	0.290048	-3.51139	0.000445777	0.00985856
KIF2C	1697.45	0.485648	0.138562	3.50492	0.000456743	0.0100832
ZWILCH	826.834	0.506065	0.144423	3.50405	0.000458245	0.0100984
P2RY2	37.2691	1.00434	0.286667	3.50352	0.000459146	0.0101004
PPP1R13L	489.067	0.51098	0.14644	3.48934	0.000484218	0.0106332
MAP7	93.262	0.765171	0.219753	3.48195	0.000497771	0.0109115
CXorf69	153.789	-0.779359	0.224252	-3.47538	0.000510136	0.0111629
TNFRSF14	141.28	-0.711982	0.204967	-3.47364	0.000513443	0.0112156
PTPRK	5553.96	0.773453	0.222821	3.47118	0.000518169	0.011299
KSR2	17.8149	1.00896	0.290756	3.47012	0.00052023	0.0113241
RIMKLA	215.503	-0.721653	0.20806	-3.46849	0.000523401	0.0113732
PAN2	2354.42	-0.602791	0.17386	-3.4671	0.000526102	0.011412
ADCY7	285.776	0.70591	0.203758	3.46445	0.000531318	0.0114942
KCNA7	15.0769	1.02048	0.294575	3.46424	0.000531739	0.0114942
IL8	42.2637	1.01958	0.294435	3.46285	0.000534496	0.0115338
NDUFA7	298.169	-0.719607	0.207841	-3.46229	0.000535604	0.0115377
KCNG1	200.913	0.836098	0.241873	3.45676	0.000546705	0.0117363
P4HA1	1920.37	0.450273	0.130247	3.45707	0.000546092	0.0117363
ARMC12	18.2937	-1.00286	0.29046	-3.45266	0.000555097	0.0118348
BUB1B	1002.12	0.743324	0.215271	3.45297	0.00055445	0.0118348
CD109	4083.75	0.844113	0.24446	3.45297	0.000554446	0.0118348
SLC26A2	6627.86	0.793378	0.229731	3.4535	0.000553356	0.0118348
STARD8	53.3742	0.879306	0.255248	3.44491	0.000571246	0.0121583
CNTNAP1	394.398	-0.700602	0.203463	-3.44339	0.00057447	0.012206
EFNA2	64.1507	0.890473	0.258639	3.44292	0.000575467	0.0122064
MANSC1	246.798	-0.622652	0.18091	-3.44178	0.00057789	0.0122369
KIF18B	289.154	0.78349	0.227726	3.4405	0.000580646	0.0122744
SLC5A5	41.9913	-0.969948	0.281963	-3.43998	0.000581766	0.0122772
ESCO2	55.3884	0.849291	0.247468	3.43192	0.000599327	0.0126051
LIMA1	5664.51	-0.605351	0.176376	-3.43216	0.000598787	0.0126051
NUP210	1154.11	-0.68268	0.199283	-3.42569	0.00061325	0.0128762
CENPI	285.343	0.787472	0.229929	3.42485	0.000615134	0.0128852
DSEL	340.002	0.784244	0.229004	3.42458	0.000615747	0.0128852
PAQR8	136.308	-0.639057	0.186681	-3.42325	0.000618775	0.0129268
MAGI2	99.3527	-0.806503	0.235689	-3.42189	0.000621869	0.0129697
EPS8L2	2852.96	-0.565144	0.16526	-3.41973	0.000626828	0.0130512
CCNA2	380.074	0.74835	0.218901	3.41867	0.000629289	0.0130806
ACCN1	108.045	-0.679897	0.199144	-3.4141	0.000639931	0.0132796
SKA1	450.7	0.629871	0.184779	3.40879	0.000652526	0.0135185
BNIP3	1207.49	-0.552198	0.162531	-3.3975	0.000680041	0.0140651
ARL14	53.4455	-0.946639	0.278739	-3.39615	0.000683408	0.0141113
MAP2K6	143.781	-0.667016	0.196432	-3.39566	0.000684623	0.014113
HSBP1L1	392.856	-0.73119	0.215498	-3.39302	0.000691258	0.0142262
MYO10	6196.88	0.788777	0.232536	3.39207	0.000693677	0.0142524
FUK	156.487	-0.637459	0.188332	-3.38476	0.000712414	0.0145893
MFSD2A	75.4992	0.816385	0.241172	3.38507	0.000711607	0.0145893
ITPKB	398.707	0.570103	0.168502	3.38336	0.000716052	0.0146397
USP32P2	43.1523	0.864951	0.255834	3.38091	0.00072247	0.0147467
FAM167B	29.883	0.958931	0.283928	3.37738	0.000731806	0.0149128
DRD2	150.725	-0.656224	0.194404	-3.37557	0.000736633	0.0149866
HMMR	547.19	0.782167	0.231856	3.37351	0.000742163	0.0150745
PIK3IP1	75.5041	0.895441	0.265524	3.37235	0.000745288	0.0151133
MEX3A	288.25	0.723175	0.21474	3.36767	0.000758051	0.0153472
C10orf91	33.4975	-0.962883	0.28618	-3.36461	0.000766521	0.0154183
C4orf46	238.225	0.704501	0.209311	3.36581	0.000763186	0.0154183
EPDR1	2451.58	-0.481053	0.142957	-3.36503	0.000765355	0.0154183
GDF15	15106.4	-0.69625	0.206915	-3.36491	0.000765674	0.0154183
RFTN1	17.5116	0.98829	0.294334	3.35772	0.000785878	0.0157568
SYP	299.162	-0.545786	0.162525	-3.35816	0.000784624	0.0157568
CLSPN	478.115	0.875391	0.260877	3.35558	0.000792001	0.015854
UHRF1	624.65	0.816899	0.243519	3.35455	0.000794936	0.0158872
SAMD13	42.5189	0.869295	0.259225	3.35344	0.000798133	0.0159194
SPTB	19.5283	0.983248	0.293235	3.35311	0.000799101	0.0159194
KRT18	25158.7	-0.780392	0.232874	-3.35113	0.000804828	0.0160079
STEAP2	195.143	0.681427	0.203563	3.3475	0.000815451	0.0161933
C2orf18	2592.57	-0.531048	0.15868	-3.34667	0.000817877	0.0162156
TFF3	39.8811	-0.986414	0.294813	-3.34589	0.000820185	0.0162355
IGSF1	384.162	-0.570878	0.170773	-3.34291	0.000829051	0.0163849
EDARADD	416.686	-0.500401	0.14972	-3.34225	0.000831022	0.0163979
DUSP8	536.826	-0.77345	0.231455	-3.34168	0.000832721	0.0164054
EXTL2	265.524	0.567369	0.16987	3.34001	0.000837748	0.0164784
TJP3	15.9175	-0.981302	0.293856	-3.3394	0.000839587	0.0164885
FAM210B	154.11	-0.729349	0.218641	-3.33583	0.000850447	0.0166755
ZNF275	315.377	0.732952	0.219951	3.33234	0.00086119	0.0168595
CAPN12	337.039	-0.626476	0.18815	-3.32966	0.000869516	0.0169692
ZFP36L1	1061.88	0.606846	0.182232	3.33007	0.000868241	0.0169692
C15orf42	238.286	0.850215	0.255665	3.32551	0.000882573	0.017197
BST2	49.1765	-0.936145	0.281548	-3.325	0.000884195	0.0172017
ELOVL2	1585.37	0.643825	0.193922	3.32003	0.00090009	0.0174837
RGS17	196.221	0.633702	0.190931	3.31901	0.000903386	0.0175203
RBBP9	236.54	0.706664	0.21296	3.3183	0.000905678	0.0175375
JAM3	1090.48	0.47197	0.142263	3.31758	0.000908008	0.0175553
NT5C2	9292.18	-0.552873	0.16675	-3.31558	0.000914539	0.0176542
EXO1	322.627	0.619082	0.187063	3.30948	0.000934688	0.0180152
ENTPD6	2201.22	-0.577493	0.174744	-3.30479	0.000950472	0.0182911
FBXW4	1152.22	-0.683726	0.207118	-3.30114	0.000962942	0.0185025
ABCA1	422.66	0.893994	0.270891	3.30019	0.000966178	0.018536
ANXA1	5162.38	-0.529169	0.160458	-3.29786	0.00097424	0.0186619
DPP7	1568.83	-0.682003	0.206915	-3.29605	0.000980542	0.0187538
SCARF1	65.788	-0.770707	0.234115	-3.292	0.000994786	0.0189971
CRYAA	69.5296	0.879966	0.267551	3.28897	0.00100556	0.0191735
DNM1	227.351	0.700115	0.212983	3.28719	0.00101192	0.0192368
TRIP13	802.48	0.462419	0.140674	3.28718	0.00101198	0.0192368
EMID2	228.449	-0.833012	0.25362	-3.28449	0.00102167	0.0193916
AHSA2	2375.73	-0.488359	0.148732	-3.28348	0.00102536	0.0194318
C11orf68	1780.74	-0.703598	0.21439	-3.28186	0.00103124	0.0195137
PCCA	214.78	-0.630808	0.192361	-3.27929	0.00104069	0.0196627
MX1	82.3016	-0.733498	0.224278	-3.27048	0.00107366	0.0202547
LAMA5	7683.06	-0.57123	0.174716	-3.26948	0.00107744	0.0202953
LOC375295	93.4034	0.795787	0.243699	3.26545	0.00109291	0.0205256
PTK7	2743.03	-0.452391	0.138539	-3.26544	0.00109296	0.0205256
ATF5	1130.65	-0.486751	0.149098	-3.26465	0.00109601	0.0205518
FZD5	249.868	-0.649186	0.198906	-3.26378	0.00109936	0.0205528
TLR6	160.682	0.897486	0.27495	3.26418	0.00109781	0.0205528
STEAP3	5046.62	0.577485	0.177128	3.26026	0.00111308	0.0207781
DAPK2	42.9084	-0.878679	0.27025	-3.25136	0.00114853	0.0213439
GKAP1	121.913	-0.668277	0.205533	-3.25143	0.00114827	0.0213439
VPS52	1272.41	-0.446278	0.137255	-3.25146	0.00114815	0.0213439
GJB2	786.418	-0.64711	0.199075	-3.25059	0.00115167	0.0213703
FRMD5	1075.5	0.539874	0.166132	3.24967	0.00115538	0.0214072
GLI1	95.4567	0.680804	0.209605	3.24803	0.00116207	0.0214992
RIC3	53.8519	-0.842569	0.259595	-3.2457	0.00117162	0.0216437
GTSE1	486.21	0.559881	0.172612	3.24359	0.00118035	0.0217726
JAG2	316.208	-0.655133	0.202171	-3.24049	0.00119326	0.0219782
TPBG	2134.39	0.481223	0.14853	3.23991	0.00119567	0.0219901
SEMA3B	25.0481	-0.912993	0.281946	-3.23818	0.00120295	0.0220913
DPY19L2P1	58.8083	0.796461	0.246115	3.23613	0.00121164	0.0222181
ECE1	9335.18	0.525648	0.162486	3.23503	0.00121629	0.0222706
PAPSS2	416.218	0.639819	0.197823	3.2343	0.00121941	0.022295
BASP1	3412.12	0.400783	0.124014	3.23175	0.00123033	0.022396
CREB3L1	182.596	-0.774872	0.239713	-3.2325	0.00122712	0.022396
RFX2	101.994	0.746803	0.231075	3.23187	0.00122985	0.022396
MAP3K5	282.73	-0.723472	0.224013	-3.2296	0.00123964	0.0225325
SLC38A9	445.572	0.540318	0.167346	3.22874	0.00124335	0.0225671
BDH1	56.6222	-0.823743	0.255322	-3.22629	0.00125408	0.0227286
DLX1	88.8535	0.685528	0.212525	3.22563	0.00125694	0.0227474
INPP4B	282.927	0.790978	0.245331	3.22412	0.00126359	0.0228344
TBC1D8	2473.17	-0.46458	0.144149	-3.22291	0.00126894	0.0228979
SKIL	2237.72	0.704409	0.218737	3.22034	0.00128037	0.0230707
2011-09-01	2295.19	0.657386	0.204283	3.21802	0.0012908	0.0232251
KIF16B	1365.79	0.698738	0.217285	3.21577	0.00130097	0.0233406
LOC100507501	77.3308	-0.808586	0.251435	-3.21589	0.00130042	0.0233406
BEST3	13.9951	0.947865	0.29493	3.21386	0.00130962	0.0234619
TP53I13	865.255	-0.746877	0.232663	-3.21013	0.00132676	0.0237348
RGS10	1204.17	-0.697471	0.217452	-3.20746	0.0013391	0.0239214
ALDH5A1	50.4225	-0.775707	0.241943	-3.20616	0.00134519	0.0239614
NEAT1	6788.04	-0.59519	0.185623	-3.20645	0.00134386	0.0239614
GPRC5C	638.605	-0.653423	0.203894	-3.20472	0.00135196	0.0240475
CEBPD	106.535	-0.819526	0.255864	-3.20297	0.00136017	0.024064
EPB41L5	1105.83	-0.593999	0.185458	-3.20288	0.00136062	0.024064
KRT19	7344.76	-0.882589	0.275517	-3.20339	0.00135818	0.024064
NAT8L	372.018	-0.546053	0.170423	-3.20411	0.00135482	0.024064
FANCI	1276.78	0.605672	0.189231	3.20071	0.00137092	0.0242118
MB	159.454	-0.850319	0.265855	-3.19844	0.00138176	0.0243686
CRAT	649.132	-0.458119	0.143382	-3.19511	0.00139779	0.0245818
DBNDD2	24.6849	-0.911834	0.285351	-3.19549	0.00139595	0.0245818
BCAR1	2342.94	-0.443504	0.139045	-3.18965	0.00142447	0.0250155
CERS4	70.854	-0.877509	0.275235	-3.18822	0.0014315	0.0250684
SAT1	2587.44	-0.604851	0.189691	-3.1886	0.00142961	0.0250684
KIAA1024	58.7387	0.854824	0.268157	3.18777	0.00143373	0.0250721
SLCO2A1	19.9512	-0.911705	0.286195	-3.1856	0.00144452	0.0252254
FOXS1	95.2321	0.939942	0.295142	3.18472	0.00144896	0.0252675
C21orf63	73.2579	-0.828512	0.260258	-3.18343	0.00145543	0.0253448
WIPF1	275.356	0.721241	0.226637	3.18235	0.00146083	0.0254033
FEZ1	19.6519	-0.933826	0.293848	-3.17792	0.00148336	0.0257234
WAS	14.3728	-0.938292	0.295222	-3.17826	0.00148162	0.0257234
POLQ	307.329	0.749806	0.236129	3.17541	0.00149625	0.0259108
MED30	184.487	-0.632595	0.199303	-3.17404	0.00150335	0.0259975
LTBP1	1180.06	0.623476	0.196593	3.17141	0.00151701	0.0261974
RRAGB	496.641	-0.502638	0.158595	-3.16933	0.00152792	0.0263493
PIGX	898.051	-0.446888	0.141077	-3.16768	0.00153659	0.0264622
FLOT1	3832.25	-0.547325	0.172985	-3.16401	0.0015561	0.0267611
FOXL1	258.886	0.541364	0.171262	3.16103	0.00157215	0.0269421
GTF2IRD2	95.0607	-0.752855	0.238183	-3.16083	0.0015732	0.0269421
ISYNA1	2048.05	-0.672606	0.21282	-3.16045	0.00157528	0.0269421
ZNF704	53.3767	-0.864343	0.273422	-3.16121	0.00157117	0.0269421
KIF17	192.545	-0.608139	0.192498	-3.1592	0.00158204	0.0270206
SLC20A1	2773.06	0.443808	0.140599	3.15656	0.00159641	0.0272287
HMGCL	511.862	-0.700412	0.222116	-3.15335	0.00161407	0.027394
RCSD1	11.7749	-0.928343	0.29437	-3.15366	0.00161235	0.027394
SHC2	73.6836	-0.77799	0.24673	-3.1532	0.00161491	0.027394
TNFRSF1A	2878.94	-0.437308	0.138665	-3.1537	0.00161215	0.027394
CDCA8	898.284	0.562277	0.178589	3.14844	0.00164145	0.0277564
NR4A2	18.1673	0.922007	0.292907	3.14777	0.00164519	0.0277564
PFKFB3	564.277	0.58381	0.185457	3.14795	0.00164418	0.0277564
PWWP2A	706.073	0.509641	0.161862	3.14862	0.00164045	0.0277564
FAM195A	379.35	-0.822608	0.261619	-3.1443	0.00166482	0.0280118
PACS1	2687.61	0.413344	0.131456	3.14436	0.00166451	0.0280118
RPS6KA1	555.193	-0.492235	0.156688	-3.1415	0.00168083	0.0282429
WNT5A	43.4915	0.817069	0.260664	3.13456	0.0017211	0.0288807
NPDC1	380.145	-0.726278	0.23177	-3.13362	0.00172665	0.0289348
CCNDBP1	1158.61	-0.534775	0.170704	-3.13276	0.00173168	0.0289412
GABARAPL1	1231.08	-0.653451	0.208579	-3.13287	0.00173108	0.0289412
SLC9A7	1298.8	0.816789	0.260819	3.13164	0.00173836	0.0290138
PCGF5	396.371	-0.56575	0.180692	-3.13102	0.00174201	0.0290358
CORO1A	99.4244	0.764646	0.244357	3.12921	0.00175276	0.0291645
SBNO2	2411.62	-0.491921	0.157217	-3.12893	0.00175441	0.0291645
BCAR3	1529.84	0.458263	0.14649	3.12829	0.00175824	0.0291892
EGFL7	390.093	-0.737793	0.235974	-3.12658	0.00176851	0.0292563
PARD6B	666.33	-0.593412	0.189804	-3.12644	0.00176934	0.0292563
SLCO4A1	2052.48	-0.564455	0.180499	-3.1272	0.0017648	0.0292563
BEX2	952.528	-0.722426	0.231243	-3.1241	0.00178351	0.0293349
ITPR3	7315.8	0.633665	0.202802	3.12454	0.00178082	0.0293349
PCBD1	1309.6	-0.606295	0.194067	-3.12415	0.00178317	0.0293349
TBC1D22A	511.339	-0.549201	0.175785	-3.12427	0.00178245	0.0293349
ASRGL1	355.666	-0.53565	0.171681	-3.12002	0.00180838	0.0296507
GNA12	5167.96	0.388346	0.12449	3.11949	0.00181166	0.0296507
MAGI2-AS3	696.143	-0.522029	0.167349	-3.11939	0.00181224	0.0296507
ODF3B	81.4454	-0.801421	0.256881	-3.11981	0.00180965	0.0296507
SRRD	344.471	0.568462	0.182278	3.11866	0.00181676	0.0296857
PRDM8	134.547	0.652994	0.209716	3.11371	0.00184752	0.0301093
SYNGR2	2202.19	-0.668851	0.21479	-3.11398	0.00184583	0.0301093
OXTR	297.25	0.520672	0.167342	3.11142	0.0018619	0.0303039
PDZD4	258.46	-0.625485	0.201157	-3.10944	0.00187444	0.0304682
PIR	126.197	-0.743201	0.239145	-3.10774	0.00188521	0.0306034
EYA2	64.4602	0.769063	0.247551	3.10669	0.00189197	0.0306331
GCAT	111.554	-0.807459	0.259884	-3.107	0.00188998	0.0306331
MEST	1422.59	0.597729	0.192427	3.10627	0.00189464	0.0306365
LOC113230	15.8622	-0.916464	0.295076	-3.10586	0.00189726	0.0306392
LUZP1	1905.49	0.756363	0.243622	3.10466	0.00190496	0.0307237
STAC	568.424	-0.449063	0.144694	-3.10352	0.0019123	0.0308022
DCAKD	280.554	-0.50808	0.163801	-3.10181	0.00192343	0.0309413
TXNRD1	29370.9	-0.620498	0.200092	-3.10107	0.00192826	0.030979
AHCYL1	2882.58	-0.488942	0.157717	-3.10013	0.00193434	0.0309967
PRIM1	195.249	0.711656	0.229541	3.10035	0.00193295	0.0309967
AIFM2	1334.13	-0.534572	0.172589	-3.09736	0.00195253	0.0312078
ITPK1	407.701	-0.536146	0.173094	-3.09744	0.00195203	0.0312078
MAD2L1	518.75	0.609866	0.19707	3.09466	0.00197039	0.031453
A4GALT	91.5493	-0.655916	0.212015	-3.09373	0.00197656	0.0315111
SPRY1	341.155	-0.62948	0.203533	-3.09276	0.00198303	0.0315738
KRTAP5-1	21.6	-0.910931	0.294608	-3.09201	0.00198809	0.0316139
CHEK1	957.096	0.487239	0.157843	3.08687	0.00202278	0.0321012
SDCCAG8	191.12	0.534497	0.173161	3.0867	0.00202389	0.0321012
SDC3	881.406	-0.436587	0.141675	-3.08161	0.00205881	0.0326135
GLI2	165.394	0.777786	0.25243	3.08119	0.00206175	0.0326163
IGFBP6	35.2522	-0.893877	0.29015	-3.08074	0.00206489	0.0326163
PPIL6	65.1817	-0.718463	0.233233	-3.08046	0.00206684	0.0326163
FAM127B	2200.07	-0.506376	0.164505	-3.07819	0.00208262	0.0327408
NADSYN1	862.588	-0.459897	0.149396	-3.07838	0.00208131	0.0327408
TPK1	28.7742	-0.862405	0.280165	-3.07821	0.0020825	0.0327408
AGR2	3655.51	-0.687482	0.223468	-3.07643	0.00209498	0.0328891
KLHDC9	27.0543	-0.904985	0.2942	-3.07609	0.00209734	0.0328891
CNNM4	990.974	0.599229	0.19484	3.07549	0.00210158	0.0329143
INPP5A	1125.31	0.42452	0.13831	3.06933	0.00214542	0.0335165
SAT2	790.39	-0.693571	0.225954	-3.06952	0.002144	0.0335165
CCNL2	6639.21	-0.469788	0.153116	-3.06818	0.00215364	0.0335858
RRBP1	3795.25	0.423169	0.137932	3.06796	0.00215525	0.0335858
ATPAF1	656.076	-0.487477	0.158959	-3.06669	0.00216446	0.033645
LHFP	923.714	-0.468685	0.152813	-3.06704	0.00216188	0.033645
CTPS	12305.4	0.455195	0.148483	3.06563	0.0021721	0.0337217
ZNF771	103.112	-0.790662	0.257954	-3.06513	0.00217578	0.0337368
TAZ	1209.11	-0.610787	0.199362	-3.06371	0.00218611	0.0338549
SUSD5	647.738	0.657089	0.214585	3.06213	0.00219765	0.0339913
IL31RA	661.74	0.735971	0.240444	3.06088	0.00220688	0.0340885
LOC148413	377.39	-0.561839	0.183586	-3.06036	0.00221069	0.0340885
PTX3	457.763	-0.499652	0.163276	-3.06016	0.00221215	0.0340885
ADAMTS6	30.2722	0.886671	0.289801	3.05959	0.00221643	0.0341122
ARHGAP10	367.127	0.49534	0.162063	3.05647	0.00223963	0.0344265
FAM40B	180.431	0.781977	0.255874	3.0561	0.00224238	0.0344265
PPP1R9A	58.2515	-0.793737	0.259821	-3.05494	0.00225105	0.034517
RFC1	981.293	0.544164	0.178222	3.05328	0.00226351	0.0346654
MAPK11	602.19	-0.680675	0.223045	-3.05174	0.00227522	0.0348019
MST1	172.176	-0.562601	0.184385	-3.05123	0.00227906	0.034818
UPF3A	741.417	-0.426716	0.139889	-3.05039	0.00228546	0.0348729
NR1D1	223.062	0.566846	0.186013	3.04734	0.00230876	0.0351853
MSN	8803.8	0.591506	0.194293	3.04441	0.00233141	0.035487
EML6	349.668	-0.634154	0.208729	-3.03817	0.00238018	0.0361851
CLDN1	3963.31	-0.496166	0.163357	-3.03731	0.002387	0.0362399
CTF1	130.984	-0.65205	0.214703	-3.03698	0.0023896	0.0362399
NUPR1	4848.94	-0.694789	0.228811	-3.03652	0.00239327	0.0362513
TM4SF1	17478.8	-0.54507	0.179577	-3.03529	0.00240304	0.0363551
DRAP1	6170.09	-0.578108	0.190548	-3.03392	0.00241399	0.0364765
CDH2	1666.89	0.603471	0.198962	3.0331	0.00242056	0.0364872
FHL3	485.558	0.601612	0.198337	3.03328	0.0024191	0.0364872
TTC39A	96.8903	-0.770549	0.254106	-3.03239	0.00242622	0.0365283
FOXC2	289.607	0.536694	0.17718	3.0291	0.00245287	0.0368848
ADAMTS1	34.632	-0.850709	0.280931	-3.02818	0.00246029	0.0369243
C6orf1	256.18	-0.683593	0.225781	-3.02768	0.00246439	0.0369243
NXPH2	96.6122	-0.685284	0.226334	-3.02776	0.00246374	0.0369243
SP5	33.5865	-0.836953	0.276739	-3.02434	0.00249173	0.037289
NLRP1	30.2174	0.868508	0.287393	3.02202	0.0025109	0.0375309
HOXC5	48.9284	-0.765778	0.253448	-3.02144	0.00251572	0.0375578
CFD	53.2285	-0.842496	0.278881	-3.02098	0.00251954	0.0375698
GJB6	64.8525	-0.760081	0.251657	-3.02031	0.00252517	0.0376087
CRYL1	131.12	-0.736133	0.24417	-3.01484	0.00257113	0.0380656
DDX47	1738.44	-0.420818	0.139573	-3.01503	0.00256952	0.0380656
NDRG4	182	0.556833	0.184644	3.01571	0.00256378	0.0380656
TNFAIP8	105.995	0.790146	0.261978	3.01608	0.00256067	0.0380656
ZNF93	154.723	0.607278	0.201399	3.0153	0.00256725	0.0380656
SYT5	125.169	-0.678575	0.225263	-3.01237	0.00259215	0.0383312
MELK	1758.07	0.544531	0.180807	3.01168	0.00259807	0.0383731
MNS1	69.2045	0.759212	0.252235	3.00994	0.00261303	0.0385484
GBP4	75.6467	-0.7084	0.235528	-3.00771	0.00263224	0.0387736
ITGAV	13867	0.711732	0.236657	3.00745	0.00263453	0.0387736
SPNS2	388.96	-0.675318	0.224613	-3.00658	0.00264203	0.0388381
SRXN1	5007.05	-0.599233	0.199364	-3.00573	0.00264944	0.0389012
C6orf174	43.7906	0.879553	0.292884	3.00308	0.00267262	0.0391953
C11orf54	785.247	-0.421234	0.140407	-3.00008	0.00269907	0.039444
MCM10	180.569	0.76988	0.25662	3.00008	0.00269908	0.039444
SHB	1772.88	-0.394579	0.131519	-3.00017	0.00269833	0.039444
ANO9	773.949	-0.504569	0.168293	-2.99816	0.00271615	0.0396004
ISG15	404.472	-0.772764	0.25774	-2.99823	0.00271551	0.0396004
LRFN5	75.5626	0.730371	0.243755	2.99634	0.00273244	0.0397914
CLN8	333.548	0.558448	0.186456	2.99507	0.00274384	0.0399107
PDXK	2597.67	0.401391	0.134157	2.99196	0.0027719	0.0402717
PMM1	543.862	-0.60642	0.202797	-2.99028	0.00278721	0.040447
GP6	46.3799	-0.755367	0.252862	-2.98726	0.00281488	0.0407876
INPP5K	824.694	-0.511676	0.1713	-2.98701	0.00281723	0.0407876
CD24	691.591	-0.636331	0.213241	-2.98409	0.00284426	0.041131
FKBP1A	11699.9	0.500197	0.16768	2.98304	0.00285398	0.0411761
LRRC56	292.599	-0.528653	0.177207	-2.98326	0.002852	0.0411761
SEC24D	2005.89	0.707702	0.237283	2.98252	0.00285883	0.0411982
SHPK	162.132	0.625065	0.209716	2.98053	0.00287753	0.041372
SMURF2	1109.8	0.580253	0.19468	2.98055	0.00287731	0.041372
GPX8	1091.89	0.400522	0.134422	2.97958	0.00288645	0.0414524
ABCG1	16.2099	-0.877781	0.29466	-2.97896	0.00289225	0.0414879
ANKLE2	3852.98	0.398907	0.133968	2.97762	0.00290496	0.0416222
CIRBP	1058.14	-0.467258	0.156985	-2.97645	0.00291611	0.0417
MT1F	30.9019	-0.856076	0.287627	-2.97634	0.00291709	0.0417
ZW10	1047.21	0.412038	0.138473	2.97559	0.00292429	0.041755
CAPS	60.5538	-0.705033	0.23713	-2.9732	0.00294714	0.0419954
GINS1	348.511	0.598721	0.201378	2.97312	0.00294787	0.0419954
KCNK6	981.857	0.533633	0.179613	2.97102	0.00296809	0.0422351
DEPDC1B	326.166	0.547269	0.184291	2.96959	0.00298194	0.0423838
GPR124	37.7648	0.84934	0.286362	2.96596	0.00301738	0.0427897
OGDH	2611.67	-0.49949	0.1684	-2.96609	0.00301616	0.0427897
ARHGAP11A	1707.09	0.635273	0.214321	2.96412	0.00303546	0.042957
SLC38A4	47.8417	0.761324	0.256851	2.96406	0.00303607	0.042957
MIR614	205.161	-0.562117	0.189848	-2.96089	0.00306754	0.0433529
ELOVL7	55.9919	-0.745359	0.252008	-2.95769	0.00309957	0.0436031
FAM83D	471.147	0.550751	0.186192	2.95798	0.00309663	0.0436031
FOXE1	14.7993	0.868843	0.293789	2.95737	0.00310275	0.0436031
RUNX1	1204.45	0.60359	0.204028	2.95837	0.00309266	0.0436031
SYT11	239.665	0.583329	0.197165	2.95859	0.00309054	0.0436031
CENPO	488.09	0.535275	0.181031	2.95681	0.00310841	0.0436334
TNFRSF9	94.6444	0.675963	0.228639	2.95646	0.00311193	0.0436335
COL14A1	19.0768	-0.86244	0.29239	-2.94962	0.00318165	0.0445109
IPW	235.328	0.495984	0.168147	2.94971	0.00318076	0.0445109
RECQL5	732.8	-0.413877	0.14042	-2.94742	0.00320433	0.044778
DEPDC1	810.95	0.579939	0.196848	2.94613	0.00321776	0.0449152
MST1P9	34.7525	-0.807191	0.274417	-2.94147	0.00326654	0.045545
GJD3	78.6622	-0.703683	0.239317	-2.94037	0.00327817	0.0456561
ATXN10	1661.16	-0.502096	0.17088	-2.9383	0.0033002	0.0459115
PLEKHG4B	111.953	-0.589912	0.200847	-2.93712	0.00331271	0.0460341
KIAA1324	15.9494	0.860352	0.293131	2.93504	0.00333502	0.0462409
SFN	1123.84	-0.692248	0.235848	-2.93515	0.00333389	0.0462409
SLC9A3R2	1261.35	-0.673322	0.229437	-2.93467	0.00333901	0.0462448
LOC283104	168.346	-0.610357	0.20809	-2.93314	0.00335549	0.0464213
SPSB3	579.542	-0.598234	0.204041	-2.93193	0.00336861	0.0465511
STK17A	945.408	0.405164	0.13821	2.9315	0.00337324	0.0465634
MMS22L	295.738	0.654972	0.223472	2.93089	0.00337996	0.0466045
PGF	59.2727	0.76766	0.261977	2.93025	0.00338687	0.0466481
MTBP	90.2161	0.628793	0.214625	2.92973	0.00339258	0.0466488
TMEM158	86.2482	0.827666	0.282522	2.92956	0.00339441	0.0466488
C6orf72	535.448	-0.448034	0.153003	-2.92828	0.00340847	0.046696
COL3A1	40.9629	0.766469	0.261753	2.92822	0.00340909	0.046696
TNFRSF18	26.0302	-0.849776	0.290164	-2.9286	0.00340489	0.046696
GINS4	101.256	0.686111	0.234556	2.92515	0.00344294	0.0471078
CA11	87.6576	-0.756302	0.258816	-2.92216	0.00347611	0.0474405
FHOD1	121.668	0.764191	0.261497	2.92237	0.0034738	0.0474405
HTATIP2	2199.35	-0.468871	0.160466	-2.92193	0.00347869	0.0474405
ZSCAN5A	95.5777	0.691486	0.236791	2.92024	0.00349759	0.0476461
KLHL14	267.471	0.678004	0.232365	2.91784	0.00352462	0.0479617
ABCA5	276.454	-0.574598	0.197068	-2.91574	0.00354847	0.0482336
MRPL23-AS1	12.1845	-0.853052	0.292701	-2.91441	0.00356359	0.0483863
ERMP1	964.085	-0.586085	0.201193	-2.91305	0.00357916	0.0485449
CSTF2	664.086	0.450799	0.154777	2.91257	0.00358473	0.0485675
ITPR1	404.365	0.716251	0.246557	2.90501	0.00367247	0.049702
CDKN1A	2000.34	0.562956	0.194049	2.9011	0.00371854	0.050271
PXN	11006.2	0.39809	0.137273	2.89998	0.00373188	0.0503966
RNF207	823.864	-0.46261	0.159553	-2.89942	0.00373858	0.0504323
SPICE1	250.899	0.653662	0.225479	2.89899	0.00374364	0.0504459
CORO2A	39.9237	-0.825362	0.284927	-2.89675	0.00377049	0.0507528
FGFBP3	24.0978	-0.811312	0.280161	-2.89588	0.003781	0.0508393
LOC729013	191.382	-0.650028	0.224611	-2.89401	0.00380354	0.0510322
ZNF524	265.685	-0.685455	0.236848	-2.89407	0.00380286	0.0510322
RALGDS	468.027	-0.52036	0.179934	-2.89195	0.0038286	0.0513
RNF144B	118.857	-0.604795	0.209157	-2.89158	0.00383311	0.0513
SMC2	783.029	0.654044	0.226207	2.89135	0.00383586	0.0513
TCOF1	2353.97	0.4663	0.161341	2.89015	0.00385061	0.051442
CEP19	159.184	-0.530211	0.183512	-2.88924	0.00386173	0.0515353
NALCN	488.08	-0.605634	0.209656	-2.88871	0.00386826	0.0515672
ESPL1	695.839	0.620394	0.214931	2.88648	0.00389577	0.0518783
TPM4	8901.46	0.361679	0.125316	2.88614	0.00389997	0.0518788
MAP2K3	960.003	-0.491807	0.170425	-2.88577	0.00390456	0.0518844
ZNF675	150.791	0.575802	0.199597	2.88482	0.00391637	0.0519858
ZNF181	533.955	-0.444274	0.154044	-2.88407	0.00392569	0.0520541
BUB1	1724.97	0.490665	0.170214	2.88263	0.0039437	0.0521013
GEM	652.151	0.574391	0.199304	2.88199	0.00395175	0.0521013
NQO1	3466.3	-0.549463	0.190649	-2.88206	0.00395079	0.0521013
PDLIM1	3678.67	-0.517759	0.179613	-2.88264	0.00394359	0.0521013
TMEM136	1010.77	-0.44902	0.155813	-2.88178	0.00395436	0.0521013
ZNF430	66.5962	0.698549	0.242279	2.88325	0.00393596	0.0521013
LOC100859930	605.911	-0.616967	0.214291	-2.87911	0.00398804	0.0524895
TGFB1	861.438	0.506489	0.176074	2.87657	0.00402028	0.0528579
CDR2L	487.317	0.445225	0.154831	2.87555	0.00403321	0.0529147
LINGO1	40.6288	-0.815943	0.283783	-2.87523	0.00403734	0.0529147
RFC3	333.688	0.524196	0.182289	2.87564	0.00403215	0.0529147
PAPSS1	807.435	0.439399	0.15292	2.8734	0.00406084	0.0531667
ORC1	165.796	0.688756	0.239788	2.87236	0.00407423	0.053286
LAMC3	217.762	0.488331	0.170054	2.87163	0.00408362	0.0533263
SLC22A4	38.7756	0.791092	0.275502	2.87145	0.00408588	0.0533263
KIAA0317	1352.45	0.484568	0.168783	2.87095	0.00409239	0.0533553
FAM175A	116.247	0.61908	0.215725	2.86977	0.00410772	0.0534991
PRRC1	1780.5	0.523292	0.182587	2.86598	0.00415716	0.05403
TMEM8B	47.2594	-0.81945	0.285922	-2.86599	0.00415711	0.05403
FKBP1B	177.54	-0.665973	0.232407	-2.86555	0.00416292	0.0540485
LOC388692	232.095	0.473264	0.165282	2.86337	0.00419167	0.0543651
BEND3	165.393	0.728032	0.254413	2.86162	0.00421484	0.0544762
MESP1	32.3174	-0.836666	0.292397	-2.8614	0.00421774	0.0544762
NELF	814.166	-0.481696	0.168335	-2.86154	0.00421595	0.0544762
PBX4	51.3447	-0.74881	0.261614	-2.86227	0.00420623	0.0544762
TENC1	338.249	-0.644988	0.225522	-2.85997	0.00423676	0.0546652
AGPAT3	1229.51	-0.449782	0.157434	-2.85695	0.00427729	0.0549785
CPEB1	610.192	-0.511353	0.178934	-2.85778	0.00426613	0.0549785
FILIP1L	634.806	0.624117	0.218463	2.85685	0.00427871	0.0549785
IKBIP	1455.54	0.408545	0.142993	2.8571	0.00427533	0.0549785
VGF	161.624	-0.652593	0.228483	-2.8562	0.0042874	0.0550335
KIF14	686.622	0.747394	0.261733	2.85555	0.00429618	0.0550381
PRIM2	247.562	0.630754	0.220914	2.8552	0.00430103	0.0550381
ZADH2	695.877	-0.478627	0.16763	-2.85526	0.00430014	0.0550381
RAB11FIP4	121.19	-0.586005	0.205315	-2.85417	0.00431493	0.0551593
APOL2	497.062	-0.502728	0.176171	-2.85363	0.00432226	0.0551964
IL6R	484.406	-0.57206	0.200588	-2.85191	0.00434573	0.0554392
BMP1	171.497	0.592305	0.207834	2.8499	0.00437331	0.0556201
CYP27C1	151.922	0.611183	0.214434	2.85022	0.00436891	0.0556201
PON3	28.4313	-0.840371	0.294816	-2.8505	0.00436509	0.0556201
SLC22A17	33.6958	0.771382	0.270845	2.84805	0.00439875	0.0558865
BMP5	189.293	-0.650827	0.228686	-2.84594	0.00442799	0.055977
FRAT2	262.989	-0.568816	0.199799	-2.84694	0.00441413	0.055977
GCHFR	154.896	-0.674677	0.237025	-2.84644	0.00442117	0.055977
IRF5	138.126	-0.56621	0.198944	-2.84608	0.00442604	0.055977
LOC151009	27.7775	-0.837979	0.294449	-2.84592	0.00442835	0.055977
C15orf61	124.711	-0.675955	0.237599	-2.84495	0.00444187	0.0560342
FKBP14	1860.46	0.701477	0.246552	2.84515	0.00443906	0.0560342
DBF4	650.817	0.467936	0.16454	2.84391	0.0044564	0.056144
WDR83	150.157	-0.583097	0.20505	-2.84368	0.0044596	0.056144
PGD	3243.26	-0.418187	0.147092	-2.84304	0.00446852	0.0561996
ABHD8	211.644	-0.617083	0.217231	-2.84067	0.00450185	0.0565616
BRCA2	222.272	0.758567	0.267161	2.83936	0.00452039	0.0567373
CDK1	865.152	0.518995	0.182817	2.83887	0.00452731	0.0567531
PPYR1	14.9342	0.835257	0.294247	2.83863	0.00453077	0.0567531
BARX2	38.3742	0.769799	0.271336	2.83707	0.00455294	0.0569163
CRABP2	3294.95	-0.719689	0.253646	-2.83737	0.00454867	0.0569163
CGB7	27.2175	0.831577	0.293451	2.83379	0.00459999	0.0573899
NUP205	2057.99	0.553916	0.195469	2.83378	0.00460004	0.0573899
LOC100288911	156.367	-0.619622	0.218708	-2.8331	0.00460994	0.0574503
ZNF385A	54.2052	0.703749	0.248428	2.83281	0.00461411	0.0574503
ABHD11	286.44	-0.658861	0.232844	-2.82963	0.00466025	0.0579512
DDRGK1	1329.88	-0.488208	0.172549	-2.82939	0.00466365	0.0579512
EFCAB4A	728.808	-0.658785	0.233027	-2.82707	0.0046976	0.0583149
TTC12	269.348	-0.545476	0.193008	-2.82618	0.00471073	0.0584196
ANP32E	1586.21	0.444584	0.157377	2.82497	0.00472848	0.0585232
AXIN1	1625.31	-0.40357	0.142849	-2.82516	0.00472575	0.0585232
TAGLN	184.779	0.580589	0.205545	2.82464	0.00473341	0.058526
SLC35E4	146.598	-0.621505	0.220059	-2.82426	0.00473893	0.0585362
TOB1	736.601	-0.647676	0.229383	-2.82355	0.00474945	0.0586079
CSAD	172.362	-0.521831	0.184923	-2.82188	0.00477428	0.0587278
MAPK8IP1	210.028	-0.579648	0.20543	-2.82163	0.00477803	0.0587278
PPP2R2A	566.597	0.417253	0.147847	2.82219	0.00476974	0.0587278
SCUBE3	123.691	0.712173	0.252373	2.82191	0.00477386	0.0587278
FMNL3	821.1	0.551576	0.195589	2.82008	0.00480113	0.0589535
ECH1	8105.27	-0.588713	0.208976	-2.81713	0.00484552	0.05944
PLEKHG5	169.497	0.54598	0.193829	2.81681	0.00485029	0.05944
DRAM1	1169.83	-0.430353	0.152988	-2.81298	0.00490853	0.0600849
KNTC1	755.284	0.631707	0.224595	2.81264	0.00491359	0.0600849
TIGD3	15.7478	-0.82495	0.293326	-2.8124	0.00491739	0.0600849
CCNB1	2309.43	0.547497	0.194759	2.81116	0.00493635	0.0602574
BRSK1	259.214	-0.490749	0.174613	-2.8105	0.00494653	0.0602726
PLK1	963.587	0.568014	0.202108	2.81045	0.00494728	0.0602726
GFPT2	132.931	0.653756	0.232766	2.80864	0.00497516	0.0605529
PTPRU	27.6956	0.801802	0.285819	2.80528	0.00502733	0.0611282
IDUA	203.856	-0.584538	0.208713	-2.80068	0.00509952	0.0619455
CXADR	530.143	-0.559913	0.200161	-2.79731	0.00515296	0.0625295
UPP1	8632.98	-0.657514	0.235077	-2.79702	0.00515764	0.0625295
PLA2G16	536.518	-0.608345	0.217589	-2.79584	0.00517643	0.0626962
NNMT	20.7146	0.816725	0.292196	2.79513	0.00518785	0.0627735
DCBLD1	690.46	0.571179	0.204494	2.79313	0.00522013	0.0630281
DNMBP	2790.21	0.548663	0.196472	2.79257	0.00522914	0.0630281
ITGBL1	598.315	-0.529571	0.189598	-2.79313	0.00522011	0.0630281
LINC00261	120.043	-0.652382	0.2336	-2.79273	0.00522657	0.0630281
SCG2	179.551	-0.625013	0.223854	-2.79205	0.00523754	0.0630683
SMC4	2715.08	0.597829	0.214203	2.79095	0.00525541	0.0632224
WTIP	1163.13	-0.537157	0.192529	-2.79	0.00527073	0.0633454
BIRC3	1862.79	-0.501542	0.179848	-2.78871	0.00529191	0.0633581
FANCA	358.691	0.525122	0.188282	2.78902	0.00528679	0.0633581
PHF17	638.933	0.516224	0.185051	2.78962	0.00527696	0.0633581
TMC8	20.2489	-0.811298	0.290924	-2.78869	0.00529214	0.0633581
THY1	124.236	0.739744	0.265339	2.78792	0.00530472	0.0634477
LOC100506939	33.6057	-0.761012	0.273202	-2.78553	0.00534396	0.0638557
PTRF	5708.67	-0.487804	0.175189	-2.78445	0.00536187	0.0640083
WBP11	1372.9	0.433551	0.15584	2.78202	0.00540217	0.0644276
C17orf96	528.494	-0.47127	0.169468	-2.78088	0.00542125	0.0645933
CDK2	803.776	0.427773	0.153896	2.77963	0.00544215	0.0647803
DSE	185.482	0.618461	0.222751	2.77647	0.00549534	0.065351
PLEKHO2	374.115	-0.417983	0.150593	-2.77558	0.00551039	0.0654675
FBN1	31.6899	0.797595	0.287455	2.77468	0.0055256	0.0655855
ABR	3566.25	0.472794	0.170497	2.77303	0.00555375	0.0658569
STARD5	64.1993	0.773092	0.279222	2.76874	0.0056274	0.0666668
AGFG2	907	-0.412558	0.149131	-2.76641	0.00566775	0.0670809
PAQR6	35.8307	-0.774148	0.279875	-2.76605	0.005674	0.0670912
ETV4	209.817	0.56095	0.203027	2.76293	0.00572857	0.0675635
LOC375190	162.09	-0.630384	0.228147	-2.76307	0.00572613	0.0675635
MAMDC2	39.5957	0.777208	0.281309	2.76283	0.00573023	0.0675635
KCNIP3	188.182	-0.567203	0.205426	-2.76111	0.00576056	0.0678568
TERT	48.062	0.699832	0.253623	2.75934	0.00579184	0.0681609
SYNGR1	151.713	-0.605511	0.219762	-2.7553	0.00586387	0.0689434
ZNF323	228.039	-0.575055	0.208753	-2.75472	0.00587432	0.0690011
MPV17L	188.7	-0.648916	0.235819	-2.75175	0.00592769	0.0695624
NPPC	16.5543	-0.812155	0.295248	-2.75076	0.00594578	0.069709
INF2	2759.45	-0.378003	0.13746	-2.74992	0.00596106	0.0698223
C14orf132	146.932	-0.764655	0.278109	-2.74948	0.00596907	0.0698504
TLE6	11.0729	-0.807807	0.29389	-2.74867	0.00598372	0.0699562
ABHD6	370.287	-0.572955	0.208518	-2.74774	0.00600075	0.0700404
TPX2	6128.54	0.507949	0.184866	2.74766	0.00600218	0.0700404
CFB	29.1216	-0.79368	0.288924	-2.74702	0.00601392	0.0701117
LOC100505678	29.6912	-0.757771	0.276045	-2.7451	0.00604921	0.070399
NYAP1	145.936	-0.509328	0.185543	-2.74507	0.00604987	0.070399
TFDP1	1385.3	0.393217	0.143302	2.74398	0.00606992	0.0705664
ProSAPiP1	282.763	-0.502575	0.183188	-2.74349	0.00607903	0.0706063
RAB39B	798.548	-0.54414	0.198487	-2.74144	0.00611702	0.0709814
SLC8A1	56.278	0.676124	0.246708	2.74059	0.00613295	0.0711
SH2B2	12.0291	-0.806579	0.294354	-2.74017	0.00614079	0.0711246
TEX10	447.197	0.413667	0.151081	2.73804	0.00618061	0.0715193
SLC25A27	13.8294	-0.807991	0.29517	-2.73737	0.00619318	0.0715983
GAA	548.908	-0.424553	0.155124	-2.73686	0.00620281	0.071643
SLIT3	1807.91	0.512441	0.187481	2.7333	0.00627033	0.0723558
CYP4V2	66.5247	-0.70266	0.257168	-2.7323	0.00628944	0.0725091
SLC44A1	324.905	0.576855	0.211212	2.73117	0.00631101	0.0726904
FBXO6	490.182	-0.589624	0.215986	-2.72992	0.00633496	0.0728989
CRBN	368.368	-0.420812	0.154384	-2.72574	0.00641571	0.073756
XRCC2	225.054	0.673952	0.247281	2.72545	0.00642129	0.073756
KRT15	258.641	-0.727489	0.26696	-2.72509	0.00642849	0.0737706
SPATA2L	125.171	-0.715228	0.262511	-2.72457	0.00643857	0.0738182
IFI35	565.272	-0.575222	0.211154	-2.72418	0.00644609	0.0738365
MRAP2	19.5483	0.804112	0.295241	2.72357	0.00645799	0.0738705
WNT10A	90.6063	-0.733078	0.269175	-2.72342	0.00646093	0.0738705
PLEKHN1	91.9197	0.604812	0.222176	2.72222	0.00648445	0.0740714
MST1R	309.895	-0.432256	0.158894	-2.72041	0.0065201	0.0742767
MYO18A	1486.53	-0.596146	0.219139	-2.7204	0.00652032	0.0742767
TP53INP2	580.094	-0.488254	0.179439	-2.72099	0.00650858	0.0742767
PQLC3	482.478	-0.472866	0.173869	-2.71967	0.0065347	0.0743725
BMS1	2614.03	0.461238	0.169655	2.71869	0.00655417	0.0745261
FAM129B	3686.14	0.366364	0.134811	2.71762	0.00657541	0.0746993
GRIN3B	28.2605	-0.75527	0.278038	-2.71643	0.00659907	0.0748997
ATAD3C	263.406	-0.693156	0.255376	-2.71426	0.0066424	0.0753229
AKAP12	36621.2	0.632882	0.233309	2.71263	0.00667512	0.0756251
SEMA3E	153.616	0.565009	0.208337	2.71199	0.00668804	0.0757026
HIBADH	736.014	-0.385269	0.142149	-2.71031	0.00672204	0.0760183
NAPRT1	427.158	-0.589973	0.21787	-2.70791	0.00677085	0.0765008
CPNE7	588.544	-0.465567	0.171971	-2.70723	0.00678463	0.0765869
LOC100630918	35.9019	-0.747644	0.276258	-2.70632	0.00680326	0.0767277
BZW1	4691.77	0.357575	0.132249	2.70381	0.00685501	0.0771715
TMCC2	75.0511	0.628585	0.232481	2.70382	0.00685482	0.0771715
ANKRD33B	857.894	-0.686832	0.25414	-2.70258	0.00688047	0.0772486
NAV2	1531.62	0.726006	0.268629	2.70264	0.00687915	0.0772486
WBP4	508.168	-0.401699	0.148613	-2.70298	0.00687205	0.0772486
CDKN1C	67.2602	-0.706695	0.261993	-2.69738	0.00698871	0.0783932
CCDC78	216.506	-0.508369	0.188727	-2.69368	0.00706689	0.0791275
RANGAP1	4224.93	-0.416648	0.154666	-2.69385	0.00706321	0.0791275
PBLD	214.923	-0.511083	0.189793	-2.69284	0.00708466	0.0792553
NFXL1	595.015	0.579771	0.215353	2.69219	0.00709842	0.0793379
ACSL4	2462.64	0.573547	0.2132	2.69019	0.00714122	0.0797127
CYHR1	619.844	-0.561178	0.208615	-2.69002	0.00714476	0.0797127
ARVCF	184.576	-0.632322	0.235099	-2.6896	0.00715378	0.0797419
CHTOP	1680.3	-0.364522	0.135614	-2.68794	0.00718937	0.0799239
COBLL1	36.085	-0.793299	0.295124	-2.68802	0.00718781	0.0799239
TMEM80	647.689	-0.5088	0.189262	-2.68833	0.00718097	0.0799239
DPM2	678.116	-0.523015	0.194634	-2.68717	0.00720592	0.0799738
EML2	570.193	-0.535877	0.199467	-2.68654	0.00721955	0.0799738
GSR	925.914	-0.473762	0.176313	-2.68704	0.00720879	0.0799738
LBH	33.9653	0.735026	0.273568	2.68681	0.00721378	0.0799738
HHEX	196.655	-0.481545	0.179275	-2.68607	0.00722987	0.080017
PDE4DIP	703.287	0.542589	0.202102	2.68473	0.00725887	0.0802666
APLP1	912.942	0.461249	0.171871	2.68369	0.00728141	0.0804149
C11orf35	233.113	-0.627809	0.233976	-2.68322	0.00729166	0.0804149
KATNAL1	526.425	0.548893	0.20455	2.68342	0.0072873	0.0804149
CAPRIN2	1545	0.49465	0.184377	2.68282	0.00730041	0.0804402
B3GALT4	42.5897	-0.767738	0.286203	-2.6825	0.00730747	0.0804468
TYMP	725.15	-0.594805	0.221784	-2.68191	0.00732027	0.0805165
KIF4A	1505.12	0.486273	0.181354	2.68136	0.00733244	0.0805792
POLR3B	260.32	0.532637	0.198697	2.68065	0.00734784	0.0806772
ARRB2	459.983	-0.508066	0.189582	-2.67993	0.00736386	0.0807108
PLEKHG4	373.091	-0.517734	0.193187	-2.67996	0.00736311	0.0807108
LONP1	3316.65	-0.441065	0.164686	-2.67821	0.00740162	0.0810533
RGAG4	274.515	-0.472333	0.176428	-2.6772	0.00742413	0.0812283
SREBF1	2793.5	-0.386086	0.144296	-2.67565	0.00745836	0.0815312
LOC100505695	224.962	-0.573989	0.214575	-2.67501	0.00747277	0.0816171
DPY19L1	3803	0.497974	0.186268	2.67342	0.00750815	0.0819316
COL5A3	18.7855	0.781402	0.292373	2.67262	0.00752613	0.0819631
LOC285359	28.1134	-0.765024	0.286267	-2.67241	0.00753079	0.0819631
LRFN4	891.113	-0.54286	0.203134	-2.67242	0.00753058	0.0819631
STK39	550.669	0.436997	0.163661	2.67013	0.00758217	0.0824503
MFAP4	9.91516	0.763859	0.286182	2.66914	0.00760462	0.0826223
PHF7	85.8308	-0.60937	0.228458	-2.66732	0.00764582	0.0829975
LOC100506314	64.3825	-0.658028	0.246742	-2.66686	0.00765632	0.0830391
JAKMIP3	160.133	-0.627821	0.235576	-2.66504	0.00769785	0.0834169
SPIN2B	40.5476	-0.754705	0.283309	-2.66389	0.00772423	0.08363
SLC12A8	163.165	-0.646028	0.24279	-2.66085	0.00779425	0.0843147
ST6GALNAC6	998.408	-0.399879	0.150348	-2.65969	0.00782134	0.0845343
CEP152	285.218	0.631272	0.237531	2.65764	0.00786891	0.0849747
SEMA3G	15.5895	-0.778297	0.293054	-2.65582	0.00791163	0.0852506
TBC1D17	664.677	-0.448261	0.168794	-2.65567	0.007915	0.0852506
ZNF827	88.722	0.769293	0.289667	2.65578	0.00791253	0.0852506
LOC388588	21.3442	-0.774423	0.291994	-2.65219	0.00799725	0.086062
LOC100126784	107.24	0.61133	0.230708	2.6498	0.00805402	0.0865981
CPQ	301.728	-0.488901	0.184658	-2.6476	0.00810645	0.0870866
GNPNAT1	1184.02	0.375097	0.14169	2.6473	0.00811373	0.0870897
KIF21B	16.9485	0.781399	0.295228	2.64676	0.00812667	0.0871535
DNAH17	56.6721	0.650989	0.24621	2.64404	0.00819239	0.0877827
PION	30.5535	-0.76818	0.29066	-2.64288	0.00822036	0.0880067
SLFN11	1799.77	0.502858	0.190313	2.64226	0.00823538	0.0880916
ARMC9	948.299	0.380128	0.143929	2.64109	0.00826405	0.0882152
DCAF12	1179.25	0.452118	0.171184	2.64112	0.00826323	0.0882152
LYNX1	633.216	-0.547331	0.207278	-2.64056	0.00827687	0.0882152
MAPKAPK3	387.139	-0.460314	0.174348	-2.6402	0.00828583	0.0882152
PEA15	3478.68	0.336293	0.127363	2.64043	0.00828012	0.0882152
PRC1	2959.47	0.45347	0.171766	2.64005	0.00828944	0.0882152
C20orf111	1990.61	-0.462135	0.175153	-2.63847	0.00832806	0.0885506
VEGFC	396.276	0.424242	0.160915	2.63644	0.00837817	0.0890073
QRICH2	43.1765	-0.683789	0.25957	-2.63431	0.00843078	0.0894899
RNF208	63.474	-0.728122	0.276471	-2.63363	0.00844775	0.0895937
FBXO10	1719.57	-0.359867	0.136748	-2.6316	0.00849839	0.0899775
GOLPH3L	713.973	0.42334	0.160855	2.63181	0.00849321	0.0899775
TLE1	393.101	-0.452553	0.171989	-2.63129	0.00850614	0.089983
FAM98C	179.891	-0.546038	0.207604	-2.63019	0.00853376	0.0901985
CAP2	1271.42	0.49792	0.189398	2.62896	0.00856456	0.0903706
WNK4	20.461	-0.75784	0.288245	-2.62915	0.00855984	0.0903706
GSPT2	503.562	-0.384691	0.146371	-2.62818	0.00858425	0.0905017
LTB	47.9151	-0.712435	0.271113	-2.62782	0.00859335	0.090521
IDS	4613.44	0.399298	0.151994	2.62705	0.00861278	0.0906489
DHX37	1529.11	0.348385	0.132709	2.62519	0.00866006	0.0910214
SDC1	1652.35	0.580259	0.221044	2.62508	0.00866279	0.0910214
ADCY9	1906.39	-0.603063	0.229825	-2.62401	0.00869011	0.0912315
LRRC40	419.15	0.456297	0.174048	2.62167	0.00875001	0.091783
TIMELESS	1947.43	0.367659	0.140304	2.62045	0.00878147	0.0920354
DNA2	430.015	0.54054	0.206331	2.61977	0.00879888	0.0921403
2007-09-01	4248.99	0.399892	0.15269	2.61898	0.00881934	0.0921995
WDR3	1086.67	0.388408	0.148298	2.61911	0.00881598	0.0921995
ASS1	570.712	-0.535586	0.204566	-2.61815	0.00884075	0.0923458
FLJ46906	218.545	-0.608284	0.232386	-2.61755	0.00885628	0.0924267
NME3	367.067	-0.701174	0.267902	-2.61728	0.00886334	0.0924267
TRHDE	143.859	0.633377	0.242211	2.61498	0.00892329	0.0929739
ARNTL2	1718.25	0.477008	0.182515	2.61353	0.00896123	0.0932132
EPHB4	2648.51	-0.446481	0.170824	-2.61368	0.00895723	0.0932132
HAGHL	194.816	-0.668963	0.256141	-2.6117	0.00900943	0.0935583
SPRY4	866.507	0.485816	0.186004	2.61186	0.009005	0.0935583
MEGF6	599.052	-0.412048	0.157793	-2.61132	0.00901924	0.0935822
DUSP3	1208.59	-0.344033	0.131763	-2.61101	0.00902759	0.0935908
GOLGA7B	116.807	0.621095	0.237998	2.60967	0.00906295	0.0938792
PKN1	3097.64	-0.517544	0.198348	-2.60928	0.00907338	0.0939091
IFIH1	339.176	-0.558564	0.214139	-2.60841	0.00909638	0.094069
EPHB6	490.607	0.527694	0.202389	2.60732	0.00912545	0.0941351
NMT2	492.586	-0.466112	0.178757	-2.60752	0.00912001	0.0941351
ZNF862	182.799	-0.563792	0.216216	-2.60754	0.00911942	0.0941351
CEP55	1948.99	0.458803	0.176146	2.60467	0.00919625	0.094752
SPSB1	1590.99	0.376285	0.144474	2.60451	0.00920048	0.094752
CCDC53	334.601	-0.488982	0.187837	-2.60322	0.00923527	0.0950317
JAK1	6059.39	0.484855	0.186402	2.60112	0.00929201	0.0955366
C9orf100	169.435	0.580631	0.22328	2.60046	0.00930977	0.095566
MATN3	120.064	0.551811	0.21222	2.60019	0.00931732	0.095566
PPAP2C	736.816	-0.511195	0.19661	-2.60004	0.0093212	0.095566
RPP25	1078.26	-0.543967	0.209228	-2.59988	0.00932557	0.095566
HLA-F	44.3153	-0.68305	0.262777	-2.59935	0.00933992	0.0956343
NT5C	998.074	-0.529953	0.204007	-2.59772	0.00938455	0.0960124
COQ7	557.333	-0.406237	0.156517	-2.59547	0.00944603	0.0965003
ENOX1	13.8853	-0.761545	0.293419	-2.59541	0.00944775	0.0965003
FLG	57.0502	0.731361	0.28203	2.5932	0.00950872	0.0970435
SVIP	145.716	-0.483059	0.186318	-2.59266	0.00952377	0.0971175
FOSL1	5850.74	-0.370994	0.143218	-2.59042	0.00958602	0.0976723
CKLF	31.6558	0.736002	0.284161	2.59009	0.00959522	0.0976861
FTH1	38053.2	-0.503087	0.194269	-2.58964	0.00960766	0.0977328
G2E3	505.42	0.506124	0.195532	2.58845	0.00964102	0.0978676
HIST3H2A	32.364	-0.760651	0.29389	-2.58822	0.00964736	0.0978676
RAMP1	71.6133	-0.734063	0.283637	-2.58804	0.00965235	0.0978676
SGOL2	599.514	0.550416	0.212664	2.5882	0.00964802	0.0978676
ZNF90	51.3889	0.678604	0.262255	2.58757	0.00966554	0.0979216
ZNHIT2	316.424	-0.561414	0.217149	-2.58539	0.00972698	0.0984639
VWA1	4095.84	-0.601329	0.232614	-2.5851	0.00973507	0.0984657
ATG4C	131.455	0.498835	0.193035	2.58416	0.00976151	0.0986531
TMEM129	419.261	-0.555737	0.215096	-2.58366	0.00977574	0.0987167
HPS1	2083.72	-0.450291	0.174535	-2.57995	0.00988152	0.0997041
MCCC1	547.385	-0.368314	0.142779	-2.57961	0.00989128	0.0997217
CELSR2	69.2451	-0.730102	0.283099	-2.57897	0.00990968	0.0997457
INCENP	692.386	0.618676	0.239872	2.57919	0.00990335	0.0997457
AQP11	47.8296	-0.65113	0.252683	-2.57687	0.00997005	0.100272
TOP2A	4234.78	0.539722	0.209582	2.57523	0.0100172	0.100665
RACGAP1	1471.23	0.464149	0.180257	2.57492	0.0100262	0.100675
PLCG2	187.503	-0.449192	0.174482	-2.57443	0.0100404	0.100736
PRKAB2	1094.86	0.516869	0.200873	2.57312	0.0100787	0.101035
TWF1	2466.69	0.363868	0.141441	2.57257	0.0100945	0.101035
ZNF469	775.867	0.666531	0.259078	2.57271	0.0100906	0.101035
UNC13D	287.613	-0.516027	0.200642	-2.57187	0.010115	0.101158
C19orf26	124.951	-0.558128	0.217256	-2.56899	0.0101995	0.101922
FAM70A	81.9469	-0.583239	0.227619	-2.56235	0.0103967	0.103808
GPR137B	303.746	-0.457145	0.17849	-2.56118	0.0104318	0.103993
KDELC2	1980.55	0.41827	0.16331	2.5612	0.0104313	0.103993
ACOT2	196.122	-0.588695	0.23	-2.55955	0.0104809	0.104314
VAMP5	101.269	-0.680454	0.265823	-2.55981	0.0104731	0.104314
CYP4X1	19.7202	-0.75538	0.295215	-2.55874	0.0105052	0.10439
SMPD4	1872.74	0.343294	0.134156	2.55892	0.0104997	0.10439
EPAS1	3797.69	0.520422	0.203555	2.55667	0.0105679	0.104846
ICAM4	40.3438	-0.744844	0.291305	-2.55692	0.0105603	0.104846
C5	40.2842	-0.718767	0.281196	-2.55611	0.0105849	0.104931
DYRK1B	5352.39	-0.354672	0.138835	-2.55463	0.0106302	0.105128
FBXL16	388.92	-0.481232	0.188375	-2.55465	0.0106294	0.105128
LOC100287482	17.1676	-0.754163	0.295203	-2.55473	0.0106271	0.105128
DVL2	1176.57	-0.368071	0.144146	-2.55347	0.0106657	0.105396
SLC12A9	353.04	-0.437725	0.171462	-2.55289	0.0106832	0.105485
PJA1	492.541	0.438837	0.171945	2.5522	0.0107045	0.105611
NCAPD2	2146.52	0.4472	0.175412	2.54943	0.0107899	0.106369
BLVRB	511.085	-0.624672	0.245198	-2.54762	0.010846	0.106838
NBEAL2	459.928	-0.458494	0.18013	-2.54535	0.010917	0.107452
ARRDC3	684.3	0.515212	0.202607	2.54292	0.0109931	0.107916
AVPI1	102.3	-0.591814	0.232772	-2.54246	0.0110074	0.107916
LAMP3	1735.22	-0.540536	0.212547	-2.54313	0.0109864	0.107916
NET1	632.327	0.547003	0.215095	2.54307	0.0109882	0.107916
RILPL2	255.138	-0.561838	0.22098	-2.54249	0.0110067	0.107916
PLEKHM1	777.93	-0.440423	0.173276	-2.54174	0.0110302	0.108054
C2CD4C	56.5801	-0.692318	0.27244	-2.54118	0.0110479	0.108107
NQO2	815.787	-0.551302	0.216961	-2.54102	0.0110529	0.108107
KLF7	217.571	0.719428	0.283239	2.54	0.0110851	0.108336
FOXL2	359.08	-0.401948	0.158329	-2.53869	0.0111267	0.108573
PKM2	39071.2	0.464177	0.182837	2.53875	0.0111249	0.108573
FBLL1	179.211	-0.611243	0.240917	-2.53715	0.011176	0.108798
ITPKA	97.2251	-0.597782	0.235594	-2.53734	0.01117	0.108798
NISCH	1427.88	-0.361152	0.142345	-2.53717	0.0111754	0.108798
ZFP36	4843.16	-0.37289	0.146997	-2.53672	0.0111896	0.108845
WDSUB1	193.691	-0.441188	0.174064	-2.53463	0.0112567	0.109412
PWWP2B	557.271	-0.506296	0.199778	-2.53429	0.0112676	0.109433
ANK2	163.712	0.535101	0.211176	2.53391	0.0112797	0.109465
TSPYL2	2574.52	0.446632	0.176287	2.53355	0.0112915	0.109494
CSRP1	6195.94	-0.514556	0.203188	-2.53241	0.0113281	0.109655
LMNB2	3082.1	0.404448	0.159738	2.53194	0.0113433	0.109655
LYPD6B	21.2646	-0.736541	0.290819	-2.53264	0.0113207	0.109655
OMA1	389.04	-0.453355	0.179052	-2.53198	0.0113421	0.109655
UNKL	467.335	-0.399668	0.1579	-2.53115	0.0113688	0.109816
RRAGD	351.269	-0.426947	0.168788	-2.52949	0.0114227	0.110166
SASS6	164.592	0.582013	0.230068	2.52975	0.0114144	0.110166
LSAMP	26.6259	-0.70599	0.279171	-2.52888	0.0114426	0.110272
CCDC74A	227.789	0.598654	0.236772	2.5284	0.0114583	0.110338
HOTAIR	387.82	-0.484919	0.191832	-2.52784	0.0114768	0.110416
PFKL	601.881	-0.437059	0.172914	-2.52761	0.0114841	0.110416
ASPM	917.711	0.594526	0.235254	2.52717	0.0114987	0.110471
HAS3	288.343	0.653571	0.258699	2.52638	0.0115246	0.110549
PPP1R9B	2374.65	0.449573	0.177935	2.52661	0.0115168	0.110549
BRI3	1767.36	-0.566268	0.224248	-2.52518	0.0115639	0.110841
STEAP1	325.223	0.497806	0.197202	2.52434	0.0115914	0.111019
BDH2	13.3356	0.744894	0.295265	2.5228	0.0116425	0.111252
KCNH4	76.6481	0.591831	0.234589	2.52284	0.0116411	0.111252
LAG3	23.4286	0.744938	0.295226	2.52328	0.0116265	0.111252
FKBP9	2296.61	0.454786	0.180464	2.52009	0.0117324	0.111945
TMEM175	354.672	-0.514426	0.204131	-2.52007	0.011733	0.111945
DNM1P46	31.1233	-0.706021	0.280261	-2.51915	0.0117638	0.111986
FSTL1	148.301	0.498198	0.197766	2.51914	0.0117643	0.111986
PSD4	54.7508	0.680789	0.270192	2.51965	0.0117472	0.111986
ENO2	451.773	-0.397698	0.15794	-2.51803	0.0118012	0.11208
PTP4A3	142.38	-0.553054	0.219628	-2.51814	0.0117975	0.11208
STK31	48.8489	-0.613788	0.243713	-2.51848	0.0117862	0.11208
INTS7	1489.51	0.350458	0.139226	2.51719	0.0118295	0.112169
KIF20A	649.055	0.624468	0.248105	2.51695	0.0118376	0.112169
RBMS3	25.342	0.707433	0.281041	2.51719	0.0118296	0.112169
CCDC80	26.757	0.718288	0.285475	2.51612	0.0118656	0.112265
GLIS2	1755.58	-0.402869	0.160116	-2.51611	0.0118658	0.112265
CEMP1	86.216	-0.658193	0.261742	-2.51467	0.0119145	0.112555
PLEKHJ1	627.803	-0.57166	0.227311	-2.51488	0.0119072	0.112555
CLYBL	18.3911	-0.737522	0.293444	-2.51333	0.0119597	0.112826
RRNAD1	630.952	-0.481023	0.191392	-2.51328	0.0119613	0.112826
TMEM115	928.637	-0.469863	0.187004	-2.51259	0.0119848	0.112962
ARHGAP32	3968.33	0.655236	0.260903	2.51141	0.0120249	0.113254
RPS10P7	57.0149	-0.622272	0.248042	-2.50873	0.0121165	0.113944
SGSH	713.589	-0.375957	0.149857	-2.50877	0.0121152	0.113944
PCID2	1563.3	-0.408092	0.16275	-2.50748	0.0121597	0.114178
SLC2A1	3945.09	0.457023	0.182259	2.50755	0.0121572	0.114178
AURKB	458.537	0.523926	0.209036	2.50639	0.012197	0.114442
MGAT4A	41.5672	-0.657015	0.262168	-2.50608	0.0122077	0.114457
RHPN1	240.404	-0.565203	0.22571	-2.50411	0.0122761	0.115011
GPSM2	580.767	0.390306	0.155916	2.5033	0.0123041	0.1151
MST1P2	133.738	-0.524529	0.209522	-2.50345	0.0122989	0.1151
CLDN9	30.9123	-0.697439	0.278757	-2.50196	0.0123507	0.115388
HOXA2	44.4513	-0.646197	0.258284	-2.50189	0.0123534	0.115388
CACNA1G	168.593	0.629694	0.251746	2.5013	0.0123738	0.115492
MYO5C	318.924	-0.598328	0.23926	-2.50075	0.0123931	0.115499
SYT12	16.9211	0.734628	0.293735	2.50099	0.0123847	0.115499
MSLN	21.6976	-0.735406	0.294214	-2.49956	0.0124348	0.1158
IDI2	57.5124	-0.627271	0.251105	-2.49804	0.0124881	0.116124
PFAS	946.391	0.433934	0.173698	2.49821	0.0124821	0.116124
DNAJB2	2304.46	0.408556	0.163743	2.4951	0.0125923	0.117005
ZNF408	430.205	0.430499	0.172734	2.49226	0.0126932	0.117855
C17orf58	196.312	-0.450399	0.180819	-2.49088	0.0127428	0.118067
FLVCR2	356.916	-0.412087	0.165432	-2.49098	0.0127391	0.118067
PQLC1	1086.5	-0.504442	0.20252	-2.49083	0.0127445	0.118067
ZNF219	225.791	-0.451205	0.181241	-2.48953	0.0127912	0.118412
ENGASE	382.13	-0.463478	0.186249	-2.48848	0.0128289	0.118672
HSD3B7	49.6069	-0.707206	0.284548	-2.48537	0.0129418	0.119598
UBE2T	535.587	0.524957	0.211234	2.48519	0.0129482	0.119598
PLXNA2	24.1387	-0.701964	0.282678	-2.48326	0.0130186	0.120092
TNFRSF21	1753.43	-0.498504	0.200751	-2.48319	0.013021	0.120092
MFI2	283.225	-0.450272	0.181373	-2.48257	0.0130437	0.120213
KIF18A	304.464	0.532383	0.214489	2.48209	0.0130613	0.120286
RRAS2	1453.39	0.355029	0.143115	2.48073	0.0131115	0.120569
SOX4	2093.87	0.46648	0.188037	2.48078	0.0131093	0.120569
ZDHHC7	2929.59	-0.317058	0.127824	-2.48043	0.0131223	0.12058
TPRA1	765.752	-0.448387	0.180885	-2.47885	0.0131806	0.121027
C18orf25	560.23	0.528561	0.213339	2.47756	0.0132285	0.121376
RYR1	1174.89	-0.426976	0.172425	-2.4763	0.0132753	0.121716
MYZAP	14.795	-0.723926	0.292437	-2.4755	0.0133051	0.12181
NUDT14	272.017	-0.604191	0.244046	-2.47572	0.0132966	0.12181
AURKA	1381.34	0.481057	0.194424	2.47427	0.0133507	0.122138
ARNTL	380.4	0.473505	0.191455	2.47319	0.0133911	0.122418
EPB49	18.5125	-0.719289	0.291127	-2.4707	0.0134847	0.123136
TMEM14C	3480.11	-0.538741	0.218063	-2.47058	0.0134895	0.123136
MFI2-AS1	56.1259	-0.635155	0.257333	-2.46822	0.0135786	0.123859
CDCA2	168.813	0.618379	0.250589	2.4677	0.0135983	0.123948
PPP1R16A	663.339	-0.53342	0.216206	-2.46718	0.0136181	0.124037
C8orf82	385.402	-0.577325	0.234064	-2.46653	0.0136431	0.12413
MASTL	353.56	0.457489	0.185489	2.46639	0.0136482	0.12413
HPSE	67.813	-0.579512	0.235011	-2.46589	0.0136674	0.124214
BIRC2	3930.34	0.36885	0.149609	2.46542	0.0136851	0.124275
CLCN7	3019.61	-0.390079	0.158238	-2.46514	0.0136961	0.124275
CORO1C	3463.29	0.371077	0.150543	2.46493	0.0137041	0.124275
TTYH2	69.4335	-0.568144	0.230519	-2.46463	0.0137156	0.124289
GNPTG	611.356	-0.4626	0.187867	-2.46238	0.0138017	0.124978
DNHD1	376.737	0.527616	0.214295	2.4621	0.0138125	0.124985
RRP7B	85.4339	0.56037	0.227665	2.46138	0.0138404	0.125146
ALOX5AP	46.1	0.664354	0.269947	2.46106	0.0138528	0.125167
KCTD6	188.94	-0.510072	0.207428	-2.45903	0.0139312	0.125785
FRMD6-AS1	15.1089	0.721919	0.293736	2.45771	0.0139825	0.126156
CDC25C	236.328	0.500151	0.203582	2.45675	0.01402	0.126403
ITGB8	44.6461	-0.723758	0.294811	-2.45499	0.0140889	0.126908
MPRIP	2673.27	0.415081	0.169108	2.45454	0.0141065	0.126908
SOCS2	717.049	-0.428017	0.174376	-2.45456	0.0141059	0.126908
MAP2K5	391.788	-0.427376	0.174167	-2.45383	0.0141343	0.126974
RIN2	517.746	0.360133	0.146759	2.4539	0.0141317	0.126974
PTPN18	800.302	-0.349152	0.142373	-2.45238	0.0141913	0.127395
ERAP2	592.957	0.434842	0.177379	2.45149	0.0142267	0.127541
SLC25A46	664.854	0.479079	0.195427	2.45145	0.0142282	0.127541
FAM83H	1250.72	-0.355666	0.145275	-2.44822	0.0143564	0.128598
KLC2	2453.13	-0.339175	0.138662	-2.44606	0.0144429	0.12928
ARHGAP23	703.268	-0.453646	0.185581	-2.44446	0.0145069	0.129388
FAM114A1	791.277	0.421625	0.172464	2.44472	0.0144965	0.129388
GALNT1	3526.93	0.425118	0.173856	2.44523	0.0144758	0.129388
LOC100128822	30.794	-0.711188	0.29092	-2.44461	0.0145008	0.129388
RAB6B	489.878	-0.376925	0.15416	-2.44502	0.0144845	0.129388
VAT1	3442.31	-0.347867	0.142385	-2.44315	0.0145599	0.129767
MRPL15	1546.38	0.463495	0.189783	2.44224	0.0145964	0.129999
DNMT3B	177.545	0.602841	0.247049	2.44017	0.0146803	0.13056
SYF2	907.058	-0.406445	0.166558	-2.44026	0.0146766	0.13056
LOC144481	58.7419	-0.602972	0.247308	-2.43814	0.0147629	0.13111
TCEA2	197.666	-0.583228	0.23921	-2.43814	0.0147632	0.13111
CNTFR	17.5361	-0.718648	0.294981	-2.43625	0.0148404	0.131702
CEP170	1698.58	0.61051	0.250641	2.43579	0.0148592	0.131705
ZMIZ1	2288.52	0.577727	0.237189	2.43573	0.0148619	0.131705
FOXA2	599.045	-0.401035	0.164686	-2.43515	0.0148857	0.131822
SLFN13	797.823	0.400008	0.164287	2.43481	0.0148997	0.131853
ARMCX2	33.4105	0.671965	0.276072	2.43402	0.014932	0.131919
OPTN	2305	-0.3133	0.128726	-2.43385	0.0149391	0.131919
TMEM14B	2681.56	-0.526723	0.216377	-2.43428	0.0149214	0.131919
LOC100506469	248.189	-0.472897	0.194355	-2.43316	0.0149675	0.132077
SLC4A3	346.899	0.396498	0.163001	2.43249	0.0149953	0.132228
ZNF778	243.959	0.580477	0.238686	2.43197	0.0150169	0.132325
EEF2K	433.918	0.537706	0.221156	2.43134	0.0150429	0.132379
ZDHHC20	777.702	0.530966	0.218387	2.43131	0.0150443	0.132379
POC5	250.945	0.424165	0.174537	2.43024	0.015089	0.132679
REEP5	3282.37	-0.419306	0.172591	-2.42948	0.0151206	0.132863
SFXN3	428.223	0.397584	0.163798	2.42728	0.0152126	0.133552
SMARCA1	3890.65	0.445157	0.183412	2.42709	0.0152205	0.133552
PAICS	3203.99	0.354166	0.145958	2.4265	0.0152454	0.133676
CLINT1	2857.06	0.459239	0.189281	2.42623	0.0152564	0.133679
ROR2	100.743	0.503988	0.207789	2.42549	0.0152879	0.13386
IFI6	138.474	-0.651164	0.268547	-2.42477	0.0153181	0.13403
RHBDL1	34.534	-0.697894	0.28795	-2.42366	0.0153649	0.134346
KIF11	1070.71	0.503622	0.207859	2.4229	0.0153972	0.134534
NEXN	616.756	0.470638	0.194292	2.42232	0.0154217	0.134653
EFNB2	206.532	0.561587	0.231903	2.42164	0.0154505	0.134811
CAHM	16.4	-0.712397	0.294244	-2.42111	0.0154733	0.134828
TSC22D4	922.741	-0.382764	0.158096	-2.42109	0.0154742	0.134828
CYB5R1	449.42	-0.447596	0.184916	-2.42053	0.0154977	0.134939
QPCT	171.59	0.51741	0.213813	2.41992	0.0155239	0.135072
NFKBIE	459.905	-0.530316	0.219262	-2.41864	0.0155788	0.135455
IFITM3	7685.47	-0.474919	0.196422	-2.41786	0.0156122	0.135556
LOXL4	899.662	0.386191	0.159717	2.41797	0.0156074	0.135556
ST5	576.227	0.450651	0.186417	2.41743	0.0156304	0.135619
IFI44	22.8599	-0.697289	0.288532	-2.41668	0.0156628	0.135806
CERCAM	235.375	0.446199	0.184796	2.41455	0.0157545	0.136506
BSDC1	1810.82	-0.360954	0.149595	-2.41287	0.0158274	0.136881
NRIP3	712.348	0.375126	0.155474	2.41279	0.0158308	0.136881
ZNF326	441.875	0.368053	0.152537	2.41287	0.0158273	0.136881
POP1	165.395	0.571256	0.236902	2.41136	0.0158932	0.137325
CSE1L	3074.41	0.393106	0.163066	2.41072	0.0159209	0.137374
RAP2B	1874.28	-0.423511	0.175677	-2.41073	0.0159205	0.137374
ADRA1B	344.373	0.451102	0.187219	2.40949	0.0159749	0.137649
HSF4	216.31	-0.529738	0.219853	-2.40951	0.0159741	0.137649
MGAT4B	5297.23	-0.456312	0.189427	-2.40891	0.0160001	0.137771
ARRDC4	42.6497	-0.630414	0.261762	-2.40835	0.0160249	0.137807
DDB1	5833.83	0.339044	0.140784	2.40826	0.016029	0.137807
GPAM	374.331	0.514184	0.21358	2.40745	0.0160644	0.137807
ISG20	382.639	-0.566351	0.235238	-2.40757	0.0160592	0.137807
RAB31	2594.03	0.420143	0.174528	2.40731	0.0160706	0.137807
XPC	627.685	-0.336739	0.139844	-2.40796	0.016042	0.137807
ARCN1	8164.22	0.453535	0.188558	2.40529	0.0161598	0.137907
CEBPA	18.8666	-0.71012	0.295123	-2.40618	0.0161203	0.137907
FBXL20	185.885	-0.548174	0.227889	-2.40545	0.0161527	0.137907
FUT8	482.953	0.508585	0.211389	2.40592	0.016132	0.137907
NOL3	256.59	-0.451849	0.187748	-2.40668	0.0160982	0.137907
PIGA	412.927	0.527238	0.219108	2.4063	0.0161152	0.137907
POR	2859.04	-0.35977	0.14957	-2.40537	0.0161561	0.137907
C5orf34	93.3266	0.513622	0.213595	2.40465	0.016188	0.138053
AASDHPPT	1223.08	0.337223	0.140298	2.40362	0.0162336	0.138332
TAF15	2741.52	-0.358546	0.149182	-2.40341	0.016243	0.138332
CDCA5	1688.03	0.411253	0.171195	2.40225	0.0162946	0.138582
XPO4	660.447	0.506461	0.210824	2.40229	0.0162928	0.138582
ART5	93.4165	-0.636914	0.265511	-2.39883	0.0164477	0.139789
DCTN2	2734.4	-0.325597	0.135754	-2.39843	0.0164655	0.139823
ERCC6L	331.428	0.601063	0.250653	2.39799	0.0164854	0.139823
PITPNC1	397.155	0.476756	0.198803	2.39813	0.0164791	0.139823
DNAJC12	46.6843	0.683483	0.285061	2.39767	0.0164995	0.139847
CHKA	2736.04	-0.365568	0.152485	-2.39741	0.0165113	0.139852
HN1L	4993.34	0.338455	0.141203	2.39694	0.0165325	0.139937
KCNMA1	3013.04	0.489156	0.204139	2.3962	0.0165662	0.140101
MYLIP	218.279	-0.45003	0.187824	-2.39601	0.0165744	0.140101
REPIN1	2869.55	-0.341695	0.142683	-2.39477	0.0166306	0.140397
ZNF580	541.112	-0.532773	0.222476	-2.39474	0.016632	0.140397
FCGBP	139.458	-0.501157	0.209378	-2.39355	0.0166861	0.140758
C20orf166-AS1	156.013	-0.673125	0.281344	-2.39254	0.0167324	0.141053
ABHD16A	976.093	-0.404635	0.169339	-2.38951	0.016871	0.141946
CEP135	507.841	0.527104	0.220617	2.38923	0.0168839	0.141946
PRICKLE1	408	-0.470548	0.196919	-2.38955	0.0168691	0.141946
ZGPAT	547.148	-0.421859	0.176567	-2.38923	0.0168836	0.141946
GIGYF1	2252.28	-0.356325	0.149158	-2.38891	0.0168986	0.141974
GHDC	353.321	-0.465072	0.194838	-2.38697	0.0169879	0.142532
NTS	19.8273	-0.697368	0.292136	-2.38713	0.0169803	0.142532
C17orf103	98.7267	-0.561792	0.235509	-2.38544	0.0170588	0.142645
COQ2	641.675	-0.465922	0.195297	-2.3857	0.0170464	0.142645
IGF2BP1	1679.26	0.442568	0.185518	2.38558	0.0170524	0.142645
INHBE	87.304	0.700296	0.293512	2.38592	0.0170364	0.142645
SSBP2	101.459	-0.524989	0.220052	-2.38575	0.0170442	0.142645
LIN7B	33.2711	-0.676502	0.283682	-2.38472	0.0170923	0.14283
SLC15A3	101.895	-0.551286	0.231301	-2.38341	0.0171531	0.143145
ZNF41	297.067	0.485063	0.203497	2.38364	0.0171425	0.143145
GATA5	620.413	-0.468145	0.196574	-2.38152	0.0172411	0.143688
TIPIN	234.72	0.463433	0.194585	2.38165	0.0172352	0.143688
DDX58	700.603	-0.410115	0.172337	-2.37972	0.0173257	0.144103
UCHL5	787.73	0.378172	0.158905	2.37986	0.017319	0.144103
ZNF18	197.951	-0.449442	0.188831	-2.38013	0.0173067	0.144103
DHRS4	53.8422	-0.592898	0.249195	-2.37925	0.0173478	0.14419
ARMC2	111.557	0.503435	0.211669	2.37841	0.0173876	0.144425
PRMT10	171.872	0.449391	0.18899	2.37785	0.0174137	0.144545
CIT	926.042	0.558531	0.235008	2.37665	0.0174706	0.144921
MLF1IP	165.194	0.531383	0.223664	2.37581	0.0175103	0.145108
MRPL54	232.445	-0.568959	0.239554	-2.37508	0.0175451	0.145108
NAT14	458.671	-0.569402	0.239699	-2.37549	0.0175256	0.145108
RGL3	209.429	-0.446254	0.1879	-2.37495	0.0175514	0.145108
TRIM45	95.8753	-0.525728	0.221348	-2.37512	0.0175432	0.145108
C2orf55	46.1559	-0.63334	0.266791	-2.37392	0.0176004	0.145223
CCDC18	158.257	0.445352	0.187569	2.37434	0.0175805	0.145223
MPP6	347.897	0.399166	0.168132	2.37412	0.0175909	0.145223
PRPH	49.7594	-0.656375	0.276822	-2.37111	0.0177349	0.146237
UPK1B	131.194	-0.557881	0.235519	-2.36874	0.017849	0.14708
GSG2	156.783	0.495946	0.20951	2.36717	0.0179247	0.147217
IL18	978.625	-0.480358	0.202884	-2.36765	0.0179016	0.147217
PNP	870.662	0.50506	0.213274	2.36812	0.0178786	0.147217
SNORA6	21.1866	0.696488	0.294181	2.36755	0.0179063	0.147217
SOD2	1222.88	-0.434197	0.183414	-2.36731	0.0179178	0.147217
PVRL2	1560.81	-0.430402	0.181881	-2.36639	0.0179624	0.147429
MYO15B	143.821	-0.529601	0.223897	-2.36537	0.0180119	0.147738
LOC100505761	68.3955	-0.657114	0.277907	-2.36451	0.0180539	0.147828
LRRC59	5602.61	0.335158	0.141751	2.36442	0.0180585	0.147828
PASK	326.723	0.386497	0.163459	2.3645	0.0180546	0.147828
ERBB2	807.988	-0.359126	0.151926	-2.36382	0.0180874	0.147967
IRF9	251.092	-0.464213	0.196649	-2.36062	0.0182443	0.149129
ISCA2	226.444	-0.471884	0.199914	-2.36044	0.0182534	0.149129
KIAA1161	61.3634	0.639052	0.270903	2.35897	0.0183258	0.149231
PRR5	54.4333	-0.654339	0.277296	-2.35971	0.0182891	0.149231
RNF182	506.486	0.425897	0.180536	2.35906	0.0183211	0.149231
SLC26A11	586.532	-0.380844	0.161438	-2.35907	0.0183208	0.149231
SLC39A10	456.85	0.616139	0.261175	2.3591	0.0183192	0.149231
CA13	255.892	0.468584	0.198709	2.35814	0.018367	0.149371
EMILIN1	19.5798	-0.685522	0.290677	-2.35836	0.0183556	0.149371
FJX1	985.167	-0.472148	0.200309	-2.3571	0.0184182	0.149438
MLLT11	367.921	0.438823	0.18616	2.35724	0.0184115	0.149438
RRN3P1	191.446	-0.478197	0.20287	-2.35716	0.0184153	0.149438
RSPRY1	783.825	0.435632	0.184858	2.35657	0.0184446	0.149438
SGCE	751.551	-0.329361	0.139747	-2.35684	0.018431	0.149438
STK11	1564.12	-0.432749	0.183639	-2.35652	0.0184472	0.149438
ABTB1	56.522	-0.653893	0.277673	-2.3549	0.0185275	0.149765
ALCAM	1295.84	0.43954	0.186647	2.35493	0.0185263	0.149765
ETFA	2328.89	-0.377641	0.160382	-2.35464	0.0185408	0.149765
GRIN1	34.7613	-0.685509	0.291149	-2.3545	0.0185478	0.149765
SIRT2	2932.29	-0.424324	0.180152	-2.35536	0.0185045	0.149765
PRELID2	78.1657	0.518754	0.220417	2.35352	0.0185967	0.150063
OR7E14P	34.3494	0.671563	0.285423	2.35287	0.0186293	0.150229
ASPHD2	28.0526	0.660078	0.280572	2.35261	0.0186421	0.150235
CHAF1B	251.893	0.512472	0.217874	2.35215	0.0186654	0.150254
RNF24	270.512	0.503634	0.214122	2.35208	0.0186687	0.150254
TMCO3	2523.14	-0.395086	0.168056	-2.35092	0.0187271	0.150552
XPR1	1285.68	0.47274	0.201092	2.35087	0.0187298	0.150552
IRF2BP1	247.55	-0.523893	0.222875	-2.35061	0.0187426	0.150557
TRAK1	1540.2	0.448603	0.190983	2.34891	0.0188283	0.151148
ARL8A	1136.77	-0.360624	0.153573	-2.34822	0.0188631	0.15133
ITGA10	51.141	0.650786	0.277342	2.34651	0.0189503	0.151874
SCLT1	184.623	0.42119	0.179504	2.34641	0.0189553	0.151874
DLGAP5	575.22	0.540629	0.230508	2.34538	0.0190078	0.152099
FAM213A	586.3	-0.331779	0.141459	-2.34541	0.0190062	0.152099
LOC100129534	54.3055	-0.592906	0.252841	-2.34498	0.0190282	0.152165
BCKDHA	290.743	-0.462001	0.197076	-2.34428	0.0190638	0.152351
C16orf7	133.04	-0.587859	0.250842	-2.34354	0.0191016	0.152404
CCDC163P	243.18	0.606278	0.258662	2.3439	0.0190832	0.152404
LEPROTL1	388.694	0.367614	0.156884	2.34322	0.0191181	0.152404
SIRT7	925.054	-0.471521	0.20123	-2.3432	0.0191193	0.152404
SAMD10	99.4531	-0.543365	0.232011	-2.34198	0.0191818	0.152804
FAM72D	74.5193	0.533939	0.228168	2.34011	0.019278	0.153472
WDHD1	350.447	0.565683	0.241783	2.33963	0.0193031	0.153574
C8orf55	330.421	-0.541762	0.231649	-2.33872	0.0193499	0.153847
HELB	39.568	0.681083	0.291261	2.33839	0.0193669	0.153885
SKA3	198.597	0.521063	0.222941	2.33722	0.0194278	0.15427
CCNG1	963.694	-0.328446	0.140557	-2.33674	0.0194529	0.154371
NUDCD1	867.923	0.32058	0.137224	2.33617	0.0194822	0.154505
TMC3	11.9389	0.687441	0.29437	2.3353	0.0195279	0.154769
BACH2	17.9724	-0.689427	0.295259	-2.33499	0.0195439	0.154769
TMEM48	1618.67	0.369695	0.15834	2.33482	0.0195528	0.154769
FAM3C	3334.75	0.316832	0.135715	2.33455	0.0195671	0.154784
MORF4L2	10504.9	0.283345	0.121383	2.3343	0.01958	0.154788
DSG2	643.997	0.578412	0.247984	2.33246	0.0196766	0.15506
PHC1	263.715	0.482843	0.206959	2.33304	0.0196462	0.15506
S100A6	19768.3	-0.560544	0.240324	-2.33246	0.0196767	0.15506
SH3BP1	42.4	0.679283	0.29113	2.33326	0.0196345	0.15506
TRIM16	1185.38	-0.411824	0.176549	-2.33263	0.0196675	0.15506
PRSS27	42.4339	-0.635706	0.272756	-2.33068	0.0197703	0.155699
LY6K	37.6296	-0.659934	0.283315	-2.32933	0.0198415	0.156161
HOTAIRM1	494.537	-0.479357	0.205846	-2.32872	0.0198738	0.156275
RECQL	851.658	0.428245	0.183908	2.32858	0.0198811	0.156275
FAM126A	914.124	0.47522	0.204228	2.32691	0.0199699	0.156545
PPARA	356.28	-0.596715	0.256458	-2.32675	0.0199783	0.156545
TCF19	349.964	0.454004	0.19508	2.32727	0.019951	0.156545
TRAF3IP2-AS1	171.934	-0.45189	0.194154	-2.32748	0.0199398	0.156545
TRDMT1	88.7583	0.576703	0.247826	2.32705	0.0199626	0.156545
HSD11B1L	49.8165	-0.659591	0.283568	-2.32604	0.0200163	0.156744
ZNF92	192.456	0.542736	0.233446	2.32488	0.0200783	0.15713
P2RX4	184.23	-0.481899	0.207309	-2.32454	0.0200963	0.157173
CHST1	21.8074	-0.673464	0.289765	-2.32417	0.0201161	0.157229
SHANK2	90.808	0.62377	0.268466	2.32346	0.0201544	0.157429
GNPDA1	2719.01	-0.347666	0.149664	-2.32298	0.0201802	0.157532
PCDHB6	56.0936	0.601505	0.258975	2.32263	0.0201988	0.157579
PCDHGB7	171.66	0.637044	0.274336	2.32213	0.0202261	0.157693
NOL6	1892.09	0.305538	0.131623	2.32132	0.0202697	0.157835
TPD52L1	14.2501	-0.651004	0.280434	-2.32142	0.0202644	0.157835
C12orf23	1069.51	0.403602	0.173887	2.32106	0.0202835	0.157844
PTPRCAP	34.1101	-0.656536	0.283123	-2.3189	0.0204002	0.158653
CENPH	426.074	0.437592	0.188801	2.31774	0.0204632	0.159028
LMF1	324.88	-0.386586	0.166808	-2.31755	0.020474	0.159028
VOPP1	2762.51	0.402803	0.173851	2.31694	0.0205068	0.159117
ZC3H8	302.163	0.444004	0.19164	2.31687	0.020511	0.159117
C10orf35	300.86	-0.503467	0.217613	-2.31359	0.0206903	0.160338
MSX2	118.208	-0.513606	0.222002	-2.31352	0.0206941	0.160338
EPB41L1	58.7681	0.557818	0.241178	2.31289	0.0207288	0.160414
RAB3D	226.788	-0.56921	0.246105	-2.31287	0.0207298	0.160414
ABCC5	979.692	0.475137	0.205506	2.31204	0.0207757	0.16067
OTUD6B	509.495	0.470731	0.203692	2.311	0.020833	0.160813
PRICKLE4	87.6395	-0.520635	0.225273	-2.31113	0.0208257	0.160813
SNORD104	46.1875	-0.595548	0.257675	-2.31124	0.0208196	0.160813
STAM	541.768	0.418525	0.181494	2.306	0.0211107	0.162856
MYBBP1A	1575.95	0.357303	0.154978	2.30551	0.0211379	0.162965
DCLRE1B	203.968	0.45495	0.197354	2.30525	0.0211525	0.162976
SDHA	1696.4	-0.406109	0.176199	-2.30484	0.0211756	0.163054
CKAP2	939.019	0.501078	0.217534	2.30345	0.0212537	0.163553
KLF13	1954.58	-0.435671	0.189171	-2.30305	0.0212761	0.163625
F8	222.366	-0.430478	0.187043	-2.30149	0.021364	0.163997
SEC23B	2834.75	0.41162	0.178841	2.3016	0.021358	0.163997
TGFB1I1	1000.78	0.384784	0.167182	2.30158	0.0213588	0.163997
SEPT5-GP1BB	40.0823	0.592742	0.257651	2.30056	0.0214166	0.1643
CKAP2L	405.596	0.567663	0.246783	2.30026	0.0214337	0.16433
RINT1	471.703	0.373723	0.162516	2.29961	0.0214705	0.16451
HBEGF	426.308	0.487416	0.211985	2.2993	0.0214881	0.164544
NUSAP1	1262.92	0.430824	0.187458	2.29824	0.0215482	0.164903
KIF20B	714.974	0.542879	0.23629	2.29751	0.0215894	0.165015
2006-09-01	715.033	0.436056	0.189778	2.29772	0.0215778	0.165015
FBXO2	1257.24	-0.515081	0.224219	-2.29722	0.0216062	0.165042
PPP1R3E	167.042	-0.492708	0.214539	-2.29659	0.0216423	0.165217
HAP1	128.743	-0.509451	0.221879	-2.29607	0.0216719	0.165341
GGT7	317.108	-0.37806	0.164744	-2.29484	0.0217425	0.165661
LOC653160	18.4516	-0.668219	0.291173	-2.29492	0.0217379	0.165661
RAB9B	34.4303	0.612818	0.267065	2.29464	0.0217538	0.165661
HDAC5	194.492	-0.472654	0.206012	-2.2943	0.0217732	0.165708
IL1RAP	245.293	0.518159	0.225901	2.29374	0.0218052	0.16585
HS6ST1	341.552	-0.438487	0.191224	-2.29305	0.0218451	0.166052
CBFB	918.588	0.391102	0.170584	2.29273	0.0218638	0.166093
SLC12A7	9510.19	-0.296461	0.129347	-2.29199	0.0219065	0.16628
STUB1	764.346	-0.472743	0.206273	-2.29184	0.0219151	0.16628
TSC22D3	668.716	0.469505	0.204885	2.29155	0.0219314	0.166302
MN1	32.9836	0.670602	0.292675	2.29129	0.0219469	0.166318
TFPI	3086.75	-0.300846	0.131338	-2.29063	0.0219847	0.166503
ACSL5	72.7986	-0.544141	0.23768	-2.28939	0.0220568	0.166948
TBC1D9	891.926	-0.458646	0.200475	-2.28779	0.0221495	0.167548
ARHGEF17	1269.34	-0.386755	0.169076	-2.28747	0.0221685	0.167589
C7orf11	456.672	-0.459615	0.201047	-2.28611	0.022248	0.167987
TLCD2	887.315	-0.364759	0.159539	-2.28633	0.0222349	0.167987
RNF2	670.271	0.388324	0.169929	2.28522	0.0223001	0.168278
EED	352.917	0.432688	0.189426	2.2842	0.0223595	0.168489
FAM73B	268.973	-0.4518	0.197807	-2.28405	0.0223687	0.168489
MCF2L	17.3508	0.670419	0.293467	2.28448	0.0223434	0.168489
AREG	42.9815	-0.620998	0.271952	-2.28349	0.0224018	0.168631
SFXN2	212.083	0.488912	0.214128	2.28327	0.0224146	0.168631
FLRT1	37.7919	-0.659296	0.28882	-2.28272	0.0224467	0.16877
FECH	948.992	-0.401552	0.17598	-2.28181	0.0225005	0.168967
LDHA	9436.8	0.489811	0.21468	2.28159	0.0225136	0.168967
STAT3	6631.27	-0.428984	0.188004	-2.28178	0.0225021	0.168967
DEF8	593.5	-0.391432	0.171613	-2.2809	0.0225544	0.169171
HSD17B8	77.1136	-0.620128	0.271971	-2.28012	0.0226004	0.169415
KIF15	271.812	0.578645	0.254047	2.27771	0.0227439	0.170388
DENND2A	68.3684	-0.522549	0.229513	-2.27678	0.0227995	0.170702
CD55	1665.68	-0.346955	0.152451	-2.27584	0.0228554	0.171017
TCF7L1	652.03	-0.384414	0.169184	-2.27217	0.0230763	0.172566
APAF1	349.611	0.545537	0.240186	2.27131	0.0231284	0.1728
KIF23	1645.05	0.431294	0.189902	2.27114	0.0231384	0.1728
NUP107	1401.56	0.310901	0.136903	2.27096	0.0231492	0.1728
CCNE2	149.722	0.506985	0.22331	2.27032	0.0231883	0.172885
DYNLT3	598.052	0.329315	0.145041	2.2705	0.0231772	0.172885
LOC155060	92.7942	-0.492788	0.217171	-2.26912	0.0232609	0.173259
PANX2	53.5332	-0.55013	0.242451	-2.26903	0.0232663	0.173259
PHLDB1	2030.62	0.39083	0.172273	2.26867	0.0232886	0.173321
SLC7A6	1876.75	0.436776	0.192557	2.2683	0.0233112	0.173386
MAFA	71.4309	-0.574921	0.253521	-2.26774	0.0233448	0.173532
ATOH8	24.8704	-0.654132	0.288522	-2.26719	0.0233789	0.173652
DARS2	861.072	0.321861	0.141996	2.2667	0.0234087	0.173652
HRH1	379.291	0.434634	0.191759	2.26657	0.0234167	0.173652
PTDSS1	2194.46	0.294532	0.129922	2.26699	0.023391	0.173652
GGH	818.975	0.389329	0.17196	2.26406	0.0235702	0.174686
NUP155	997.432	0.467748	0.206656	2.26342	0.0236099	0.174832
TMPO	1452.1	0.421214	0.186107	2.26329	0.023618	0.174832
KEAP1	1657.28	-0.403822	0.178557	-2.26158	0.0237231	0.175334
SCRN2	191.69	-0.552988	0.244485	-2.26185	0.0237067	0.175334
SNORD48	32.9393	-0.594713	0.262972	-2.2615	0.023728	0.175334
IFT172	441.637	0.45085	0.199489	2.26003	0.0238196	0.175906
GBP3	165.335	0.49873	0.221208	2.25457	0.0241603	0.178237
NDUFS7	390.037	-0.533889	0.236809	-2.25451	0.0241639	0.178237
CPLX1	55.0593	-0.603924	0.267916	-2.25416	0.0241862	0.178296
OGFOD2	470.233	-0.478746	0.212575	-2.25213	0.0243142	0.179134
BTN2A2	170.804	0.539144	0.23953	2.25084	0.0243954	0.179206
CACNG4	846.626	-0.429554	0.190827	-2.25101	0.0243846	0.179206
FANCD2	348.225	0.457148	0.203068	2.25121	0.0243723	0.179206
LOC100507547	11.1442	-0.660277	0.293345	-2.25086	0.0243945	0.179206
PCDHGC3	712.965	0.545462	0.242377	2.25047	0.0244193	0.179206
SGK110	16.5469	-0.657097	0.291963	-2.25062	0.0244097	0.179206
SGSM3	682.743	-0.417811	0.185662	-2.25038	0.0244247	0.179206
ZNF512B	700.694	0.337027	0.149796	2.24991	0.0244549	0.179321
CFDP1	542.165	-0.368106	0.163673	-2.24904	0.02451	0.179528
OCIAD1	3085.95	-0.300066	0.133422	-2.24899	0.0245132	0.179528
UNC50	1115.17	-0.359526	0.159876	-2.24878	0.0245263	0.179528
SLC22A23	254.587	-0.46281	0.205848	-2.24831	0.0245565	0.179644
RGS14	82.3935	-0.53103	0.236408	-2.24625	0.0246883	0.180501
SNRNP70	2707.27	-0.330038	0.146979	-2.24548	0.0247373	0.180675
TMEM159	518.294	-0.376752	0.167787	-2.24542	0.0247411	0.180675
MUT	474.708	-0.330891	0.147398	-2.24488	0.0247758	0.180822
CBLC	17.7369	-0.658534	0.293514	-2.24362	0.0248571	0.181309
RRM1	2085.75	0.438562	0.195515	2.24311	0.0248896	0.181441
ANKRD49	561.938	-0.317948	0.141808	-2.2421	0.024955	0.181737
EXT1	1812.06	-0.351468	0.156763	-2.24203	0.0249594	0.181737
MT1A	71.8902	0.587368	0.262023	2.24166	0.0249832	0.181768
SEZ6L2	2164.74	-0.338104	0.150838	-2.24151	0.024993	0.181768
DFFA	826.857	0.35587	0.158785	2.24121	0.0250126	0.181805
EAPP	428.037	-0.392172	0.175086	-2.23988	0.0250987	0.182324
FYN	280.906	-0.439	0.196097	-2.23868	0.0251767	0.182784
INHA	14.2097	-0.657942	0.293978	-2.23806	0.0252169	0.18297
AIM1L	42.5399	0.613858	0.274346	2.23753	0.0252518	0.183009
FANK1	326.904	0.479524	0.214301	2.23762	0.025246	0.183009
OSBPL5	231.41	-0.398052	0.177939	-2.23702	0.0252853	0.183146
SULT2B1	22.29	-0.652276	0.291626	-2.23669	0.0253069	0.183195
CYP26A1	15.4192	-0.657303	0.293952	-2.23609	0.0253459	0.183371
KLRAP1	18.7505	0.65148	0.291426	2.23549	0.0253851	0.183548
MEGF9	236.528	-0.59236	0.265122	-2.23429	0.025464	0.184012
SMPD3	40.6385	-0.629832	0.281936	-2.23395	0.0254862	0.184065
NECAB1	122.177	-0.45489	0.203677	-2.23339	0.0255233	0.184226
VIM	59502.6	0.364216	0.163132	2.23265	0.0255721	0.184471
ARHGEF3	414.165	0.396425	0.177628	2.23177	0.02563	0.184675
IGIP	113.173	-0.46163	0.206842	-2.2318	0.0256281	0.184675
CHST7	183.98	-0.476915	0.21374	-2.23129	0.0256618	0.184691
WT1-AS	49.8112	-0.544272	0.243917	-2.23138	0.025656	0.184691
CAV2	3785.49	-0.319476	0.143265	-2.22998	0.025749	0.185211
HSPBAP1	452.46	-0.384164	0.172295	-2.22969	0.0257681	0.185242
DCLK1	35.3413	0.60766	0.272624	2.22893	0.0258184	0.185496
KRT17	41.2887	-0.635399	0.285195	-2.22795	0.0258839	0.185752
PPIP5K2	1100.77	0.506232	0.227207	2.22806	0.0258763	0.185752
ZNF324B	44.9845	0.572026	0.256777	2.22772	0.0258993	0.185756
PRNP	7581.05	-0.377811	0.169624	-2.22735	0.0259241	0.185827
DNTTIP1	1011.5	-0.418606	0.18817	-2.22462	0.0261069	0.186921
SLC45A1	524.904	-0.396278	0.178127	-2.22469	0.0261021	0.186921
HEBP1	164.189	-0.521846	0.234747	-2.22302	0.0262146	0.18737
MYOZ3	36.0029	0.627715	0.282334	2.22331	0.0261952	0.18737
NEIL3	70.2155	0.597173	0.268632	2.22302	0.0262146	0.18737
HCST	14.3567	-0.654443	0.294526	-2.22202	0.0262817	0.187741
FAM3A	1273.02	-0.435893	0.19621	-2.22156	0.0263128	0.187853
FLJ39051	14.5457	-0.655759	0.295208	-2.22135	0.0263275	0.187853
NCK2	1265.68	0.315935	0.142378	2.21899	0.0264873	0.188885
CRIP1	1930.21	-0.536105	0.241727	-2.21781	0.0265677	0.189242
CTSO	67.5545	-0.596883	0.269128	-2.21784	0.0265657	0.189242
PTGR1	714.511	-0.367503	0.165763	-2.21703	0.0266208	0.189511
TP53INP1	329.709	-0.402269	0.181576	-2.21544	0.0267302	0.190182
SPAG5	1644.48	0.454094	0.205002	2.21507	0.0267552	0.19025
YWHAQ	9244.36	0.356617	0.161188	2.21243	0.026937	0.191434
RNF157	67.7268	-0.532652	0.240971	-2.21044	0.0270748	0.192304
LOC100505783	133.564	-0.49665	0.224747	-2.20982	0.0271178	0.192482
WHSC1L1	549.836	0.515353	0.23323	2.20963	0.0271308	0.192482
SLC47A1	335.683	-0.360179	0.163091	-2.20846	0.0272122	0.192839
TROAP	486.455	0.38252	0.173193	2.20863	0.0272003	0.192839
MTF2	273.586	0.412982	0.187136	2.20686	0.0273241	0.193522
ARL2	942.139	-0.507634	0.230084	-2.20631	0.0273626	0.193668
CDC20	1680.84	0.444995	0.201767	2.20549	0.02742	0.193668
GPR1	27.6572	-0.643298	0.291685	-2.20545	0.0274224	0.193668
HDAC10	299.909	-0.479947	0.217616	-2.20547	0.027421	0.193668
MAGED1	3493.58	0.351094	0.159151	2.20604	0.0273814	0.193668
F12	143.398	-0.523834	0.237547	-2.20518	0.0274413	0.193692
ATP13A2	1209.65	0.343151	0.155649	2.20464	0.027479	0.193731
CRIP2	1266.94	-0.517969	0.235014	-2.20399	0.0275247	0.193731
GNG11	313.569	-0.456692	0.20719	-2.20421	0.0275093	0.193731
MOV10L1	16.6252	0.648217	0.294036	2.20455	0.0274858	0.193731
RPS18	16173.9	-0.454726	0.206292	-2.20428	0.0275045	0.193731
KLF9	20.9002	-0.650448	0.295182	-2.20355	0.027556	0.193842
CLTCL1	231.593	0.446613	0.202716	2.20315	0.0275841	0.193861
NEK2	458.757	0.440365	0.199887	2.20307	0.0275899	0.193861
HLA-E	4344.42	-0.370323	0.168115	-2.2028	0.0276089	0.193886
LOC202781	99.5203	-0.496953	0.22569	-2.20193	0.0276704	0.194207
ARRDC1	280.879	-0.476098	0.216412	-2.19996	0.0278096	0.195013
KCNN4	261.15	-0.579023	0.263217	-2.19979	0.0278214	0.195013
TCEAL1	649.119	0.413971	0.188203	2.1996	0.0278351	0.195013
TTF2	394.72	0.46175	0.209941	2.19942	0.0278478	0.195013
PARP8	464.778	0.398984	0.18147	2.19863	0.0279044	0.195299
FSCN2	20.5789	-0.637337	0.289927	-2.19827	0.0279302	0.19537
LIME1	155.598	-0.577692	0.262962	-2.19686	0.0280303	0.19596
PPP3CA	990.364	0.431758	0.196559	2.19658	0.0280505	0.195991
CSTF2T	410.989	-0.35365	0.161169	-2.19429	0.0282149	0.197029
CYTH1	1032.19	0.30267	0.137978	2.1936	0.028264	0.197186
PLAUR	113.453	0.535875	0.244297	2.19353	0.028269	0.197186
EIF5	5067.04	0.352012	0.16055	2.19254	0.0283404	0.197574
DNAL4	303.941	-0.443141	0.202239	-2.19117	0.0284393	0.198041
NUDT16	595.063	-0.323416	0.147593	-2.19126	0.0284328	0.198041
BIRC5	1376.87	0.401508	0.183286	2.19061	0.0284804	0.198106
LINC00493	553.312	-0.469912	0.214492	-2.19081	0.0284654	0.198106
CACNA1B	21.4984	-0.646528	0.295199	-2.19015	0.0285136	0.198116
KCNE4	67.235	-0.582275	0.265841	-2.19031	0.0285017	0.198116
ARHGAP31	269.427	0.567173	0.259165	2.18846	0.028636	0.198855
ANO1	23.7594	-0.645014	0.29498	-2.18664	0.0287689	0.199666
CSPG4	111.617	0.545999	0.249826	2.18551	0.0288513	0.200127
CHMP4A	752.274	-0.442555	0.202528	-2.18516	0.0288775	0.200197
PRKACB	4035.07	0.399189	0.182777	2.18402	0.0289608	0.200551
TTC7A	357.739	0.391233	0.179124	2.18414	0.0289517	0.200551
TMEM57	803.905	0.318169	0.1457	2.18372	0.0289829	0.200592
PGM3	2010.14	0.414341	0.189776	2.18332	0.0290125	0.200686
GRID1	61.6691	-0.509721	0.233545	-2.18254	0.0290699	0.200972
SECISBP2	787.352	-0.31035	0.142281	-2.18125	0.0291649	0.201516
HSPA1B	931.752	-0.377976	0.173337	-2.18058	0.0292147	0.201748
FAM98A	864.344	0.329516	0.151152	2.18002	0.0292557	0.201908
ZNF184	271.974	0.437452	0.200682	2.17983	0.0292702	0.201908
ETS1	4842.08	0.483351	0.221795	2.17927	0.0293117	0.20197
NAPA	1525.5	-0.396291	0.181843	-2.1793	0.0293093	0.20197
FKBP2	2010.42	-0.447468	0.205359	-2.17895	0.0293351	0.202019
OCLN	2343.13	-0.374539	0.172046	-2.17697	0.0294832	0.202927
PBK	251.409	0.47627	0.218842	2.17632	0.0295313	0.20313
S100A2	129.775	0.490408	0.225357	2.17613	0.0295453	0.20313
CAPN2	9574.12	0.272976	0.125493	2.17523	0.0296131	0.203477
MXD4	407.634	-0.388778	0.178746	-2.17502	0.0296284	0.203477
MKI67	4756.98	0.595454	0.27387	2.17422	0.0296884	0.203776
CCDC9	408.536	-0.324609	0.149359	-2.17335	0.0297539	0.203909
GPR153	50.5608	0.575657	0.264852	2.17351	0.0297421	0.203909
PROCA1	39.5998	-0.625627	0.287868	-2.17331	0.0297568	0.203909
ZNF784	117.033	-0.497336	0.228913	-2.17259	0.029811	0.204168
TMEM187	187.524	-0.544741	0.250845	-2.17163	0.0298839	0.204555
TMEM167A	2203.53	0.294006	0.135447	2.17063	0.0299588	0.204955
NRBP2	722.591	-0.305421	0.140735	-2.17019	0.0299924	0.205072
WASF3	298.521	0.485186	0.223594	2.16995	0.030011	0.205086
PNPLA6	2181.87	-0.333605	0.153755	-2.16972	0.0300278	0.205089
IPPK	164.705	0.406303	0.187383	2.16831	0.0301353	0.20571
FAM46B	311.133	-0.486195	0.224328	-2.16734	0.0302092	0.206067
FTL	26141.5	-0.476848	0.220047	-2.16702	0.0302331	0.206067
NCAPD3	1611.29	0.388121	0.179108	2.16697	0.0302373	0.206067
VPS4A	1431.14	-0.328084	0.15148	-2.16585	0.0303224	0.206534
C10orf90	11.3899	0.635387	0.293507	2.16481	0.0304022	0.206738
CNDP2	4590.83	-0.316194	0.146041	-2.1651	0.0303803	0.206738
FANCB	53.9929	0.603531	0.278776	2.16493	0.0303928	0.206738
GPX4	3394.22	-0.474899	0.219465	-2.16389	0.0304726	0.207104
HSPB8	181.071	-0.450457	0.208207	-2.16351	0.0305021	0.207191
LOC441666	78.9051	0.569748	0.263409	2.16298	0.0305428	0.207354
ATAD5	227.789	0.536313	0.247992	2.16262	0.0305704	0.207429
DALRD3	224.6	-0.479826	0.221949	-2.16188	0.0306277	0.207704
C1QL1	68.7814	-0.560792	0.259456	-2.16141	0.0306635	0.207834
BEGAIN	437.458	0.485874	0.224859	2.16079	0.0307114	0.208046
CTSZ	2733.28	-0.396413	0.183493	-2.16037	0.0307438	0.208152
STARD4	859.67	0.518772	0.240168	2.16004	0.0307697	0.208214
CD3EAP	144.847	0.434747	0.201433	2.15827	0.0309065	0.208599
EDEM1	3083.34	0.469328	0.21752	2.15763	0.0309565	0.208599
FAR1	1528.7	0.366694	0.169924	2.15799	0.0309289	0.208599
GDF10	15.9031	0.636941	0.29524	2.15736	0.0309774	0.208599
MAP1A	21.8711	0.631514	0.292709	2.15748	0.0309683	0.208599
NPC2	1849.68	-0.435596	0.201908	-2.1574	0.0309742	0.208599
PAPL	1305.93	0.393593	0.182361	2.15832	0.0309026	0.208599
PRKCH	21.0101	-0.61616	0.285473	-2.15838	0.0308982	0.208599
TMCC1	788.043	0.419371	0.194298	2.1584	0.0308971	0.208599
FAM174A	144.26	-0.535979	0.248481	-2.15702	0.0310038	0.208664
VAMP1	170.983	-0.46195	0.214272	-2.15591	0.0310907	0.209136
PEBP1	2307.12	-0.378067	0.175426	-2.15513	0.0311514	0.209318
TMEM140	291.563	-0.434421	0.201572	-2.15517	0.0311487	0.209318
AGPHD1	51.4454	-0.622516	0.289009	-2.15397	0.0312428	0.209367
DHRS13	73.8442	-0.527747	0.245	-2.15407	0.031235	0.209367
DNASE2	2337.57	-0.392393	0.18211	-2.1547	0.0311849	0.209367
DPYSL3	127.296	0.492846	0.228792	2.15412	0.0312305	0.209367
EXOSC2	484.884	0.375688	0.17441	2.15405	0.0312362	0.209367
CDCA3	340.621	0.442781	0.205654	2.15304	0.0313155	0.209713
CYP20A1	699.463	-0.303537	0.141003	-2.1527	0.0313425	0.209713
GRINA	3379.71	-0.374202	0.173832	-2.15267	0.0313449	0.209713
GJB3	46.1421	0.598017	0.277836	2.15241	0.0313649	0.209734
PGBD1	305.423	0.338685	0.157368	2.15218	0.0313831	0.209743
C6orf203	190.861	-0.406559	0.189091	-2.15006	0.0315502	0.210345
PARPBP	161.344	0.490909	0.22832	2.15009	0.0315482	0.210345
SMAD6	283.464	-0.431109	0.20045	-2.15071	0.0314992	0.210345
TAF7	2060.05	-0.280773	0.130558	-2.15056	0.0315107	0.210345
WRB	404.186	-0.417934	0.194391	-2.14997	0.0315576	0.210345
PPARG	2023.12	-0.36105	0.167957	-2.14966	0.0315824	0.210397
PDGFA	515.985	0.425474	0.197949	2.14942	0.0316015	0.210412
WDR13	1299.71	-0.404154	0.188079	-2.14885	0.0316462	0.210597
MIR4258	14.0469	0.634128	0.295152	2.14848	0.0316759	0.210682
AZU1	40.6436	-0.582851	0.271349	-2.14798	0.0317156	0.210765
USP20	326.684	-0.36812	0.171387	-2.14789	0.0317222	0.210765
NCEH1	2923.41	0.4337	0.201952	2.14753	0.0317508	0.210842
POLA2	661.216	0.406416	0.189391	2.14591	0.0318803	0.21159
SNORA4	55.3729	0.511908	0.238668	2.14485	0.0319648	0.212037
ZBTB24	982.957	0.41865	0.195319	2.14342	0.0320793	0.212683
DAPK1	16.3484	-0.629187	0.293614	-2.14291	0.0321206	0.212747
PCGF6	391.574	0.338898	0.158151	2.14288	0.0321231	0.212747
LAMA3	623.78	-0.45044	0.210242	-2.14249	0.0321542	0.21284
ANLN	4169.74	0.472758	0.22076	2.1415	0.0322335	0.213252
ANXA4	2118.27	-0.340299	0.158966	-2.1407	0.0322983	0.213566
FAM125B	256.084	0.368767	0.172364	2.13947	0.0323973	0.213916
IL13RA1	6702.66	0.362821	0.169564	2.13972	0.0323772	0.213916
LGR4	1727.65	-0.497772	0.232675	-2.13935	0.0324076	0.213916
THNSL1	132.802	-0.48433	0.22643	-2.13898	0.032437	0.213916
TRABD	1505.06	-0.410322	0.191824	-2.13906	0.0324307	0.213916
ABCA7	455.173	-0.358043	0.167461	-2.13807	0.0325114	0.2141
ARHGAP24	401.788	-0.428495	0.200401	-2.13818	0.0325018	0.2141
ONECUT3	87.3497	-0.558815	0.261373	-2.138	0.0325166	0.2141
CHCHD10	241.119	-0.526091	0.246425	-2.1349	0.0327695	0.215571
GDF11	101.527	0.548276	0.256824	2.13483	0.0327745	0.215571
FAIM	428.518	-0.354384	0.166036	-2.13437	0.0328123	0.215592
R3HDM1	1597.11	0.407277	0.190807	2.1345	0.032802	0.215592
TRIM26	975.482	0.31996	0.149934	2.13401	0.0328419	0.215672
FAM13B	1113.63	0.436314	0.204578	2.13275	0.032945	0.216185
TNNI3	63.6174	-0.589313	0.276331	-2.13263	0.0329547	0.216185
ATPBD4	236.04	-0.375299	0.176025	-2.13208	0.0330001	0.216369
BRSK2	370.679	-0.380589	0.178584	-2.13115	0.0330769	0.216644
CCDC50	2608.08	-0.271421	0.127349	-2.13132	0.0330625	0.216644
RBM24	835.469	0.406495	0.190762	2.1309	0.0330972	0.216663
ACVR1	1626.2	0.303924	0.142673	2.13021	0.0331541	0.216808
LOC284385	39.7099	-0.56829	0.266762	-2.13033	0.0331446	0.216808
EMB	1405.53	0.386655	0.181628	2.12883	0.0332685	0.217442
ARHGAP4	2726.83	-0.411393	0.193272	-2.12857	0.0332898	0.217466
LMNA	8561.3	-0.383654	0.180335	-2.12745	0.0333828	0.21796
ACAT1	1545.96	-0.347168	0.163293	-2.12604	0.0334999	0.218609
ARAP1	1765.18	0.268049	0.126129	2.12519	0.0335707	0.218957
ADCK1	176.391	-0.494819	0.23288	-2.12478	0.0336051	0.219067
AGPAT2	556.956	-0.488779	0.230223	-2.12306	0.0337484	0.219771
TPRN	323.754	-0.433681	0.204254	-2.12325	0.033733	0.219771
DPY19L2P3	25.8389	-0.587	0.276772	-2.12088	0.0339317	0.220849
NAGLU	510.419	-0.436309	0.205882	-2.11922	0.0340718	0.22156
ZNF532	2013.25	0.485258	0.228986	2.11916	0.0340765	0.22156
DYNLRB1	1845.58	-0.41449	0.195627	-2.11877	0.0341098	0.22166
TBX1	850.717	-0.431286	0.2036	-2.1183	0.0341498	0.221805
ZFP2	22.7551	-0.615565	0.290734	-2.11728	0.0342361	0.222249
TMEM171	86.0485	0.479828	0.226716	2.11643	0.0343082	0.222601
TNS3	9466.65	-0.442047	0.208893	-2.11614	0.0343331	0.222647
CPAMD8	10.3077	-0.610675	0.288614	-2.11588	0.0343547	0.22267
MGAT2	1283.49	0.304307	0.143894	2.11479	0.0344475	0.22304
MTAP	64.439	0.492957	0.23308	2.11497	0.0344326	0.22304
DNMT1	2712.41	0.406435	0.192248	2.11412	0.0345051	0.223297
KIAA1217	324.661	-0.555337	0.262777	-2.11334	0.0345713	0.223377
NFATC2	101.648	0.6121	0.289622	2.11345	0.0345626	0.223377
PRDM1	288.858	0.566027	0.26782	2.11346	0.0345615	0.223377
FAM134B	28.3956	-0.586848	0.277748	-2.11288	0.0346111	0.223518
ZNF124	106.745	0.46337	0.21936	2.11238	0.0346542	0.22368
MOV10	940.07	-0.319605	0.151471	-2.11	0.0348582	0.22488
ENSA	2970.47	-0.355416	0.168511	-2.10916	0.0349309	0.225116
TMEM101	515.899	-0.449703	0.21321	-2.1092	0.0349272	0.225116
PDSS1	75.3622	0.490424	0.232544	2.10895	0.034949	0.225116
CASP2	650.538	0.416111	0.197356	2.10843	0.0349942	0.225291
ZWINT	1018.67	0.429846	0.204003	2.10706	0.0351121	0.225933
ZBTB46	121.661	-0.430322	0.204259	-2.10674	0.0351398	0.225995
STXBP2	1042.43	-0.346716	0.164645	-2.10584	0.035218	0.226381
DIAPH3	514.497	0.443385	0.210593	2.10541	0.0352555	0.226505
C6orf70	855.068	-0.376234	0.178731	-2.10503	0.035289	0.226603
RBM39	8128.82	-0.28797	0.136887	-2.10371	0.0354034	0.227221
DDX26B	448.925	0.34028	0.161885	2.10199	0.0355538	0.227951
PGAP1	378.099	0.510506	0.242846	2.10218	0.0355374	0.227951
IL17RB	267.469	-0.478589	0.22775	-2.10138	0.035608	0.22818
CATSPERG	24.2682	-0.592776	0.28213	-2.10107	0.0356344	0.228233
NUP35	378.894	0.336702	0.160303	2.10041	0.0356927	0.228488
LIG1	326.098	0.433571	0.206497	2.09965	0.0357595	0.228798
ZBTB8A	261.42	0.427743	0.203822	2.09861	0.0358511	0.229267
PCDHB13	12.6141	0.618522	0.294844	2.09779	0.0359235	0.229612
HSPA1A	1090.27	-0.383626	0.182921	-2.09722	0.0359743	0.229819
EPHB3	45.9273	-0.53933	0.257412	-2.0952	0.0361532	0.230843
PRR24	64.5642	-0.563183	0.268874	-2.0946	0.0362068	0.231066
ATP6V0E2	549.226	-0.406362	0.194096	-2.09361	0.0362943	0.231364
CEPT1	568.432	-0.335667	0.160342	-2.09345	0.0363092	0.231364
ICOSLG	156.357	-0.504045	0.240764	-2.09352	0.0363027	0.231364
MPP3	93.0069	-0.48499	0.231733	-2.09289	0.0363592	0.231565
C5orf22	744.626	0.375264	0.179358	2.09226	0.0364157	0.231687
FOXP1	65.5346	0.541091	0.258611	2.0923	0.0364118	0.231687
C15orf59	12.7432	-0.615675	0.294314	-2.0919	0.0364474	0.23177
APOE	5606.67	-0.491324	0.235072	-2.0901	0.0366092	0.232474
EOMES	83.1201	0.464756	0.222367	2.09004	0.0366145	0.232474
ODC1	4577.28	-0.327093	0.156516	-2.08983	0.0366327	0.232474
PTK2	3353.85	0.342292	0.163744	2.0904	0.0365816	0.232474
HIVEP3	170.359	0.452681	0.216704	2.08894	0.0367133	0.232867
LOC100294145	181.915	0.376967	0.180536	2.08804	0.0367943	0.233261
CEP78	229.553	0.384863	0.18446	2.08644	0.0369391	0.234061
CDK8	293.178	0.390753	0.187374	2.08541	0.0370319	0.234303
HMGXB3	1885.94	0.301312	0.144488	2.08538	0.0370349	0.234303
KIAA1908	52.7391	-0.518872	0.248799	-2.08551	0.0370233	0.234303
UCN	34.3458	-0.603381	0.289366	-2.08518	0.0370526	0.234303
TSKU	456.972	-0.371268	0.178185	-2.0836	0.0371962	0.235091
BRF1	378.618	-0.344468	0.165353	-2.08323	0.0372302	0.235187
GDI1	8123.17	-0.269346	0.129315	-2.08286	0.037264	0.235281
ESRP2	455.747	-0.367456	0.176455	-2.08243	0.0373032	0.23529
SDSL	52.2623	-0.608601	0.29224	-2.08254	0.0372932	0.23529
D2HGDH	304.8	-0.397923	0.191206	-2.08112	0.0374228	0.235925
METAP1	1236.52	0.321469	0.154607	2.07927	0.0375928	0.236877
PRUNE	382.593	0.341025	0.164081	2.0784	0.0376729	0.237064
RUNDC3A	25.7618	-0.607696	0.292405	-2.07827	0.0376845	0.237064
TMC6	294.202	-0.450004	0.216554	-2.07802	0.0377074	0.237064
ZNF189	198.875	0.378689	0.182245	2.07791	0.0377178	0.237064
ZNF83	511.58	-0.306453	0.147455	-2.07828	0.0376833	0.237064
GDA	300.463	-0.411479	0.198116	-2.07696	0.037805	0.237372
ZNF252	399.287	-0.367251	0.176813	-2.07706	0.0377961	0.237372
PRKAG2	1615.97	-0.316197	0.152273	-2.07651	0.0378465	0.237513
RAD54L	262.975	0.478656	0.230564	2.07602	0.0378919	0.237559
TBX15	63.0288	0.552504	0.266131	2.07606	0.0378887	0.237559
C9orf7	158.119	-0.427146	0.205831	-2.07522	0.0379659	0.237903
WHAMMP3	243.032	-0.403202	0.194345	-2.07467	0.0380173	0.238105
FLYWCH2	700.99	-0.429339	0.206991	-2.07419	0.0380616	0.238263
CCDC84	416.951	-0.410018	0.197708	-2.07385	0.038093	0.23834
ADAM15	474.984	-0.381547	0.18401	-2.07351	0.0381245	0.238417
KCTD1	758.019	-0.299739	0.144613	-2.07271	0.0381996	0.238766
QTRTD1	1263.74	0.368537	0.178044	2.06992	0.0384599	0.240273
KCNC4	187.087	-0.360976	0.174453	-2.06919	0.0385281	0.240578
CBX7	209.544	-0.439742	0.212562	-2.06877	0.0385681	0.240693
SSR3	6923.75	0.361907	0.174954	2.06858	0.0385852	0.240693
PPAP2A	551.19	-0.29928	0.144739	-2.06772	0.0386659	0.241076
DOCK9	568.57	0.481778	0.233064	2.06716	0.0387195	0.241169
MOB2	790.931	-0.416202	0.201323	-2.06733	0.0387031	0.241169
[truncated: 10,837 more rows]
