# Supplementary material for: TGF-β induces miR-100 and miR-125b but blocks let-7a through LIN28B controlling PDAC progression
Source: Nat Commun. 2018 May 10;9:1845. doi: 10.1038/s41467-018-03962-x (PMC5945639; doi:10.1038/s41467-018-03962-x)
Supplement: Supplementary file 6 — Supplementary Data 3 [file 41467_2018_3962_MOESM6_ESM.xlsx]

## Sheet: RIP_miR125b
Supplementalry Data 3. RIP analysis from miR-100 or miR-125b overexpression in PANC-1 cells.
RIP analysis from miR-125b overexpression followig the formula:
Ago2 enrichment = (IP miR-125B/ Input miR-125B) / (IP nc/ Input nc)
Transcript	Gene	AGO-IP_mir-125b (RPKM) - Rep 1	AGO-IP_mir-125b (RPKM) - Rep 2	AGO-IP_miR-125b (mean)	Input_mir-125b (RPKM) - Rep 1	Input_mir-125b (RPKM) - Rep 2	Input_miR-125b (mean)	AGO-IP_nc (RPKM) - Rep 1	AGO-IP_nc (RPKM) - Rep 2	AGO-IP_nc (mean)	Input_nc (RPKM) - Rep 1	Input_nc (RPKM) - Rep 2	Input_nc (mean)	FC_miR-125b (AGO2-IP/input)	FC_nc (AGO2-IP/input)	FC_miR-125b/FC_nc
NM_016643	ZNF771	0.802203	1.01926	0.910732	3.97082e-08	1.67808e-12	1.98549e-08	0.799376	1.01251	0.905943	0.448196	0.150878	0.299537	4.58693e+07	3.02448	1.5166e+07
NR_033428	ABTB1	1.74512	3.18292	2.46402	0.00254013	2.20928e-05	0.00128111	0.0562995	0.704596	0.380448	0.722619	0.00836557	0.365492	1923.35	1.04092	1847.74
NM_001128179	NPHP1	1.22995e-05	8.4644e-08	6.19207e-06	4.655e-13	3.23399e-14	2.4892e-13	0.00755682	0.695699	0.351628	4.29995e-05	1.14992e-10	2.14998e-05	2.48758e+07	16354.9	1520.99
NM_001135598	C2orf63	0.065883	0.146195	0.106039	7.25888e-05	4.50768e-05	5.88328e-05	0.272902	0.390799	0.33185	0.100574	0.163981	0.132277	1802.38	2.50874	718.439
NM_001142571	RAD51L3	1.01481	0.00630624	0.510558	0.000209965	0.00125183	0.000730898	0.384433	0.701297	0.542865	0.313956	0.434926	0.374441	698.536	1.4498	481.815
NM_001009183	SIP1	6.046	4.08272	5.06436	0.00247402	0.00171553	0.00209478	1.03228	1.31571	1.174	0.0101583	0.375252	0.192705	2417.62	6.09218	396.839
NM_003684	MKNK1	1.11643	2.8365	1.97647	0.00763989	0.00472656	0.00618323	0.0319315	0.882732	0.457332	0.37319	0.372255	0.372723	319.65	1.227	260.512
NR_023918	HSPC157	2.23708	1.13592	1.6865	0.00055151	0.00676958	0.00366054	2.95095e-05	2.09346	1.04674	0.66397	0.373368	0.518669	460.724	2.01814	228.292
NM_001033081	MYCL1	0.887386	0.00333721	0.445362	0.00131213	0.00139411	0.00135312	0.00332245	0.598103	0.300713	0.00131813	0.202507	0.101913	329.137	2.95069	111.546
NM_003560	PLA2G6	0.26909	0.0304753	0.149783	0.0134801	0.000637662	0.00705888	0.0223998	0.489214	0.255807	0.904177	0.990457	0.947317	21.219	0.270033	78.5794
NM_001135565	HDHD1	2.92939	2.79017	2.85978	0.0273074	0.0372109	0.0322592	1.45276	1.47417	1.46347	0.687088	1.23767	0.962379	88.6502	1.52067	58.2966
NM_001009922	RCHY1	0.94463	0.682139	0.813384	0.00568947	0.000276972	0.00298322	0.00726553	0.774179	0.390722	0.000436022	0.166394	0.083415	272.653	4.68408	58.2085
NM_015209	KAZN	1.12756	0.976119	1.05184	0.0218823	0.0155682	0.0187252	0.599687	0.466636	0.533161	0.396278	0.613283	0.504781	56.1723	1.05622	53.1821
NM_018833	TAP2	1.32852	2.66601	1.99727	0.0558669	3.51609e-05	0.027951	0.386986	0.669573	0.52828	0.513975	0.0909556	0.302465	71.4559	1.74658	40.9119
NM_012173	FBXO25	1.39271	0.901867	1.14729	0.0724659	0.0222732	0.0473695	0.458573	0.615925	0.537249	0.782711	0.902559	0.842635	24.22	0.637582	37.9872
NM_001198675	TMEM136	1.42993	0.828678	1.1293	0.00132702	0.0111976	0.00626231	0.442286	0.750609	0.596448	0.00521286	0.223428	0.11432	180.333	5.21733	34.5643
NM_147164	CNTFR	5.11121	3.04859	4.0799	0.0253557	0.0269399	0.0261478	4.25836	5.45067	4.85451	1.12077	0.841227	0.980998	156.032	4.94854	31.5309
NM_182907	PRDM1	0.594125	0.979662	0.786894	0.00726738	0.0115896	0.00942849	0.834569	0.347055	0.590812	0.430505	0.000892744	0.215699	83.4591	2.73906	30.47
NM_001137602	MEMO1	3.54685	1.77719	2.66202	0.00279925	0.318625	0.160712	0.668286	0.811549	0.739918	1.88288	0.528331	1.20561	16.5639	0.613731	26.9889
NM_001080953	PLAGL1	15.1808	11.5446	13.3627	0.0528666	0.0650295	0.0589481	11.9147	10.0754	10.995	1.42313	1.03986	1.2315	226.686	8.92821	25.3899
NM_018313	PBRM1	0.845939	1.64225	1.24409	0.533909	0.303533	0.418721	0.0309348	0.287117	0.159026	1.0431	1.23863	1.14086	2.97118	0.139391	21.3155
NM_001193322	IKBKE	0.00407778	1.49955	0.751814	0.0443149	0.0121095	0.0282122	0.109019	0.696578	0.402799	0.00918502	0.613797	0.311491	26.6485	1.29313	20.6078
NM_183012	CREM	1.18928	2.04554	1.61741	0.0904599	0.734444	0.412452	0.00478196	0.622861	0.313821	1.73467	1.45279	1.59373	3.92145	0.19691	19.9149
NM_181873	MTMR11	1.90637	0.00891471	0.957642	0.0344257	0.00101241	0.0177191	0.881657	0.701808	0.791732	0.491589	0.0760195	0.283804	54.0459	2.78971	19.3733
NM_001098495	ZNF419	1.19973	0.0267092	0.61322	0.018819	0.0625118	0.0406654	0.0285966	1.09179	0.560193	0.296043	1.14053	0.718287	15.0796	0.779902	19.3353
NM_001172656	ZFYVE28	1.98715	1.28126	1.63421	0.227305	0.625127	0.426216	0.0246536	0.455254	0.239954	0.7792	1.61363	1.19642	3.83422	0.200561	19.1175
NM_001193453	TMEM116	1.35052	1.01052	1.18052	0.0808094	0.0812785	0.081044	0.0217213	1.44835	0.735036	1.77052	0.0176907	0.894105	14.5664	0.822091	17.7187
NM_130475	MADD	0.301423	0.464286	0.382854	0.00446969	0.0239253	0.0141975	0.116596	0.286882	0.201739	0.139622	0.124402	0.132012	26.9663	1.52819	17.646
NM_198480	ZNF615	0.562203	1.41859	0.990397	0.00220753	0.0135996	0.00790356	0.757715	0.838778	0.798247	0.164574	0.0588978	0.111736	125.31	7.14405	17.5405
NM_001102402	PCTP	2.87724	3.7091	3.29317	0.00608405	0.00895039	0.00751722	5.27297	3.01468	4.14382	0.0109016	0.272734	0.141818	438.083	29.2194	14.9929
NM_021126	MPST	4.99532	14.6373	9.81631	0.241329	0.209743	0.225536	1.35843	4.08084	2.71964	0.282418	1.58975	0.936084	43.5244	2.90533	14.9809
NM_002655	PLAG1	0.271235	0.236227	0.253731	0.00805419	0.00190964	0.00498191	0.0632693	1.02108	0.542175	0.12364	0.170246	0.146943	50.9304	3.68969	13.8034
NM_000883	IMPDH1	1.31093	1.82181	1.56637	0.104433	0.152295	0.128364	0.302546	0.606982	0.454764	0.414523	0.579002	0.496762	12.2026	0.915456	13.3295
NR_036460	ADAT1	1.26928	1.42437	1.34682	0.220535	0.0764243	0.14848	0.747919	0.401996	0.574958	0.999629	0.637697	0.818663	9.07077	0.702313	12.9156
NM_001163546	SYNRG	0.700494	0.20065	0.450572	0.292087	0.150897	0.221492	0.124828	0.215333	0.17008	1.03377	1.08834	1.06106	2.03426	0.160294	12.6908
NM_001007094	ZNF37A	0.00541081	0.331599	0.168505	0.0164392	0.0165911	0.0165151	0.35585	0.201892	0.278871	0.379548	0.272859	0.326203	10.2031	0.854899	11.9348
NM_001024381	TM2D2	0.552515	1.45549	1.004	0.0175078	0.0364214	0.0269646	0.0118232	0.688709	0.350266	0.0355471	0.184728	0.110138	37.2341	3.18026	11.7079
NM_001174092	TMEM185A	1.20993	4.30966	2.75979	0.759824	0.625364	0.692594	0.557844	0.825517	0.69168	1.79659	2.25381	2.0252	3.98472	0.341537	11.667
NM_173157	NR4A1	2.11375	3.26506	2.6894	0.081957	0.0992914	0.0906242	1.34375	2.07051	1.70713	0.46043	0.879492	0.669961	29.6765	2.5481	11.6465
NM_002719	PPP2R5C	4.43773	3.06346	3.7506	1.19545	0.882665	1.03906	0.45331	0.733321	0.593315	2.16475	1.60728	1.88601	3.60961	0.314587	11.4741
NM_012116	CBLC	2.83502	4.09747	3.46625	3.84718e-05	0.217499	0.108769	2.12696	1.90372	2.01534	0.925847	0.512323	0.719085	31.868	2.80265	11.3707
NM_023110	FGFR1	0.0981816	0.48639	0.292286	0.0452399	0.0864665	0.0658532	0.0510675	0.23459	0.142829	0.60482	0.0911406	0.34798	4.43844	0.410451	10.8136
NM_006962	ZNF182	1.74869	1.62247	1.68558	0.515432	0.377275	0.446354	0.212779	0.443525	0.328152	1.08408	0.785012	0.934546	3.77633	0.351135	10.7546
NM_172027	ABTB1	6.61444	4.83301	5.72372	0.00335276	0.0946668	0.0490098	4.26742	2.6736	3.47051	0.378866	0.227517	0.303192	116.787	11.4466	10.2028
NM_001145049	GPN1	1.72946	1.18908	1.45927	0.480422	1.33042	0.905421	0.0312976	0.905529	0.468413	4.61393	1.30401	2.95897	1.6117	0.158303	10.1811
NR_037948	BSCL2	0.876003	3.55108e-05	0.438019	0.01751	0.00176053	0.00963527	0.00215511	0.681747	0.341951	0.0131064	0.140038	0.0765722	45.46	4.46573	10.1797
NM_001163149	ETV1	0.206647	0.00219566	0.104421	0.0122804	0.00218949	0.00723495	0.0205862	0.330842	0.175714	0.0860912	0.153438	0.119765	14.4329	1.46716	9.8373
NM_001040099	MOSPD3	3.55464e-06	0.000438188	0.000220871	9.5338e-06	4.07279e-06	6.8033e-06	0.000518633	1.28577	0.643144	0.0035735	0.380995	0.192284	32.4653	3.34476	9.70634
NM_003451	ZNF177	2.37646	0.752377	1.56442	1.01642	0.065484	0.540952	0.00863276	0.67008	0.339356	1.37603	0.895768	1.1359	2.89197	0.298756	9.68006
NM_001172557	GOLGA3	0.787722	1.54369	1.16571	0.298191	0.00960037	0.153896	0.716341	1.10156	0.90895	0.916838	1.3348	1.12582	7.57465	0.807368	9.3819
NM_001160305	SETD6	2.24838	4.87626	3.56232	0.842542	0.638289	0.740416	0.126618	1.54633	0.836474	1.98322	1.25608	1.61965	4.81124	0.516454	9.31593
NM_153374	LYSMD2	18.7869	17.9962	18.3916	0.723648	0.461316	0.592482	10.9942	13.3248	12.1595	4.34128	2.89018	3.61573	31.0415	3.36294	9.23046
NM_001145036	COG2	1.74367	2.55519	2.14943	0.297192	0.356936	0.327064	0.612642	1.7641	1.18837	0.422867	2.87769	1.65028	6.57189	0.720103	9.12632
NM_001159996	NRG1	1.56377	0.0011393	0.782455	0.0990239	0.176718	0.137871	0.129589	0.985183	0.557386	0.180534	1.61092	0.895727	5.67527	0.622272	9.12023
NM_001134432	AZI2	4.99904	5.06982	5.03443	4.81895	3.69162	4.25528	0.148578	1.03954	0.594059	4.23822	4.88847	4.56334	1.1831	0.130181	9.08815
NM_001193612	TUBD1	0.000321959	1.28061	0.640466	0.00175686	0.00016146	0.00095916	0.000638591	0.648322	0.32448	0.00773007	0.00108437	0.00440722	667.736	73.6247	9.06946
NR_002453	LOC595101	0.813452	1.58555	1.1995	1.50224	0.886517	1.19438	0.00720983	0.583465	0.295337	2.68764	2.57034	2.62899	1.00429	0.112339	8.93983
NM_006497	HIC1	1.38596	2.12803	1.75699	0.0133684	0.0142037	0.0137861	2.28905	1.56659	1.92782	0.194406	0.0593246	0.126865	127.447	15.1958	8.38701
NM_001200030	HYAL3	0.04906	1.27584	0.66245	0.122093	0.0199115	0.0710022	0.137555	0.84329	0.490422	0.124563	0.752727	0.438645	9.32999	1.11804	8.34495
NM_001202406	ZNF559	1.08886	1.23011	1.15949	0.190944	0.461141	0.326043	0.0652018	0.480432	0.272817	0.165793	1.10923	0.637512	3.55624	0.42794	8.31013
NM_001048174	MUTYH	2.28273	1.29773	1.79023	0.656014	0.487246	0.57163	1.95931	1.41062	1.68497	5.0283	3.90171	4.465	3.1318	0.377371	8.29898
NM_018125	ARHGEF10L	0.215084	0.569235	0.392159	0.00234696	0.00958556	0.00596626	4.197e-05	0.408405	0.204223	0.00574351	0.0434427	0.0245931	65.7295	8.3041	7.91532
NM_001204492	CAMK2G	2.77928	2.07799	2.42863	0.184289	0.392746	0.288517	0.861962	0.989827	0.925895	0.675691	1.05838	0.867036	8.41763	1.06789	7.88253
NM_014369	PTPN18	0.619342	3.3231	1.97122	0.592697	1.2084	0.900548	0.438879	0.395411	0.417145	0.467107	2.42565	1.44638	2.18891	0.288407	7.58967
NM_052839	PANX2	1.58396	1.13051	1.35723	0.0991755	0.0605043	0.0798399	0.939343	1.32163	1.13049	0.0777789	0.929549	0.503664	16.9995	2.24453	7.57374
NM_153675	FOXA2	3.65838	5.31488	4.48663	0.343021	1.39082	0.86692	1.40442	2.22681	1.81561	2.09466	3.20728	2.65097	5.17536	0.684887	7.55652
NM_001146333	SUMF2	6.45542	4.03962	5.24752	1.99964	1.50857	1.75411	1.65504	0.928525	1.29178	4.90261	1.59775	3.25018	2.99157	0.39745	7.52691
NM_001129727	PLEKHG4	0.0975546	1.29882	0.698187	0.10333	1.16161	0.63247	0.00318969	0.314128	0.158659	0.786685	1.37094	1.07881	1.10391	0.147068	7.50609
NM_023085	CAPN10	0.27224	0.909857	0.591048	0.0349927	0.000127852	0.0175603	1.06705	0.71497	0.89101	0.00528088	0.391075	0.198178	33.6583	4.49601	7.48625
NM_001190823	SMAD7	1.45074	0.314228	0.882484	0.124329	0.10075	0.11254	0.347684	0.950667	0.649176	0.146077	1.0781	0.612089	7.84155	1.06059	7.39357
NM_001080124	CASP8	9.03623	13.0342	11.0352	0.651896	1.61603	1.13396	3.67434	8.24411	5.95922	4.69058	4.31518	4.50288	9.73155	1.32343	7.3533
NR_024211	RNF185	3.1849	1.60001	2.39245	1.9696	2.0185	1.99405	0.270155	0.855567	0.562861	3.0677	3.57266	3.32018	1.1998	0.169527	7.07731
NM_001142805	SLC6A8	0.939149	2.67963	1.80939	0.843175	0.21847	0.530822	1.00712	0.565964	0.786542	2.12914	1.10096	1.61505	3.40865	0.487008	6.99917
NM_004715	CTDP1	1.31643	3.00953	2.16298	0.0555682	0.131021	0.0932946	1.21274	1.52733	1.37004	0.254888	0.571563	0.413226	23.1844	3.31547	6.99281
NM_001204110	BCL2L11	1.01285	0.96397	0.98841	0.0390407	0.0454072	0.0422239	0.466158	0.410769	0.438464	0.160029	0.0972765	0.128653	23.4088	3.40812	6.86853
NM_001199874	B4GALT3	0.985115	0.991331	0.988223	0.0018206	0.0172005	0.00951055	1.74655	3.00451	2.37553	0.0398829	0.271294	0.155588	103.908	15.268	6.8056
NM_001171203	UBAP1	1.62366	0.964262	1.29396	0.351338	0.336056	0.343697	0.0728927	0.610747	0.34182	0.868537	0.364937	0.616737	3.76483	0.554239	6.79279
NR_033686	PEF1	2.73482	4.23685	3.48583	6.7237	3.74659	5.23515	0.418841	1.0942	0.756521	7.2792	8.12887	7.70403	0.665853	0.098198	6.78072
NM_001033578	SGK3	0.833756	2.74491	1.78933	0.0424034	0.411022	0.226713	0.231555	0.727969	0.479762	0.57136	0.248375	0.409867	7.89251	1.17053	6.74269
NM_001097599	TMEM22	6.13249	5.38127	5.75688	1.99117	0.573899	1.28253	1.25082	2.28186	1.76634	2.49426	2.76336	2.62881	4.48867	0.671916	6.68041
NR_037188	CPNE1	6.01837	9.41341	7.71589	1.82066	0.930289	1.37547	4.30291	4.78957	4.54624	5.28225	5.48381	5.38303	5.60962	0.84455	6.64214
NM_001145773	GPR56	1.83677	1.66364	1.75021	0.535049	0.135458	0.335253	0.333294	0.803239	0.568267	0.301658	1.14341	0.722534	5.22054	0.786491	6.63776
NR_023346	CYB5D2	1.31785	0.761458	1.03965	0.301374	0.211871	0.256622	0.246514	0.943281	0.594898	0.7141	1.18847	0.951285	4.0513	0.625362	6.47832
NM_000378	WT1	4.98607	4.81948	4.90278	0.574931	0.520883	0.547907	1.64956	1.61475	1.63216	1.33178	0.989413	1.1606	8.94819	1.40631	6.3629
NM_001165946	IDE	0.263638	0.048181	0.155909	0.0284115	0.0142932	0.0213523	0.0041107	0.441797	0.222954	0.38318	0.00401988	0.1936	7.30175	1.15162	6.34041
NM_001174118	MEX3D	4.24044	3.32744	3.78394	1.96247	0.370426	1.16645	2.03761	3.18068	2.60914	6.75862	3.42481	5.09171	3.24399	0.51243	6.3306
NM_001328	CTBP1	4.76077	6.73457	5.74767	3.23484	3.9917	3.61327	1.32513	1.09427	1.2097	6.09104	3.53588	4.81346	1.59071	0.251316	6.32952
NM_024503	HIVEP3	0.414879	0.893585	0.654232	0.660444	0.373339	0.516892	0.0558235	0.237721	0.146772	0.827698	0.632158	0.729928	1.2657	0.201078	6.2946
NM_182811	PLCG1	0.99554	3.93486	2.4652	1.43221	2.32546	1.87884	0.413032	1.04537	0.729201	2.74721	4.06754	3.40738	1.31209	0.214007	6.13107
NM_138625	BCL2L11	0.723754	1.08372	0.903737	0.00988374	0.0194694	0.0146766	0.369727	0.50514	0.437434	0.0306041	0.0558851	0.0432446	61.5769	10.1153	6.08748
NM_001177382	CPEB2	0.351352	1.01692	0.684136	0.0222615	0.0495939	0.0359277	0.343568	0.377727	0.360648	0.0537105	0.172859	0.113285	19.042	3.18355	5.98138
NM_001201576	PLSCR3	0.91064	3.83562	2.37313	0.453183	0.726844	0.590013	0.610784	0.84494	0.727862	2.08636	0.0738701	1.08012	4.02216	0.673875	5.96871
NM_000456	SUOX	0.924474	1.26113	1.0928	0.609361	0.00278099	0.306071	0.927972	0.77643	0.852201	1.57878	1.23729	1.40803	3.57042	0.605241	5.89917
NM_138627	BCL2L11	2.83334	3.11328	2.97331	0.0386594	0.0934263	0.0660429	1.7836	2.20959	1.9966	0.297857	0.223339	0.260598	45.0209	7.66159	5.87619
NR_024607	MGC16121	5.51786	2.15271	3.83528	0.32647	0.115622	0.221046	3.96105	4.93242	4.44674	1.24938	1.75921	1.50429	17.3506	2.95603	5.86958
NR_037804	NPHP3-ACAD11	0.225481	1.36913	0.797306	0.774597	0.517601	0.646099	0.402272	0.214299	0.308285	1.20149	1.71601	1.45875	1.23403	0.211335	5.8392
NM_199418	PRCP	0.767052	1.92186	1.34446	0.614755	0.289037	0.451896	0.64021	0.997909	0.81906	2.29612	0.867349	1.58173	2.97514	0.517824	5.74548
NM_018195	C11orf57	5.27023	6.5225	5.89636	1.67278	1.60262	1.6377	2.23606	1.30363	1.76985	3.35682	2.24134	2.79908	3.60039	0.632295	5.69417
NR_028102	THUMPD2	0.00214281	3.85266	1.9274	0.757633	0.535932	0.646783	1.25671	0.980819	1.11876	2.21559	2.04223	2.12891	2.97998	0.52551	5.67065
NM_001198995	NADK	2.03373	0.0314918	1.03261	0.00957832	0.114535	0.0620567	0.541334	0.845576	0.693455	0.41691	0.0555737	0.236242	16.6398	2.93536	5.66874
NM_001122825	ESRP1	0.146099	1.19483	0.670465	0.0891656	0.116511	0.102838	1.27924	1.7191	1.49917	1.43476	1.17174	1.30325	6.5196	1.15033	5.66758
NM_001161344	CHFR	1.18823	2.23782	1.71303	0.392304	0.303074	0.347689	0.867552	0.65905	0.763301	0.856376	0.879662	0.868019	4.92689	0.87936	5.60281
NM_021988	UBE2V1	1.0459	0.000680906	0.52329	0.00053973	0.037737	0.0191384	0.260155	1.13965	0.699903	0.000504841	0.286322	0.143413	27.3425	4.88031	5.60261
NR_027394	TJAP1	0.338567	0.969565	0.654066	0.000361431	0.251192	0.125777	0.807345	0.535009	0.671177	1.04762	0.361855	0.704738	5.20022	0.952379	5.46024
NM_001098505	DDX17	1.19483	1.4811	1.33797	1.26481	3.55467	2.40974	0.574544	0.684716	0.62963	7.87558	4.48348	6.17953	0.555232	0.10189	5.44935
NM_203342	EPB41	1.4412	1.04729	1.24425	0.383893	0.408355	0.396124	0.419048	0.471284	0.445166	0.460204	1.06757	0.763887	3.14105	0.582764	5.38991
NM_024011	CDK11A	1.48104	4.68298	3.08201	1.11414	2.97108	2.04261	1.35385	0.754491	1.05417	3.39914	4.11134	3.75524	1.50886	0.28072	5.37496
NM_004346	CASP3	7.70069	2.75041	5.22555	2.02804	0.775297	1.40167	1.36355	1.44216	1.40286	2.47577	1.56039	2.01808	3.72809	0.695143	5.36306
NM_005418	ST5	1.59529	3.82152	2.7084	0.305016	0.442118	0.373567	1.09596	2.53563	1.8158	1.18054	1.43404	1.30729	7.25012	1.38898	5.21976
NM_002202	ISL1	1.02161	1.33448	1.17805	0.0314814	0.0334484	0.0324649	0.896785	0.980991	0.938888	0.0903584	0.179619	0.134989	36.2867	6.95531	5.21713
NM_001135669	XPR1	0.0499975	0.60466	0.327329	0.159585	0.12808	0.143833	0.49725	0.262057	0.379653	0.715919	0.991171	0.853545	2.27576	0.444796	5.11642
NM_001142420	MORF4L2	6.46475	3.71956	5.09215	0.899055	0.133698	0.516377	1.32324	4.54612	2.93468	2.03772	0.974289	1.506	9.86132	1.94865	5.06058
NM_002749	MAPK7	1.42013	8.67528	5.04771	0.319713	0.650034	0.484874	0.821591	3.0702	1.9459	1.2544	0.636794	0.945597	10.4104	2.05785	5.05885
NM_001184897	PHF8	1.35485	1.68333	1.51909	0.278669	0.266968	0.272818	1.44454	0.88942	1.16698	0.563286	1.52089	1.04209	5.56813	1.11985	4.97222
NM_001199772	PSMA5	0.000431043	1.78984	0.895136	0.149848	0.449715	0.299781	0.399165	0.639909	0.519537	1.03697	0.692232	0.864601	2.98596	0.600898	4.96916
NM_001135652	EIF2AK2	4.01504	0.0437332	2.02939	0.951739	2.04351	1.49762	0.252093	0.703627	0.47786	2.9489	0.538332	1.74362	1.35507	0.274063	4.94438
NM_173717	ELAC2	0.580842	2.8731	1.72697	0.646806	0.896477	0.771641	0.429469	0.458656	0.444063	1.4572	0.504448	0.980824	2.23805	0.452744	4.94329
NM_144576	COQ10A	0.714657	1.98484	1.34975	0.581476	1.68092	1.1312	0.894909	0.997517	0.946213	5.43697	2.34292	3.88994	1.1932	0.243246	4.90534
NM_001143758	LRRC27	0.928161	1.4551	1.19163	0.490645	0.00708184	0.248863	1.54032	1.21192	1.37612	1.55893	1.24995	1.40444	4.78829	0.979835	4.88683
NM_004221	IL32	8.65884	5.35693	7.00788	3.38098	1.44816	2.41457	3.9313	4.82749	4.37939	7.14141	7.60175	7.37158	2.90233	0.594092	4.88533
NM_001178096	F3	1.08356	0.0798637	0.581712	0.0192811	0.0839743	0.0516277	0.698231	1.12407	0.91115	0.740238	0.0421195	0.391179	11.2674	2.32924	4.83738
NM_001159703	FHL1	0.00021882	1.35698	0.678599	0.435881	0.0624425	0.249162	0.3235	0.965489	0.644494	0.477643	1.8029	1.14027	2.72353	0.565211	4.8186
NM_001025778	VRK3	2.23178	3.26596	2.74887	0.170326	0.341504	0.255915	1.27064	1.00977	1.1402	0.876443	0.142535	0.509489	10.7413	2.23794	4.79966
NM_001197107	SCHIP1	1.49833	1.93383	1.71608	0.139294	2.07028e-05	0.0696574	1.06256	2.09857	1.58056	0.269131	0.344898	0.307014	24.636	5.14818	4.78539
NM_004555	NFATC3	2.98092	2.46247	2.72169	1.54466	1.67385	1.60926	0.335861	0.260068	0.297965	0.691939	0.988907	0.840423	1.69128	0.354541	4.77033
NM_032345	WIBG	15.8156	16.421	16.1183	4.08239	5.31269	4.69754	9.02392	4.33822	6.68107	9.63996	8.91792	9.27894	3.43122	0.720025	4.76542
NM_001127206	HMOX2	2.88749	2.22404	2.55577	0.525593	0.535114	0.530353	1.90284	3.26328	2.58306	2.56422	2.5293	2.54676	4.81898	1.01425	4.75126
NM_198058	ZNF266	2.63806	3.1482	2.89313	1.37441	1.00953	1.19197	2.05843	0.43138	1.2449	3.26477	1.60254	2.43365	2.42718	0.511537	4.74488
NM_001161533	RBM34	2.39347	4.23285	3.31316	3.25734	4.16144	3.70939	1.56206	1.7239	1.64298	6.78306	10.6252	8.70413	0.893182	0.188759	4.73187
NM_001136031	ATG7	0.57912	1.34209	0.960605	0.056027	0.241863	0.148945	0.889766	0.337572	0.613669	0.722863	0.176991	0.449927	6.44939	1.36393	4.72854
NR_033298	CCDC163P	0.842805	2.0374	1.4401	0.603188	0.886488	0.744838	0.302836	1.24275	0.772793	2.15753	1.6183	1.88792	1.93344	0.409337	4.72336
NM_153050	MTMR3	0.790726	0.0921594	0.441443	0.304686	0.159963	0.232324	0.0916014	0.418997	0.255299	0.477274	0.791383	0.634328	1.90011	0.402472	4.72111
NM_001204111	BCL2L11	1.70878	2.83915	2.27397	0.0283721	0.0941137	0.0612429	2.31122	3.31146	2.81134	0.545503	0.16538	0.355441	37.1303	7.90943	4.69443
NM_001168480	ARMCX5	2.80394	2.44995	2.62695	0.257903	0.249634	0.253769	1.06238	0.724607	0.893494	0.0383611	0.771007	0.404684	10.3517	2.20788	4.68854
NM_145043	NEIL2	2.45882	2.8091	2.63396	0.781389	0.88176	0.831574	0.496938	0.797536	0.647237	1.34515	0.568681	0.956916	3.16744	0.676378	4.68294
NM_001168551	TMEM48	0.887378	1.0175	0.952439	0.429229	1.97721	1.20322	0.318178	0.331315	0.324747	2.89079	0.951115	1.92095	0.791575	0.169055	4.68236
NM_001166304	PIGX	0.903576	5.00425	2.95391	0.813684	1.94133	1.37751	0.90918	1.50171	1.20545	1.71548	3.53739	2.62643	2.14439	0.458966	4.67222
NM_001174071	SERINC5	1.79769	0.193203	0.995447	0.0320481	0.182764	0.107406	0.536364	1.1535	0.844932	0.232826	0.618352	0.425589	9.26807	1.98532	4.66829
NM_001144028	NDOR1	0.905397	1.46304	1.18422	0.596398	0.362716	0.479557	0.208329	0.544284	0.376306	0.688928	0.728437	0.708682	2.4694	0.530994	4.65052
NM_001199673	CALU	1.0551	0.285232	0.670166	0.385828	0.441424	0.413626	0.25937	0.316135	0.287752	0.48804	1.14578	0.81691	1.62022	0.352245	4.5997
NM_031482	ATG10	6.22707	6.40097	6.31402	2.12725	1.85662	1.99194	0.487403	2.74082	1.61411	2.4833	2.19266	2.33798	3.16979	0.690387	4.59133
NM_001204447	C20orf29	2.85213	4.75882	3.80547	1.1909	0.0243185	0.607609	3.95989	3.86296	3.91143	3.67658	2.04993	2.86325	6.26303	1.36608	4.58469
NM_001014999.1	SLX1A	2.90648	4.13371	3.52009	0.690118	0.366461	0.528289	3.31588	1.25107	2.28348	1.56331	1.56418	1.56374	6.66319	1.46026	4.56302
NM_024044.1	SLX1B	2.90648	4.13371	3.52009	0.690118	0.366461	0.528289	3.31588	1.25107	2.28348	1.56331	1.56418	1.56374	6.66319	1.46026	4.56302
NM_001025366	VEGFA	0.340599	1.69986	1.02023	0.597573	0.177104	0.387339	0.281928	0.742521	0.512224	1.16314	0.585647	0.874394	2.63395	0.585805	4.49628
NM_001171623	VEGFA	0.340599	1.69986	1.02023	0.597573	0.177104	0.387339	0.281928	0.742521	0.512224	1.16314	0.585647	0.874394	2.63395	0.585805	4.49628
NM_001164165	GPR75-ASB3	8.73901	8.29757	8.51829	0.264482	3.03979	1.65214	2.38663	3.86181	3.12422	3.07167	2.3593	2.71549	5.15593	1.15052	4.48139
NR_037573	DCTN5	0.280369	0.953199	0.616784	0.118045	0.132969	0.125507	0.0323627	0.540059	0.286211	0.418468	0.103441	0.260954	4.91434	1.09678	4.48068
NR_033302	DHX9	0.461013	2.8789	1.66996	1.5714	2.57466	2.07303	0.517883	0.403222	0.460553	2.56867	2.55218	2.56042	0.805563	0.179873	4.4785
NM_000037	ANK1	0.0678711	1.13219	0.600031	0.245647	0.17366	0.209653	0.342763	0.187596	0.26518	0.273344	0.555798	0.414571	2.86201	0.639648	4.47435
NM_145887	LRDD	0.929726	1.98671	1.45822	0.400589	0.0390272	0.219808	1.28744	2.87413	2.08079	1.09083	1.71121	1.40102	6.63405	1.48519	4.46679
NM_031424	FAM110A	0.58142	0.810114	0.695767	0.0266338	0.189496	0.108065	0.326505	2.51719	1.42185	0.551513	1.42065	0.986082	6.43842	1.44192	4.46518
NM_001166019	AP1B1	0.632847	4.90939	2.77112	0.351884	1.52011	0.935997	1.41804	0.504532	0.961286	1.69124	1.19977	1.44551	2.96061	0.665017	4.45192
NM_001199863	KCNAB2	0.312355	3.20593	1.75914	1.72077	1.23512	1.47795	0.761806	0.579132	0.670469	1.97008	3.0225	2.49629	1.19026	0.268586	4.43158
NM_005713	COL4A3BP	0.233811	1.59601	0.91491	1.07278	0.869588	0.971184	0.0254513	0.330272	0.177862	0.467283	1.20033	0.833806	0.942057	0.213313	4.41632
NM_005935	AFF1	0.812711	0.157993	0.485352	0.230302	0.525495	0.377899	0.306747	0.252899	0.279823	1.15186	0.768401	0.96013	1.28434	0.291443	4.40685
NR_033406	POLL	5.82958	7.20727	6.51843	0.807911	0.93432	0.871116	4.33162	4.37828	4.35495	3.89425	1.22584	2.56005	7.48285	1.70112	4.39877
NM_001008657	TCOF1	1.44787	1.44042	1.44415	0.953892	1.05642	1.00516	0.507224	0.799529	0.653377	1.71054	2.27503	1.99279	1.43674	0.327871	4.38202
NM_001134430	TOR2A	43.3596	52.2931	47.8264	0.58111	0.752662	0.666886	34.0165	37.3965	35.7065	1.56368	2.79607	2.17988	71.7159	16.3801	4.37824
NM_005619	RTN2	1.39541	3.00873	2.20207	2.0493	0.683822	1.36656	1.21502	0.794754	1.00489	2.53553	2.90918	2.72236	1.6114	0.369124	4.36546
NM_001134419	CDC7	5.43165	6.89509	6.16337	0.949197	2.35412	1.65166	0.941033	1.49741	1.21922	1.97762	0.871595	1.42461	3.73162	0.85583	4.36024
NM_145812	AIFM1	0.625578	1.57974	1.10266	0.283868	0.553252	0.41856	0.350728	0.752169	0.551449	1.33273	0.476649	0.904689	2.63441	0.609544	4.32193
NR_024191	ATL2	4.78528	6.66532	5.7253	0.358931	0.902543	0.630737	2.76868	2.90433	2.8365	1.55454	1.14578	1.35016	9.07716	2.10087	4.32068
NM_001142427	MORF4L2	1.78278	4.40954	3.09616	1.39598	0.823384	1.10968	1.60362	4.19738	2.9005	4.96188	3.97899	4.47044	2.79013	0.648818	4.30033
NM_080550	SYNRG	1.09451	0.982298	1.0384	0.162438	0.139007	0.150722	0.597038	0.29112	0.444079	0.284751	0.267239	0.275995	6.88951	1.60901	4.28183
NM_207521	RTN4	0.1213	0.746845	0.434072	0.359224	0.257928	0.308576	0.188315	0.419889	0.304102	0.91768	0.927813	0.922747	1.4067	0.329562	4.26838
NM_006670	TPBG	2.72568	6.16143	4.44355	2.72341	3.89805	3.31073	1.06534	1.90412	1.48473	3.48484	5.90374	4.69429	1.34217	0.316284	4.24355
NM_213651	SLC25A24	2.6842	0.793549	1.73887	0.212112	0.630552	0.421332	0.397712	1.1185	0.758106	1.44685	0.109672	0.778261	4.12709	0.974103	4.23681
NM_172089	TNFSF12-TNFSF13	1.34093	1.49994	1.42043	0.303998	0.212108	0.258053	0.241811	0.773342	0.507576	0.0102322	0.770862	0.390547	5.50443	1.29966	4.2353
NM_003896	ST3GAL5	1.21294	3.09781	2.15537	0.598038	0.0921584	0.345098	0.125013	1.59382	0.859417	0.602531	0.56203	0.58228	6.24569	1.47595	4.23164
NM_001100122	SBNO2	3.40813	6.42208	4.91511	1.04277	0.455814	0.749292	1.34592	0.422365	0.884143	0.566117	0.569278	0.567697	6.55967	1.55742	4.21188
NM_001177383	CPEB2	0.227149	0.723056	0.475102	0.0365513	0.0648119	0.0506816	0.467361	0.339921	0.403641	0.252937	0.109482	0.18121	9.37426	2.22748	4.20845
NM_001103147	GIGYF2	0.507571	1.35598	0.931775	0.625702	0.767812	0.696757	0.291225	0.361383	0.326304	1.03875	1.01265	1.0257	1.3373	0.318128	4.20366
NM_024708	ASB7	3.48496e-06	0.705746	0.352875	0.0229291	0.156291	0.0896101	1.35426	1.22859	1.29143	1.94137	0.815544	1.37846	3.93789	0.936863	4.20328
NM_001085454	GIT1	10.4	7.65515	9.02758	1.80086	2.69068	2.24577	2.79619	3.31291	3.05455	2.95321	3.4334	3.1933	4.01981	0.956548	4.20242
NM_025207	FLAD1	2.27947	3.19458	2.73703	0.572545	0.38491	0.478727	4.46716	1.33431	2.90074	2.13692	2.12116	2.12904	5.71729	1.36246	4.1963
NM_004647	DPF1	0.528754	0.754139	0.641447	0.103592	2.02944e-08	0.051796	0.901579	0.774545	0.838062	0.468958	0.0985084	0.283733	12.3841	2.9537	4.19274
NM_001202485	HSPE1-MOBKL3	0.326326	2.91589	1.62111	0.258593	0.394915	0.326754	0.344054	0.467389	0.405722	0.33689	0.345243	0.341067	4.96125	1.18957	4.17063
NM_031897	CACNG6	2.66046	5.80288	4.23167	2.42732	2.68444	2.55588	0.0290275	0.854073	0.44155	1.20754	1.01624	1.11189	1.65566	0.397117	4.1692
NM_001098522	HTATIP2	36.3672	27.6306	31.9989	1.90722	3.33814	2.62268	11.7462	15.4718	13.609	3.27039	6.02449	4.64744	12.2008	2.92828	4.16656
NM_001005290	PSRC1	0.582753	2.90281	1.74278	0.367525	0.686482	0.527003	0.106122	3.1171	1.61161	2.31625	1.74468	2.03046	3.30696	0.793715	4.16644
NM_017724	LRRFIP2	1.63208	2.07846	1.85527	0.575298	0.99648	0.785889	0.0622137	0.890453	0.476333	0.989536	0.690962	0.840249	2.36073	0.566895	4.16431
NM_006706	TCERG1	0.967462	1.75769	1.36258	1.04308	1.35481	1.19895	0.0599337	1.09586	0.577897	1.2768	2.92514	2.10097	1.13648	0.275062	4.13172
NM_030881	DDX17	0.619808	0.617407	0.618607	0.965523	1.61809	1.29181	0.287611	0.599067	0.443339	4.28767	3.35278	3.82023	0.47887	0.11605	4.12639
NM_001165937	STARD3	2.13897	1.15517	1.64707	0.000215891	0.338995	0.169605	0.887322	1.94211	1.41472	0.552412	0.64481	0.598611	9.71119	2.36333	4.10911
NM_002773	PRSS8	1.78847	0.747583	1.26803	0.0440903	0	0.0220451	1.18619	0.874296	1.03024	0.0632742	0.0838533	0.0735638	57.5195	14.0048	4.10714
NM_133339	RAD17	2.20611	4.1749	3.1905	1.28144	1.0637	1.17257	0.643659	1.5991	1.12138	2.31262	1.07036	1.69149	2.72095	0.662954	4.10428
NM_182896	ARL13B	2.55386	0.155165	1.35451	0.79395	0.16007	0.47701	0.174903	0.613866	0.394385	0.15822	0.981069	0.569644	2.83959	0.692334	4.10147
NR_037152	CDKN1A	15.1015	7.5074	11.3044	0.51669	0.650279	0.583484	11.0222	9.26141	10.1418	2.40071	1.89289	2.1468	19.374	4.72415	4.10106
NM_078467	CDKN1A	14.3995	7.15894	10.7792	0.492716	0.620121	0.556419	10.5127	8.83367	9.67319	2.28932	1.80496	2.04714	19.3725	4.72522	4.09981
NM_001142520	FAM111A	0.310484	2.59952	1.455	0.732861	1.34046	1.03666	0.784767	0.591308	0.688037	1.24797	2.75372	2.00084	1.40355	0.343873	4.08158
NR_026685	PDIK1L	4.38921	2.20907	3.29914	0.343956	0.257375	0.300666	0.477321	3.02826	1.75279	0.424005	0.876025	0.650015	10.9728	2.69654	4.06921
NM_004342	CALD1	1.72244	3.50458e-05	0.861238	0.884316	0.461618	0.672967	0.00656636	0.593123	0.299845	0.284004	1.61021	0.947107	1.27976	0.31659	4.04233
NM_001145396	ALDH16A1	1.46307	1.87111	1.66709	0.792798	0.675363	0.734081	1.01916	0.696708	0.857934	1.65865	1.38829	1.52347	2.27099	0.563145	4.0327
NM_175848	DNMT3B	0.590053	0.603482	0.596768	0.1043	0.0181353	0.0612176	0.69363	0.796048	0.744839	0.413516	0.201495	0.307505	9.74829	2.4222	4.02457
NM_198156	VHL	2.72165	2.55356	2.6376	0.560047	1.40738	0.983714	0.624394	1.97538	1.29989	1.88908	2.01181	1.95045	2.68127	0.666457	4.02318
NM_001178122	ABI1	1.26021	1.64202	1.45112	0.945712	0.264355	0.605034	0.485092	0.855808	0.67045	1.0842	1.16103	1.12262	2.3984	0.597222	4.01594
NM_001201334	C2orf3	1.13638	1.82364	1.48001	2.55683	2.53899	2.54791	0.129977	0.352355	0.241166	1.59392	1.70947	1.6517	0.580872	0.146011	3.97827
NM_001190827	C20orf177	1.23107	0.599581	0.915326	0.331934	0.777833	0.554883	0.246888	0.438996	0.342942	0.802733	0.850021	0.826377	1.64958	0.414995	3.97495
NM_001008710	RBPMS	0.0390114	1.40759	0.723301	0.180944	0.00504583	0.0929949	0.773477	1.089	0.931238	0.460503	0.478998	0.46975	7.77785	1.98241	3.92343
NM_005900	SMAD1	4.20639	6.57041	5.3884	1.63594	0.404654	1.0203	3.65718	3.27075	3.46396	1.76274	3.36253	2.56264	5.28121	1.35172	3.90703
NM_001128220	VGLL4	5.9282	13.9189	9.92355	0.297605	0.419205	0.358405	4.58469	5.21552	4.9001	1.16787	0.209543	0.688706	27.6881	7.11494	3.89154
NM_002312	LIG4	3.891	4.34746	4.11923	1.5125	2.32459	1.91854	1.22491	2.00179	1.61335	2.10521	3.73811	2.92166	2.14706	0.552203	3.88817
NM_199070	NDUFAF3	11.3429	15.979	13.6609	0.683594	2.92001	1.8018	6.36474	11.8121	9.08842	5.81553	3.49844	4.65698	7.58183	1.95157	3.88499
NM_001178055	PARP8	0.729223	0.370453	0.549838	0.373056	0.327786	0.350421	0.0901698	0.228698	0.159434	0.710383	0.0768619	0.393622	1.56908	0.405043	3.87386
NM_001197319	CLEC2D	1.99274	1.58618	1.78946	3.33348	2.50189	2.91769	0.282118	0.622742	0.45243	2.89439	2.80813	2.85126	0.613315	0.158677	3.86517
NM_015655	ZNF337	9.98455	8.84612	9.41534	5.21719	4.20711	4.71215	2.58281	4.20642	3.39461	6.6809	6.33503	6.50797	1.9981	0.521609	3.83064
NM_003780	B4GALT2	9.61573	7.03437	8.32505	2.16896	1.0416	1.60528	5.80108	11.5229	8.66199	5.83636	6.93698	6.38667	5.18604	1.35626	3.82378
NM_181313	TAZ	34.7007	39.9718	37.3362	6.89272	5.3074	6.10006	22.6035	19.4238	21.0136	15.8917	10.0953	12.9935	6.12064	1.61724	3.78461
NM_033257	DGCR6L	31.6806	31.1416	31.4111	8.24545	8.31375	8.2796	10.4082	7.10156	8.75488	10.0316	7.39579	8.71369	3.79379	1.00473	3.77595
NM_001167935	CCM2	0.0575967	4.97174	2.51467	0.0900065	2.29297	1.19149	0.825829	1.03667	0.93125	1.37683	1.95185	1.66434	2.11053	0.559531	3.77196
NM_001102595	DTX2	4.85985	6.14049	5.50017	0.445295	0.176052	0.310673	4.44568	3.82817	4.13692	0.856388	0.900525	0.878456	17.704	4.70931	3.75937
NM_015214	DDHD2	2.58098	3.41996	3.00047	1.39736	1.54076	1.46906	2.52186	1.11501	1.81844	3.1603	3.52678	3.34354	2.04244	0.543865	3.75542
NM_198057	TSC22D3	2.4914	2.1694	2.3304	1.41246e-07	0.294409	0.147205	2.36663	1.69174	2.02919	0.359632	0.602326	0.480979	15.831	4.21886	3.75244
NM_001145838	MTFR1	2.02583	4.09491	3.06037	1.52247	1.11578	1.31913	0.976003	1.72021	1.34811	3.39455	0.963604	2.17908	2.32	0.618659	3.75004
NM_199360	TPD52L2	0.362805	0.756561	0.559683	0.0277712	0.196237	0.112004	0.44579	0.79895	0.62237	0.689806	0.238512	0.464159	4.99699	1.34086	3.72672
NM_004197	STK19	1.31033	3.76072	2.53552	0.187063	0.0619451	0.124504	1.98586	1.34488	1.66537	0.589412	0.0187807	0.304096	20.365	5.47646	3.71865
NM_001172771	IL34	3.34438	0.00197095	1.67318	0.400456	0.00102553	0.200741	0.928079	1.1784	1.05324	5.9328e-05	0.937059	0.468559	8.33501	2.24783	3.70803
NM_001130842	ZNF286A	1.61031	1.35568	1.48299	0.0981733	0.35332	0.225747	1.33777	0.701315	1.01954	0.365442	0.785267	0.575354	6.56929	1.77202	3.70722
NM_001190415	TAF6	6.82044	3.30574	5.06309	3.33646	2.06863	2.70255	2.82197	1.29439	2.05818	5.18375	2.92486	4.0543	1.87345	0.507653	3.69042
NR_024012	TEX264	4.07899	8.47455	6.27677	1.7492	2.08792	1.91856	2.96053	2.57563	2.76808	4.81728	1.41201	3.11465	3.2716	0.88873	3.68121
NM_003275	TMOD1	0.988694	1.17619	1.08244	0.467117	1.35105	0.909084	0.437428	0.419904	0.428666	1.44641	1.20183	1.32412	1.1907	0.323737	3.67798
NM_003428	ZNF84	0.999631	2.76886	1.88425	1.19692	1.06293	1.12993	0.509324	1.06884	0.789082	2.02853	1.45064	1.73958	1.66758	0.453604	3.6763
NR_033268	NUDT16	0.280125	1.09045	0.685287	1.08872	1.03648	1.0626	0.010523	0.278761	0.144642	0.868825	0.774499	0.821662	0.644916	0.176036	3.66355
NM_002640	SERPINB8	1.84663	0.803619	1.32512	1.18664	0.620017	0.903328	0.429281	1.12897	0.779126	1.3277	2.56146	1.94458	1.46694	0.400665	3.66125
NM_202494	GIPC1	6.46784	11.9494	9.20862	1.92655	1.02719	1.47687	3.11611	3.83894	3.47752	2.58834	1.49056	2.03945	6.23523	1.70513	3.65675
NM_001122839	SLC50A1	3.37117	4.71885	4.04501	1.97165	2.18649	2.07907	0.855507	3.04589	1.9507	3.97028	3.35986	3.66507	1.94559	0.53224	3.65546
NM_173207	TGIF1	16.8954	13.8441	15.3697	0.829227	2.01351	1.42137	6.07029	9.15669	7.61349	2.10094	3.03498	2.56796	10.8133	2.9648	3.64724
NM_012417	PITPNC1	0.0014113	1.97932	0.990366	0.243975	0.484016	0.363996	0.00502898	0.701739	0.353384	0.946435	0.000240422	0.473338	2.72082	0.746579	3.64438
NM_001166348	SLC26A11	4.63454	2.37312	3.50383	0.991205	1.01864	1.00492	2.05154	0.824914	1.43823	1.27181	1.72424	1.49803	3.48667	0.960082	3.63163
NM_182961	SYNE1	0.320319	0.194692	0.257505	0.407843	0.269048	0.338446	0.0786008	0.0948556	0.0867282	0.357448	0.467787	0.412617	0.760848	0.21019	3.6198
NM_018193	FANCI	0.224463	1.17326	0.698862	0.58002	1.1736	0.87681	0.130764	0.561251	0.346008	2.09656	1.04035	1.56846	0.79705	0.220604	3.61304
NM_031427	DNAL1	0.612652	0.545277	0.578964	0.773739	0.660617	0.717178	0.000332923	0.278696	0.139514	0.626874	0.61799	0.622432	0.807281	0.224144	3.60162
NM_001193397	PPP2R4	2.56853	1.91335	2.24094	0.532554	0.262784	0.397669	2.61735	0.881217	1.74928	1.32555	0.908382	1.11697	5.63519	1.5661	3.59822
NR_033835	PIGA	5.62703	2.36266	3.99485	0.832499	0.584197	0.708348	5.36174	1.82266	3.5922	3.19045	1.38465	2.28755	5.63966	1.57033	3.5914
NR_033702	MYNN	0.661092	0.222015	0.441553	0.394905	0.128083	0.261494	0.0177036	0.79212	0.404912	0.985296	0.735975	0.860635	1.68858	0.47048	3.58906
NM_001042594	POT1	1.40126	0.750633	1.07595	1.61009	0.377548	0.993819	0.934986	0.604266	0.769626	3.07871	2.01513	2.54692	1.08264	0.302179	3.58277
NM_014659	PPIP5K1	2.06398	1.31085	1.68742	3.81867	1.81003	2.81435	0.499862	0.414379	0.45712	2.79294	2.66162	2.72728	0.599575	0.16761	3.5772
NM_001195250	APTX	1.88758	2.4141	2.15084	1.14256	1.24146	1.19201	1.37341	0.76704	1.07022	3.49786	0.735089	2.11647	1.80438	0.505664	3.56834
NM_001145812	SH2B1	0.619459	0.892308	0.755883	0.40339	1.26751	0.83545	0.27207	0.44538	0.358725	2.0734	0.75191	1.41265	0.904762	0.253937	3.56294
NM_001017526	ARHGAP8	1.31659	2.87818	2.09739	1.1163	0.00583332	0.561067	0.00849424	1.38019	0.694342	0.495292	0.828054	0.661673	3.73821	1.04937	3.56233
NM_001161572	MAFF	0.0237056	0.0392813	0.0314934	0.0135309	0.00771288	0.0106219	0.0235415	0.564625	0.294083	0.64307	0.0635929	0.353331	2.96496	0.832316	3.5623
NM_001198670	TMEM136	1.80017	2.50765	2.15391	1.63193	1.45081	1.54137	1.04445	1.29439	1.16942	2.50286	3.44948	2.97617	1.3974	0.392928	3.55638
NM_001128917	TOMM40	8.66325	9.57097	9.11711	2.16863	3.24136	2.70499	5.65842	6.38186	6.02014	8.28739	4.37754	6.33247	3.37047	0.950679	3.54533
NM_001201340	SAFB	0.163332	1.93266	1.048	0.0472555	0.0925869	0.0699212	0.317158	0.562131	0.439644	0.0829542	0.124648	0.103801	14.9882	4.23545	3.53876
NM_001024938	SLC2A11	0.0125834	0.480358	0.246471	0.136315	0.00181812	0.0690666	4.23681e-06	0.906879	0.453442	0.447783	0.45134	0.449562	3.5686	1.00863	3.53806
NM_001031812	CSNK1G3	2.80211	0.43775	1.61993	1.20968	1.68574	1.44771	0.240761	0.83855	0.539656	1.52605	1.8845	1.70527	1.11896	0.316462	3.53584
NM_001166006	EPB41	0.668504	1.21399	0.941247	0.794395	0.00874463	0.40157	1.26769	0.680315	0.974002	1.24535	1.66444	1.4549	2.34392	0.669466	3.50118
NM_001135256	RBBP4	1.5657	0.553767	1.05973	0.184221	0.850645	0.517433	0.205321	0.19226	0.19879	0.345896	0.333283	0.339589	2.04806	0.585385	3.49866
NM_001489	NR6A1	1.4589	4.17211	2.8155	0.280258	0.00104276	0.14065	1.44442	1.79314	1.61878	0.000441434	0.563907	0.282174	20.0178	5.73681	3.48935
NM_017622	C17orf59	26.6476	31.1935	28.9205	3.03886	3.22873	3.1338	13.9325	10.4442	12.1883	5.1307	4.07963	4.60516	9.2286	2.64667	3.48687
NM_001142397	CTIF	2.93303	0.507834	1.72043	1.23843	0.952428	1.09543	0.594395	1.18326	0.888827	1.81803	2.12137	1.9697	1.57056	0.45125	3.48045
NM_007217	PDCD10	5.66089	4.84658	5.25374	2.50914	2.81521	2.66217	2.27275	2.4714	2.37207	3.9346	4.38718	4.16089	1.97347	0.570088	3.4617
NM_005269	GLI1	0.674253	0.468484	0.571368	0.365882	0.580032	0.472957	0.0141555	0.403338	0.208747	0.783505	0.411255	0.59738	1.20808	0.349437	3.45721
NM_001113178	NFAT5	0.54276	1.24391	0.893335	1.03965	1.28123	1.16044	0.22768	0.372541	0.300111	1.36445	1.32566	1.34505	0.769824	0.223121	3.45025
NM_022978	SERF1B	2.86771	2.50312	2.68541	1.52996	1.87611	1.70303	1.4912	0.958822	1.22501	2.91561	2.43778	2.6767	1.57684	0.457658	3.44546
NM_015921	CUTA	3.72587	4.76909	4.24748	8.57943	7.14445	7.86194	1.94808	1.73306	1.84057	12.2615	11.0957	11.6786	0.540259	0.157602	3.42799
NM_138731	MIPOL1	0.0130355	0.167868	0.0904517	0.0174057	0.181234	0.0993199	0.0294606	0.291273	0.160367	0.525744	0.681508	0.603626	0.910712	0.265672	3.42795
NM_012231	PRDM2	1.19403	0.430718	0.812374	0.540917	0.562549	0.551733	0.430516	0.478483	0.4545	0.074481	2.03656	1.05552	1.4724	0.430593	3.41948
NM_001024668	LETMD1	4.81451	7.50636	6.16043	4.36183	5.08377	4.7228	2.92699	1.15949	2.04324	5.25889	5.41561	5.33725	1.3044	0.382826	3.4073
NM_001034957	SORBS1	0.525312	3.26393	1.89462	2.33361	5.24417	3.78889	0.812363	0.579136	0.69575	5.42555	4.0533	4.73943	0.500046	0.1468	3.4063
NM_001174122	ZFYVE27	0.204405	1.93513	1.06977	1.07175	0.341375	0.706562	0.0207386	0.927351	0.474045	1.42216	0.706069	1.06411	1.51405	0.445483	3.39866
NM_001198672	TMEM136	3.29421	1.68022	2.48721	0.422805	0.64599	0.534397	0.911521	2.60795	1.75974	1.76986	0.79983	1.28485	4.65424	1.36961	3.39823
NM_001178099	ZNF182	0.340737	3.71666	2.0287	0.643505	1.27896	0.961233	0.778699	1.23206	1.00538	1.66585	1.56937	1.61761	2.11052	0.621522	3.39573
NM_012174	FBXW8	1.36519	2.34259	1.85389	3.25051	2.43666	2.84359	0.68248	0.293556	0.488018	2.26189	2.81704	2.53946	0.651955	0.192174	3.39253
NM_032907	UBL7	19.2414	7.73837	13.4899	15.0851	7.77794	11.4315	6.16472	5.68966	5.92719	15.0352	18.992	17.0136	1.18006	0.34838	3.38728
NM_001127229	AURKAIP1	20.9698	10.3311	15.6504	9.26202	11.7518	10.5069	7.1803	11.5043	9.3423	19.6247	22.7865	21.2056	1.48954	0.440558	3.38103
NM_001105199	TMEM177	48.0249	60.7107	54.3678	2.05649	4.40316	3.22982	19.0404	23.6289	21.3347	5.75844	2.79633	4.27739	16.833	4.98778	3.37486
NM_001098621	C14orf109	9.0348	7.79353	8.41417	4.96984	4.98955	4.97969	0.631739	3.49859	2.06516	4.64388	3.59155	4.11772	1.68969	0.501532	3.36907
NM_012437	SNAPIN	131.745	127.515	129.63	32.6438	32.576	32.6099	38.1899	39.5648	38.8773	35.4617	30.4132	32.9374	3.97517	1.18034	3.36782
NM_003454	ZNF200	4.0926	7.94541	6.019	1.58467	0.058093	0.821381	0.932048	2.15289	1.54247	0.140371	1.2766	0.708485	7.3279	2.17714	3.36585
NM_024827	HDAC11	1.97748	3.79414	2.88581	1.68349	0.211753	0.947622	1.20606	1.3442	1.27513	1.70168	1.11479	1.40823	3.04532	0.905481	3.36321
NR_033393	TROVE2	1.84398	0.0786893	0.961335	0.63651	0.929671	0.783091	0.235759	1.1387	0.68723	2.29366	1.45908	1.87637	1.22762	0.366255	3.35181
NM_001177636	DAG1	1.59272	1.45487	1.5238	1.09374	0.977452	1.0356	0.78853	0.380375	0.584453	0.818362	1.84323	1.3308	1.47142	0.439175	3.35041
NM_052874	STX1B	1.10717	1.0639	1.08554	0.696479	0.799993	0.748236	0.327688	0.666552	0.49712	1.21563	1.074	1.14481	1.45079	0.434236	3.34102
NM_001127322	CBX5	0.775176	0.980972	0.878074	0.993692	1.27586	1.13478	0.34119	0.123119	0.232154	0.855132	1.14943	1.00228	0.773786	0.231626	3.34067
NM_032997	ZWINT	4.64283	3.43201	4.03742	3.52592	5.29659	4.41126	1.02891	1.45579	1.24235	4.47544	4.59245	4.53395	0.915254	0.274011	3.34021
NM_207197	ADAM15	0.860552	2.4786	1.66958	0.5847	0.0961125	0.340406	0.00461174	1.40314	0.703876	0.00255478	0.952361	0.477458	4.90466	1.47422	3.32696
NR_003103	POT1	0.393892	2.19403	1.29396	0.569954	0.14312	0.356537	0.99044	1.17303	1.08174	0.222102	1.76012	0.991111	3.62925	1.09144	3.3252
NM_001136005	GART	0.842567	5.02288	2.93272	2.52067	3.10461	2.81264	0.331541	0.703549	0.517545	1.89199	1.40342	1.6477	1.04269	0.314101	3.31962
NR_037801	ZNF625	0.0232582	0.0660298	0.044644	0.000668418	2.25777e-06	0.000335338	0.00993303	0.822227	0.41608	0.0169686	0.00377997	0.0103743	133.131	40.1069	3.31942
NM_001199707	KIAA0895	1.41706	1.07082	1.24394	0.0542198	0.029413	0.0418164	1.18018	1.48034	1.33026	0.0824341	0.213523	0.147979	29.7477	8.98955	3.30914
NM_001136115	FBXO28	1.0639	0.318906	0.691403	0.419989	0.166312	0.29315	0.249724	0.333953	0.291839	0.525899	0.286197	0.406048	2.35853	0.718729	3.28152
NM_001204286	MUC1	3.46355	4.01151	3.73753	7.18717	9.2768	8.23198	0.187254	2.237	1.21213	5.33647	12.1844	8.76044	0.454025	0.138364	3.28139
NM_001145639	GPSM1	1.38137	0.8104	1.09588	0.223503	0.00571792	0.11461	3.37845	1.28271	2.33058	0.673407	0.925157	0.799282	9.56182	2.91584	3.27927
NM_001202489	UBE2G2	1.03655	1.62771	1.33213	1.00935	0.211527	0.610438	0.0182814	0.835556	0.426919	0.199007	1.08201	0.640508	2.18225	0.666531	3.27404
NR_036477	LOC440104	0.0509712	1.93326	0.992116	0.378422	0.100476	0.239449	0.00419195	1.20918	0.606686	0.728729	0.228559	0.478644	4.14333	1.26751	3.26887
NM_001145265	SLC35C1	10.3756	5.66239	8.019	0.769697	0.628594	0.699145	3.02244	5.25215	4.13729	0.827876	1.52607	1.17697	11.4697	3.5152	3.26289
NM_001135776	ZBTB43	2.81192	1.68127	2.2466	0.679299	0.872194	0.775747	1.28337	0.622481	0.952925	0.687046	1.45787	1.07246	2.89604	0.888543	3.25931
NM_181472	CMTM7	9.62299	12.2221	10.9225	0.307875	2.10821	1.20804	8.25151	4.85581	6.55366	1.73896	2.97225	2.3556	9.04152	2.78216	3.24983
NM_080744	SRCRB4D	1.08114	1.58292	1.33203	0.50185	0.200513	0.351182	0.637517	0.604467	0.620992	0.424785	0.637715	0.53125	3.793	1.16893	3.24486
NM_001199183	ATP2C1	6.94252	2.43329	4.6879	3.7907	2.46942	3.13006	1.52285	2.48533	2.00409	4.06955	4.61019	4.33987	1.4977	0.461786	3.24329
NM_015500	C2CD2	3.34299	5.75697	4.54998	0.939274	0.988332	0.963803	4.24648	1.11802	2.68225	2.15653	1.52271	1.83962	4.72086	1.45805	3.2378
NM_001204426	LIMK1	14.2797	15.903	15.0914	3.50196	1.8304	2.66618	10.0475	8.11782	9.08266	6.79106	3.59208	5.19157	5.66029	1.7495	3.23537
NM_001114634	PLAG1	0.557579	0.420377	0.488978	0.249117	0.0276342	0.138376	0.130064	0.529978	0.330021	0.254169	0.349976	0.302072	3.5337	1.09252	3.23444
NM_001006115	IP6K1	0.861916	0.720132	0.791024	0.66532	0.0155742	0.340447	0.504771	0.372503	0.438637	0.969056	0.243933	0.606495	2.32349	0.723233	3.21264
NM_001198656	AKAP2	0.533901	1.48269	1.0083	1.40049	1.67738	1.53893	0.348366	0.28661	0.317488	1.7201	1.38363	1.55186	0.65519	0.204585	3.20254
NM_013400	REPIN1	1.04887	0.883187	0.966028	0.757852	0.373256	0.565554	1.71426	0.5319	1.12308	1.92548	2.2853	2.10539	1.70811	0.533431	3.20212
NM_001171088	CLCN2	0.724707	2.09386	1.40928	0.571017	0.785979	0.678498	0.462991	0.705221	0.584106	1.4987	0.300489	0.899594	2.07706	0.649299	3.19893
NM_001134340	PSMG3	43.4732	48.0236	45.7484	10.7149	12.9096	11.8122	18.3488	7.90237	13.1256	12.7121	8.96474	10.8384	3.87296	1.21102	3.19809
NR_037873	ZHX1	2.14158	2.43362	2.2876	0.966628	1.67447	1.32055	0.33397	0.766399	0.550185	0.845864	1.18516	1.01551	1.73231	0.54178	3.19744
NM_152221	CSNK1E	13.9053	21.6204	17.7629	6.72843	6.83997	6.7842	8.46792	13.0367	10.7523	13.9472	12.2833	13.1152	2.61827	0.819833	3.19366
NM_001142502	PPP1R13L	0.702224	2.40057	1.5514	1.76533	0.79374	1.27954	0.916422	0.599735	0.758078	2.40679	1.58092	1.99385	1.21247	0.380207	3.18897
NM_001031	RPS28	1819.29	1896.41	1857.85	255.71	238.379	247.044	630.048	540.746	585.397	245.504	249.975	247.739	7.52031	2.36295	3.18259
NM_181312	TAZ	14.4844	11.1154	12.7999	2.09898	3.9401	3.01954	5.11711	3.70996	4.41354	4.04638	2.57563	3.311	4.23902	1.33299	3.18009
NR_024147	RNF121	5.20028	2.5768	3.88854	2.14595	1.41522	1.78058	1.0069	1.64137	1.32414	1.82345	2.03168	1.92756	2.18386	0.686947	3.17907
NM_001142776	CHAC1	0.860768	1.61758	1.23917	0.0436033	0.0511338	0.0473685	3.30759	2.23613	2.77186	0.669517	0.00239573	0.335956	26.1603	8.25065	3.17069
NM_152270	SLFN11	0.890075	3.82528	2.35768	0.388923	1.71464	1.05178	2.049	0.757747	1.40337	2.13053	1.83853	1.98453	2.2416	0.707157	3.16988
NM_001159390	GUK1	15.7942	13.3802	14.5872	26.9811	16.7477	21.8644	9.69155	5.21514	7.45334	34.0838	36.732	35.4079	0.667167	0.210499	3.16945
NM_133344	RAD17	0.858083	2.40834	1.63321	0.319827	0.914913	0.61737	0.547949	0.859174	0.703561	1.1987	0.486284	0.842492	2.64543	0.835096	3.16782
NM_152363	ANKLE1	0.323559	0.751378	0.537469	0.0797654	0.169498	0.124632	0.336623	0.564901	0.450762	0.457887	0.20227	0.330078	4.31245	1.36562	3.15787
NM_016498	MTFP1	97.742	84.8431	91.2926	9.57083	10.0977	9.83427	44.8524	32.1367	38.4946	14.8877	11.2651	13.0764	9.28311	2.94382	3.15342
NM_001197325	ARNT	1.5995	1.29604	1.44777	1.25247	0.701995	0.977232	0.0473256	0.544706	0.296016	0.275384	0.984466	0.629925	1.4815	0.469922	3.15265
NM_153253	SIPA1	0.804762	4.1039	2.45433	0.654019	1.04258	0.848299	1.45017	0.586237	1.0182	1.41569	0.802837	1.10926	2.89324	0.917909	3.15198
NM_001165882	ZNF268	0.37003	0.961031	0.665531	0.260063	0.0460775	0.15307	0.174368	0.352175	0.263271	0.0661494	0.315419	0.190784	4.34788	1.37994	3.15076
NM_001031681	CTNS	2.55148	0.0604873	1.30598	0.23726	0.578994	0.408127	0.0368718	0.340903	0.188887	0.242366	0.128896	0.185631	3.19994	1.01754	3.14478
NM_001195736	C1orf93	0.00194747	1.18225	0.592099	0.00870929	0.0241203	0.0164148	0.00118934	0.510934	0.256062	0.0287307	0.0158946	0.0223126	36.071	11.4761	3.14315
NR_033131	ALG13	0.0333144	0.423364	0.228339	0.158855	0.120494	0.139675	0.119776	0.626499	0.373138	1.00901	0.423671	0.716341	1.6348	0.520894	3.13844
NM_001100118	XRCC3	3.03176	3.50559	3.26867	2.05208	2.21625	2.13417	1.76818	0.809834	1.28901	1.72568	3.55584	2.64076	1.53159	0.48812	3.13774
NM_000084	CLCN5	1.42375	0.830786	1.12727	1.01071	1.39846	1.20459	0.149977	0.331771	0.240874	0.606863	1.00309	0.804976	0.935814	0.299231	3.1274
NM_003988	PAX2	0.506213	0.204661	0.355437	0.422702	0.30166	0.362181	0.0187444	0.47217	0.245457	1.55041	0.0120338	0.781222	0.981379	0.314197	3.12346
NM_002106	H2AFZ	352.642	386.443	369.543	261.934	307.089	284.512	114.495	104.521	109.508	266.762	257.841	262.302	1.29887	0.417489	3.11114
NM_001130037	ELMOD1	1.39286	1.07379	1.23333	0.466971	0.00538163	0.236176	0.890459	1.16343	1.02694	0.00290437	1.21981	0.611357	5.22205	1.67978	3.10877
NR_033708	KIAA0495	0.362769	2.01168	1.18722	0.774063	0.985844	0.879954	0.656722	0.501419	0.579071	1.89074	0.766683	1.32871	1.34919	0.435814	3.0958
NM_001111097	LYN	4.27248	8.10584	6.18916	2.65817	4.21675	3.43746	1.92789	1.23394	1.58092	2.89727	2.53749	2.71738	1.8005	0.581779	3.09482
NR_003226	AFG3L1P	8.48052	9.60511	9.04282	1.08937	1.45034	1.26985	7.72494	7.93149	7.82822	2.07174	4.73014	3.40094	7.12114	2.30178	3.09375
NM_001023560	ZNF187	2.20267	2.10388	2.15327	0.905953	0.952284	0.929118	0.665471	1.55514	1.11031	2.16554	0.798197	1.48187	2.31755	0.74926	3.09311
NR_027768	DPY19L2P2	1.98791	2.7205	2.3542	0.859953	1.27273	1.06634	1.0883	1.09805	1.09318	1.51473	1.54701	1.53087	2.20774	0.714087	3.09169
NM_001142931	API5	0.214484	2.89782	1.55615	0.358173	0.330694	0.344434	0.478731	1.61494	1.04684	0.814516	0.616548	0.715532	4.518	1.46302	3.08814
NM_182609	ZNF677	1.39063	1.86842	1.62953	0.661165	0.41628	0.538722	0.73631	0.728371	0.732341	0.632561	0.861578	0.74707	3.02479	0.980284	3.08563
NM_001004356	FGFRL1	0.905849	4.24362	2.57473	1.48641	1.335	1.41071	2.13432	1.96599	2.05016	4.7988	2.13098	3.46489	1.82514	0.591694	3.0846
NM_001098268	LIG4	0.101645	1.00666	0.554153	0.115195	0.231786	0.17349	0.267814	0.548267	0.40804	0.415679	0.372056	0.393868	3.19414	1.03598	3.08319
NM_001098496	ZNF419	2.38002	2.51846	2.44924	1.67316	0.853268	1.26321	0.0352205	0.782693	0.408957	0.896943	0.403667	0.650305	1.9389	0.628869	3.08315
NM_145321	OSBPL3	0.384573	0.0236734	0.204123	0.124986	0.0909311	0.107959	0.14066	0.218943	0.179802	0.204178	0.380861	0.292519	1.89076	0.614665	3.07607
NM_145815	CACNG6	0.922669	7.72919	4.32593	2.69337	1.93859	2.31598	0.109198	4.42042	2.26481	5.23088	2.20825	3.71957	1.86786	0.608891	3.06765
NM_000447	PSEN2	5.7783	9.27266	7.52548	5.62139	2.70568	4.16353	4.1854	4.16553	4.17546	7.51409	6.63589	7.07499	1.80747	0.590173	3.06262
NM_001197125	IRF3	5.12452	4.72153	4.92302	3.52355	2.17055	2.84705	0.256156	2.03177	1.14396	1.42388	2.62087	2.02238	1.72917	0.565653	3.05694
NM_001114185	MVK	8.68141	12.8171	10.7493	1.00847	2.96252	1.9855	5.55706	6.43441	5.99573	3.26658	3.50177	3.38417	5.41389	1.7717	3.05576
NM_001199865	KIF16B	1.95561	1.70549	1.83055	1.22794	1.0736	1.15077	1.35801	1.4206	1.38931	2.70131	2.63295	2.66713	1.59072	0.520899	3.05379
NM_001136528	SERPINE2	6.20859	2.54355	4.37607	1.024	0.63279	0.828395	1.35709	3.96381	2.66045	1.69733	1.37803	1.53768	5.28259	1.73017	3.05322
NM_001128608	MAPKBP1	0.753202	1.45793	1.10557	0.521757	0.593667	0.557712	0.543473	0.49191	0.517691	1.18282	0.411086	0.796953	1.98232	0.649588	3.05166
NM_001145447	ZNF200	1.46784	1.8224	1.64512	0.417874	0.0392708	0.228572	0.557591	1.03467	0.79613	0.11949	0.555237	0.337363	7.19737	2.35986	3.04991
NR_024273	SEC13	4.50946	0.264341	2.3869	4.26367	9.10389	6.68378	0.321293	1.17849	0.749892	6.66854	6.13329	6.40091	0.357118	0.117154	3.04829
NM_001040197	AGTRAP	2.6308	1.37663	2.00371	0.725806	0.810227	0.768016	1.36383	1.17309	1.26846	2.05964	0.899475	1.47956	2.60895	0.857324	3.04313
NM_001145317	DSN1	3.04566	0.705093	1.87538	1.31829	1.18295	1.25062	0.615379	1.00411	0.809745	0.952742	2.31828	1.63551	1.49956	0.495102	3.02879
NM_181358	HIPK1	1.42699	1.63797	1.53248	0.918482	0.961106	0.939794	0.748894	0.642524	0.695709	1.92099	0.662992	1.29199	1.63066	0.538478	3.02827
NM_015831	ACHE	13.6079	8.0978	10.8529	1.82323	0.816993	1.32011	6.63574	7.08621	6.86097	2.40531	2.63936	2.52233	8.22116	2.72009	3.02239
NM_016319	COPS7A	14.8727	20.1425	17.5076	5.82675	3.96331	4.89503	10.7018	6.63497	8.66839	10.578	4.04563	7.31181	3.57661	1.18553	3.01688
NM_001083601	NAT15	2.7499	4.4423	3.5961	0.101627	0.925746	0.513686	4.15102	2.75418	3.4526	1.89817	1.07655	1.48736	7.00057	2.32129	3.01581
NR_024412	LOC401397	0.0534518	3.54016	1.79681	1.61297	1.16542	1.38919	1.47169	1.43899	1.45534	2.7716	3.99441	3.383	1.29342	0.430192	3.0066
NM_001014812	FAM96A	28.862	34.6276	31.7448	14.7462	26.706	20.7261	9.49092	9.71443	9.60267	19.8636	17.8209	18.8422	1.53163	0.509635	3.00535
NM_001005158	SFMBT1	1.39411	2.47893	1.93652	0.229814	0.612553	0.421183	0.499435	1.23811	0.868773	0.500986	0.634225	0.567605	4.59781	1.53059	3.00394
NM_001168319	EDN1	14.5922	17.8357	16.214	1.64685	2.13587	1.89136	15.6601	14.6408	15.1504	6.82507	3.77961	5.30234	8.57264	2.85731	3.00024
NM_001128855	GTPBP3	2.41786	1.47283	1.94535	0.200921	0.285338	0.243129	1.67883	1.02176	1.3503	0.240523	0.769648	0.505085	8.00127	2.6734	2.99292
NM_030819	GFOD2	12.0857	13.6794	12.8825	1.83366	3.4775	2.65558	6.01518	4.54849	5.28184	3.42523	3.06573	3.24548	4.85112	1.62744	2.98083
NM_017719	SNRK	2.1431	3.99537	3.06923	1.29811	2.00785	1.65298	1.42489	1.99034	1.70762	2.42091	3.05513	2.73802	1.85679	0.623668	2.97721
NM_001014999	SLX1A	2.90648	4.13371	3.52009	0.690118	0.366461	0.528289	3.31588	3.68513	3.5005	1.56331	1.56418	1.56374	6.66319	2.23854	2.97658
NM_024044	SLX1B	2.90648	4.13371	3.52009	0.690118	0.366461	0.528289	3.31588	3.68513	3.5005	1.56331	1.56418	1.56374	6.66319	2.23854	2.97658
NM_018114	DALRD3	0.828056	2.40668	1.61737	1.56673	1.57061	1.56867	0.601529	1.1363	0.868915	3.05046	1.96412	2.50729	1.03104	0.346555	2.97512
NM_001098414	ZNF621	0.862069	0.980963	0.921516	1.40623	2.41276	1.9095	0.244547	0.722011	0.483279	4.06414	1.89019	2.97717	0.482597	0.162329	2.97296
NM_005426	TP53BP2	2.08963	4.3491	3.21936	2.54451	1.80976	2.17713	2.93387	1.63211	2.28299	5.09856	4.06769	4.58312	1.47872	0.49813	2.96854
NM_001135023	ELMOD3	0.0430699	0.6248	0.333935	0.08589	0.00724264	0.0465663	0.352058	0.745268	0.548663	0.310822	0.142662	0.226742	7.17117	2.41977	2.96358
NM_001042475	C6orf204	1.50351	2.24437	1.87394	0.720561	0.271177	0.495869	1.50831	0.93766	1.22298	1.01428	0.901407	0.957844	3.7791	1.27681	2.9598
NM_001013841	STAP2	1.22531	3.23996	2.23264	2.067	2.72658	2.39679	0.525567	1.00517	0.765368	2.68106	2.18217	2.43161	0.93151	0.314757	2.95946
NM_013299	SAC3D1	22.2526	29.6171	25.9349	6.38648	7.30745	6.84696	9.50231	8.11806	8.81019	7.83356	5.91735	6.87546	3.78779	1.2814	2.95598
NM_019619	PARD3	0.633781	0.335031	0.484406	0.672054	1.15012	0.911087	0.00418097	0.336143	0.170162	0.969226	0.921976	0.945601	0.531679	0.179951	2.95458
NM_016401	C11orf73	57.9017	42.3548	50.1282	32.8446	34.9027	33.8736	17.5832	15.2344	16.4088	31.0879	34.3874	32.7377	1.47986	0.501221	2.95251
NM_001002880	CBY1	3.37649	4.01838	3.69743	1.55039	1.13234	1.34136	3.3883	1.28837	2.33833	3.10604	1.89735	2.5017	2.75647	0.9347	2.94904
NM_194455	KRIT1	0.929533	0.550666	0.7401	0.235204	0.131044	0.183124	0.334882	0.642798	0.48884	0.123879	0.588579	0.356229	4.04152	1.37226	2.94515
NR_036577	APTX	1.59428	4.05954	2.82691	0.774753	1.15452	0.964637	2.49921	2.70491	2.60206	2.59856	2.6198	2.60918	2.93054	0.997271	2.93856
NM_001168243	C4orf48	11.2182	11.1618	11.19	1.30884	5.24457	3.27671	6.2956	9.51155	7.90358	6.8038	6.76248	6.78314	3.41502	1.16518	2.93089
NM_001128629	PAK6	1.16443	1.77787	1.47115	0.619264	0.40188	0.510572	0.257043	0.877258	0.567151	0.578145	0.571691	0.574918	2.88138	0.986489	2.92084
NM_001128613	NUDT22	10.461	14.064	12.2625	6.57169	5.35793	5.96481	4.79374	6.55336	5.67355	6.23878	9.83162	8.0352	2.05581	0.706087	2.91155
NM_145159	JAG2	1.52592	0.0784258	0.802173	0.526094	0.629968	0.578031	0.635972	0.328785	0.482378	1.44916	0.566194	1.00768	1.38777	0.478703	2.89901
NM_033285	TP53INP1	3.07139	2.55671	2.81405	1.87213	0.853488	1.36281	1.64629	1.41236	1.52933	2.01841	2.26998	2.14419	2.06489	0.71324	2.89508
NM_006729	DIAPH2	0.697503	1.0064	0.851951	0.936851	1.35479	1.14582	0.187091	0.57219	0.37964	1.4516	1.49989	1.47574	0.74353	0.257253	2.89026
NM_001142326	DMTF1	1.66912	0.800544	1.23483	2.00432	0.994845	1.49958	0.505777	0.68404	0.594909	3.37866	0.79576	2.08721	0.823451	0.285026	2.88904
NM_001135239	LDHA	1.50695	7.72038	4.61367	2.63042	2.54746	2.58894	2.75967	0.878078	1.81887	4.17884	1.71615	2.94749	1.78207	0.617091	2.88785
NM_001003819	TRIM6-TRIM34	0.138362	0.556719	0.34754	0.785201	0.170247	0.477724	0.0125785	0.447277	0.229928	0.974026	0.851129	0.912578	0.727492	0.251954	2.8874
NM_001172436	PHKA1	0.55697	1.94836	1.25266	0.81569	1.55566	1.18568	0.603556	0.544599	0.574078	1.02498	2.10781	1.56639	1.0565	0.366496	2.8827
NM_001005207	TRIM37	0.101367	2.84096	1.47116	0.687689	0.916218	0.801953	0.31926	0.599147	0.459203	0.872393	0.570089	0.721241	1.83447	0.636685	2.88129
NM_022822	KLC2	46.2954	25.216	35.7557	9.0479	4.45908	6.75349	19.3705	28.7908	24.0806	14.9777	11.1977	13.0877	5.2944	1.83995	2.87748
NR_001593	RPL18AP3	454.599	398.402	426.5	193.882	184.05	188.966	132.546	181.011	156.779	198.889	200.673	199.781	2.25702	0.784752	2.8761
NR_033932	FLJ35946	1.53826	1.66702	1.60264	0.632033	0.402913	0.517473	2.00046	1.07426	1.53736	1.57219	1.28217	1.42718	3.09705	1.0772	2.87509
NM_001010880	ZNF780A	4.34319	4.42372	4.38345	4.53888	6.04256	5.29072	2.21848	0.88159	1.55004	4.11117	6.62107	5.36612	0.828518	0.288856	2.86827
NR_024526	ARL6IP6	2.1214	6.51971	4.32055	2.28771	6.36887	4.32829	0.462277	2.23458	1.34843	4.78262	2.96195	3.87228	0.998213	0.348226	2.86657
NM_001142646	TPRA1	2.96473	0.961461	1.9631	0.96523	0.744661	0.854946	1.53087	1.78134	1.6561	2.27444	1.85015	2.06229	2.29616	0.80304	2.85934
NM_015513	CRELD1	33.4039	13.8083	23.6061	21.933	8.3026	15.1178	14.6866	12.6731	13.6799	25.4468	24.5093	24.978	1.56148	0.547675	2.8511
NM_001167618	MLH1	3.18705	2.35928	2.77317	3.45055	0.792515	2.12153	1.1335	1.35692	1.24521	3.25027	2.17956	2.71491	1.30715	0.458655	2.84997
NM_001164469	TMED7-TICAM2	3.87352	1.39307	2.63329	1.41245	0.86111	1.13678	2.61064	0.776329	1.69348	2.29302	1.86847	2.08074	2.31645	0.813884	2.84617
NM_000121	EPOR	12.2929	14.433	13.3629	4.58681	4.09115	4.33898	6.84083	5.42319	6.13201	6.47811	4.84682	5.66247	3.07974	1.08292	2.84392
NM_016506	KBTBD4	1.09084	2.28967	1.69026	0.0422821	0.56065	0.301466	0.307577	1.45373	0.880653	0.0576888	0.834284	0.445986	5.60678	1.97462	2.83942
NM_001131023	PEX5	0.948186	0.467835	0.70801	0.0057852	0.0584259	0.0321056	0.00499681	0.487293	0.246145	0.0606339	0.00274846	0.0316912	22.0526	7.76698	2.83927
NM_203293	TRIM7	6.66324	7.3979	7.03057	1.88587	2.11988	2.00287	3.87207	2.19657	3.03432	2.35428	2.55293	2.45361	3.51024	1.23668	2.83844
NR_003512	INS-IGF2	0.268468	1.59984	0.934154	0.0642064	0.0562093	0.0602078	0.208344	0.360998	0.284671	0.0266151	0.0775074	0.0520613	15.5155	5.468	2.83751
NM_015247	CYLD	0.202497	0.316906	0.259702	0.238659	0.219029	0.228844	0.000633404	0.214691	0.107662	0.0195032	0.518806	0.269155	1.13484	0.400001	2.83709
NM_001191006	SRSF10	1.96354	0.916681	1.44011	0.28479	0.691757	0.488273	0.515162	0.917821	0.716492	0.464719	0.911548	0.688133	2.94939	1.04121	2.83266
NM_014685	HERPUD1	300.136	169.155	234.646	80.6048	46.3614	63.4831	194.133	142.054	168.094	164.069	93.3556	128.712	3.69619	1.30596	2.83024
NM_199296	ISM2	0.928247	1.21263	1.07044	2.38181e-05	0.151681	0.0758524	1.07349	0.818331	0.945911	0.243367	0.136016	0.189692	14.1121	4.98657	2.83002
NM_001195059	PLEKHO2	4.65069	3.11123	3.88096	0.252061	0.376663	0.314362	2.12304	1.61906	1.87105	0.0594396	0.797743	0.428591	12.3455	4.36558	2.82792
NM_031892	SH3KBP1	3.19355	3.41806	3.30581	5.41549	6.09695	5.75622	1.74674	1.15127	1.44901	8.04262	6.22211	7.13237	0.574301	0.203159	2.82685
NM_014863	CHST15	0.710424	2.37578	1.5431	1.2651	1.8581	1.5616	0.779349	0.636383	0.707866	2.2766	1.77073	2.02367	0.988154	0.349794	2.82496
NM_001122957	BCKDK	1.3859	3.52346	2.45468	3.85563	3.79154	3.82359	1.16721	0.862023	1.01462	4.59106	4.32707	4.45906	0.641984	0.22754	2.82141
NM_001134738	BCL6	7.47815	6.98529	7.23172	2.28353	1.67063	1.97708	3.98011	5.27338	4.62674	3.80646	3.32309	3.56478	3.65778	1.29791	2.81821
NM_001083885	DFNB31	0.854848	1.01652	0.935684	1.49054	0.767176	1.12886	0.471012	0.763383	0.617198	2.10016	2.07716	2.08866	0.828877	0.295499	2.805
NM_006007	ZFAND5	1.6457	2.95333	2.29951	0.352442	0.82964	0.591041	0.781552	0.636805	0.709178	0.531971	0.490293	0.511132	3.89062	1.38747	2.80412
NR_027483	TPI1	2.45874	4.40153	3.43013	2.53781	4.15314	3.34547	2.48811	1.25108	1.86959	4.44041	5.77919	5.1098	1.02531	0.365884	2.80227
NM_153832	GPR161	1.03726	1.62591	1.33159	0.543384	0.543373	0.543378	0.708186	0.543284	0.625735	0.366971	1.06383	0.7154	2.45057	0.874664	2.80172
NM_000980	RPL18A	465.089	427.781	446.435	232.21	196.679	214.445	123.061	163.233	143.147	178.352	206.928	192.64	2.08182	0.74308	2.80161
NM_001134415	TBCCD1	2.0689	6.98654	4.52772	0.42198	0.800674	0.611327	3.01745	3.98051	3.49898	2.00875	0.628896	1.31882	7.40638	2.65311	2.79159
NR_027183	LOC729678	57.1673	43.8804	50.5238	12.2447	9.61585	10.9303	21.5778	17.3853	19.4815	12.2667	11.1656	11.7161	4.62238	1.66279	2.77988
NM_001204171	MDM4	0.171528	0.512446	0.341987	0.0373503	0.121722	0.0795361	0.119971	0.276161	0.198066	0.10276	0.15333	0.128045	4.29977	1.54685	2.7797
NM_001171894	MEF2A	0.985695	0.705613	0.845654	0.327967	0.953897	0.640932	0.827328	0.303481	0.565404	1.6046	0.774991	1.1898	1.31941	0.475211	2.77648
NM_145714	ATXN2L	6.92739	8.52196	7.72467	4.77599	3.73202	4.25401	3.07344	3.74582	3.40963	4.52692	5.87593	5.20143	1.81586	0.655518	2.77011
NM_031417	MARK4	0.320384	0.593689	0.457037	0.0711328	0.237177	0.154155	0.0351479	0.880141	0.457644	0.512787	0.342289	0.427538	2.96479	1.07042	2.76975
NM_182849	CCNB1IP1	0.320288	4.77876	2.54952	1.44966	2.40129	1.92548	0.477385	2.35898	1.41818	0.489691	5.4407	2.9652	1.3241	0.478276	2.76849
NM_001199513	TGIF2	7.74475	10.3667	9.05572	2.2394	1.86821	2.0538	4.93443	4.48499	4.70971	4.23651	1.66587	2.95119	4.40924	1.59587	2.76291
NM_032620	GTPBP3	6.48574	7.6225	7.05412	2.09559	2.5009	2.29825	2.94001	3.81518	3.37759	4.03693	2.04291	3.03992	3.06935	1.11108	2.76249
NM_001100619	CABLES1	11.6623	9.49783	10.5801	4.92563	5.25092	5.08827	3.8334	5.08854	4.46097	4.85054	6.98051	5.91552	2.0793	0.754112	2.75729
NR_024222	KBTBD4	0.205797	4.93967	2.57273	0.0945806	0.135466	0.115023	0.823632	1.58326	1.20345	0.210964	0.0851582	0.148061	22.3671	8.12804	2.75184
NM_001172702	SLC38A6	1.55679	1.20814	1.38246	0.108112	0.454092	0.281102	0.866423	3.60105	2.23374	2.47719	0.0198059	1.2485	4.91802	1.78914	2.74882
NM_001039469	MARK2	1.43033	1.99834	1.71434	0.663496	0.765686	0.714591	0.456464	1.45178	0.954122	1.06004	1.11633	1.08819	2.39904	0.876801	2.73613
NM_014934	DZIP1	0.976585	1.23108	1.10383	0.632675	0.327072	0.479873	0.503398	0.594899	0.549149	0.900005	0.405593	0.652799	2.30026	0.841221	2.73443
NM_001002265	2008-03-01	2.17655	4.40937	3.29296	1.89451	1.87027	1.88239	1.36351	1.36865	1.36608	2.06671	2.19955	2.13313	1.74935	0.640411	2.73161
NM_007209	RPL35	662.624	601.143	631.884	461.518	470.991	466.255	213.641	218.601	216.121	415.222	454.96	435.091	1.35523	0.496726	2.72833
NM_022727	TRMT2A	2.41066	3.2845	2.84758	2.05096	3.01832	2.53464	0.410846	2.29721	1.35403	3.0275	3.54875	3.28812	1.12347	0.411793	2.72823
NR_003227	AFG3L1P	13.466	13.8411	13.6535	2.39888	2.12682	2.26285	8.30254	6.32681	7.31468	3.94387	2.66986	3.30687	6.03378	2.21197	2.72779
NM_002135	NR4A1	0.118537	1.11326	0.615898	0.00459613	0.00556823	0.00508218	0.0753567	1.09941	0.587383	0.0258208	0.000615987	0.0132184	121.188	44.4368	2.72719
NM_001039667	ANGPTL4	0.678606	3.31827	1.99844	1.11262	1.4941	1.30336	0.378113	1.44888	0.913496	2.37984	0.860636	1.62024	1.5333	0.563804	2.71956
NM_001142307	GTF2H1	1.01619	0.618	0.817095	1.01511	0.274391	0.644751	0.0209309	0.642257	0.331594	0.832559	0.589709	0.711134	1.2673	0.466289	2.71785
NM_001190737	NFIB	1.31681	1.47645	1.39663	1.13735	1.06295	1.10015	0.770934	0.191432	0.481183	1.057	0.996685	1.02684	1.26949	0.468604	2.70909
NM_145814	CACNG6	23.4237	14.4976	18.9607	6.4099	5.70455	6.05723	12.9707	8.84051	10.9056	9.41819	9.41176	9.41497	3.13025	1.15833	2.7024
NM_016423	ZNF219	1.24002	1.71574	1.47788	0.127301	0.40547	0.266385	0.175466	2.22722	1.20134	0.52828	0.641888	0.585084	5.5479	2.05328	2.70197
NM_001033583	ACOT9	3.76412	1.31224	2.53818	3.32658	3.91186	3.61922	0.0388074	1.99043	1.01462	5.26888	2.54917	3.90903	0.701306	0.259558	2.70192
NM_032514	MAP1LC3A	5.20265	4.49941	4.85103	11.3221	5.73281	8.52745	2.93967	2.50574	2.7227	12.1917	13.6264	12.9091	0.568872	0.210914	2.69717
NM_032507	PGBD1	2.3138	1.80255	2.05818	0.745823	2.21889	1.48236	1.84249	1.27934	1.56092	2.90532	3.15311	3.02921	1.38845	0.515287	2.69451
NM_031445	AMMECR1L	13.9782	8.66762	11.3229	2.83761	2.9197	2.87866	9.24181	8.47165	8.85673	6.23125	5.90282	6.06704	3.9334	1.45981	2.69446
NM_001010990	HERPUD1	2.76294	1.53215	2.14755	0.73459	1.43073	1.08266	0.764033	1.67013	1.21708	2.25158	1.05017	1.65088	1.98358	0.737234	2.69057
NM_194271	RNF34	5.03106	3.48571	4.25839	2.38929	1.95066	2.16997	3.52976	0.901425	2.21559	2.73983	3.33219	3.03601	1.96241	0.729771	2.68908
NM_138341	TMEM116	0.192858	3.6973	1.94508	1.50579	1.62614	1.56596	2.18835	1.61496	1.90165	5.568	2.66517	4.11658	1.2421	0.46195	2.68881
NM_175859	CTPS2	1.32958	2.55717	1.94338	1.25266	1.28895	1.27081	0.44865	1.32923	0.88894	1.66611	1.45947	1.56279	1.52925	0.568816	2.68847
NR_037619	CMTM3	2.18175	3.45239	2.81707	0.850232	0.804621	0.827427	1.79915	2.06112	1.93013	1.94892	1.09598	1.52245	3.40462	1.26778	2.68549
NM_031231	NECAB3	10.5523	12.7961	11.6742	2.50713	4.00465	3.25589	5.48438	4.35512	4.91975	4.61164	2.75724	3.68444	3.58556	1.33528	2.68526
NM_199121	VWA1	2.00938	2.85205	2.43072	0.887527	1.72455	1.30604	1.63545	1.02472	1.33008	1.68084	2.15698	1.91891	1.86114	0.693146	2.68506
NM_172016	TRIM39	1.66766	1.204	1.43583	0.840196	0.445022	0.642609	1.43833	0.767635	1.10298	1.17672	1.47337	1.32505	2.23438	0.832411	2.68422
NM_020239	CDC42SE1	78.1215	81.1743	79.6479	19.8497	21.288	20.5688	39.7751	32.9711	36.3731	24.8768	25.5336	25.2052	3.87226	1.44308	2.68333
NM_181714	LCA5	0.755577	0.11111	0.433344	0.059904	0.609651	0.334778	0.291597	0.60131	0.446454	0.834151	1.01489	0.924521	1.29442	0.482903	2.6805
NM_001009	RPS5	511.782	476.586	494.184	719.026	637.135	678.081	188.341	191.784	190.062	701.558	695.047	698.303	0.728798	0.272178	2.67765
NM_024585	ARMC7	37.2096	43.8868	40.5482	9.85706	12.0973	10.9772	14.4533	13.5057	13.9795	10.7393	9.52638	10.1328	3.69386	1.37962	2.67744
NR_027449	TBC1D15	0.523477	0.0185651	0.271021	0.469284	0.0153891	0.242337	0.365469	0.302708	0.334089	1.13913	0.458271	0.798701	1.11837	0.41829	2.67366
NM_001077195	ZNF436	1.55901	0.81655	1.18778	0.914703	1.06071	0.987707	0.324312	0.582381	0.453346	0.347678	1.66058	1.00413	1.20256	0.451482	2.66359
NM_001012426	FOXP4	3.72586	3.48956	3.60771	1.74412	2.26003	2.00208	1.62505	1.24111	1.43308	2.93982	1.291	2.11541	1.80199	0.677448	2.65996
NM_023105	FGFR1	0.84321	2.91156	1.87739	1.07064	0.137752	0.604196	0.900954	1.46153	1.18124	1.34881	0.673125	1.01097	3.10724	1.16843	2.65934
NM_000375	UROS	100.066	93.5454	96.8057	25.1425	30.9419	28.0422	40.6894	36.4173	38.5533	30.824	28.5343	29.6791	3.45214	1.299	2.65753
NM_022074	FAM111A	2.79464	2.32462	2.55963	1.02558	2.4542	1.73989	2.09635	1.02626	1.5613	3.57197	2.0649	2.81844	1.47114	0.553962	2.65568
NM_018694	ARL6IP4	0.202121	7.69323	3.94768	6.10871	6.50305	6.30588	0.0492494	3.55341	1.80133	7.16966	8.10502	7.63734	0.626031	0.235858	2.65427
NR_033195	ZFAND1	10.7541	4.21167	7.48288	2.56219	2.72225	2.64222	6.1291	1.24921	3.68915	3.80908	3.10425	3.45667	2.83204	1.06726	2.65357
NM_001130029	RELL2	1.50593	0.908115	1.20702	1.10715	0.969456	1.0383	0.556154	1.22544	0.890797	2.25807	1.8043	2.03118	1.1625	0.43856	2.65071
NM_001194956	MATR3	1.48606	2.72344	2.10475	0.618679	0.884888	0.751783	2.18477	0.960606	1.57269	1.92411	1.05333	1.48872	2.79968	1.0564	2.6502
NM_001002296	GOLGA7	0.288823	2.05074	1.16978	0.540322	0.09112	0.315721	0.086307	1.20584	0.646073	0.845487	0.0778261	0.461657	3.70511	1.39947	2.64751
NM_001199389	EPB41L2	1.35034	0.323222	0.836781	0.841232	1.32246	1.08185	0.606915	0.776325	0.69162	2.92023	1.81423	2.36723	0.773475	0.292164	2.6474
NM_003258	TK1	42.9625	61.6799	52.3212	22.2016	30.0841	26.1428	19.8591	19.5211	19.6901	29.091	22.9989	26.045	2.00136	0.756005	2.64728
NM_014417	BBC3	19.1208	15.542	17.3314	0.343447	0.000137369	0.171792	22.2595	26.7059	24.4827	0.328654	0.955615	0.642135	100.886	38.1271	2.64604
NM_015265	SATB2	1.30952	1.84324	1.57638	0.193645	0.420062	0.306854	0.975795	0.280971	0.628383	0.073229	0.573602	0.323415	5.13724	1.94296	2.64403
NM_005994	TBX2	5.08126	6.07872	5.57999	2.07511	2.41986	2.24749	3.0437	2.25817	2.65093	3.05064	2.57489	2.81276	2.48277	0.942466	2.63433
NM_001126131	POLG	1.64041	6.42674	4.03357	4.49888	4.59811	4.54849	2.7955	1.95645	2.37597	7.9083	6.19139	7.04984	0.886793	0.337025	2.63124
NM_001201479	CORO7-PAM16	0.081492	1.61588	0.848686	0.528039	0.276298	0.402169	0.28579	0.612542	0.449166	0.428175	0.688888	0.558531	2.11027	0.804191	2.6241
NM_015537	NELF	2.05055	2.79516	2.42286	5.51206	4.26791	4.88998	0.244913	1.51016	0.877536	3.83605	5.4571	4.64658	0.495473	0.188857	2.62354
NM_016827	OGG1	1.865	2.23742	2.05121	1.2192	1.36872	1.29396	0.718235	0.871297	0.794766	1.04548	1.58111	1.3133	1.58522	0.605169	2.61946
NM_001042697	ZSWIM7	1.42044	2.14576	1.7831	0.524592	1.03892	0.781756	0.774395	1.05009	0.912242	1.27773	0.816794	1.04726	2.28089	0.871074	2.61848
NM_173555	TYSND1	15.6587	23.1426	19.4006	4.86119	6.4936	5.67739	8.91355	9.43217	9.17286	7.65164	6.39607	7.02386	3.41717	1.30596	2.6166
NR_033465	NT5C3L	13.7786	13.6878	13.7332	6.47315	5.87728	6.17521	9.95904	10.5965	10.2778	10.8951	13.2882	12.0916	2.22392	0.849989	2.61641
NM_001162407	CLK1	0.417881	2.38586	1.40187	0.40026	0.812918	0.606589	0.913087	0.693455	0.803271	1.22194	0.596377	0.909158	2.31107	0.883532	2.61572
NM_006994	BTN3A3	0.386198	0.691929	0.539064	0.0321255	0.431223	0.231674	0.111378	0.494038	0.302708	0.348986	0.331502	0.340244	2.32682	0.889679	2.61534
NM_001042476	CARHSP1	0.826864	4.59082	2.70884	2.76118	3.21305	2.98712	0.956227	1.04444	1.00033	2.93502	2.82963	2.88232	0.906842	0.347058	2.61294
NM_001103148	GIGYF2	2.98751	0.999534	1.99352	1.78231	0.809075	1.29569	0.976918	0.965659	0.971288	1.59985	1.69482	1.64733	1.53858	0.589612	2.60947
NM_001145437	LSS	4.36637	4.73021	4.54829	2.78349	2.52273	2.65311	2.43756	2.08094	2.25925	3.73496	3.14233	3.43865	1.71432	0.657018	2.60925
NM_181356	SUPT3H	1.11943	1.90673	1.51308	1.94433	1.77805	1.86119	0.580802	0.575873	0.578337	2.42718	1.28243	1.8548	0.812964	0.311805	2.60728
NM_004524	LLGL2	5.93481	11.0495	8.49216	1.04148	3.30988	2.17568	5.04308	4.83599	4.93953	3.44336	3.15161	3.29748	3.90322	1.49797	2.60567
NM_017588	WDR5	13.1465	14.6851	13.9158	5.87922	3.7259	4.80256	7.48215	14.6468	11.0645	10.4858	9.37276	9.92928	2.89758	1.11433	2.60029
NM_024569	MPZL1	1.40857	0.0178649	0.713217	1.94103	2.17714	2.05909	0.0784522	0.367863	0.223158	2.30381	1.03973	1.67177	0.346376	0.133486	2.59485
NM_013387	UQCR10	191.291	204.723	198.007	28.686	34.8288	31.7574	72.6799	70.6366	71.6583	30.9741	28.5877	29.7809	6.23499	2.40618	2.59124
NR_026697	FAM134C	4.96918	4.19575	4.58247	1.41133	0.477007	0.944168	2.47169	2.123	2.29734	1.20008	1.25123	1.22566	4.85344	1.87438	2.58936
NM_001105207	LAMA4	0.639589	1.04638	0.842985	0.833243	0.330461	0.581852	0.42974	0.376019	0.40288	0.161196	1.27881	0.720003	1.4488	0.559553	2.5892
NM_001014795	ILK	3.67315	6.84471	5.25893	3.9076	2.2727	3.09015	2.16849	3.25654	2.71251	4.61122	3.63967	4.12545	1.70184	0.657508	2.58831
NM_001177663	RIF1	0.413106	1.0274	0.720253	0.714246	1.09296	0.903603	0.208355	0.553359	0.380857	1.26569	1.20763	1.23666	0.79709	0.307972	2.58819
NM_033029	LMLN	4.39145	2.45049	3.42097	1.17672	1.8577	1.51721	1.69599	1.76205	1.72902	2.48326	1.48106	1.98216	2.25478	0.872291	2.58489
NM_001003788	STRADA	5.8206	2.90884	4.36472	2.23191	1.94911	2.09051	1.95548	4.56557	3.26053	5.10511	2.96373	4.03442	2.08787	0.808177	2.58344
NM_001161546	LOC389333	0.747075	1.63574	1.19141	0.841933	0.950444	0.896189	0.416379	0.708058	0.562218	1.28378	0.900694	1.09224	1.32942	0.51474	2.58269
NM_183372.1	NBPF11	1.16857	0.000623841	0.584597	0.86968	0.265648	0.567664	0.397537	0.249	0.323268	1.13975	0.481602	0.810676	1.02983	0.398764	2.58255
NM_001001560	GGA1	1.97109	2.85714	2.41411	0.692133	2.94052	1.81633	0.56063	0.904273	0.732452	0.978053	1.86749	1.42277	1.32912	0.514806	2.58179
NM_003227	TFR2	1.08126	1.25546	1.16836	0.710818	1.00697	0.858894	0.234357	0.713155	0.473756	1.0626	0.732264	0.897432	1.36031	0.527902	2.57682
NM_024592	SRD5A3	11.9027	9.89144	10.8971	4.02419	3.89705	3.96062	4.31204	4.42336	4.3677	4.33136	3.84665	4.08901	2.75135	1.06816	2.5758
NR_027782	PLEKHM1	3.22865	0.372315	1.80048	0.710702	0.394856	0.552779	1.1434	2.1117	1.62755	0.918596	1.65505	1.28682	3.25715	1.26478	2.57526
NM_014190	ADD1	2.84059	5.3614	4.101	3.08755	5.05241	4.06998	1.65917	2.34639	2.00278	7.2254	2.99767	5.11153	1.00762	0.391816	2.57167
NM_001127194	CNBP	3.41586	0.480439	1.94815	1.32395	1.28991	1.30693	0.893515	1.57439	1.23395	2.17096	2.08461	2.12779	1.49063	0.579923	2.57039
NM_018645	HES6	4.40163	6.73406	5.56785	3.30972	4.02479	3.66725	2.17368	3.07438	2.62403	5.18336	3.68085	4.4321	1.51826	0.592051	2.56441
NM_001001549	GRB10	2.23242	1.35619	1.79431	2.05172	1.41569	1.73371	0.960403	0.888048	0.924225	1.70004	2.87461	2.28733	1.03495	0.404064	2.56136
NR_028105	DCAF8	1.18287	2.23502	1.70894	0.616256	0.834337	0.725297	1.40272	1.42545	1.41409	1.28955	1.78096	1.53526	2.3562	0.921075	2.5581
NM_181786	HKR1	14.1557	13.2867	13.7212	8.96527	9.83568	9.40048	7.11716	6.41128	6.76422	12.0698	11.6355	11.8527	1.45963	0.570693	2.55764
NM_001029991	METTL17	3.56388	1.57035	2.56712	1.39732	5.03281	3.21506	2.25528	1.74229	1.99878	7.3877	5.41614	6.40192	0.798464	0.312216	2.55741
NM_173584	EFCAB4A	19.1592	27.7578	23.4585	15.2271	16.7278	15.9774	9.74329	7.38897	8.56613	17.1988	12.6029	14.9008	1.46823	0.574875	2.55399
NM_018835	RC3H2	1.61517	0.178391	0.89678	0.415101	2.16528	1.29019	0.0370125	0.647524	0.342268	1.0105	1.50251	1.2565	0.695076	0.272397	2.5517
NM_145113	MAX	0.686437	1.54168	1.11406	0.51754	1.09133	0.804435	1.59667	0.924481	1.26058	2.53778	2.1023	2.32004	1.3849	0.543342	2.54885
NM_024309	TNIP2	35.1321	23.733	29.4325	7.49796	4.15097	5.82447	23.2449	28.706	25.9755	13.5207	12.6725	13.0966	5.05326	1.98337	2.54781
NM_001204173	C8orf44-SGK3	2.65855	1.86538	2.26197	1.17153	0.701961	0.936746	0.568336	2.44507	1.5067	2.14571	1.03168	1.58869	2.41471	0.94839	2.54611
NM_175932	PSMD13	1.15966	2.50637	1.83302	0.328536	1.48076	0.904648	0.617198	1.89351	1.25535	1.80155	1.353	1.57727	2.02622	0.795901	2.54582
NR_023345	CNKSR1	0.186071	1.08267	0.63437	1.17303	0.276367	0.724699	0.293112	0.998297	0.645705	2.38357	1.36937	1.87647	0.875358	0.344106	2.54386
NM_001191	BCL2L1	4.10216	15.6411	9.87163	9.8331	6.33076	8.08193	5.01283	3.64701	4.32992	9.27422	8.72206	8.99814	1.22144	0.481202	2.53832
NM_201378	PLEC	3.06539	2.36205	2.71372	4.95064	4.00495	4.4778	0.680538	1.12735	0.903944	3.83664	3.73279	3.78472	0.606039	0.238841	2.53742
NM_001144070	ABCC3	5.01361	5.70108	5.35735	3.69503	1.94498	2.82001	2.90678	2.84699	2.87688	3.73694	3.94722	3.84208	1.89976	0.748783	2.53714
NM_003692	TMEFF1	0.824299	1.50333e-08	0.41215	0.341677	3.20315e-08	0.170839	0.372731	0.604631	0.488681	0.612553	0.414751	0.513652	2.41251	0.951385	2.53579
NM_031448	C19orf12	6.56044	2.43885	4.49965	0.865277	1.645	1.25514	2.32208	3.54472	2.9334	1.71893	2.42772	2.07333	3.58498	1.41483	2.53386
NR_037927	SSR4	10.7953	3.80821	7.30175	8.16601	3.76729	5.96665	5.56593	3.49725	4.53159	10.9622	7.78988	9.37604	1.22376	0.483316	2.53201
NM_001134877	C14orf80	2.09885	4.39198	3.24542	0.432292	0.435522	0.433907	3.27912	1.5827	2.43091	1.57735	0.0663549	0.821852	7.47952	2.95784	2.52871
NM_001076678	ZNF493	6.68471	7.02903	6.85687	0.214389	0.367354	0.290872	3.9813	5.87283	4.92707	0.584746	0.469931	0.527338	23.5735	9.34327	2.52305
NM_001130996	HMGCR	5.89595	4.04068	4.96832	1.91768	3.23478	2.57623	3.93084	2.48116	3.206	3.81069	4.5647	4.18769	1.92852	0.765576	2.51905
NR_026879	FAM185A	0.995711	4.33969	2.6677	1.22981	0.745501	0.987656	1.09911	1.69442	1.39677	1.02751	1.57111	1.29931	2.70104	1.07501	2.51259
NM_030954	RNF170	6.72815	5.56307	6.14561	1.76304	1.9403	1.85167	2.26143	3.15082	2.70613	2.01459	2.07937	2.04698	3.31896	1.32201	2.51054
NM_004706	ARHGEF1	9.82516	11.7556	10.7904	6.02951	8.29266	7.16108	8.16244	4.43689	6.29967	12.206	8.76699	10.4865	1.50681	0.600741	2.50825
NM_001164276	ZNF44	1.45435	0.0052497	0.7298	0.000972287	0.295701	0.148337	0.000594418	0.572161	0.286378	0.000141575	0.291653	0.145897	4.91989	1.96287	2.50647
NM_001517	GTF2H4	1.51645	2.25378	1.88511	0.598148	0.635519	0.616834	0.709955	1.05902	0.884488	0.786871	0.663594	0.725232	3.05612	1.21959	2.50585
NM_024010	MTRR	10.1246	7.84673	8.98566	5.26364	7.11367	6.18865	6.16655	4.22293	5.19474	9.47666	8.43533	8.956	1.45196	0.580029	2.50325
NM_001173128	YTHDF2	32.9951	31.0205	32.0078	23.5953	21.8663	22.7308	10.6063	8.4635	9.5349	15.9828	17.9123	16.9475	1.40812	0.562612	2.50283
NM_021180	GRHL3	0.255442	3.26097	1.75821	0.359789	0.214342	0.287066	3.78124	1.84326	2.81225	2.20648	0.0878558	1.14717	6.12476	2.45147	2.4984
NM_001002292	WLS	1.72162	3.95386	2.83774	5.45364	4.74148	5.09756	0.000482032	2.26479	1.13264	5.7945	4.37045	5.08248	0.556686	0.222851	2.49802
NM_016246	HSD17B14	6.31097	5.08058	5.69578	8.6434	7.78755	8.21547	3.39233	2.25263	2.82248	11.5111	8.81103	10.1611	0.693298	0.277774	2.49591
NM_080592	C2orf28	6.2957	5.23925	5.76748	6.64256	6.79818	6.72037	5.88462	6.75185	6.31823	20.7216	15.9971	18.3593	0.858208	0.344143	2.49376
NM_001174100	PCBP4	2.74833	2.49291	2.62062	2.66875	1.90793	2.28834	2.16269	0.823511	1.4931	4.15431	2.34486	3.24958	1.14521	0.459474	2.49243
NM_001143688	DIS3L	3.03384	2.69432	2.86408	3.48149	3.76267	3.62208	1.73431	1.25316	1.49374	4.976	4.43474	4.70537	0.790728	0.317453	2.49085
NM_133645	MTO1	3.05097	2.27686	2.66392	2.72349	3.38511	3.0543	1.4782	0.795037	1.13662	3.53847	2.94326	3.24086	0.872185	0.350715	2.48688
NM_182553	CNIH2	3.13049	6.17927	4.65488	0.643121	1.43493	1.03903	2.34089	1.63966	1.99028	1.29213	0.917342	1.10474	4.48004	1.80158	2.48672
NM_001020821	MYADM	3.19827	3.62953	3.4139	2.45475	1.68516	2.06996	1.32445	2.26291	1.79368	2.65558	2.74902	2.7023	1.64926	0.663761	2.48473
NM_001201329	PPP1R3B	2.27179	1.29162	1.78171	1.02762	0.582304	0.804962	1.67115	1.77291	1.72203	1.64899	2.21225	1.93062	2.2134	0.891957	2.48151
NM_006378	SEMA4D	0.599763	1.61912	1.10944	0.258654	0.309332	0.283993	0.549189	0.455099	0.502144	0.34634	0.290972	0.318656	3.90658	1.57582	2.47908
NR_033345	GGA3	3.93389	4.64402	4.28895	0.850966	0.308609	0.579788	3.37778	1.06469	2.22124	0.756247	0.731661	0.743954	7.39746	2.98572	2.47762
NM_004954	MARK2	5.21126	8.66996	6.94061	3.71393	5.3276	4.52076	2.77735	4.40526	3.59131	6.62899	4.95689	5.79294	1.53527	0.619945	2.47647
NR_033421	SLC11A2	1.24612	4.0342	2.64016	0.934678	0.782228	0.858453	1.06107	0.650618	0.855844	0.862419	0.515263	0.688841	3.07549	1.24244	2.47536
NM_016553	NUP62	2.98608	1.75257	2.36932	2.41875	1.00137	1.71006	1.42615	1.47845	1.4523	2.79827	2.38728	2.59278	1.38552	0.560133	2.47356
NM_139068	MAPK9	1.16978	2.27172	1.72075	2.20339	1.74033	1.97186	0.521578	0.745419	0.633498	1.27375	2.31442	1.79408	0.872653	0.353104	2.47138
NM_001136558	GPR107	7.85178	7.92185	7.88682	4.35319	5.54241	4.9478	2.53767	5.26192	3.8998	7.24073	4.84948	6.0451	1.594	0.645116	2.47088
NM_001031733	CALML4	0.759351	0.0105701	0.384961	0.167271	0.10275	0.135011	0.125015	0.486108	0.305561	0.267891	0.261604	0.264748	2.85134	1.15416	2.47048
NM_004619	TRAF5	0.623623	3.48915	2.05639	0.334069	0.629971	0.48202	1.17001	1.0795	1.12475	0.630488	0.670153	0.650321	4.26619	1.72954	2.46666
NM_145759	TRAF5	0.623623	3.48915	2.05639	0.334069	0.629971	0.48202	1.17001	1.0795	1.12475	0.630488	0.670153	0.650321	4.26619	1.72954	2.46666
NR_027242	LOC146336	12.5394	15.9058	14.2226	2.50802	3.99707	3.25255	6.32287	5.36987	5.84637	3.51557	3.07824	3.2969	4.37276	1.77329	2.4659
NM_016258	YTHDF2	33.1754	26.9465	30.061	8.825	8.57606	8.70053	14.5146	23.278	18.8963	13.9557	13.0119	13.4838	3.45507	1.40141	2.46543
NM_001080494	TTC39A	2.90214	0.981996	1.94207	0.0756898	0.270771	0.17323	1.94099	0.997951	1.46947	0.278998	0.367227	0.323113	11.2109	4.54786	2.46509
NM_015133	MAPK8IP3	0.838661	0.812031	0.825346	0.643756	0.0780346	0.360895	0.660206	0.613166	0.636686	0.713749	0.658117	0.685933	2.28694	0.928204	2.46383
NM_018393	TCP11L1	5.41758	1.52245	3.47002	1.09806	2.93322	2.01564	3.48102	2.58504	3.03303	4.72769	3.95344	4.34056	1.72155	0.698764	2.4637
NM_023072	ZSWIM4	13.354	11.5873	12.4706	2.46414	1.44519	1.95466	8.01768	7.0642	7.54094	2.74417	3.0743	2.90923	6.37994	2.59207	2.46133
NM_152504	C20orf196	2.85381	4.39488	3.62434	0.81462	0.944199	0.879409	2.22678	2.62235	2.42457	1.27534	1.61971	1.44752	4.12134	1.67497	2.46054
NM_001017369	SC4MOL	30.7156	12.1043	21.4099	2.68217	3.65852	3.17035	8.01673	15.608	11.8124	3.25965	5.34363	4.30164	6.75319	2.74601	2.45927
NM_058190	C21orf70	21.6606	26.8881	24.2743	15.34	16.1953	15.7676	11.0627	9.21364	10.1382	16.0232	16.3414	16.1823	1.5395	0.626497	2.45732
NM_000480	AMPD3	3.01378	1.83305	2.42342	0.763507	0.118236	0.440872	0.0862818	3.37051	1.7284	1.26247	0.28176	0.772115	5.49687	2.23852	2.45558
NM_003781	B3GALNT1	2.1773	5.2999	3.7386	0.539601	1.41091	0.975256	2.35819	0.579468	1.46883	0.523831	1.35727	0.940551	3.83346	1.56167	2.45472
NR_002164	GTF2IRD2P1	0.565271	0.112347	0.338809	0.204435	0.216179	0.210307	0.0661635	0.471797	0.26898	0.0585366	0.760634	0.409585	1.61102	0.656714	2.45316
NM_001159330	ARHGAP27	1.93635	2.32153	2.12894	1.26556	1.29745	1.28151	1.19467	1.10068	1.14768	1.84807	1.54126	1.69467	1.66128	0.677228	2.45306
NR_036443	HERC2P9	1.48354	1.68581	1.58468	2.96803	3.78562	3.37683	0.8904	0.949335	0.919868	4.46662	5.13816	4.80239	0.46928	0.191544	2.44999
NM_001168618	IFT46	1.5874	1.54395	1.56567	4.36795	3.40228	3.88512	0.0181459	1.17786	0.598003	3.86961	3.38927	3.62944	0.402993	0.164765	2.44587
NM_020464	NHSL1	0.989222	0.979907	0.984565	0.722055	0.955987	0.839021	0.703629	0.268073	0.485851	0.836656	1.18175	1.0092	1.17347	0.48142	2.43751
NM_001199135	TANK	6.17405	4.28842	5.23123	6.64753	8.02874	7.33814	1.99022	2.32152	2.15587	7.1447	7.58972	7.36721	0.712883	0.29263	2.43612
NM_014923	FNDC3A	5.91702	5.16386	5.54044	4.98522	3.28992	4.13757	4.36235	3.22988	3.79612	6.8478	6.96284	6.90532	1.33906	0.549738	2.43581
NM_001167989	PQBP1	3.76324	7.78604	5.77464	4.97071	3.69509	4.3329	3.14826	2.86777	3.00802	2.74745	8.22826	5.48786	1.33274	0.548122	2.43147
NM_178000	PPP2R4	11.5525	23.3171	17.4348	13.188	14.1065	13.6472	8.93796	7.83598	8.38697	18.8198	13.1042	15.962	1.27753	0.525434	2.43139
NM_001204180	ZHX1-C8ORF76	1.36956	0.598984	0.984272	0.430945	0.227926	0.329435	0.831932	1.61251	1.22222	1.05127	0.937709	0.99449	2.98775	1.22899	2.43106
NM_014964	EPN2	0.305912	1.506	0.905956	0.259186	0.134223	0.196705	0.157036	0.808061	0.482549	0.232051	0.277344	0.254698	4.60567	1.89459	2.43095
NM_001145855	SH3BP2	0.71966	1.30982	1.01474	0.809219	0.901988	0.855603	0.444949	0.493819	0.469384	1.2841	0.639529	0.961815	1.18599	0.488019	2.43022
NM_001080482	C9orf172	1.24296	1.48445	1.3637	0.262646	0.341068	0.301857	0.96986	1.28138	1.12562	0.628208	0.582767	0.605487	4.51772	1.85903	2.43015
NR_002830	GEMIN8P4	4.79062	5.82283	5.30673	0.753835	0.961119	0.857477	2.86318	3.06084	2.96201	1.37032	0.955789	1.16305	6.18877	2.54675	2.43006
NM_018205	LRRC20	2.13478	10.0322	6.08349	0.58986	4.63174	2.6108	3.48627	1.60396	2.54512	2.85467	2.44055	2.64761	2.33012	0.961288	2.42396
NM_016848	SHC3	0.124321	0.272205	0.198263	0.18389	0.186075	0.184982	0.0970058	0.148836	0.122921	0.314168	0.241482	0.277825	1.07179	0.44244	2.42246
NM_001169118	STIM2	1.21865	0.206129	0.71239	0.445631	1.38519	0.91541	0.0735857	0.530694	0.30214	0.378991	1.49834	0.938666	0.778219	0.321882	2.41771
NM_001143780	SLC25A39	5.36756	7.88876	6.62816	6.56744	4.81418	5.69081	3.82271	2.5276	3.17516	7.49733	5.68231	6.58982	1.16471	0.481827	2.41728
NM_153500	CAMKK2	0.616003	0.263287	0.439645	0.874684	0.228868	0.551776	0.237091	0.331251	0.284171	0.613388	1.11034	0.861864	0.796782	0.329717	2.41656
NM_020228	PRDM10	0.390123	0.268382	0.329253	0.0849089	0.325789	0.205349	0.0939146	0.467063	0.280489	0.626135	0.219134	0.422635	1.60338	0.663668	2.41594
NR_024388	LOC152217	20.5783	24.6758	22.627	4.67338	4.24669	4.46003	8.17443	10.3646	9.26951	4.32411	4.50252	4.41331	5.07329	2.10035	2.41545
NM_001172477	RRM2B	4.52908	3.21286	3.87097	1.38252	2.28883	1.83567	3.23865	2.54366	2.89115	3.1082	3.51332	3.31076	2.10874	0.87326	2.4148
NR_024581	ASB13	1.54179	0.946468	1.24413	0.0462999	0.0534743	0.0498871	1.30537	3.13738	2.22138	0.0206821	0.409259	0.214971	24.9389	10.3334	2.41343
NM_001146286	TCF7L2	1.64204	2.7964	2.21922	1.09428	0.753494	0.923887	1.48581	1.07354	1.27968	0.9158	1.65443	1.28512	2.40205	0.995767	2.41226
NR_030724	XPNPEP1	1.44845	2.7854	2.11693	0.773434	0.729736	0.751585	1.27551	1.81233	1.54392	1.80557	0.83634	1.32095	2.81661	1.16879	2.40985
NM_031207	HYI	3.00711	3.96611	3.48661	5.7275	3.9311	4.8293	2.53435	2.04177	2.28806	9.06811	6.19041	7.62926	0.72197	0.299906	2.40732
NM_001100426	RAP1GDS1	2.77638	0.00179686	1.38909	0.677201	1.57644	1.12682	1.15231	0.535953	0.844132	1.55384	1.73971	1.64678	1.23275	0.512597	2.40491
NR_037646	TMX2-CTNND1	1.50389	0.906768	1.20533	1.8205	0.936201	1.37835	1.24329	0.726316	0.984803	2.76497	2.64976	2.70737	0.874472	0.36375	2.40405
NM_053005	MOB2	45.7433	45.0642	45.4038	15.3698	12.8884	14.1291	23.3875	25.8541	24.6208	18.1706	18.6452	18.4079	3.21349	1.33751	2.40259
NM_001198879	ATP5J2-PTCD1	2.68768	4.60213	3.6449	2.70163	3.07906	2.89034	2.15537	1.52982	1.84259	4.39546	2.61331	3.50439	1.26106	0.525797	2.39838
NM_032333	C10orf58	21.3829	21.4822	21.4325	16.6211	15.8419	16.2315	7.74769	6.85266	7.30018	14.1336	12.355	13.2443	1.32043	0.551194	2.39558
NM_001193357	NUP62	2.98894	6.84345	4.9162	1.78702	1.43789	1.61245	5.43095	3.0252	4.22808	2.13587	4.50109	3.31848	3.04889	1.2741	2.39297
NM_213646	WARS	5.19152	1.85705	3.52428	3.4852	1.50097	2.49308	2.30246	1.76584	2.03415	2.91492	3.96817	3.44155	1.41362	0.591057	2.39169
NM_001167870	ATP5SL	1.33233	0.826026	1.07918	0.780015	0.846166	0.81309	0.74442	2.27747	1.51094	3.52405	1.91528	2.71966	1.32725	0.555563	2.38903
NM_001144932	PSMB5	2.14053	4.55501	3.34777	1.33326	0.980408	1.15683	2.00818	2.68557	2.34687	2.3882	1.48504	1.93662	2.89391	1.21184	2.38803
NM_001142401	CD164	2.08288	2.65066	2.36677	2.23155	1.50408	1.86782	1.41539	1.00726	1.21132	3.36574	1.19693	2.28134	1.26713	0.530972	2.38644
NM_012321	LSM4	171.215	199.186	185.201	74.2844	80.6672	77.4758	74.0497	69.6521	71.8509	73.8864	69.5054	71.6959	2.39043	1.00216	2.38527
NM_001098784	FAM89B	10.374	12.4888	11.4314	8.56761	7.13188	7.84975	4.85409	5.66815	5.26112	8.43954	8.79115	8.61534	1.45628	0.610669	2.38473
NM_001013399	CCNC	4.0176	9.55096	6.78428	2.76024	2.54747	2.65386	0.306206	2.90229	1.60425	1.4913	1.49195	1.49162	2.55639	1.0755	2.37692
NR_028444	PDIA5	5.19237	2.63866	3.91552	0.390214	0.419078	0.404646	13.2824	8.61623	10.9493	3.37076	1.994	2.68238	9.6764	4.08194	2.37054
NM_001142296	SPG20	0.924282	0.838987	0.881635	1.12312	1.90222	1.51267	0.0721138	0.529514	0.300814	0.798818	1.64815	1.22348	0.582833	0.245867	2.37053
NM_006288	THY1	2.53311	3.93284	3.23298	2.21242	2.35065	2.28153	1.12945	1.5163	1.32288	2.04843	2.37532	2.21188	1.41702	0.598079	2.36928
NM_022825	PORCN	4.49881	2.55879	3.5288	3.59159	0.0829919	1.83729	3.64598	1.40293	2.52446	3.46012	2.76504	3.11258	1.92065	0.811049	2.36811
NM_003904	ZNF259	114.353	106.177	110.265	88.9026	83.4167	86.1596	43.0914	46.812	44.9517	82.3639	83.991	83.1774	1.27978	0.540431	2.36806
NM_177996	EPB41L1	0.343054	0.577183	0.460118	0.638403	0.442268	0.540336	0.0745068	0.288775	0.181641	0.438881	0.570868	0.504875	0.851542	0.359774	2.36688
NR_034121	LOC100131067	2.88796	3.28968	3.08882	2.76937	1.32809	2.04873	0.184301	2.36557	1.27494	2.51558	1.48666	2.00112	1.50768	0.637111	2.36643
NM_001127371	CDCA7L	0.956507	2.19822	1.57736	1.67756	2.02044	1.849	1.1026	0.616509	0.859554	2.1057	2.65879	2.38225	0.85309	0.360817	2.36433
NM_021168	RAB40C	11.3377	10.3035	10.8206	2.03699	1.62819	1.83259	6.34738	8.42278	7.38508	2.49674	3.41588	2.95631	5.90454	2.49807	2.36364
NM_001083965	TDRKH	4.8668	4.70128	4.78404	3.09376	3.65717	3.37547	1.42875	4.04516	2.73696	5.26464	3.85737	4.561	1.4173	0.600077	2.36186
NM_001103161	SH2D5	6.4013	4.05028	5.22579	3.51109	3.14792	3.32951	4.0334	4.45917	4.24629	6.43543	6.34155	6.38849	1.56954	0.664677	2.36136
NM_001105518	SWT1	1.1429	0.460972	0.801936	0.771118	0.112487	0.441802	0.157043	0.735143	0.446093	0.553317	0.606362	0.579839	1.81515	0.769339	2.35936
NM_001136137	RPL28	12.17	27.6668	19.9184	4.22713	5.63917	4.93315	3.70329	6.86211	5.2827	2.9044	3.26754	3.08597	4.03766	1.71184	2.35866
NM_000356	TCOF1	1.12762	0.335122	0.731371	0.706369	1.47531	1.09084	0.394336	0.54248	0.468408	1.5622	1.72779	1.64499	0.670466	0.284747	2.3546
NM_202470	GIPC1	18.0749	16.5886	17.3317	6.89385	3.77259	5.33322	24.0042	12.5489	18.2766	14.5871	11.8948	13.2409	3.24977	1.38031	2.35439
NM_198900	FMNL3	0.372517	1.3338	0.853159	0.717724	0.959991	0.838858	0.304864	0.730653	0.517759	0.96112	1.43332	1.19722	1.01705	0.432467	2.35173
NM_176795	HRAS	15.2322	13.1665	14.1993	13.373	10.1113	11.7421	8.23006	6.38929	7.30968	14.4965	13.9272	14.2118	1.20926	0.514337	2.35111
NM_001039583	PICK1	1.27497	2.44875	1.86186	1.4703	0.959711	1.21501	0.0566766	2.46329	1.25998	1.37694	2.48893	1.93294	1.53239	0.65185	2.35083
NM_001002020	PUS1	6.0178	8.77489	7.39635	3.46504	4.29569	3.88036	2.73038	6.46638	4.59838	8.34204	2.99981	5.67093	1.9061	0.810869	2.35068
NM_001128143	PMS1	2.68864	0.0185062	1.35357	0.549463	1.03517	0.792316	0.0544618	1.55215	0.803306	1.9901	0.219319	1.10471	1.70837	0.727165	2.34936
NM_182577	ODF3L2	1.29787	2.41116	1.85452	0.373283	0.736552	0.554917	1.0127	0.906377	0.959538	0.841815	0.507093	0.674454	3.34197	1.42269	2.34905
NM_001194997	CARS	1.21308	1.81533	1.51421	2.29411	1.00951	1.65181	0.885672	1.50851	1.19709	2.52137	3.60858	3.06498	0.916694	0.390571	2.34706
NM_198516	GALNTL4	4.48362	6.53553	5.50957	2.55075	3.50508	3.02792	2.85262	1.87871	2.36566	3.12371	2.97537	3.04954	1.81959	0.775745	2.34561
NM_024325	ZNF343	11.3327	11.6595	11.4961	4.26732	3.98285	4.12509	5.59667	4.37458	4.98562	4.19549	4.19243	4.19396	2.78688	1.18876	2.34435
NM_001142305	ZNF771	2.55914	2.15646	2.3578	2.49131	1.38651	1.93891	1.72799	1.75092	1.73945	3.29331	3.40135	3.34733	1.21604	0.519654	2.3401
NM_202758	ENOSF1	0.287302	0.31591	0.301606	0.00160435	0.499988	0.250796	0.123168	0.270715	0.196941	0.35583	0.410472	0.383151	1.20259	0.514005	2.33965
NR_024466	LSM5	0.726666	1.02029	0.873478	0.898216	0.703234	0.800725	0.402619	0.629115	0.515867	1.2596	0.952549	1.10607	1.09086	0.466394	2.33892
NM_001161580	POC1A	3.18041	2.83164	3.00603	1.69691	2.41621	2.05656	2.29116	2.48883	2.38999	4.04448	3.602	3.82324	1.46168	0.625123	2.33822
NM_001160004	NRG1	1.04004	0.930891	0.985466	0.705674	0.321062	0.513368	0.783401	1.00579	0.894595	1.66843	0.51033	1.08938	1.91961	0.821197	2.33757
NM_001005474	NFKBIZ	0.231629	0.405119	0.318374	0.00123766	0.40863	0.204934	0.0542054	0.485281	0.269743	0.435408	0.376286	0.405847	1.55355	0.664643	2.33741
NR_024408	LOC253039	3.92823	3.75497	3.8416	2.29715	2.03389	2.16552	2.20975	2.26483	2.23729	3.03809	2.84832	2.9432	1.77399	0.760154	2.33372
NM_002969	MAPK12	16.2206	18.4665	17.3436	7.65622	8.80813	8.23217	8.33489	8.28865	8.31177	10.2876	8.11522	9.20141	2.1068	0.903315	2.3323
NM_020798	USP35	2.4145	2.97172	2.69311	1.42856	1.2016	1.31508	1.56999	1.48946	1.52973	1.76539	1.71694	1.74117	2.04787	0.878564	2.33093
NM_203329	CD59	1.90676	1.30001	1.60339	1.57797	0.707271	1.14262	0.388478	0.51494	0.451709	0.905164	0.595361	0.750263	1.40325	0.602068	2.33072
NM_004204	PIGQ	0.847261	3.51672	2.18199	1.0557	1.95043	1.50307	2.02214	1.58973	1.80593	3.42945	2.35872	2.89409	1.45169	0.624009	2.3264
NR_027840	FYTTD1	1.7657	2.31636	2.04103	1.37024	0.664203	1.01722	0.749715	2.2382	1.49396	2.52032	0.943462	1.73189	2.00648	0.862616	2.32603
NM_001134793	HYLS1	4.97139	14.5711	9.77125	5.73471	6.32442	6.02956	8.19032	4.47415	6.33223	10.2901	7.87502	9.08256	1.62056	0.697186	2.32442
NM_001159846	MPND	2.04838	3.25558	2.65198	1.02771	0.7426	0.885155	0.989022	2.61006	1.79954	1.32553	1.46659	1.39606	2.99606	1.28901	2.32431
NM_022133	SNX16	4.233	4.29651	4.26475	1.04062	0.628679	0.83465	2.25154	2.11734	2.18444	0.878273	1.10843	0.993351	5.10964	2.19906	2.32355
NM_001533	HNRNPL	8.22593	7.23555	7.73074	9.80428	5.38878	7.59653	7.21995	5.36464	6.29229	13.4663	15.2628	14.3646	1.01767	0.438043	2.32321
NM_001135647	FAM53C	3.91939	8.82598	6.37268	1.43052	3.08926	2.25989	5.13393	3.16168	4.1478	3.51867	3.31052	3.4146	2.81991	1.21473	2.32143
NM_198332	STAT2	2.82324	0.145011	1.48413	2.25942	0.548647	1.40403	0.772417	0.395757	0.584087	1.46175	1.10299	1.28237	1.05704	0.455475	2.32075
NM_021258	IL22RA1	1.05424	2.28498	1.66961	0.144387	0.490907	0.317647	1.09681	0.777143	0.936977	0.331538	0.494287	0.412913	5.25618	2.26919	2.31633
NM_018555	ZNF331	0.648522	1.12832	0.888421	1.45523	2.61932	2.03728	0.737049	0.741251	0.73915	3.90773	3.94386	3.92579	0.436083	0.18828	2.31614
NM_001170756	FAM122B	2.52806	5.68137	4.10472	1.47953	5.88595	3.68274	2.15685	1.19107	1.67396	3.37776	3.57503	3.4764	1.11458	0.481522	2.31471
NM_001171509	MCFD2	3.62688	1.14798	2.38743	2.07171	2.67104	2.37138	0.182494	1.52164	0.852067	1.74733	2.17058	1.95896	1.00677	0.43496	2.31463
NM_005155	PPT2	15.7266	14.5928	15.1597	1.04971	0.537338	0.793524	10.0892	15.8298	12.9595	1.03243	2.10676	1.5696	19.1043	8.25659	2.31382
NM_030941	LOC81691	1.88287	0.00808324	0.945477	0.246725	1.28163	0.764178	0.433415	0.760865	0.59714	1.06062	1.17209	1.11635	1.23725	0.534902	2.31304
NM_002604	PDE7A	1.29903	4.69891	2.99897	0.42388	0.565347	0.494614	1.68332	2.04847	1.8659	0.678564	0.744995	0.71178	6.06326	2.62145	2.31294
NM_001128429	SMARCAD1	2.67914	3.77174	3.22544	0.775778	1.45021	1.11299	1.92171	3.67185	2.79678	2.42036	2.0438	2.23208	2.89799	1.25299	2.31285
NM_173872	CLCN3	5.74204	2.23741	3.98972	5.86387	5.43012	5.647	1.80643	1.71687	1.76165	7.16546	4.36238	5.76392	0.706522	0.305634	2.31166
NR_024199	CBLL1	2.20335	0.868351	1.53585	1.33889	1.59956	1.46923	0.785872	1.08336	0.934616	1.71615	2.41118	2.06366	1.04535	0.452891	2.30816
NM_198043	ZDHHC16	14.7388	19.5281	17.1334	10.6652	10.6259	10.6456	6.78501	9.37666	8.08084	10.6048	12.5181	11.5615	1.60945	0.698946	2.30268
NM_022096	ANKRD5	1.24538	0.890899	1.06814	0.349095	0.419391	0.384243	0.730689	0.757927	0.744308	0.871708	0.361247	0.616478	2.77985	1.20736	2.30243
NM_080683	PTPN13	0.806304	0.242077	0.524191	0.519381	0.611807	0.565594	0.286982	0.317511	0.302246	0.284931	1.2167	0.750815	0.926796	0.402558	2.30227
NM_004938	DAPK1	0.818034	0.610605	0.714319	0.201666	0.275484	0.238575	0.273556	0.387655	0.330605	0.248067	0.260259	0.254163	2.99411	1.30076	2.30181
NM_018447	TMEM111	60.8792	43.196	52.0376	40.946	40.559	40.7525	20.8061	29.0541	24.9301	42.0539	47.8235	44.9387	1.27692	0.554758	2.30176
NM_130473	MADD	2.20801	0.509116	1.35856	0.462814	1.62758	1.0452	0.428419	0.479474	0.453947	0.655763	0.950514	0.803138	1.29982	0.565216	2.29968
NM_006505	PVR	15.0663	12.7065	13.8864	13.6574	10.6408	12.1491	4.87801	10.5174	7.69771	14.1052	16.8637	15.4845	1.143	0.497125	2.29922
NM_033008	PCBP4	12.6618	14.9166	13.7892	4.27428	2.81314	3.54371	10.1267	11.3595	10.7431	6.55153	6.12176	6.33664	3.89118	1.69539	2.29515
NM_001198531	TCF7L2	1.70126	2.45203	2.07665	0.736503	1.14021	0.938357	0.751967	1.98656	1.36926	2.01904	0.81956	1.4193	2.21307	0.964746	2.29394
NM_025215	PUS1	4.11792	5.78299	4.95045	3.71433	1.36169	2.53801	3.83431	4.83941	4.33686	3.07125	7.12443	5.09784	1.95053	0.850725	2.29278
NM_015590	GPATCH4	0.835177	1.68759	1.26138	5.77989	1.97546	3.87767	0.448868	1.49527	0.972069	5.9297	7.77037	6.85004	0.325294	0.141907	2.2923
NM_004824	CDYL	4.37489	5.07737	4.72613	5.419	4.78135	5.10018	3.23793	2.95476	3.09634	8.84772	6.46124	7.65448	0.92666	0.404514	2.2908
NM_001198897	ACY1	2.23689	0.0305154	1.1337	0.541675	0.46039	0.501032	0.663021	1.37444	1.01873	0.786823	1.27516	1.03099	2.26273	0.988108	2.28997
NM_001134775	KLC2	9.00399	12.7994	10.9017	3.86302	2.6034	3.23321	3.47695	4.3077	3.89232	1.81699	3.46453	2.64076	3.37179	1.47394	2.2876
NM_001014286	FAM48A	6.28794	9.34228	7.81511	3.0841	5.6612	4.37265	3.29509	3.3564	3.32574	4.50265	4.00243	4.25254	1.78727	0.782061	2.28533
NM_178835	ZNF827	0.787987	0.924574	0.85628	0.695241	0.608323	0.651782	0.45305	0.579261	0.516155	0.939053	0.855572	0.897312	1.31375	0.575224	2.2839
NM_001146071	TDRD3	1.32014	1.44875	1.38444	0.543518	1.24184	0.892679	1.2373	0.738331	0.987815	1.58648	1.32199	1.45423	1.55089	0.679268	2.28317
NM_001195800	LDLR	1.76794	0.4344	1.10117	0.526513	0.835847	0.68118	0.213927	0.734039	0.473983	0.642468	0.696341	0.669404	1.61656	0.708067	2.28307
NM_024108	TRAPPC6A	25.5312	16.1146	20.8229	7.53139	4.57254	6.05197	9.87567	10.6675	10.2716	9.10989	4.50171	6.8058	3.44068	1.50924	2.27975
NR_036510	UROD	2.26965	5.10107	3.68536	2.66111	4.78232	3.72172	3.44844	2.65303	3.05074	7.76756	6.27394	7.02075	0.990232	0.434531	2.27885
NM_014884	SUGP2	10.9853	14.5812	12.7833	10.3587	12.3109	11.3348	5.89309	7.07598	6.48454	12.0079	14.1948	13.1014	1.12779	0.494952	2.27858
NM_006002	UCHL3	60.2967	51.039	55.6679	25.4677	22.7467	24.1072	16.5392	25.7251	21.1322	19.2209	22.4812	20.8511	2.30918	1.01348	2.27846
NM_001079525	PAICS	0.704981	0.758331	0.731656	0.331574	0.264893	0.298233	0.655515	0.457133	0.556324	0.784586	0.245388	0.514987	2.4533	1.08027	2.27101
NR_033659	STAT6	0.432354	3.03883	1.73559	1.96814	1.52222	1.74518	0.877973	0.439677	0.658825	1.40325	1.60091	1.50208	0.994506	0.438608	2.26741
NM_001146076	RPAP3	0.234099	0.626719	0.430409	0.00309325	0.010007	0.00655013	0.0102216	0.492885	0.251553	0.00333445	0.0140192	0.00867683	65.71	28.9914	2.26654
NR_028269	LOC100288778	1.85317	1.80558	1.82937	5.14594	4.8087	4.97732	1.01876	1.24515	1.13196	6.17921	7.77272	6.97597	0.367542	0.162265	2.26507
NM_001005753	VPS24	2.07098	0.717878	1.39443	2.18892	2.22094	2.20493	0.0883509	1.00718	0.547765	1.2308	2.69202	1.96141	0.632414	0.279271	2.26452
NM_153631	HOXA3	13.3702	11.2303	12.3003	0.374176	0.370024	0.3721	5.94984	3.90643	4.92814	0.256098	0.418766	0.337432	33.0563	14.6048	2.26338
NM_012309	SHANK2	0.216361	0.277571	0.246966	0.467664	0.301363	0.384514	6.02428e-05	0.265511	0.132786	0.458116	0.476985	0.46755	0.642282	0.284003	2.26153
NM_170695	TGIF1	13.235	25.7642	19.4996	1.98432	2.78825	2.38628	17.9714	15.1466	16.559	5.10758	4.05806	4.58282	8.17153	3.61328	2.26153
NM_001202522	DDR1	3.10863	1.76028	2.43445	3.83323	3.2309	3.53207	1.42678	0.688045	1.05741	3.76252	3.17444	3.46848	0.689244	0.304863	2.26083
NM_024625	ZC3HAV1	2.84394	3.43603	3.13999	1.47347	2.09647	1.78497	1.93796	1.85139	1.89467	2.28969	2.57425	2.43197	1.75912	0.77907	2.25798
NM_001163790	ROD1	1.83084	2.09886	1.96485	1.15123	1.88087	1.51605	0.524179	0.410698	0.467438	0.841166	0.786927	0.814047	1.29603	0.574216	2.25705
NR_023319	ADPGK	7.29092	9.97238	8.63165	6.82228	6.63916	6.73072	4.6382	3.99898	4.31859	8.93863	6.25939	7.59901	1.28243	0.56831	2.25656
NM_181733	COG5	0.861109	0.86879	0.86495	0.293119	0.759173	0.526146	0.572047	0.524187	0.548117	0.247955	1.25452	0.751238	1.64393	0.729619	2.25314
NM_023923	PHACTR4	3.58753	3.43173	3.50963	5.16745	4.8685	5.01797	1.28879	3.14213	2.21546	7.62166	6.65233	7.137	0.699412	0.310419	2.25312
NM_001202413	AKR1A1	7.76105	16.1219	11.9415	10.6125	11.4554	11.034	3.70436	9.12738	6.41587	12.1219	14.5736	13.3478	1.08225	0.480671	2.25154
NM_001011885	BTBD1	1.70249	0.812675	1.25758	0.41374	0.251478	0.332609	1.32227	0.941613	1.13194	1.26396	0.0839343	0.673947	3.78096	1.67957	2.25115
NR_037613	CMTM3	0.441534	1.45503	0.948282	0.698367	1.05116	0.874764	0.0100597	0.669608	0.339834	0.621859	0.789526	0.705693	1.08404	0.481561	2.2511
NM_133476	ZNF384	1.0913	0.0175628	0.554431	0.244472	0.0411944	0.142833	0.757175	0.854115	0.805645	0.441489	0.492912	0.467201	3.88167	1.72441	2.25101
NM_001202457	ZNF816	7.00226	7.24008	7.12117	0.738951	2.19791	1.46843	1.0694	4.84919	2.9593	1.12964	1.61748	1.37356	4.84951	2.15447	2.25091
NM_021148	ZNF273	4.41171	8.33917	6.37544	0.330591	0.0579145	0.194253	4.8368	7.62403	6.23042	0.681165	0.173378	0.427272	32.8203	14.5819	2.25076
NM_004437	EPB41	2.51913	4.26662	3.39288	2.53886	3.03564	2.78725	1.71042	1.5026	1.60651	3.00871	2.93121	2.96996	1.21728	0.54092	2.2504
NM_001142623	GHDC	2.95123	0.0757035	1.51347	2.25159	1.48559	1.86859	0.39565	1.11641	0.75603	1.22893	2.96707	2.098	0.809951	0.360357	2.24763
NM_198038	NUDT9	9.43246	3.2228	6.32763	10.7905	5.21621	8.00335	1.76063	5.1734	3.46701	8.62319	11.0853	9.85424	0.790622	0.35183	2.24717
NM_018534	NRP2	0.159999	0.639165	0.399582	0.177532	0.240492	0.209012	0.000154251	0.407594	0.203874	0.283238	0.195702	0.23947	1.91177	0.851356	2.24556
NM_012210	TRIM32	1.48601	3.34779	2.4169	1.84247	2.62215	2.23231	1.2487	0.9185	1.0836	2.33097	2.15807	2.24452	1.08269	0.482776	2.24264
NM_001077415	CRELD1	20.5078	7.80952	14.1587	7.46445	1.45654	4.46049	7.07892	8.46736	7.77314	4.29834	6.68471	5.49152	3.17424	1.41548	2.24252
NM_016576	GMPR2	4.09315	4.13566	4.1144	4.56803	3.82004	4.19404	1.98753	2.43516	2.21135	4.78117	5.32288	5.05203	0.981014	0.437715	2.24122
NM_000247	MICA	3.4745	4.02608	3.75029	0.237616	0.466616	0.352116	3.72378	3.46986	3.59682	0.82634	0.686493	0.756417	10.6507	4.75508	2.23986
NM_001177519	MICA	3.4745	4.02608	3.75029	0.237616	0.466616	0.352116	3.72378	3.46986	3.59682	0.82634	0.686493	0.756417	10.6507	4.75508	2.23986
NM_001130928	MEF2A	2.57785	0.113792	1.34582	0.326129	0.655872	0.491001	0.324876	0.315642	0.320259	0.319125	0.204191	0.261658	2.74098	1.22396	2.23943
NM_032332	WDR83	0.984284	1.76174	1.37301	0.542947	1.475	1.00897	1.1162	1.78028	1.44824	3.38696	1.37926	2.38311	1.3608	0.60771	2.23923
NM_001040110	NRF1	2.34583	1.13153	1.73868	1.40105	1.44651	1.42378	1.61799	1.36181	1.4899	3.64525	1.81837	2.73181	1.22117	0.545389	2.23908
NM_012170	FBXO22	8.53342	8.59038	8.5619	6.85449	3.82186	5.33817	3.03652	4.00967	3.52309	4.40513	5.43113	4.91813	1.6039	0.716348	2.23899
NM_005341	ZBTB48	7.49429	9.51159	8.50294	4.86577	4.58672	4.72625	5.26869	5.90735	5.58802	7.35041	6.54041	6.94541	1.79909	0.804563	2.23611
NM_080703	BAG6	4.36225	3.04329	3.70277	3.07975	1.74171	2.41073	2.74909	2.99524	2.87216	4.09872	4.26336	4.18104	1.53595	0.68695	2.2359
NM_198941	SERINC3	11.383	2.37743	6.88021	7.56494	1.79244	4.67869	3.89898	5.07018	4.48458	6.80325	6.82947	6.81636	1.47054	0.657914	2.23516
NM_005733	KIF20A	14.3443	27.1594	20.7519	8.50176	18.2753	13.3885	7.91675	7.67892	7.79784	12.0595	10.4279	11.2437	1.54997	0.693529	2.23491
NM_021075	NDUFV3	24.6348	26.0279	25.3314	4.04613	5.28866	4.66739	11.8983	12.5919	12.2451	5.62484	4.45348	5.03916	5.4273	2.42999	2.23347
NM_001159379	MTHFSD	1.60024	2.70036	2.1503	0.377537	0.746923	0.56223	0.328957	1.22038	0.774668	0.013871	0.890877	0.452374	3.82459	1.71245	2.2334
NM_024735	FBXO31	8.48857	8.0907	8.28964	3.02559	0.849535	1.93756	6.2495	7.36272	6.80611	2.51764	4.58752	3.55258	4.27838	1.91582	2.23318
NM_001171202	UBAP1	3.47801	4.91097	4.19449	2.33625	0.667929	1.50209	1.4538	4.63286	3.04333	2.13797	2.72861	2.43329	2.79244	1.25071	2.23269
NM_001165881	ZNF268	1.42588	0.493237	0.959558	0.0513354	0.884172	0.467754	0.808081	0.724309	0.766195	1.51323	0.152759	0.832995	2.05142	0.919808	2.23027
NM_001167823	BLCAP	0.417046	0.235571	0.326309	0.0719122	0.289204	0.180558	0.120707	0.715405	0.418056	0.942329	0.0888297	0.515579	1.80722	0.810847	2.22881
NM_130436	DYRK1A	1.86614	0.876094	1.37112	1.17528	0.906712	1.041	0.796864	0.948706	0.872785	1.60466	1.34761	1.47613	1.31712	0.591264	2.22764
NM_001146175	ZNF414	9.97086	2.34794	6.1594	1.15007	0.881838	1.01595	7.68236	4.51655	6.09945	2.11395	2.36443	2.23919	6.06268	2.72396	2.22569
NM_001083625	ANKRD12	1.0542	0.727627	0.890914	1.63421	2.22367	1.92894	0.733404	0.160975	0.447189	1.87323	2.43605	2.15464	0.461867	0.207547	2.22536
NR_002949	NUDT16P1	0.00177761	2.31697	1.15937	0.464492	0.223279	0.343886	0.547749	2.29192	1.41983	0.338876	1.53354	0.936208	3.37139	1.51658	2.22302
NM_025204	TRABD	23.0809	20.674	21.8774	8.16555	7.30174	7.73364	15.6123	13.7114	14.6618	13.0971	9.94322	11.5202	2.82887	1.27271	2.22271
NR_034169	LOC728066	48.504	46.3207	47.4124	3.36885	2.58675	2.9778	39.143	47.6799	43.4115	6.20434	5.9109	6.05762	15.9219	7.16642	2.22174
NM_001025370	VEGFA	10.7766	8.21001	9.4933	5.85837	4.06744	4.96291	12.2156	5.54592	8.88076	11.5011	9.12644	10.3138	1.91285	0.861059	2.22151
NM_001171628	VEGFA	10.7766	8.21001	9.4933	5.85837	4.06744	4.96291	12.2156	5.54592	8.88076	11.5011	9.12644	10.3138	1.91285	0.861059	2.22151
NM_005984	SLC25A1	21.97	35.7782	28.8741	7.68799	4.47097	6.07948	36.738	18.2698	27.5039	16.9031	8.82066	12.8619	4.74944	2.1384	2.22102
NM_001542	IGSF3	0.886312	0.676047	0.781179	0.826275	0.882967	0.854621	0.492249	0.400515	0.446382	1.40581	0.763074	1.08444	0.914065	0.411624	2.22063
NM_001085366	ZNF655	6.85711	7.61432	7.23571	2.282	0.474318	1.37816	5.49658	4.13886	4.81772	2.95816	1.11376	2.03596	5.25028	2.36631	2.21876
NM_182471	PKM2	3.17456	13.097	8.13578	6.36856	13.6026	9.98558	3.2226	2.3935	2.80805	6.56555	8.72733	7.64644	0.814753	0.367236	2.21861
NM_001022	RPS19	362.084	356.172	359.128	411.354	395.094	403.224	130.263	189.22	159.742	407.438	387.911	397.674	0.890641	0.401689	2.21724
NM_032996	CASP9	5.85485	1.4569	3.65587	0.239978	1.34726	0.793619	4.49204	4.0006	4.24632	2.93417	1.15169	2.04293	4.60659	2.07854	2.21626
NM_001170755	NBPF15	1.04672	1.06683	1.05678	0.905714	1.93742	1.42157	1.06556	0.778451	0.922006	2.60977	2.88663	2.7482	0.743387	0.335494	2.2158
NM_005679	TAF1C	1.80791	1.95722	1.88257	0.966716	0.93926	0.952988	1.62286	1.11485	1.36885	1.52845	1.54201	1.53523	1.97543	0.891629	2.21553
NM_020714	ZNF490	0.853468	1.14953	1.0015	1.06603	0.894187	0.980109	0.577154	0.417219	0.497186	1.12727	1.02706	1.07716	1.02182	0.461569	2.2138
NM_014507	MCAT	1.20271	3.4688	2.33575	0.502586	0.778709	0.640648	0.930715	2.05704	1.49388	0.431746	1.38219	0.906968	3.64593	1.64711	2.21353
NM_001135745	ALS2	3.67183	4.23471	3.95327	1.68192	2.09433	1.88813	3.20144	2.86695	3.03419	3.93428	2.48043	3.20736	2.09375	0.946012	2.21324
NM_001130702	BSCL2	0.694509	1.84634	1.27042	0.0386007	0.539832	0.289216	2.39549	2.72022	2.55785	0.801953	1.77523	1.28859	4.39264	1.985	2.21292
NM_001142462	OSR2	2.33719	2.12574	2.23147	2.03972	0.576245	1.30798	1.58232	1.41412	1.49822	1.68738	2.19794	1.94266	1.70604	0.771221	2.21212
NM_032878	ALKBH6	5.85966	10.7465	8.30308	5.83274	7.74539	6.78907	5.1264	4.23844	4.68242	9.42312	7.51275	8.46794	1.22301	0.552959	2.21175
NM_018670	MESP1	5.07605	5.82454	5.4503	0.515272	0.703884	0.609578	3.61128	4.48327	4.04727	1.16202	0.839976	1.001	8.9411	4.04324	2.21137
NM_001042552	TATDN3	1.67307	3.17152	2.4223	0.836174	0.59877	0.717472	2.03828	0.855317	1.4468	0.975895	0.918138	0.947016	3.37615	1.52774	2.20989
NM_001198953	ZFYVE21	4.664	3.09598	3.87999	0.79551	0.336707	0.566109	1.81184	3.97378	2.89281	0.544992	1.3193	0.932146	6.85379	3.10339	2.20849
NR_023350	COPB2	4.82545	6.40926	5.61735	4.08357	5.88384	4.98371	3.26465	2.93608	3.10037	6.98812	5.14218	6.06515	1.12714	0.511177	2.205
NM_001628	AKR1B1	110.318	100.284	105.301	43.6241	52.4603	48.0422	39.4088	47.317	43.3629	42.4978	44.6252	43.5615	2.19184	0.995441	2.20188
NM_001146274	TCF7L2	2.35925	1.58752	1.97338	1.07961	1.59902	1.33932	0.680736	0.60462	0.642678	1.56224	0.357677	0.959959	1.47343	0.669485	2.20084
NM_001142470	C6orf203	1.57433	3.02389	2.29911	0.512954	2.31808	1.41552	2.04668	1.22562	1.63615	2.55827	1.87545	2.21686	1.62422	0.738048	2.20069
NM_001130862	RAD51AP1	1.86382	2.01579	1.93981	0.0427113	1.49867	0.770691	1.63258	1.05764	1.34511	1.59929	0.752325	1.17581	2.51697	1.14399	2.20017
NM_003782	B3GALT4	1.23474	2.58062	1.90768	0.760988	0.592925	0.676956	1.2846	1.07787	1.18124	1.16491	0.675402	0.920156	2.81802	1.28373	2.19518
NM_001077419	TMEM231	0.634543	0.0745834	0.354563	0.0836326	0.0255708	0.0546017	0.00568221	0.787112	0.396397	0.208674	0.0591529	0.133913	6.49363	2.9601	2.19372
NM_000535	PMS2	6.84547	10.1252	8.48533	7.55294	10.9141	9.23352	5.75543	4.11729	4.93636	9.81002	13.7574	11.7837	0.918971	0.418914	2.1937
NM_001199779	PSMB2	1.78519	0.498733	1.14196	0.300657	0.61529	0.457974	0.253437	1.5142	0.883819	0.820314	0.734567	0.77744	2.49351	1.13683	2.19339
NM_001010938	TNK2	2.76391	3.80252	3.28322	2.75738	2.59529	2.67633	2.62311	1.13091	1.87701	4.35786	2.34982	3.35384	1.22676	0.55966	2.19197
NM_014447	ARFIP1	1.7872	2.07558	1.93139	2.14585	3.05883	2.60234	0.490319	1.1169	0.803609	2.50078	2.24589	2.37333	0.742174	0.338599	2.1919
NM_001167741	MTX3	0.510512	0.115392	0.312952	0.295366	0.820531	0.557948	0.0956622	0.395773	0.245718	0.770471	1.14922	0.959845	0.560898	0.255997	2.19103
NM_213611	SLC25A3	8.29591	11.8778	10.0869	7.01452	8.88692	7.95072	5.27024	5.03906	5.15465	9.46794	8.33457	8.90125	1.26867	0.579092	2.19079
NM_001018025	MTCP1	4.6925	4.82762	4.76006	2.18023	1.9963	2.08826	2.2872	2.40179	2.3445	2.55734	1.94869	2.25301	2.27943	1.0406	2.19049
NM_000368	TSC1	1.68537	1.14404	1.41471	1.10506	1.83337	1.46921	0.492282	1.50812	1.0002	2.38519	2.16336	2.27428	0.962899	0.439789	2.18946
NR_026650	BPHL	1.69234	2.24032	1.96633	1.94985	3.14979	2.54982	0.380696	1.97801	1.17935	2.78254	3.90747	3.34501	0.771164	0.352571	2.18726
NM_001142602	SPHK1	1.00899	0.112137	0.560563	0.955167	0.662451	0.808809	0.00295826	0.992478	0.497718	0.763807	2.37691	1.57036	0.693073	0.316946	2.18673
NM_001204112	BCL2L11	0.487176	0.336542	0.411859	0.0190492	0.0570863	0.0380677	0.688486	0.455239	0.571863	0.15145	0.0797082	0.115579	10.8191	4.9478	2.18665
NM_005658	TRAF1	0.310012	0.416368	0.36319	0.172948	0.98945	0.581199	1.09852	0.581046	0.839783	3.02416	2.85128	2.93772	0.624898	0.285862	2.18601
NM_001146278	NCEH1	3.79832	3.30209	3.55021	0.522003	0.51041	0.516207	1.13056	3.0081	2.06933	0.205525	1.10972	0.657622	6.87749	3.14668	2.18563
NM_017900	AURKAIP1	13.8065	13.7025	13.7545	15.9867	14.4119	15.1993	10.7428	8.23378	9.48829	24.3572	21.4457	22.9014	0.904943	0.41431	2.18422
NR_024186	C7orf49	10.9662	12.0671	11.5167	7.94819	7.79417	7.87118	4.28556	4.6049	4.44523	7.13401	6.13172	6.63286	1.46314	0.670182	2.1832
NM_001035507	AGBL5	29.5016	31.0249	30.2632	16.3495	16.2295	16.2895	12.5864	10.7746	11.6805	14.4235	13.0221	13.7228	1.85784	0.851175	2.18268
NM_004639	BAG6	3.44383	1.91712	2.68047	3.0626	1.1836	2.1231	1.84958	2.36467	2.10712	4.38351	2.90196	3.64274	1.26253	0.578446	2.18262
NM_001024628	NRP1	0.0141987	1.06848	0.541339	0.700847	1.38125	1.04105	0.644229	0.828553	0.736391	3.3326	2.84797	3.09028	0.519994	0.238292	2.18217
NM_001098520	HTATIP2	197.521	145.369	171.445	14.1159	19.9017	17.0088	83.4452	118.471	100.958	21.0098	22.6779	21.8438	10.0798	4.62181	2.18092
NM_203488	ACYP1	13.4486	8.96797	11.2083	2.81037	4.39195	3.60116	3.14155	8.1213	5.63143	4.87463	3.00995	3.94229	3.11241	1.42847	2.17885
NM_001006607	LRRC37A2	0.428563	0.561944	0.495254	1.01935	0.719436	0.869393	0.349604	0.430811	0.390208	1.55516	1.42899	1.49208	0.569654	0.26152	2.17824
NM_024065	PDCL3	55.5141	49.9091	52.7116	43.7561	50.9714	47.3638	19.7695	21.5257	20.6476	40.4043	40.2411	40.3227	1.11291	0.512059	2.1734
NM_001110199	SRRM3	1.87159	1.5379	1.70474	0.946446	0.905021	0.925733	1.08591	0.770818	0.928364	1.22243	0.967502	1.09497	1.84151	0.847847	2.17198
NM_001160367	CDK10	0.709299	0.120087	0.414693	1.98953	0.368878	1.1792	0.00350633	1.05816	0.530833	3.13556	3.41582	3.27569	0.351672	0.162052	2.17011
NM_001195798	LDLR	4.77834	6.67928	5.72881	1.69865	2.13284	1.91574	2.38493	4.22409	3.30451	2.86893	1.925	2.39697	2.99038	1.37862	2.16911
NM_001025243	IRAK1	41.7607	40.6204	41.1906	29.609	35.6099	32.6095	18.4029	22.7405	20.5717	33.8385	36.8139	35.3262	1.26315	0.582335	2.16911
NM_001102367	C14orf159	0.051762	1.83299	0.942376	0.746841	0.225846	0.486343	0.768471	0.540634	0.654552	0.836566	0.627605	0.732085	1.93768	0.894093	2.1672
NM_001145078	ZNF805	0.42996	0.212899	0.32143	0.505164	0.354265	0.429714	0.418303	0.226524	0.322414	1.01737	0.850542	0.933956	0.748007	0.345213	2.1668
NM_152285	ARRDC1	17.0442	18.4541	17.7492	5.03148	5.8008	5.41614	11.351	9.70433	10.5277	8.06567	5.85346	6.95957	3.27708	1.51269	2.1664
NM_001173466	AAAS	1.24392	3.55685	2.40038	1.57965	1.59118	1.58542	2.28279	2.35639	2.31959	1.45018	5.18774	3.31896	1.51404	0.698891	2.16635
NR_036680	DPY19L1P1	5.84052	5.7219	5.78121	2.06976	1.72102	1.89539	3.9876	4.07878	4.03319	2.26003	3.46573	2.86288	3.05014	1.40879	2.16508
NM_000156	GAMT	2.62354	2.94669	2.78512	4.73995	5.42276	5.08136	1.08668	1.47692	1.2818	5.42067	4.70582	5.06325	0.548105	0.253158	2.16507
NM_003550	MAD1L1	2.06155	2.22663	2.14409	3.28997	4.87143	4.0807	0.589585	1.43113	1.01036	4.85	3.47661	4.1633	0.525422	0.242682	2.16507
NR_015380	A1BG-AS1	1.23914	2.23962	1.73938	1.34069	1.02056	1.18063	0.964435	0.846565	0.9055	1.33866	1.32023	1.32944	1.47327	0.681111	2.16304
NM_003634	NIPSNAP1	4.06251	11.9781	8.02031	4.58046	7.89999	6.24023	5.43085	2.84071	4.13578	8.20187	5.70855	6.95521	1.28526	0.594631	2.16144
NM_033626	CCDC120	1.59987	2.25713	1.9285	0.524949	1.19008	0.857514	1.78367	1.26546	1.52456	0.804674	2.12447	1.46457	2.24894	1.04096	2.16044
NM_002168	IDH2	59.7314	89.2305	74.481	24.6574	37.4857	31.0716	43.323	30.1656	36.7443	38.8608	27.3005	33.0806	2.39708	1.11075	2.15807
NM_006766	MYST3	0.508466	0.827195	0.66783	0.973381	2.18964	1.58151	0.197921	0.536566	0.367244	2.00433	1.74928	1.87681	0.422274	0.195675	2.15804
NM_182603	ANKRD42	1.42198	3.11347	2.26772	2.03655	1.95096	1.99376	0.845369	1.41865	1.13201	2.44354	1.84137	2.14245	1.13741	0.52837	2.15268
NM_001039457	ATP6V0B	2.8028	1.1757	1.98925	2.10032	3.34716	2.72374	0.822954	1.57506	1.19901	2.17076	4.8939	3.53233	0.730338	0.339438	2.15161
NM_001079811	GLB1	5.67634	3.47247	4.5744	2.29014	2.6507	2.47042	3.1288	3.33047	3.22964	2.80789	4.69593	3.75191	1.85167	0.860798	2.15111
NM_177433	MAGED2	10.7321	8.67055	9.70133	6.28707	6.47632	6.3817	2.79995	8.02033	5.41014	6.55436	8.75343	7.6539	1.52018	0.706848	2.15065
NM_207413	FAM150A	1.33333	1.23852	1.28592	0.146089	0.232825	0.189457	1.73396	1.24153	1.48774	0.733786	0.20838	0.471083	6.78742	3.15814	2.14919
NM_001135820	TMEM2	0.93785	1.52562	1.23174	0.168258	0.263918	0.216088	1.34039	1.72949	1.53494	0.824497	0.332809	0.578653	5.70015	2.65261	2.14889
NM_015517	HINFP	12.0547	1.00288	6.52879	1.89029	1.96515	1.92772	6.50667	4.90619	5.70643	3.9548	3.28556	3.62018	3.38679	1.57628	2.14859
NM_001135770	PVR	4.37947	3.93993	4.1597	0.600144	2.20718	1.40366	4.86504	5.92795	5.39649	4.845	2.97537	3.91018	2.96346	1.38011	2.14726
NM_001136224	RCOR3	4.19759	1.57939	2.88849	1.57432	1.28548	1.4299	0.858901	2.21268	1.53579	2.76233	0.498262	1.6303	2.02006	0.942032	2.14437
NM_080875	MIB2	0.472272	0.0431329	0.257702	0.395519	0.345397	0.370458	0.0105823	0.445192	0.227887	0.615775	0.787849	0.701812	0.695632	0.324713	2.1423
NM_019863	F8	6.01106	7.24041	6.62573	4.81076	6.4654	5.63808	3.119	2.01185	2.56543	5.16748	4.18084	4.67416	1.17518	0.548853	2.14115
NM_001146258	PIP4K2C	0.463472	2.38047	1.42197	1.26685	1.35444	1.31065	0.304372	0.759127	0.531749	1.38063	0.715581	1.04811	1.08494	0.507343	2.13847
NM_001042601	TTC14	0.167276	0.807739	0.487507	1.73778	2.25031	1.99404	0.601911	0.294822	0.448367	3.83211	4.00687	3.91949	0.244482	0.114394	2.13719
NM_001170718	BCAR1	6.07226	7.38227	6.72727	5.01763	3.96056	4.48909	2.24933	6.68321	4.46627	5.39665	7.32133	6.35899	1.49858	0.702355	2.13365
NM_001127487	FLNC	1.98129	0.625123	1.30321	2.94547	1.22356	2.08451	0.575446	0.857934	0.71669	1.95356	2.93761	2.44558	0.625185	0.293055	2.13334
NR_003265	SDHAP2	1.35599	1.33175	1.34387	1.81903	1.7102	1.76462	0.772728	1.39542	1.08407	3.1026	2.97061	3.0366	0.761566	0.357002	2.13323
NM_002820	PTHLH	2.53514	1.16808	1.85161	1.26935	0.402671	0.83601	0.600507	1.38049	0.990498	0.315468	1.58993	0.952699	2.21482	1.03968	2.13029
NM_001125	ADPRH	5.19587	5.90414	5.55001	3.05927	2.88044	2.96985	2.20425	2.64217	2.42321	2.81983	2.69628	2.75805	1.86878	0.878594	2.12701
NM_001204468	RBM10	1.74756	2.30122	2.02439	3.16122	2.77439	2.96781	0.889312	1.42216	1.15574	5.24934	1.95733	3.60333	0.682117	0.320741	2.12669
NM_001130709	RUFY3	4.80181	4.47441	4.63811	0.975826	1.38875	1.18229	2.79709	3.64464	3.22086	1.75384	1.73813	1.74599	3.923	1.84473	2.1266
NM_001571	IRF3	1.9398	7.93813	4.93896	2.81382	5.85802	4.33592	5.06136	1.90696	3.48416	8.28953	4.71839	6.50396	1.13908	0.535698	2.12635
NM_016282	AK3	1.37824	0.422056	0.900148	0.281722	0.560872	0.421297	1.18292	1.50446	1.34369	1.57181	1.10249	1.33715	2.13661	1.00489	2.12621
NM_001127662	GSN	11.6683	11.3541	11.5112	19.3948	17.511	18.4529	7.50856	6.70371	7.10614	27.0178	21.4201	24.2189	0.623815	0.293412	2.12607
NM_001083314	CHMP1A	0.782738	2.04897	1.41585	2.66657	1.30957	1.98807	0.311628	1.69823	1.00493	3.27128	2.7268	2.99904	0.712175	0.335084	2.12537
NM_001191036	C8orf83	0.263662	1.71012	0.986891	0.0109363	0.0529975	0.0319669	0.109476	0.479601	0.294538	0.0061291	0.0343852	0.0202571	30.8723	14.54	2.12327
NM_018446	GLT8D1	2.64794	4.30267	3.47531	3.8814	3.5331	3.70725	1.91871	1.41039	1.66455	4.22705	3.31041	3.76873	0.937435	0.441674	2.12246
NM_198440	DERL3	0.431805	0.226611	0.329208	0.34473	0.170539	0.257634	0.649713	0.494175	0.571944	1.08132	0.818401	0.94986	1.27781	0.602135	2.12213
NM_000248	MITF	0.00356665	0.783865	0.393716	0.180563	0.768018	0.474291	0.000823641	0.305134	0.152979	0.621136	0.159854	0.390495	0.830115	0.391756	2.11896
NM_001142279	RNASEH2B	6.11507	3.47516	4.79512	2.68519	1.92265	2.30392	3.71277	3.98752	3.85014	4.22857	3.60132	3.91495	2.08129	0.983448	2.11631
NM_007040	HNRNPUL1	12.5981	10.7359	11.667	11.2723	13.635	12.4536	8.17823	10.1876	9.18291	21.0037	20.4729	20.7383	0.936834	0.4428	2.11571
NM_001166359	SHMT2	4.49206	4.03483	4.26345	7.95232	1.58141	4.76687	2.14038	2.09014	2.11526	4.43114	5.57359	5.00237	0.894392	0.422852	2.11514
NM_001024401	SBK1	0.660286	0.774738	0.717512	0.342689	0.473329	0.408009	0.569443	0.436848	0.503146	0.639333	0.570276	0.604804	1.75857	0.831914	2.11388
NM_001204142	MBD1	1.24282	1.85828	1.55055	0.585649	0.169027	0.377338	1.67455	1.98854	1.83154	0.822289	1.06195	0.942119	4.10918	1.94407	2.1137
NM_152244	SNX11	4.26768	9.77446	7.02107	1.72461	0.746854	1.23573	5.13205	3.45411	4.29308	2.05829	1.13581	1.59705	5.68171	2.68813	2.11363
NM_001136218	TMEM51	24.3161	14.7981	19.5571	2.88763	3.86581	3.37672	16.2836	19.4491	17.8664	6.82532	6.19883	6.51207	5.79174	2.74357	2.11102
NM_199249	C19orf48	2.32596	1.82177	2.07386	0.605372	1.10358	0.854476	1.81782	1.62469	1.72125	1.52661	1.46577	1.49619	2.42706	1.15043	2.10971
NM_001170640	CDK20	0.850263	2.07668	1.46347	1.4254	0.133527	0.779463	1.57521	0.669879	1.12254	1.7673	0.749133	1.25822	1.87754	0.892171	2.10446
NM_001102603	ZNF160	1.19997	2.63337	1.91667	1.37194	3.23476	2.30335	1.43112	0.638109	1.03461	3.32926	1.90014	2.6147	0.832123	0.395691	2.10296
NM_001037305	THYN1	7.43918	23.9047	15.6719	6.99423	7.8299	7.41207	8.49323	4.75688	6.62505	8.21092	4.96622	6.58857	2.11438	1.00554	2.10274
NM_182666	UBE2E1	2.3127	0.000601679	1.15665	1.05652	2.97234	2.01443	0.000466872	0.998155	0.499311	1.35683	2.29945	1.82814	0.574183	0.273125	2.10227
NM_144987	U2AF1L4	4.31308	5.00798	4.66053	6.22551	3.28847	4.75699	3.33135	3.17941	3.25538	7.3778	6.58942	6.98361	0.979722	0.466146	2.10175
NM_015676	C14orf109	15.9349	6.86775	11.4013	7.50926	7.88707	7.69816	6.70723	2.94862	4.82793	6.03486	7.66067	6.84776	1.48104	0.705037	2.10066
NM_001193316	VIPAR	2.13773	1.64589	1.89181	0.735818	0.628842	0.68233	0.912812	3.95214	2.43248	2.18322	1.50126	1.84224	2.77257	1.32039	2.09981
NM_032641	SPSB2	3.80841	4.42629	4.11735	0.281865	2.52861	1.40524	5.00848	3.1802	4.09434	3.10367	2.76338	2.93353	2.93	1.39571	2.0993
NM_019594	LRRC8A	21.562	15.2547	18.4083	3.28381	3.00802	3.14592	15.6203	13.2831	14.4517	5.61038	4.75736	5.18387	5.85151	2.78782	2.09895
NM_005522	HOXA1	32.8516	44.1529	38.5023	1.23314	1.48544	1.35929	31.6592	30.4911	31.0752	2.18127	2.42278	2.30202	28.3253	13.499	2.09832
NR_037649	CCNT2	0.985283	1.01799	1.00164	0.134073	0.214721	0.174397	0.783456	0.4315	0.607478	0.247794	0.195951	0.221872	5.74343	2.73796	2.0977
NM_001080423	GRIP2	0.328818	0.517915	0.423366	0.517	0.676134	0.596567	0.221055	0.213109	0.217082	0.698263	0.585037	0.64165	0.709671	0.338318	2.09764
NM_001127399	YPEL5	4.38967	2.61312	3.50139	1.84118	2.86035	2.35076	0.508631	1.54905	1.02884	1.06367	1.83163	1.44765	1.48947	0.710697	2.09579
NM_021831	AGBL5	7.66899	5.41611	6.54255	3.73997	4.71885	4.22941	3.16088	4.01472	3.5878	4.05442	5.66116	4.85779	1.54692	0.738566	2.09449
NR_033677	DDX49	1.86833	5.98874	3.92854	4.44599	0.825617	2.6358	1.49885	5.04706	3.27296	5.61316	3.58123	4.5972	1.49045	0.711946	2.09349
NM_153818	PEX10	0.0176924	1.87788	0.947786	0.676238	1.29574	0.985989	0.00496095	0.992798	0.498879	1.17101	1.00151	1.08626	0.961254	0.459263	2.09303
NR_027467	LIMS3	1.22265	1.01708	1.11986	0.662907	0.446896	0.554902	0.942635	0.953954	0.948295	0.848195	1.11864	0.983418	2.01813	0.964285	2.09288
NR_038099.1	LOC100288695	1.22265	1.01708	1.11986	0.662907	0.446896	0.554902	0.942635	0.953954	0.948295	0.848195	1.11864	0.983418	2.01813	0.964285	2.09288
NM_022911	SLC26A6	9.91082	14.4228	12.1668	0.336357	1.1334	0.734878	7.88285	6.40971	7.14628	1.39197	0.414081	0.903025	16.5562	7.91371	2.09209
NM_001236	CBR3	3.74421	4.34745	4.04583	1.76916	2.28832	2.02874	2.43462	2.28795	2.36128	2.31816	2.63323	2.47569	1.99426	0.953787	2.09088
NM_176792	MRPL43	1.7637	3.45562	2.60966	0.906942	1.17922	1.04308	1.66565	1.71894	1.6923	1.10304	1.72538	1.41421	2.50188	1.19664	2.09076
NM_001003789	RABL2B	2.93894	1.66818	2.30356	2.66452	0.542944	1.60373	0.850857	2.45062	1.65074	2.5586	2.24668	2.40264	1.43637	0.687052	2.09063
NM_020320	RARS2	38.2569	42.4854	40.3712	14.2403	19.0489	16.6446	18.1767	19.5748	18.8758	16.4161	16.1166	16.2663	2.42548	1.16042	2.09018
NM_032811	TBRG1	4.97228	3.72157	4.34692	2.33473	2.16892	2.25183	1.83348	4.78973	3.3116	3.19849	3.97146	3.58498	1.9304	0.923746	2.08975
NM_001083613	TMEM219	30.3763	14.7586	22.5675	33.6022	29.6212	31.6117	14.8282	10.2918	12.56	36.4014	37.1108	36.7561	0.713895	0.341712	2.08917
NM_002543	OLR1	1.32836	1.17858	1.25347	0.483579	0.0474841	0.265532	1.18987	1.52831	1.35909	0.750474	0.450826	0.60065	4.72061	2.2627	2.08627
NM_003000	SDHB	249.995	253.54	251.767	99.4299	118.262	108.846	98.834	120.729	109.781	100.238	97.6762	98.9571	2.31306	1.10938	2.085
NM_003202	TCF7	2.4383	2.95234	2.69532	1.42913	3.27251	2.35082	0.659402	2.07183	1.36562	2.9971	1.96956	2.48333	1.14654	0.549913	2.08496
NM_182739	NDUFB6	0.911835	3.20236	2.0571	2.2902	2.49369	2.39194	0.68425	1.81783	1.25104	2.95861	3.10634	3.03247	0.86001	0.412548	2.08463
NM_032689	ZNF607	3.74515	4.16466	3.95491	1.03487	1.29509	1.16498	2.43108	3.14305	2.78707	2.3706	1.04932	1.70996	3.39483	1.6299	2.08284
NM_182688	UBE2G2	1.65736	3.21882	2.43809	1.22422	1.33328	1.27875	0.886102	0.878827	0.882464	1.56447	0.362657	0.963564	1.90662	0.915834	2.08184
NM_017920	URGCP	1.38791	2.58153	1.98472	0.910259	0.95988	0.935069	0.705694	1.52264	1.11417	1.41316	0.772307	1.09273	2.12254	1.01961	2.08171
NM_007367	RALY	3.41923	9.59188	6.50556	8.66332	8.74618	8.70475	4.38556	2.15055	3.26805	10.7886	7.41652	9.10256	0.747357	0.359026	2.08162
NM_001102396	SIKE1	1.50994	0.974432	1.24219	0.295624	0.173152	0.234388	0.876609	1.26742	1.07201	0.437975	0.404061	0.421018	5.2997	2.54624	2.08138
NM_001185092	NIT1	1.34272	0.558703	0.950711	1.5405	0.993218	1.26686	0.481348	0.820295	0.650821	1.82363	1.78625	1.80494	0.750448	0.360578	2.08124
NM_006851	GLIPR1	6.35303	4.79812	5.57558	4.4973	4.93573	4.71652	2.24554	2.30003	2.27278	3.97978	4.02054	4.00016	1.18214	0.568174	2.08059
NM_001111018	NAV2	0.458312	1.75776	1.10804	1.49799	1.80064	1.64932	0.571135	0.796159	0.683647	1.9758	2.25603	2.11592	0.671816	0.323098	2.0793
NM_016424	LUC7L3	1.09139	2.16163	1.62651	7.29269	10.1565	8.7246	1.56542	1.21934	1.39238	15.8222	15.2332	15.5277	0.186428	0.0896707	2.07903
NM_001080975	REPS2	1.10272	1.30448	1.2036	1.08744	0.276336	0.681888	1.47398	0.583787	1.02888	1.0568	1.36651	1.21165	1.7651	0.849155	2.07865
NM_001123383	BCOR	0.66652	1.12051	0.893515	1.34542	0.878809	1.11211	0.203921	0.404659	0.30429	0.699702	0.874322	0.787012	0.803438	0.38664	2.078
NM_001082959	SCARB1	18.3326	22.2444	20.2885	9.91939	8.62578	9.27258	12.8806	6.65179	9.76619	11.1777	7.34925	9.26347	2.18801	1.05427	2.07538
NM_018419	SOX18	1.62798	1.4177	1.52284	1.60535	1.49244	1.54889	0.714535	1.06586	0.890197	2.08786	1.66969	1.87878	0.983178	0.473818	2.07501
NM_001015882	DNAJC25	3.22731	2.98105	3.10418	4.6136	2.59487	3.60424	2.2162	1.73697	1.97659	4.99381	4.51916	4.75648	0.861259	0.415556	2.07255
NR_024415	OBFC2A	15.6176	13.8724	14.745	0.722657	0.547849	0.635253	16.6717	12.5677	14.6197	1.53967	1.0706	1.30513	23.2112	11.2017	2.07212
NM_015916	CALHM2	1.95751	1.64533	1.80142	1.20043	0.748892	0.974661	0.973572	0.731374	0.852473	0.745127	1.16445	0.954789	1.84825	0.89284	2.07008
NR_034010	SNHG8	7.35486	6.8412	7.09803	5.35632	3.21136	4.28384	8.43349	10.6419	9.53769	13.5146	10.2951	11.9048	1.65693	0.80116	2.06816
NM_015263	DMXL2	0.781808	0.920683	0.851245	0.902237	2.07963	1.49093	0.378213	0.306665	0.342439	1.33407	1.14609	1.24008	0.570948	0.276143	2.06758
NM_003068	SNAI2	1.97419	2.06303	2.01861	0.730029	0.646367	0.688198	1.15532	1.66592	1.41062	0.407427	1.58124	0.994333	2.93318	1.41866	2.06757
NR_026680	MGC57346	5.2945	6.80069	6.0476	1.89536	2.38352	2.13944	3.73032	3.22312	3.47672	2.96234	2.12099	2.54167	2.82672	1.36789	2.06648
NM_001134832	AHI1	0.870857	1.31898	1.09492	1.84971	2.84616	2.34793	0.662658	0.464198	0.563428	2.84626	2.14401	2.49514	0.466333	0.225811	2.06515
NM_052902	STK11IP	9.58701	11.1428	10.3649	2.16154	2.75086	2.4562	6.50322	7.73815	7.12068	3.71562	3.2526	3.48411	4.21989	2.04376	2.06477
NM_206955	PRAME	14.1365	14.3381	14.2373	2.01525	5.36996	3.6926	8.31905	6.08983	7.20444	3.31174	4.40444	3.85809	3.85562	1.86736	2.06475
NM_003259	ICAM5	0.809041	1.44934	1.12919	1.59559	1.30173	1.44866	0.946922	0.72643	0.836676	2.37162	2.05918	2.2154	0.779472	0.377664	2.06393
NM_002419	MAP3K11	30.9286	37.6818	34.3052	23.8914	24.1632	24.0273	18.867	18.8866	18.8768	29.099	25.4735	27.2863	1.42776	0.691806	2.06381
NM_001130924	TMEM201	8.94415	8.00762	8.47588	3.62663	2.83959	3.23311	5.46574	4.89112	5.17843	3.95705	4.17649	4.06677	2.62159	1.27335	2.05881
NM_001167608	RHBDD1	1.3329	1.6193	1.4761	2.41659	2.65338	2.53498	0.521898	0.852662	0.68728	1.52646	3.3212	2.42383	0.582291	0.283551	2.05357
NR_033129	ALG13	0.45519	1.1212	0.788195	0.743599	0.223505	0.483552	0.280988	0.708837	0.494913	0.529353	0.716495	0.622924	1.63001	0.794499	2.05162
NM_001076683	UBTF	5.54278	5.77186	5.65732	4.13235	7.176	5.65418	4.10598	1.5786	2.84229	5.97118	5.68421	5.8277	1.00056	0.487721	2.05149
NM_024072	DDX54	4.24152	5.44259	4.84206	9.39473	7.63155	8.51314	2.11918	2.59758	2.35838	9.47538	7.53579	8.50558	0.568774	0.277274	2.05131
NM_001199196	ARMC6	0.870795	3.70206	2.28643	4.08437	4.63652	4.36045	0.928362	1.75409	1.34123	6.58795	3.90551	5.24673	0.524356	0.255631	2.05123
NR_002158	OR2A20P	4.36196	3.08952	3.72574	2.46696	1.7189	2.09293	3.07101	2.4834	2.7772	2.59649	3.79599	3.19624	1.78016	0.868898	2.04875
NR_002158.1	OR2A20P	4.36196	3.08952	3.72574	2.46696	1.7189	2.09293	3.07101	2.4834	2.7772	2.59649	3.79599	3.19624	1.78016	0.868898	2.04875
NM_001142426	MORF4L2	11.7887	15.2414	13.5151	2.26699	2.71248	2.48973	17.7559	15.2707	16.5133	6.73741	5.72413	6.23077	5.42831	2.65028	2.0482
NM_006070	TFG	47.5754	27.3946	37.485	17.452	13.1703	15.3112	28.106	21.3855	24.7458	21.7833	19.6005	20.6919	2.44822	1.19591	2.04715
NM_031206	LAS1L	1.84183	2.62776	2.2348	0.955693	1.50633	1.23101	1.30328	1.22291	1.26309	1.8278	1.02082	1.42431	1.81541	0.886812	2.04712
NM_018538	ERMAP	1.61127	2.53479	2.07303	1.56713	4.16665	2.86689	0.292876	1.96902	1.13095	3.19443	3.20728	3.20085	0.723094	0.353327	2.04653
NM_001003700	RREB1	1.70509	0.880114	1.2926	0.186896	0.635055	0.410976	0.652818	0.364605	0.508711	0.429208	0.232797	0.331002	3.1452	1.53688	2.04649
NM_001099754	SYBU	9.21861	7.9878	8.6032	4.47535	2.40271	3.43903	4.65254	5.87594	5.26424	3.55029	5.06171	4.306	2.50164	1.22254	2.04627
NM_144641	PPM1M	4.27255	5.6581	4.96532	1.33912	1.08569	1.2124	2.16982	3.02454	2.59718	1.69457	0.9003	1.29743	4.09543	2.00178	2.0459
NM_153006	NAGS	2.84671	3.84976	3.34823	0.825628	1.09652	0.961074	1.37194	1.81261	1.59227	0.770161	1.09916	0.93466	3.48385	1.70359	2.04501
NM_198055	MZF1	2.07664	1.01379	1.54521	3.05428	0.804556	1.92942	1.0138	1.68649	1.35014	3.003	3.88853	3.44576	0.800871	0.391827	2.04394
NM_032174	TOMM40L	7.90319	13.4489	10.676	1.88446	2.57908	2.23177	5.61071	4.47875	5.04473	1.971	2.33869	2.15484	4.78367	2.34111	2.04333
NM_138465	GLI4	4.13359	6.29944	5.21651	2.67496	2.97743	2.8262	4.03171	2.25526	3.14349	3.93025	3.02821	3.47923	1.84577	0.9035	2.04291
NM_001040619	ATF3	1.81106	0.000670162	0.905865	0.568222	1.24336	0.905791	1.9229	0.58106	1.25198	3.93734	1.17251	2.55492	1.00008	0.490026	2.04087
NM_001025580	AMMECR1	2.42173	2.93221	2.67697	1.5547	0.82507	1.18988	1.85931	1.8383	1.84881	2.82245	0.52329	1.67287	2.24977	1.10517	2.03568
NM_001146032	FCHO2	0.670326	2.04972	1.36002	0.472398	0.307716	0.390057	0.502177	2.86207	1.68212	1.5822	0.380459	0.981329	3.48673	1.71413	2.03411
NM_017575	SMG6	1.03718	2.41772	1.72745	2.60768	2.67107	2.63938	1.032	1.1154	1.0737	3.14126	3.53205	3.33665	0.654492	0.321789	2.03391
NM_001080472	FITM2	4.52718	7.06484	5.79601	6.24996	6.45071	6.35033	2.82599	4.5527	3.68934	7.43174	8.99978	8.21576	0.912709	0.449057	2.0325
NM_001006944	RPS6KA4	0.772361	1.05648	0.914421	0.17714	0.31373	0.245435	2.89908	1.50845	2.20377	1.29857	1.10282	1.2007	3.72571	1.83541	2.02991
NM_130836	OPA1	0.653447	2.9278	1.79062	1.39935	2.42372	1.91153	3.18818	0.967555	2.07787	4.95913	4.04105	4.50009	0.936746	0.461739	2.02874
NM_018226	RNPEPL1	54.0334	54.6229	54.3282	15.5029	14.213	14.8579	30.4548	26.2537	28.3543	16.2693	15.1733	15.7213	3.6565	1.80356	2.02739
NM_001135054	SIGIRR	0.182087	6.48343	3.33276	1.35884	4.13961	2.74923	1.66486	2.51163	2.08824	4.01354	2.96379	3.48867	1.21225	0.59858	2.02522
NM_001131009	PTPN12	2.85286	2.63901	2.74594	0.739341	1.48508	1.11221	0.886405	2.47151	1.67896	1.06556	1.6878	1.37668	2.4689	1.21957	2.0244
NM_058164	OLFM2	1.02541	1.42875	1.22708	2.57387	2.29518	2.43452	0.436426	0.781209	0.608818	2.70437	2.18532	2.44484	0.504033	0.249021	2.02406
NM_001025238	TSPAN4	41.8434	35.9171	38.8803	12.7807	9.94523	11.363	26.6204	32.3935	29.507	15.3872	19.5124	17.4498	3.42166	1.69096	2.0235
NM_201523	KLC4	1.53319	3.09962	2.31641	0.930975	1.2251	1.07804	1.20123	2.18246	1.69184	2.21779	0.967439	1.59261	2.14872	1.06231	2.0227
NM_001085461	CTNND1	1.17033	0.830109	1.00022	0.836138	1.43323	1.13468	0.711448	0.411658	0.561553	1.37921	1.19745	1.28833	0.881496	0.435877	2.02235
NM_033260	FOXQ1	40.9952	40.8597	40.9274	4.86875	4.66349	4.76612	31.6376	35.6822	33.6599	7.5165	8.31265	7.91457	8.58716	4.2529	2.01913
NM_152905	NEDD1	6.98001	7.93734	7.45867	5.84644	6.81917	6.33281	3.50524	4.73523	4.12024	7.73545	6.38889	7.06217	1.17778	0.583423	2.01875
NM_018250	INTS9	1.27409	1.9872	1.63064	0.276207	1.0919	0.684054	0.803205	1.50536	1.15428	0.0829635	1.8713	0.977132	2.3838	1.1813	2.01795
NM_005630	SLCO2A1	0.534042	0.80134	0.667691	0.324073	0.559521	0.441797	0.352596	0.516397	0.434497	0.639484	0.520037	0.579761	1.51131	0.749441	2.01658
NM_012068	ATF5	4.27008	0.854702	2.56239	1.57086	3.72578	2.64832	1.22318	2.39546	1.80932	5.68581	1.84824	3.76703	0.967553	0.480305	2.01446
NM_144618	GABPB2	1.95422	1.85652	1.90537	2.18984	2.23359	2.21171	1.10898	1.30271	1.20585	2.63983	2.99862	2.81922	0.86149	0.427722	2.01413
NM_001145434	ZNF880	3.98808	2.88523	3.43666	1.51256	1.366	1.43928	2.0945	2.24951	2.172	2.00788	1.65408	1.83098	2.38776	1.18625	2.01286
NM_015503	SH2B1	0.378809	0.935475	0.657142	0.83378	1.55982	1.1968	0.364074	0.459163	0.411618	1.7548	1.26266	1.50873	0.549083	0.272824	2.01259
NM_199181	KIAA0889	1.18665	1.36026	1.27346	1.8174	2.25621	2.0368	0.519391	0.736663	0.628027	1.65285	2.39011	2.02148	0.625222	0.310677	2.01245
NM_172240	POC1B	2.42386	1.16254	1.7932	1.63866	0.569712	1.10419	1.05943	1.3765	1.21796	1.52333	1.49197	1.50765	1.624	0.807857	2.01026
NM_005585	SMAD6	7.24214	13.5379	10.39	2.38356	1.9408	2.16218	8.78388	9.10056	8.94222	4.35374	3.12782	3.74078	4.80534	2.39047	2.01021
NM_001143767	ZNF438	0.629548	0.545836	0.587692	0.50738	0.157322	0.332351	0.686318	0.493687	0.590002	0.477307	0.864063	0.670685	1.76829	0.879701	2.0101
NM_014858	TMCC2	1.16983	1.20738	1.1886	0.61951	0.794398	0.706954	0.676147	0.756446	0.716297	0.858405	0.853192	0.855798	1.6813	0.836992	2.00875
NM_001024678	LRRC24	0.557525	0.548561	0.553043	0.66045	0.276997	0.468723	0.42226	1.00946	0.71586	1.52875	0.908635	1.21869	1.17989	0.5874	2.00867
NM_001198869	CAPN1	3.98913	8.53075	6.25994	2.25217	2.68627	2.46922	7.08098	2.29894	4.68996	4.6068	2.81713	3.71197	2.53519	1.26347	2.00653
NM_001037639	PARL	7.17816	7.05973	7.11895	9.77429	9.43355	9.60392	3.74995	4.08642	3.91819	10.4138	10.7801	10.5969	0.741254	0.369746	2.00476
NM_020920	CHD8	0.823004	0.950658	0.886831	2.1997	3.14707	2.67338	0.222901	0.575942	0.399421	2.20979	2.61543	2.41261	0.331726	0.165556	2.00371
NM_001173453	TFCP2	0.959271	0.746871	0.853071	0.422973	0.005418	0.214195	0.0105367	1.05848	0.534508	0.300248	0.237279	0.268763	3.98267	1.98877	2.00258
NM_024718	C9orf86	16.2647	24.973	20.6189	18.9845	20.7665	19.8755	12.2609	11.6708	11.9658	24.0111	22.1571	23.0841	1.0374	0.518359	2.00132
NM_001199706	KIAA0895	14.7234	12.1088	13.4161	1.11818	0.976483	1.04733	13.039	11.5718	12.3054	2.19944	1.64286	1.92115	12.8098	6.40523	1.9999
NM_015493	KANK2	2.92499	2.50174	2.71337	3.09614	3.12339	3.10977	1.39619	0.952964	1.17458	1.79358	3.58529	2.68944	0.872531	0.436737	1.99784
NM_002574	PRDX1	1.28583	3.04717	2.1665	2.85124	2.76657	2.80891	0.00987928	1.52024	0.76506	1.67064	2.29111	1.98088	0.771297	0.386223	1.99702
NM_001197318	CLEC2D	0.536883	0.427347	0.482115	0.898072	0.943935	0.921003	0.0760069	0.326783	0.201395	0.779806	0.756559	0.768182	0.523467	0.262171	1.99666
NM_133338	RAD17	6.13523	3.30345	4.71934	1.46573	3.42575	2.44574	1.92368	2.90943	2.41655	1.55048	3.44865	2.49957	1.92962	0.96679	1.9959
NM_172200	IL15RA	3.02388	1.67848	2.35118	0.423779	0.54087	0.482324	2.84521	3.58514	3.21517	2.29518	0.336626	1.3159	4.87468	2.44332	1.99511
NM_198488	FAM83H	8.49275	8.20555	8.34915	9.49032	7.92372	8.70702	5.44168	5.45478	5.44823	11.4045	11.2626	11.3336	0.958899	0.480717	1.99473
NM_001204106	BCL2L11	5.20154	11.5443	8.37292	1.68127	0.346689	1.01398	5.08873	5.45982	5.27427	0.616308	1.9318	1.27405	8.25748	4.13976	1.99468
NM_001114382	TSC2	0.16945	1.90487	1.03716	1.61727	0.999412	1.30834	0.828538	1.20784	1.01819	3.32611	1.79434	2.56022	0.792729	0.397695	1.99331
NR_033684	GATC	1.29237	1.2695	1.28093	0.414225	0.531036	0.47263	0.61901	1.02178	0.820395	0.902176	0.304508	0.603342	2.71023	1.35975	1.99318
NM_001005273	CHD3	0.623968	1.12896	0.876464	2.95033	3.035	2.99267	0.499386	0.434585	0.466985	2.48692	3.86726	3.17709	0.292871	0.146985	1.99252
NM_001031740	MANEAL	3.35035	3.88207	3.61621	2.5412	2.98434	2.76277	1.91242	1.83035	1.87139	3.10945	2.58684	2.84814	1.30891	0.657054	1.99208
NM_001199383	RNF145	7.38319	2.81886	5.10102	3.43195	2.9714	3.20167	6.78248	5.6507	6.21659	8.33456	7.20515	7.76985	1.59324	0.800091	1.99132
NM_018211	RAVER2	6.40462	7.98153	7.19308	3.70698	5.08473	4.39586	3.22814	3.44483	3.33648	4.02511	4.0846	4.05485	1.63633	0.822837	1.98865
NM_001142616	EHBP1	4.48316	5.85241	5.16779	7.32163	6.74229	7.03196	2.84981	3.59873	3.22427	8.64728	8.80212	8.7247	0.7349	0.369557	1.9886
NM_001130144	LTBP3	1.65683	0.665502	1.16117	0.927994	0.775584	0.851789	0.775175	1.91421	1.34469	2.29544	1.62771	1.96158	1.36321	0.685517	1.98859
NM_138769	RHOT2	13.3823	19.7143	16.5483	10.3096	13.4365	11.873	10.1156	9.54033	9.82797	16.5708	11.4703	14.0206	1.39377	0.700969	1.98835
NM_024482	GMEB1	1.24064	2.47406	1.85735	2.35564	2.50305	2.42935	0.457282	0.995837	0.72656	1.5345	2.24451	1.8895	0.764548	0.384524	1.9883
NM_181311	TAZ	33.2562	34.7364	33.9963	6.00256	4.38099	5.19177	21.7664	16.7359	19.2512	5.73236	5.95641	5.84438	6.54811	3.29396	1.98792
NM_001040428	SPATA7	2.71409	2.91599	2.81504	0.764022	0.524338	0.64418	1.13112	1.74237	1.43674	0.296084	1.01094	0.653512	4.36996	2.1985	1.9877
NM_182623	FAM131C	3.3656	2.98418	3.17489	1.55884	1.3891	1.47397	1.11411	1.85183	1.48297	1.58762	1.14762	1.36762	2.15397	1.08434	1.98643
NM_152236	GAS2L1	3.13767	6.89278	5.01523	5.07517	5.81046	5.44281	2.18764	2.2538	2.22072	4.91545	4.6591	4.78727	0.92144	0.46388	1.98638
NM_153686	LCORL	2.47026	2.54753	2.50889	0.916877	1.32202	1.11945	0.89692	1.86235	1.37963	1.38633	1.0591	1.22271	2.24119	1.12834	1.98628
NM_032827	ATOH8	1.00603	1.89648	1.45125	0.320957	0.403012	0.361984	1.06205	0.764564	0.913307	0.502481	0.402318	0.452399	4.00916	2.01881	1.98591
NM_001033580	MYO19	1.6744	2.92175	2.29807	0.828522	1.29069	1.05961	2.04361	0.9258	1.4847	1.4614	1.25685	1.35913	2.1688	1.0924	1.98536
NM_004977	KCNC3	1.85717	1.90269	1.87993	0.592498	0.915659	0.754078	0.76718	0.877363	0.822272	0.541098	0.768303	0.6547	2.49302	1.25595	1.98496
NM_005798	TRIM13	2.94951	1.21931	2.08441	1.15479	1.24861	1.2017	1.10617	1.02505	1.06561	1.02098	1.41697	1.21897	1.73455	0.874185	1.98419
NM_001146314	ABHD14B	7.18226	8.24467	7.71346	4.2687	3.43962	3.85416	6.65967	6.81562	6.73765	6.70817	6.65094	6.67956	2.00133	1.0087	1.98408
NM_199298	THYN1	14.6178	9.5618	12.0898	7.15297	9.10106	8.12702	5.94995	8.59074	7.27035	11.0581	8.33467	9.69638	1.48761	0.7498	1.98401
NM_015852	ZNF117	2.89323	3.28381	3.08852	0.609484	0.933041	0.771262	2.48944	2.44684	2.46814	1.39263	1.05252	1.22257	4.0045	2.0188	1.9836
NM_002145	HOXB2	174.24	200.376	187.308	18.3671	24.5067	21.4369	128.436	121.682	125.059	31.4925	25.2847	28.3886	8.73764	4.40525	1.98346
NM_001040451	RUFY1	6.36308	3.93886	5.15097	9.33097	10.564	9.94749	5.17479	2.20543	3.69011	17.1051	11.1636	14.1344	0.517816	0.261074	1.98341
NR_036464	FBXL5	0.658759	1.12677	0.892764	0.449881	0.0856633	0.267772	0.316361	1.01388	0.665121	0.359654	0.431463	0.395558	3.33405	1.68147	1.98281
NM_032458	PHF6	1.00848	1.76701	1.38775	1.42314	3.38263	2.40288	0.962433	0.907458	0.934945	3.7126	2.70705	3.20983	0.577533	0.291276	1.98277
NM_001010917	GOLGA7B	0.899179	0.918764	0.908972	1.12313	1.03629	1.07971	0.233871	1.04658	0.640226	1.35731	1.65823	1.50777	0.841866	0.424617	1.98265
NM_001384	DPH2	69.0393	69.9633	69.5013	17.2338	16.6596	16.9467	43.9508	38.7127	41.3317	18.6676	21.2922	19.9799	4.10117	2.06867	1.98252
NM_001009905	B3GNTL1	16.6833	19.2256	17.9545	10.143	10.5796	10.3613	9.29837	11.3006	10.2995	10.5622	12.9976	11.7799	1.73284	0.874327	1.98191
NM_020353	PLSCR4	2.42138	1.98169	2.20153	0.350477	0.382048	0.366262	1.29932	2.14706	1.72319	0.62994	0.506341	0.568141	6.01081	3.03303	1.98178
NM_012219	MRAS	1.19565	0.564141	0.879896	0.634929	0.430555	0.532742	0.010405	0.703456	0.35693	0.844135	0.0122333	0.428184	1.65164	0.833591	1.98135
NM_001142395	PRRG1	2.66822	3.84854	3.25838	1.00789	2.3275	1.6677	2.84428	1.98377	2.41403	2.59565	2.29664	2.44615	1.95382	0.986869	1.97982
NM_004780	TCEAL1	5.93442	2.56251	4.24847	4.19212	5.56728	4.8797	2.91199	1.22954	2.07076	5.94492	3.46379	4.70435	0.870641	0.44018	1.97792
NM_015115	DCUN1D4	3.82482	5.0523	4.43856	1.01259	1.8244	1.4185	1.58092	1.84114	1.71103	1.40413	0.758657	1.08139	3.12906	1.58225	1.97761
NM_001134875	C14orf80	10.3663	16.5962	13.4812	1.82802	3.09642	2.46222	8.47952	6.80898	7.64425	3.20241	2.31753	2.75997	5.47524	2.76969	1.97685
NM_018337	ZNF444	12.2278	13.7246	12.9762	15.7003	13.8343	14.7673	8.14971	9.13239	8.64105	20.3084	18.5528	19.4306	0.878712	0.444713	1.97591
NM_032815	NFATC2IP	16.5478	18.4202	17.484	8.42492	10.294	9.35946	12.0348	12.5926	12.3137	13.2043	12.8395	13.0219	1.86806	0.945615	1.97549
NM_001079846	CREBBP	0.502931	1.4794	0.991166	2.56422	1.59071	2.07747	0.84698	0.592533	0.719756	3.08894	2.87126	2.9801	0.477103	0.241521	1.97541
NM_015399	BRMS1	52.2945	60.8888	56.5917	41.8783	42.4136	42.1459	29.6143	32.0592	30.8367	44.5204	46.0468	45.2836	1.34275	0.680969	1.97183
NM_006136	CAPZA2	120.465	116.858	118.662	45.5631	57.4745	51.5188	43.2639	53.017	48.1405	41.942	40.4617	41.2019	2.30327	1.16841	1.97129
NM_002082	GRK6	4.3799	6.95492	5.66741	3.26403	1.69679	2.48041	3.60144	2.81273	3.20709	2.60342	2.93038	2.7669	2.28487	1.15909	1.97126
NM_020698	TMCC3	0.532606	0.618416	0.575511	0.364724	0.465014	0.414869	0.369407	0.433942	0.401674	0.628101	0.513303	0.570702	1.38721	0.703825	1.97096
NR_036623	DBF4B	3.60449	4.83081	4.21765	2.55042	3.50842	3.02942	2.99078	2.7926	2.89169	4.17017	4.00378	4.08697	1.39223	0.707538	1.96771
NM_001040098	MOSPD3	1.04301	3.55201	2.29751	0.881485	1.52383	1.20266	2.33282	2.17014	2.25148	2.22881	2.40914	2.31898	1.91036	0.970894	1.96763
NM_012482	ZNF281	46.4621	58.6275	52.5448	10.203	11.4857	10.8443	27.9879	32.9634	30.4757	10.9818	13.768	12.3749	4.84536	2.4627	1.9675
NM_001130725	PSMB5	23.9302	24.2329	24.0816	26.5366	16.0541	21.2953	15.3713	19.491	17.4311	30.749	29.8653	30.3072	1.13084	0.57515	1.96616
NM_178448	C9orf140	2.0367	4.16212	3.09941	3.19111	4.69452	3.94281	1.73046	1.61199	1.67123	4.83578	3.52258	4.17918	0.786091	0.399893	1.96575
NM_201430	RTN3	3.8204	1.51704	2.66872	3.77772	3.75692	3.76732	1.08613	1.6803	1.38321	3.55718	4.11943	3.83831	0.708387	0.360371	1.96571
NM_005873	RGS19	9.47192	2.85577	6.16385	7.39086	3.20528	5.29807	2.48514	2.70373	2.59443	3.90778	4.85823	4.383	1.16341	0.591931	1.96546
NR_036608	SRSF2	7.39384	8.34641	7.87012	6.28417	5.64477	5.96447	3.18076	8.33512	5.75794	7.7111	9.44118	8.57614	1.3195	0.671391	1.96533
NM_001172700	SHROOM1	0.267625	0.372758	0.320191	0.395675	0.374961	0.385318	0.834825	0.34691	0.590867	1.63229	1.16054	1.39641	0.83098	0.423132	1.96388
NM_001033714	NOP2	3.63996	5.71948	4.67972	4.08592	9.69635	6.89114	4.87787	1.62652	3.25219	7.66995	11.1379	9.40393	0.679093	0.345834	1.96364
NM_001035267	RPL41	26.8294	20.0183	23.4239	65.9202	66.0843	66.0023	15.591	9.95765	12.7743	71.8791	69.2486	70.5639	0.354895	0.181032	1.9604
NR_026588	EFCAB2	4.7659	5.50578	5.13584	3.45509	6.84322	5.14916	0.708258	2.60216	1.65521	3.17935	3.32376	3.25155	0.997414	0.509052	1.95936
NM_003216	TEF	6.36782	8.69265	7.53024	2.14671	2.28083	2.21377	7.28326	4.86687	6.07507	4.21725	2.78119	3.49922	3.40154	1.73612	1.95928
NM_021933	MIIP	7.64717	8.06743	7.8573	12.0115	14.5361	13.2738	5.45551	5.1116	5.28355	19.093	15.8783	17.4856	0.591941	0.302165	1.959
NM_001198862	TMEM206	0.112615	0.867607	0.490111	0.0148891	0.0228476	0.0188683	0.088915	0.991175	0.540045	0.0695347	0.0119174	0.040726	25.9753	13.2604	1.95886
NM_020897	HCN3	2.98704	3.44662	3.21683	0.778687	0.953535	0.866111	2.98625	3.19423	3.09024	1.81634	1.44052	1.62843	3.71411	1.89768	1.95718
NM_004512	IL11RA	0.218719	1.52249	0.870605	0.064196	0.160964	0.11258	0.889265	1.17987	1.03457	0.203207	0.320071	0.261639	7.73321	3.95418	1.9557
NM_007314	ABL2	0.103453	0.713918	0.408686	0.507394	0.577754	0.542574	0.199796	0.270038	0.234917	0.717406	0.502449	0.609927	0.753235	0.385156	1.95566
NR_036599	ZNF28	2.6326	0.735788	1.68419	1.84219	1.48076	1.66148	0.742944	1.723	1.23297	1.72421	3.03269	2.37845	1.01367	0.518393	1.95542
NM_015726	DCAF8	5.45881	8.05865	6.75873	5.5738	7.22139	6.3976	2.08326	6.08299	4.08312	8.58386	6.52916	7.55651	1.05645	0.540345	1.95514
NM_178582	HM13	7.12776	4.53962	5.83369	2.81001	3.67375	3.24188	8.50251	3.19462	5.84856	7.98293	4.7243	6.35361	1.79948	0.92051	1.95487
NM_022895	C12orf43	7.58982	10.3234	8.95661	4.4995	5.91661	5.20805	4.86467	5.80522	5.33495	5.30646	6.8205	6.06348	1.71976	0.879849	1.95461
NM_152354	ZNF285	4.00441	3.14972	3.57707	1.24195	1.21804	1.23	1.86467	2.25526	2.05997	1.37102	1.39298	1.382	2.90819	1.49057	1.95106
NM_005220	DLX3	7.13395	6.03831	6.58613	1.47928	1.64155	1.56041	4.0058	2.14182	3.07381	1.74551	1.09409	1.4198	4.22076	2.16496	1.94958
NM_172209	TAPBP	13.0969	22.6231	17.86	16.4163	19.5131	17.9647	12.2096	8.01104	10.1103	26.1912	13.4348	19.813	0.994172	0.510287	1.94826
NM_001566	INPP4A	0.334383	0.623668	0.479025	0.213157	0.343888	0.278523	0.201857	0.656687	0.429272	0.359091	0.613417	0.486254	1.71988	0.882814	1.94818
NM_001146218	WRB	1.28649	0.358802	0.822646	1.22723	3.07729	2.15226	0.0226724	1.91595	0.969311	5.92308	3.95247	4.93778	0.382224	0.196305	1.94709
NM_001171507	MCFD2	8.449	16.8912	12.6701	7.85421	5.85848	6.85635	6.06164	7.77735	6.91949	8.77813	5.80149	7.28981	1.84794	0.949201	1.94684
NM_001136574	LANCL1	3.87677	4.06552	3.97114	1.91418	3.36556	2.63987	1.57337	3.41375	2.49356	3.70975	2.7441	3.22693	1.5043	0.772736	1.94671
NM_006410	HTATIP2	294.177	240.052	267.115	50.7159	30.9637	40.8398	109.198	120.823	115.01	29.1377	39.3153	34.2265	6.54054	3.36028	1.94643
NM_007011	ABHD2	0.713069	0.342526	0.527797	0.76019	0.872669	0.81643	0.173272	0.399784	0.286528	0.925027	0.800254	0.862641	0.64647	0.332152	1.94631
NM_001164273	MGA	1.39858	1.75712	1.57785	3.79758	4.66382	4.2307	0.684322	1.20996	0.947141	4.70943	5.17592	4.94267	0.372952	0.191625	1.94626
NM_002097	GTF3A	35.3388	34.0885	34.7137	53.429	66.0881	59.7585	15.7154	14.1517	14.9336	50.5346	49.5326	50.0336	0.580898	0.29847	1.94625
NM_001039083	ARL17B	1.98008	0.399372	1.18973	0.1656	0.00397936	0.0847897	3.07119	2.28827	2.67973	0.666339	0.076862	0.371601	14.0315	7.21132	1.94576
NM_001002844	ZNF280D	2.25462	2.91714	2.58588	0.879288	1.34512	1.1122	1.08369	1.31996	1.20182	1.09624	0.915006	1.00562	2.32501	1.1951	1.94544
NM_080685	PTPN13	0.163824	0.22179	0.192807	0.190139	0.26802	0.229079	0.140781	0.159729	0.150255	0.291445	0.402976	0.34721	0.84166	0.432749	1.94491
NM_001039672	YIF1B	9.79696	2.18882	5.99289	1.54891	2.81887	2.18389	7.46029	4.90721	6.18375	6.41436	2.34727	4.38082	2.74414	1.41155	1.94405
NM_001031679	MSRB3	8.95966	6.59359	7.77662	10.3946	4.85161	7.62311	4.3263	4.23782	4.28206	6.89537	9.42481	8.16009	1.02014	0.524756	1.94402
NM_021211	ZBED5	7.00866	8.96277	7.98572	5.03911	8.52522	6.78216	5.13995	6.33524	5.73759	8.26673	10.6732	9.46997	1.17746	0.605873	1.94341
NM_025158	RUFY1	2.98649	3.62775	3.30712	2.16692	3.66979	2.91836	1.82643	2.00224	1.91433	3.78292	2.78306	3.28299	1.13321	0.583107	1.94341
NM_178837	C19orf51	1.60038	1.44942	1.5249	1.14415	1.17372	1.15894	0.811689	1.06176	0.936724	1.52874	1.23807	1.3834	1.31578	0.677115	1.94321
NM_015099	CAMTA2	5.69691	3.60935	4.65313	3.26884	1.49678	2.38281	3.86021	2.97986	3.42003	3.72773	3.07485	3.40129	1.95279	1.00551	1.94209
NM_016089	ZNF589	1.0314	1.65265	1.34203	1.44932	1.72897	1.58914	1.08646	0.612245	0.849352	2.18939	1.7167	1.95304	0.844495	0.434886	1.94188
NM_178172	GPIHBP1	1.5211	2.64926	2.08518	1.23747	2.51003	1.87375	1.48361	1.00916	1.24639	2.5293	1.8186	2.17395	1.11284	0.573327	1.94102
NM_032611	PTP4A3	6.38136	5.97475	6.17806	2.43272	3.32547	2.8791	3.55651	2.53161	3.04406	1.97909	3.52771	2.7534	2.14583	1.10556	1.94094
NM_001007067	SDCBP	7.68084	8.56208	8.12146	1.62749	2.66086	2.14418	4.36096	7.40825	5.88461	2.53062	3.49627	3.01344	3.78769	1.95278	1.93963
NM_001134671	DERL1	10.2977	6.72682	8.51226	3.16849	1.9111	2.53979	3.83028	4.62614	4.22821	2.54449	2.34941	2.44695	3.35155	1.72795	1.93961
NM_181892	UBE2D3	3.33543	5.94062	4.63802	12.2572	10.9471	11.6021	3.18261	3.40839	3.2955	15.9165	16.0627	15.9896	0.399756	0.206103	1.93959
NM_001136138	RPS6KC1	4.11812	4.36331	4.24071	1.10254	2.1027	1.60262	2.65885	4.01102	3.33494	1.82949	3.05814	2.44381	2.64611	1.36464	1.93905
NM_001184883	PLCB3	0.251505	2.92746	1.58948	1.47604	2.1783	1.82717	0.712355	0.700892	0.706623	1.02663	2.12081	1.57372	0.869915	0.449015	1.93739
NM_001130921	RABL2B	3.03446	1.56013	2.2973	1.94269	1.30832	1.6255	2.06203	1.92798	1.995	3.39732	2.07156	2.73444	1.41328	0.729584	1.9371
NM_007284	TWF2	20.284	23.0562	21.6701	21.897	18.5673	20.2321	13.3282	11.1833	12.2557	24.4748	19.8214	22.1481	1.07107	0.553354	1.9356
NM_006848	CCDC85B	31.6829	28.449	30.066	22.3558	18.6627	20.5093	27.2487	24.2895	25.7691	35.8691	32.1521	34.0106	1.46597	0.757678	1.93482
NM_024741	ZNF408	8.54088	8.59512	8.568	3.00639	2.25043	2.62841	5.79124	6.47602	6.13363	3.85698	3.42163	3.63931	3.25977	1.68538	1.93414
NM_004333	BRAF	17.8428	9.27161	13.5572	6.91017	5.58355	6.24686	7.16799	8.51275	7.84037	6.12509	7.8411	6.9831	2.17024	1.12276	1.93295
NM_030949	PPP1R14C	0.470778	0.437301	0.454039	0.0386862	0.0822064	0.0604463	0.612233	0.82193	0.717082	0.111037	0.257514	0.184276	7.51145	3.89136	1.93029
NM_003591	CUL2	2.21304	1.80343	2.00823	2.68636	0.61322	1.64979	1.03176	1.20066	1.11621	2.30131	1.23852	1.76992	1.21727	0.630657	1.93016
NM_018454	NUSAP1	7.77041	7.24706	7.50873	12.6145	21.3441	16.9793	2.67002	3.59268	3.13135	15.2821	12.0412	13.6616	0.442229	0.229207	1.92938
NM_001164773	BCAT2	12.6635	12.8998	12.7817	0.00874818	1.31599	0.662369	13.2033	13.0536	13.1285	1.12057	1.50333	1.31195	19.2969	10.0068	1.92837
NM_001193538	TMEM126B	10.0628	11.7043	10.8835	17.0813	22.5403	19.8108	5.55274	3.78433	4.66854	16.6866	16.0793	16.383	0.549375	0.284963	1.92788
NM_001005735	CHEK2	1.09738	2.00571	1.55154	0.664692	0.866184	0.765438	2.22622	1.37275	1.79949	2.4993	0.922938	1.71112	2.027	1.05164	1.92746
NM_001135189	AGFG1	0.0699878	0.0745099	0.0722489	0.0434688	0.046534	0.0450014	0.012285	0.178018	0.0951515	0.0317515	0.196693	0.114222	1.60548	0.833038	1.92726
NM_020416	PPP2R2C	1.9334	1.48695	1.71018	1.80288	3.52317	2.66303	2.24899	0.426726	1.33786	4.45719	3.57088	4.01403	0.642193	0.333295	1.9268
NM_001136043	C15orf44	7.82422	10.0471	8.93566	4.22495	5.82305	5.024	2.72101	5.16814	3.94458	2.55923	5.98265	4.27094	1.77859	0.923585	1.92575
NM_177441	TMUB2	20.2169	18.0417	19.1293	6.34727	5.45882	5.90305	9.69206	11.9132	10.8026	7.78076	5.05806	6.41941	3.24058	1.68281	1.9257
NM_001080543	C19orf29	2.17199	2.76902	2.47051	2.44079	3.5853	3.01304	1.46174	1.79898	1.63036	4.08168	3.57298	3.82733	0.819936	0.425978	1.92483
NM_001193483	LIMS1	20.3058	21.91	21.1079	13.9206	14.2924	14.1065	14.048	12.7386	13.3933	17.1247	17.3306	17.2277	1.49632	0.77743	1.92471
NM_020396	BCL2L10	2.34699	2.1801	2.26354	0.385728	0.102457	0.244093	3.81524	3.27808	3.54666	0.83034	0.641898	0.736119	9.27331	4.81805	1.9247
NM_001250	CD40	4.02684	7.37391	5.70038	4.47046	5.87682	5.17364	3.72167	3.66557	3.69362	7.31826	5.5861	6.45218	1.10181	0.572461	1.92469
NM_001163508	DCAF4	1.52588	1.27754	1.40171	0.48969	0.967096	0.728393	0.987776	1.42193	1.20485	1.40346	1.00615	1.2048	1.92439	1.00004	1.92431
NM_001010867	IBA57	1.18522	1.49851	1.34186	0.963136	1.03481	0.998973	1.09607	0.889023	0.992546	1.41326	1.43041	1.42183	1.34324	0.698074	1.92421
NM_001042751	STAG2	2.74874	2.55886	2.6538	3.54063	5.2787	4.40967	0.625103	1.98184	1.30347	3.61146	4.72193	4.1667	0.601814	0.312831	1.92377
NM_016648	LARP7	6.07419	5.2326	5.65339	8.13283	9.97437	9.0536	2.64232	4.69341	3.66786	13.7488	8.84595	11.2974	0.624436	0.324665	1.92332
NM_030808	NDEL1	19.9223	15.7679	17.8451	8.02617	6.92955	7.47786	19.1715	14.1977	16.6846	17.4473	9.44276	13.445	2.38639	1.24095	1.92304
NM_001040167	LFNG	124.613	154.503	139.558	6.96073	8.50723	7.73398	58.9656	71.2219	65.0938	6.79442	7.07849	6.93646	18.0448	9.3843	1.92287
NM_001198978	SMAP2	1.06146	3.68234	2.3719	1.72715	3.50956	2.61836	1.77099	1.51169	1.64134	3.22118	3.746	3.48359	0.905874	0.471163	1.92263
NM_003989	PAX2	1.55586	1.96609	1.76097	2.22372	2.23288	2.2283	0.747082	1.42079	1.08394	3.96296	1.31114	2.63705	0.790277	0.411041	1.92262
NM_022821	ELOVL1	137.92	119.311	128.615	78.2678	68.2666	73.2672	72.5657	79.9786	76.2722	85.587	81.4473	83.5172	1.75543	0.913251	1.92218
NM_002953	RPS6KA1	15.1477	22.6807	18.9142	6.37777	5.92028	6.14902	13.9896	13.8654	13.9275	9.77369	7.63271	8.7032	3.07597	1.60027	1.92215
NM_002237	KCNG1	1.40661	1.1977	1.30215	2.73558	1.76027	2.24792	0.853651	0.818598	0.836125	1.99057	3.55394	2.77225	0.57927	0.301604	1.92063
NM_001126337	TUFT1	33.6933	21.3371	27.5152	12.2923	13.8665	13.0794	24.1845	17.9919	21.0882	23.2874	15.2	19.2437	2.10371	1.09585	1.9197
NM_006538	BCL2L11	7.79001	6.93713	7.36357	0.665836	1.11536	0.890598	5.83201	11.5887	8.71035	2.0185	2.02478	2.02164	8.26812	4.30856	1.919
NM_001135022	ELMOD3	2.75462	1.59133	2.17298	2.58331	2.51303	2.54817	1.38434	1.77478	1.57956	4.40746	2.70142	3.55444	0.852759	0.444391	1.91894
NM_007195	POLI	0.916377	0.957617	0.936997	1.66608	2.0252	1.84564	0.536275	0.739954	0.638114	2.43153	2.38991	2.41072	0.507681	0.264699	1.91796
NM_203377	MB	1.4299	6.97704	4.20347	2.11932	2.2447	2.18201	1.66906	2.75012	2.20959	1.5299	2.86832	2.19911	1.92642	1.00477	1.91728
NM_014268	MAPRE2	8.13806	9.29225	8.71515	3.73608	4.56276	4.14942	3.93887	5.77325	4.85606	4.91201	3.9535	4.43276	2.10033	1.09549	1.91724
NR_036578	APTX	2.10434	1.63429	1.86932	1.44052	0.0601608	0.75034	0.811896	3.02686	1.91938	0.394259	2.5563	1.47528	2.49129	1.30103	1.91486
NM_005996	TBX3	0.914343	0.43239	0.673366	0.149018	0.674031	0.411525	0.920975	0.616819	0.768897	1.00217	0.79651	0.89934	1.63627	0.854957	1.91387
NM_003335	UBA7	0.209456	1.53217	0.870813	0.206544	0.356604	0.281574	0.694597	0.62167	0.658133	0.666928	0.147306	0.407117	3.09266	1.61657	1.9131
NM_145868	ANXA11	129.28	169.5	149.39	47.7653	44.1748	45.9701	80.4529	79.1476	79.8003	46.0834	47.7956	46.9395	3.24972	1.70007	1.91153
NM_001142784	IL11RA	2.99892	2.42741	2.71317	2.056	1.73199	1.89399	1.41781	1.88114	1.64948	2.29801	2.10327	2.20064	1.43251	0.749543	1.91118
NM_001024680	FBXO48	2.43079	2.22823	2.32951	0.662329	0.60318	0.632754	1.74696	1.87625	1.81161	1.04104	0.839769	0.940404	3.68154	1.92641	1.91109
NR_034181	SUV39H2	0.836625	3.43749	2.13706	1.20416	0.416832	0.810496	0.0770249	2.95638	1.5167	0.646568	1.55145	1.09901	2.63673	1.38006	1.91058
NM_001098786	C7orf68	6.30331	14.1591	10.2312	8.62019	11.1729	9.89654	9.05318	5.28564	7.16941	16.3335	10.1551	13.2443	1.03382	0.54132	1.9098
NM_001170804	LARP4	0.83885	6.83261	3.83573	1.05693	1.42449	1.24071	1.67951	1.50412	1.59181	0.984358	0.981794	0.983076	3.09156	1.61922	1.90929
NM_172361	CD46	0.576202	1.1041	0.840151	1.17101	0.674045	0.922528	0.0637516	1.29499	0.679371	1.63214	1.21507	1.42361	0.910706	0.477219	1.90836
NM_001144962	NFKBIL1	5.04414	8.99674	7.02044	2.83614	3.19514	3.01564	3.10818	2.75717	2.93267	3.03725	1.76782	2.40253	2.32801	1.22066	1.90718
NM_020676	ABHD6	13.8466	17.8789	15.8628	9.57936	12.4565	11.0179	8.65474	7.49292	8.07383	12.0033	9.38119	10.6922	1.43972	0.755111	1.90664
NM_001134376	CCNJ	11.3474	6.17322	8.76031	1.16827	1.78538	1.47682	7.26873	5.18495	6.22684	2.35788	1.64299	2.00043	5.93185	3.11274	1.90567
NM_080662	PEX11G	1.14348	2.27607	1.70978	0.724874	0.427868	0.576371	2.03939	1.36895	1.70417	1.04027	1.14884	1.09456	2.96645	1.55695	1.90529
NM_152850	PIGO	12.5806	9.79424	11.1874	9.31184	9.02645	9.16915	7.47362	6.96142	7.21752	10.9769	11.5585	11.2677	1.22012	0.64055	1.9048
NM_004348	RUNX2	2.05151	1.70894	1.88022	1.80044	1.97297	1.88671	1.47467	1.40521	1.43994	3.23837	2.26608	2.75223	0.996565	0.523191	1.90478
NM_001161780	PDP1	3.01181	4.5085	3.76016	0.964726	1.34448	1.1546	3.00545	3.66565	3.33555	2.78636	1.11529	1.95083	3.25666	1.70982	1.90469
NM_004753	DHRS3	62.438	75.4868	68.9624	30.4535	32.004	31.2287	37.8512	30.59	34.2206	34.8001	24.2302	29.5151	2.2083	1.15942	1.90465
NM_001099857	IKBKG	35.8517	46.4105	41.1311	16.7812	16.5441	16.6626	28.0633	23.581	25.8222	22.7021	17.1414	19.9218	2.46846	1.29618	1.90441
NM_032302	PSMG3	18.5162	20.6394	19.5778	7.86532	9.40132	8.63332	12.4474	14.522	13.4847	10.4813	12.1538	11.3176	2.2677	1.19149	1.90326
NM_145267	C6orf57	6.27838	5.98541	6.1319	8.30912	12.1172	10.2132	2.57838	3.23073	2.90456	9.11871	9.29573	9.20722	0.600392	0.315465	1.9032
NM_031862	NBR1	1.90736	1.91594	1.91165	2.32104	2.39369	2.35736	1.12963	1.20807	1.16885	2.23058	3.24918	2.73988	0.810927	0.426606	1.90088
NM_001114632	JMJD7	4.04698	2.68355	3.36526	1.17492	2.17762	1.67627	3.73625	1.40438	2.57031	3.2643	1.60206	2.43318	2.00759	1.05636	1.90048
NM_024107	TMUB2	12.5711	17.1166	14.8438	2.16319	3.5097	2.83645	6.99252	8.53422	7.76337	3.07886	2.55796	2.81841	5.23326	2.75452	1.89988
NM_138494	ZNF655	3.04	2.7382	2.8891	3.28328	1.52929	2.40629	0.638649	1.82393	1.23129	1.31292	2.58178	1.94735	1.20065	0.63229	1.89889
NM_001193511	MAP3K12	4.25775	7.68514	5.97144	1.86391	1.43631	1.65011	3.34298	3.49501	3.41899	2.41783	1.16986	1.79384	3.61882	1.90596	1.89869
NM_031484	MARVELD1	19.8573	24.0143	21.9358	11.9702	15.283	13.6266	12.7345	11.873	12.3038	14.3875	14.634	14.5107	1.60978	0.847906	1.89853
NR_033327	EFHC1	0.251551	3.8691e-06	0.125777	0.190396	0.842544	0.51647	8.31708e-06	0.245708	0.122858	0.886939	1.0281	0.95752	0.243533	0.128309	1.89802
NR_023387	ABCC6P2	3.04395	6.09336	4.56865	0.605773	1.93852	1.27215	1.55627	2.76213	2.1592	0.978787	1.30083	1.13981	3.5913	1.89435	1.89579
NM_001204063	CHURC1	4.14987	5.0097	4.57978	5.28401	4.69517	4.98959	1.71871	2.99626	2.35749	5.75563	3.97669	4.86616	0.917868	0.484465	1.8946
NM_001002001	GMPR2	5.03592	4.46334	4.74963	4.04768	4.86645	4.45707	2.38576	3.80979	3.09777	5.27226	5.72643	5.49934	1.06564	0.563299	1.89179
NM_001142294	SPG20	1.76517	0.382991	1.07408	0.750594	0.48788	0.619237	0.432985	0.492094	0.462539	0.574549	0.434363	0.504456	1.73452	0.916908	1.89171
NM_012461	TINF2	34.7604	37.4681	36.1142	13.8088	14.033	13.9209	19.8249	16.956	18.3905	13.2414	13.5736	13.4075	2.59425	1.37165	1.89133
NM_001006617	MAPKAP1	6.18417	10.3818	8.28299	2.47065	6.76099	4.61582	4.03162	6.2512	5.14141	4.69005	6.13867	5.41436	1.79448	0.949588	1.88974
NM_002928	RGS16	1.06999	0.596345	0.833168	0.105512	0.112104	0.108808	0.779238	0.647608	0.713423	0.151421	0.200669	0.176045	7.65723	4.0525	1.88951
NM_024980	GPR157	14.1433	14.0461	14.0947	1.85462	2.52223	2.18843	8.92257	8.19592	8.55925	2.12926	2.89232	2.51079	6.44057	3.40898	1.88929
NM_022156	DUS1L	106.751	125.009	115.88	17.4374	16.4792	16.9583	77.704	70.3906	74.0473	19.6245	21.2944	20.4595	6.83323	3.61922	1.88804
NM_001160708	POLR3B	0.523054	1.91562	1.21934	0.334864	0.879591	0.607228	0.442974	1.51963	0.981302	1.16946	0.675747	0.922603	2.00804	1.06362	1.88792
NM_001037160	CYS1	11.8036	12.6238	12.2137	8.02186	7.01899	7.52042	6.77073	4.09931	5.43502	6.6816	5.953	6.3173	1.62407	0.860339	1.88771
NM_024877	CNTD2	2.00502	3.45882	2.73192	0.470749	0.600193	0.535471	2.16047	2.26702	2.21375	0.608017	1.02959	0.818804	5.1019	2.70363	1.88705
NM_001134408	GRIN2A	0.200444	1.06139	0.630917	0.888304	1.14522	1.01676	0.656505	0.309069	0.482787	1.36664	1.56856	1.4676	0.620516	0.328964	1.88628
NM_005148	UNC119	10.5032	11.8203	11.1617	5.71588	10.0025	7.85919	6.34753	4.10553	5.22653	7.66704	6.20637	6.9367	1.42022	0.75346	1.88493
NM_020428	SLC44A2	2.198	5.52054	3.85927	2.55906	3.0182	2.78863	4.33114	1.34223	2.83669	3.43633	4.28908	3.86271	1.38393	0.734378	1.88449
NM_020705	TBC1D24	1.75364	1.25408	1.50386	1.28629	1.22968	1.25799	1.47333	1.05712	1.26523	1.66535	2.32187	1.99361	1.19545	0.63464	1.88367
NM_183236	RAB27A	0.321302	1.51792	0.919611	0.551984	1.01	0.780992	0.0183471	1.01556	0.516954	1.08501	0.568362	0.826686	1.17749	0.625332	1.88298
NM_001204425	BIVM-ERCC5	0.748084	1.81873	1.28341	1.29098	1.2034	1.24719	1.69628	0.278471	0.987375	1.91429	1.6978	1.80605	1.02904	0.546706	1.88225
NM_147782	CTSB	3.46926	5.48454	4.4769	5.25927	5.85212	5.5557	2.73526	2.48937	2.61231	6.20829	5.98285	6.09557	0.805822	0.42856	1.8803
NM_014189	ADD1	1.46896	3.12798	2.29847	1.66528	0.481939	1.07361	1.71602	1.11393	1.41498	0.754973	1.72878	1.24188	2.14088	1.13938	1.87898
NM_032593	HINT2	32.9934	25.5806	29.287	23.8764	25.3681	24.6223	20.5538	13.0072	16.7805	30.3114	22.7047	26.508	1.18945	0.633034	1.87897
NM_001136033	PUF60	17.8888	24.8055	21.3471	17.8912	18.4376	18.1644	10.2552	14.1529	12.2041	23.0289	15.9655	19.4972	1.17522	0.625939	1.87753
NM_001199179	ATP2C1	3.09039	3.42133	3.25586	4.13941	3.33164	3.73552	1.61725	1.34433	1.48079	4.15616	2.21721	3.18668	0.871594	0.46468	1.87568
NM_032842	TMEM209	17.4705	12.8871	15.1788	14.0427	14.4586	14.2507	8.01878	10.0818	9.05029	15.2358	16.6346	15.9352	1.06513	0.567943	1.87542
NM_000203	IDUA	2.12717	2.10094	2.11406	1.9173	1.40466	1.66098	1.67193	1.03799	1.35496	1.79692	2.1953	1.99611	1.27278	0.6788	1.87504
NM_001007245	IFRD1	1.09899	0.468208	0.783599	1.69296	0.716589	1.20477	0.611196	0.394097	0.502646	1.10251	1.79387	1.44819	0.650411	0.347086	1.87392
NM_001198827	C8orf58	10.667	9.15629	9.91165	0.390914	1.1463	0.768607	5.06173	7.05029	6.05601	0.294212	1.46458	0.879396	12.8956	6.88656	1.87258
NM_015897	PIAS4	46.2418	56.6375	51.4397	9.94709	10.3593	10.1532	31.4838	31.2471	31.3654	11.3777	11.8003	11.589	5.06635	2.70648	1.87193
NM_178039	ERC1	1.82282	1.27136	1.54709	2.26366	2.54949	2.40658	0.416111	1.10039	0.75825	2.44395	1.97128	2.20762	0.64286	0.34347	1.87166
NM_001018054	LRP8	1.85729	3.11823	2.48776	1.65143	1.49442	1.57293	0.994398	1.61234	1.30337	2.2807	0.798538	1.53962	1.58161	0.846553	1.8683
NM_173537	GTF2IRD2	4.38196	3.452	3.91698	3.63703	3.15786	3.39745	2.22062	2.33029	2.27546	2.92496	4.4481	3.68653	1.15292	0.617235	1.86788
NM_001164616	FZD6	3.42408	4.31446	3.86927	0.938338	1.03313	0.985734	2.77534	2.08858	2.43196	0.574271	1.73715	1.15571	3.92527	2.1043	1.86536
NM_001001655	ALKBH2	1.78211	4.00512	2.89362	6.45346	5.40339	5.92842	1.90161	2.42049	2.16105	8.27607	8.24056	8.25831	0.488092	0.261682	1.86521
NR_027850	MTX2	4.88507	4.05447	4.46977	4.61918	4.587	4.60309	2.8013	2.8861	2.8437	5.71519	5.20753	5.46136	0.971037	0.520694	1.86489
NM_198834	ACACA	0.690253	0.683048	0.686651	1.06163	0.995466	1.02855	0.364329	0.470545	0.417437	0.909081	1.42199	1.16554	0.667592	0.35815	1.864
NM_052837	SCAMP3	25.9357	37.7819	31.8588	19.2824	20.1562	19.7193	15.7925	18.7271	17.2598	18.9663	20.8555	19.9109	1.61562	0.866852	1.86377
NM_003622	PPFIBP1	4.94123	5.42132	5.18127	7.12429	6.4214	6.77285	3.27633	3.04314	3.15974	7.31388	8.07511	7.69449	0.765007	0.410649	1.86292
NM_001042548	FEZ2	9.76962	4.3071	7.03836	5.85411	7.25039	6.55225	2.36336	3.21611	2.78974	4.18924	5.48138	4.83531	1.07419	0.576951	1.86184
NM_001145536	C17orf107	2.13196	1.33329	1.73263	2.26119	1.84894	2.05506	2.5627	1.13385	1.84828	5.92756	2.23546	4.08151	0.8431	0.452841	1.8618
NM_001165258	TMEM14C	4.49019	7.127	5.8086	5.10371	5.79119	5.44745	2.66502	4.28349	3.47425	5.60473	6.51068	6.05771	1.0663	0.573527	1.85919
NM_018140	CEP72	1.94035	3.60475	2.77255	1.80708	2.14586	1.97647	1.73832	2.409	2.07366	2.49165	2.99878	2.74521	1.40278	0.755373	1.85707
NM_001127598	IGF2	6.4655	6.608	6.53675	1.26194	1.10478	1.18336	4.09573	1.99402	3.04487	0.523119	1.52339	1.02325	5.52389	2.97568	1.85635
NM_001146103	PARP9	1.55001	0.635967	1.09299	0.48639	0.689964	0.588177	0.280843	1.23663	0.758736	0.953309	0.562465	0.757887	1.85826	1.00112	1.85618
NM_001077441	BCLAF1	0.37389	1.25717	0.81553	1.59089	1.20119	1.39604	0.640651	0.316123	0.478387	1.5986	1.4412	1.5199	0.584174	0.314749	1.856
NM_001178008	CBS	9.38484	2.51176	5.9483	13.6154	2.91247	8.26394	2.84126	2.6782	2.75973	6.95231	7.27889	7.1156	0.71979	0.387842	1.85588
NM_018346	RSAD1	22.7005	24.8586	23.7796	14.1361	13.1282	13.6321	13.0544	14.6896	13.872	14.8344	14.6792	14.7568	1.74437	0.940041	1.85563
NM_001004722	NCK2	9.26935	1.30037	5.28486	6.56634	5.79932	6.18283	2.27197	3.28224	2.7771	6.74278	5.30706	6.02492	0.854764	0.460936	1.85441
NM_014214	IMPA2	27.6532	34.7559	31.2045	7.45719	10.7021	9.07964	13.9152	14.8189	14.367	8.14619	7.35585	7.75102	3.43676	1.85357	1.85413
NM_020458	TTC7A	2.60858	2.76491	2.68675	2.03971	2.43893	2.23932	1.74422	1.66767	1.70595	2.55863	2.71231	2.63547	1.1998	0.647302	1.85355
NM_001098576	TMBIM6	4.79257	2.48873	3.64065	2.48606	2.85984	2.67295	2.00267	2.1255	2.06409	3.44388	2.172	2.80794	1.36203	0.735089	1.85288
NM_002589	PCDH7	0.577858	1.17987	0.878864	0.391063	1.32617	0.858617	0.557487	0.529411	0.543449	1.19974	0.767482	0.983611	1.02358	0.552504	1.85262
NM_015329	MAU2	12.9763	13.6972	13.3368	5.97494	5.18721	5.58108	8.7584	9.53642	9.14741	7.2088	6.95552	7.08216	2.38964	1.29161	1.85012
NM_198536	TMEM205	5.00948	5.52193	5.26571	5.2905	6.79683	6.04366	4.01069	4.42925	4.21997	9.06475	8.84808	8.95641	0.871277	0.471167	1.84919
NM_199423	WWP2	1.52038	1.28864	1.40451	1.86588	2.00385	1.93486	0.63525	0.922435	0.778842	2.1545	1.81294	1.98372	0.725896	0.392617	1.84886
NM_152352	C18orf19	5.63911	5.40945	5.52428	4.63004	3.89321	4.26163	2.73253	3.32314	3.02784	4.1496	4.48013	4.31487	1.29628	0.701722	1.84729
NM_207115	ZNF580	21.9492	27.6847	24.8169	9.7842	4.26152	7.02286	28.687	30.4082	29.5476	16.9121	13.9689	15.4405	3.53374	1.91364	1.8466
NM_013398	ZNF224	3.664	6.43038	5.04719	2.83527	3.79081	3.31304	3.96586	4.12643	4.04615	4.42816	5.38073	4.90444	1.52343	0.824995	1.84659
NM_004603	STX1A	30.0582	28.9882	29.5232	11.6524	10.1892	10.9208	19.5423	17.8825	18.7124	13.8106	11.7281	12.7693	2.70339	1.46542	1.8448
NM_170589	CASC5	0.255699	0.403778	0.329739	0.555017	1.20898	0.881998	0.0423425	0.327378	0.18486	0.760819	1.06352	0.91217	0.373854	0.20266	1.84473
NM_001080855	PXN	39.0889	32.6702	35.8796	22.3943	18.5323	20.4633	31.2876	28.9916	30.1396	28.805	34.613	31.709	1.75336	0.950506	1.84466
NM_015071	ARHGAP26	0.792763	2.0919	1.44233	1.36447	1.91796	1.64122	0.863979	0.981192	0.922586	2.15035	1.72165	1.936	0.878819	0.476542	1.84416
NM_001014437	CARS	2.9442	2.67181	2.808	5.15341	2.74388	3.94864	1.60347	3.53086	2.56717	7.25136	6.05704	6.6542	0.711131	0.385796	1.84328
NM_004907	IER2	130.917	140.234	135.576	22.199	20.2102	21.2046	75.357	109.31	92.3335	26.9982	26.238	26.6181	6.39368	3.46882	1.84318
NM_002228	JUN	38.6327	42.2625	40.4476	32.3298	30.8218	31.5758	40.2469	36.4952	38.371	64.2019	46.2129	55.2074	1.28097	0.695035	1.84303
NM_002546	TNFRSF11B	3.2537	3.50316	3.37843	0.838579	1.58826	1.21342	2.30801	2.58211	2.44506	1.77901	1.45617	1.61759	2.78422	1.51154	1.84197
NM_182556	SLC25A45	4.86455	2.03514	3.44985	0.330811	0.927002	0.628907	3.28474	4.30227	3.79351	1.40755	1.13644	1.27199	5.48547	2.98233	1.83932
NR_002822	MGC72080	24.357	14.1984	19.2777	23.2832	18.0977	20.6904	13.3813	10.0671	11.7242	23.5655	22.7233	23.1444	0.93172	0.506567	1.83928
NM_138369	BOD1	69.0639	51.6139	60.3389	50.6553	42.1312	46.3932	33.1861	36.983	35.0846	46.2519	52.9777	49.6148	1.3006	0.707139	1.83924
NM_001135178	ZNF397	2.03298	3.47332	2.75315	2.68432	3.58113	3.13272	1.79189	1.70843	1.75016	3.90186	3.42324	3.66255	0.878836	0.477853	1.83913
NM_001025242	IRAK1	24.6603	24.894	24.7771	21.6638	23.2236	22.4437	14.2437	18.4798	16.3618	28.9718	25.5258	27.2488	1.10397	0.600458	1.83855
NM_013306	SNX15	12.2135	14.8865	13.55	16.2892	12.2063	14.2477	10.6484	10.4921	10.5703	21.9536	18.9153	20.4344	0.951027	0.517276	1.83853
NM_001025108	AFF3	0.202126	0.0133104	0.107718	0.192003	0.228336	0.21017	0.0293271	0.321522	0.175425	0.880586	0.377006	0.628796	0.51253	0.278985	1.83713
NM_001038707	CDC42SE1	3.73155	2.57799	3.15477	0.87881	0.812079	0.845444	2.96386	1.72115	2.34251	0.548124	1.75817	1.15315	3.73149	2.0314	1.83691
NM_002881	RALB	57.4691	52.8124	55.1407	29.8484	34.969	32.4087	29.1564	27.0597	28.108	29.9686	30.722	30.3453	1.70142	0.926274	1.83684
NM_005505	SCARB1	195.431	188.785	192.108	58.7078	55.748	57.2279	126.253	101.118	113.685	67.6473	56.6852	62.1663	3.35689	1.82873	1.83564
NM_002051	GATA3	1.23342	2.63248	1.93295	1.04079	1.17623	1.10851	1.64236	1.03608	1.33922	1.34134	1.47684	1.40909	1.74374	0.950415	1.83471
NM_181782	NCOA7	0.0425427	0.79895	0.420746	0.414161	0.845835	0.629998	0.146355	0.303593	0.224974	0.716202	0.519172	0.617687	0.667853	0.36422	1.83365
NM_006036	PREPL	1.01737	1.10752	1.06245	2.99331	3.02074	3.00703	0.256889	0.776353	0.516621	2.31646	3.0453	2.68088	0.353321	0.192706	1.83347
NM_014038	BZW2	94.239	100.394	97.3165	30.6775	39.9652	35.3214	49.4252	54.3314	51.8783	35.7583	33.2752	34.5168	2.75517	1.50299	1.83313
NM_022449	RAB17	1.21484	2.00056	1.6077	0.984053	1.91492	1.44949	0.881454	1.17102	1.02624	2.19059	1.20005	1.69532	1.10915	0.605335	1.83229
NM_003658	BARX2	0.883607	1.50476	1.19418	0.871325	1.18292	1.02712	1.37893	0.891331	1.13513	1.31991	2.25554	1.78773	1.16265	0.634958	1.83106
NM_007363	NONO	134.846	147.902	141.374	124.376	144.734	134.555	71.3192	75.6301	73.4746	122.282	133.75	128.016	1.05068	0.573949	1.83061
NM_001040876	ABCE1	3.81622	0.678175	2.2472	2.44223	1.3732	1.90772	1.73073	1.73243	1.73158	1.90078	3.4792	2.68999	1.17795	0.643712	1.82994
NM_000461	THRB	0.0534133	1.04557	0.549492	0.766681	0.182923	0.474802	0.501369	0.302231	0.4018	0.348188	0.922434	0.635311	1.15731	0.632446	1.82989
NM_019084	CCNJ	4.42728	6.04284	5.23506	0.697114	0.156254	0.426684	1.59071	3.34807	2.46939	0.144892	0.591433	0.368163	12.2692	6.70734	1.82922
NM_002382	MAX	11.8798	11.8071	11.8435	7.81523	4.70355	6.25939	7.6316	4.98653	6.30907	6.29402	5.90386	6.09894	1.89211	1.03445	1.82909
NM_001190266	ATG16L1	1.27734	0.500708	0.889024	0.12266	0.21277	0.167715	2.25339	1.41051	1.83195	0.698645	0.565277	0.631961	5.3008	2.89883	1.8286
NM_001145393	TSEN2	1.51774	5.00237	3.26005	1.70163	0.27036	0.985995	1.39648	2.90207	2.14928	1.5039	0.87298	1.18844	3.30636	1.80848	1.82825
NM_022100	MRPS14	14.36	14.4399	14.4	8.09303	9.36352	8.72828	7.33529	6.61928	6.97729	8.19815	7.25959	7.72887	1.6498	0.902756	1.82752
NM_001172568	MYD88	3.04332	1.63436	2.33884	0.905202	2.85645	1.88083	1.58149	1.25119	1.41634	2.7534	1.40942	2.08141	1.24352	0.680471	1.82744
NM_024628	SLC12A8	1.4181	0.409801	0.91395	0.641445	0.439111	0.540278	0.688479	0.544306	0.616392	0.717979	0.613643	0.665811	1.69163	0.925777	1.82725
NM_001168237	ABL2	0.337032	0.784325	0.560679	0.712731	0.713115	0.712923	0.507829	0.271246	0.389537	0.889705	0.92015	0.904927	0.78645	0.430463	1.82699
NM_001142419	MORF4L2	13.5656	7.23542	10.4005	5.66919	3.02407	4.34663	8.29654	9.6166	8.95657	7.94846	5.72076	6.83461	2.39278	1.31047	1.82589
NM_004435	ENDOG	3.46824	4.76559	4.11692	6.10532	5.09749	5.6014	2.20663	3.48299	2.84481	9.24007	4.88795	7.06401	0.734979	0.402719	1.82504
NM_212474	FN1	0.573788	0.199205	0.386496	0.405076	0.0820104	0.243543	0.107653	0.186353	0.147003	0.190564	0.147204	0.168884	1.58697	0.870438	1.82319
NM_201400	FAM86A	3.80697	6.11372	4.96035	3.14932	4.76494	3.95713	4.0209	2.99525	3.50807	6.27367	3.9264	5.10004	1.25352	0.687853	1.82237
NM_013253	DKK3	10.168	13.9706	12.0693	2.52687	2.30833	2.4176	9.52556	15.9081	12.7168	3.75353	5.52752	4.64053	4.99227	2.74039	1.82174
NM_001142425	MORF4L2	24.4846	33.662	29.0733	3.08693	4.71749	3.90221	32.4928	35.8052	34.149	10.2236	6.47328	8.34844	7.45047	4.09046	1.82142
NM_181723	EFHA2	1.00077	0.909399	0.955084	0.386163	0.136763	0.261463	0.237661	0.911606	0.574634	0.246304	0.326411	0.286357	3.65285	2.0067	1.82033
NM_024816	RABEP2	3.80442	6.04296	4.92369	3.56396	5.54044	4.5522	4.03719	3.24136	3.63927	7.10669	5.13712	6.1219	1.08161	0.594468	1.81945
NM_001113738.1	ARL17A	1.49454	1.86881	1.68168	1.54909	1.82632	1.68771	1.69959	1.28458	1.49208	3.0106	2.43832	2.72446	0.996427	0.547663	1.81942
NM_016453	NCKIPSD	6.05752	8.83759	7.44756	4.20021	4.36265	4.28143	6.32931	3.41166	4.87049	6.01096	4.17654	5.09375	1.7395	0.956169	1.81924
NM_021705	NFYA	5.61106	6.19283	5.90194	4.65881	4.87358	4.76619	3.17799	4.43291	3.80545	6.85772	4.32094	5.58933	1.23829	0.680842	1.81877
NM_017457	CYTH2	1.90103	3.31631	2.60867	3.48823	3.97016	3.72919	2.37047	2.04006	2.20526	4.79399	6.6728	5.73339	0.699526	0.384635	1.81868
NM_001130053	EEF1D	1.75668	0.872701	1.31469	1.58847	2.60788	2.09818	1.15945	0.968729	1.06409	3.6673	2.50818	3.08774	0.626588	0.344618	1.81821
NM_001193460	MSRB3	2.87286	1.77014	2.3215	0.594863	0.922967	0.758915	0.935635	1.51917	1.2274	0.837557	0.621502	0.729529	3.05897	1.68246	1.81816
NM_001036646	HHLA3	2.19671	1.49144	1.84408	0.0175243	1.87416	0.945842	1.25937	4.04024	2.6498	2.1589	2.78011	2.4695	1.94966	1.07301	1.817
NM_001009934	DNASE1L1	3.75397	9.20438	6.47917	1.31521	1.09971	1.20746	2.36397	6.40399	4.38398	1.87089	1.09445	1.48267	5.36595	2.95681	1.81478
NM_001127182	CEP55	22.606	18.0113	20.3087	13.6057	15.8844	14.745	8.71502	13.6361	11.1756	13.2655	16.1834	14.7244	1.37732	0.75898	1.8147
NM_002417	MKI67	1.75543	3.50427	2.62985	7.33992	15.621	11.4805	1.37776	0.920519	1.14914	7.80041	10.4035	9.10196	0.229072	0.126252	1.8144
NM_021170	HES4	3.78702	3.26645	3.52673	4.36862	2.64604	3.50733	3.87348	3.24144	3.55746	6.86904	5.96742	6.41823	1.00553	0.554274	1.81414
NM_016488	PPHLN1	1.13526	2.11281	1.62404	0.940566	0.338252	0.639409	1.78207	1.15583	1.46895	0.326939	1.77135	1.04914	2.5399	1.40014	1.81403
NM_007084	SOX21	0.276355	1.25143	0.763893	0.476898	1.01339	0.745144	0.323452	0.72373	0.523591	1.07548	0.777421	0.926451	1.02516	0.565158	1.81394
NM_014050	MRPL42	18.5062	16.5251	17.5157	12.7895	20.7868	16.7882	9.92556	11.1291	10.5273	17.8604	18.7332	18.2968	1.04333	0.575365	1.81334
NM_024676	SH3D21	0.951261	1.32543	1.13835	1.3349	1.95496	1.64493	0.499628	0.715424	0.607526	1.95692	1.22673	1.59183	0.692033	0.381654	1.81325
NM_178454	DRAM2	26.3994	26.4019	26.4006	7.6646	7.80617	7.73538	13.7805	12.0767	12.9286	6.96418	6.77095	6.86756	3.41297	1.88256	1.81294
NM_004914	RAB36	0.817025	0.948659	0.882842	0.559492	0.428002	0.493747	0.672928	0.443782	0.558355	0.706578	0.425629	0.566103	1.78805	0.986313	1.81286
NM_001033556	PPM1B	6.12748	3.84066	4.98407	5.58592	6.44811	6.01701	4.2258	2.19327	3.20953	8.32344	5.7237	7.02357	0.828329	0.456966	1.81267
NM_025150	TARS2	10.1618	10.2881	10.2249	7.92993	7.73603	7.83298	5.81846	7.8624	6.84043	9.46633	9.52881	9.49757	1.30537	0.720229	1.81244
NM_001184979	NDUFS5	79.3831	92.4151	85.8991	99.6545	122.296	110.975	41.0513	40.6972	40.8743	102.465	88.923	95.694	0.774038	0.427135	1.81216
NM_001008212	OPTN	4.31521	2.0246	3.1699	7.52129	6.07109	6.79619	1.09711	2.3037	1.7004	6.26122	6.94503	6.60313	0.466424	0.257515	1.81125
NR_033733	CRYBB2P1	2.73891	3.29974	3.01933	1.08152	3.10372	2.09262	1.46156	1.46499	1.46327	1.633	2.03961	1.83631	1.44284	0.796858	1.81067
NM_017586	C9orf7	8.12311	9.02254	8.57282	1.60999	1.71479	1.66239	7.17056	6.18431	6.67744	3.10962	1.57869	2.34415	5.15693	2.84855	1.81037
NM_001128918	MARK3	8.58455	7.25227	7.91841	4.04912	4.71766	4.38339	6.33161	3.07909	4.70535	4.91883	4.5122	4.71551	1.80646	0.997844	1.81036
NM_003765	STX10	22.8996	20.3043	21.602	14.2558	21.3263	17.791	12.8145	12.7614	12.788	19.1493	18.9788	19.0641	1.2142	0.670789	1.81011
NR_003092	E2F6	0.695956	1.76197	1.22896	0.00520801	0.346632	0.17592	1.40815	2.08839	1.74827	0.653757	0.252105	0.452931	6.98592	3.8599	1.80987
NM_022910	NDRG4	0.702121	1.14481	0.923466	0.589249	0.198601	0.393925	0.337705	1.02241	0.680057	0.454525	0.595352	0.524938	2.34427	1.2955	1.80955
NM_001167971	TRMT2B	1.03311	1.09881	1.06596	2.49368	0.73471	1.6142	0.00510325	0.696097	0.3506	1.04712	0.872972	0.960046	0.660366	0.365191	1.80828
NM_078471	MYO18A	2.75337	5.45595	4.10466	7.42371	10.5873	9.0055	2.10675	2.02181	2.06428	8.44755	7.93036	8.18895	0.455795	0.252081	1.80813
NM_194278	C14orf43	2.93901	4.16688	3.55295	2.62184	1.65187	2.13686	5.57943	3.35561	4.46752	4.42487	5.29046	4.85767	1.6627	0.919685	1.8079
NM_018292	QRSL1	9.43659	9.56777	9.50218	6.08591	7.702	6.89396	4.99646	4.47187	4.73416	6.28962	6.12304	6.20633	1.37834	0.762796	1.80695
NM_022786	ARV1	53.5452	42.6562	48.1007	16.9886	21.6978	19.3432	25.2931	23.4759	24.3845	17.9243	17.5059	17.7151	2.4867	1.37648	1.80656
NM_020722	KIAA1211	0.470006	1.03402	0.752013	1.37822	1.4125	1.39536	0.501851	0.397334	0.449593	1.57531	1.43817	1.50674	0.538938	0.298388	1.80617
NM_016162	ING4	13.7665	9.81112	11.7888	1.76118	2.85717	2.30917	11.0411	14.4546	12.7478	3.78905	5.23097	4.51001	5.1052	2.82657	1.80615
NM_003763	STX16	0.0764387	3.01314	1.54479	3.15152	1.39054	2.27103	1.00628	1.59151	1.29889	3.98127	2.91483	3.44805	0.680215	0.376704	1.8057
NM_001204103	PPT2	10.6726	11.9382	11.3054	1.33982	0.685844	1.01283	8.98017	4.71621	6.84819	1.31777	0.897186	1.10748	11.1622	6.18359	1.80513
NM_052925	LENG8	17.5409	16.4499	16.9954	25.9349	24.0274	24.9811	15.2155	18.3287	16.7721	41.3925	47.5192	44.4558	0.680329	0.377275	1.80327
NM_001163034	RPTOR	0.651839	0.340356	0.496097	0.459535	0.745309	0.602422	0.432876	0.230137	0.331506	0.609098	0.842386	0.725742	0.823505	0.456783	1.80284
NM_022572	PNKD	10.4987	10.9603	10.7295	0.176264	0.735334	0.455799	15.027	9.50233	12.2647	0.914238	0.964117	0.939177	23.54	13.0589	1.80259
NM_025136	OPA3	3.69096	4.55133	4.12115	4.09425	4.24282	4.16854	2.7011	2.3713	2.5362	4.73804	4.50989	4.62397	0.988631	0.54849	1.80246
NM_023018	NADK	22.1478	25.7918	23.9698	13.6477	9.36093	11.5043	17.4164	17.2999	17.3582	16.7524	13.2714	15.0119	2.08355	1.15629	1.80192
NM_004503	HOXC6	43.4296	43.718	43.5738	13.2041	15.7719	14.488	34.6271	31.3486	32.9879	19.215	20.298	19.7565	3.00758	1.66972	1.80125
NM_001039548	KLHL35	5.63949	2.86869	4.25409	3.35432	2.1102	2.73226	3.49238	3.62582	3.5591	4.62378	3.60941	4.1166	1.55699	0.864574	1.80087
NM_017882	CLN6	25.38	34.3926	29.8863	15.9091	14.7142	15.3117	19.5621	17.7244	18.6433	19.2724	15.1284	17.2004	1.95187	1.08388	1.80081
NM_152412	ZNF572	0.423772	0.51665	0.470211	0.10447	0.138747	0.121609	0.413327	0.443917	0.428622	0.299852	0.0993437	0.199598	3.8666	2.14743	1.80057
NM_000296	PKD1	4.88119	4.46689	4.67404	5.60821	4.41778	5.013	2.98861	3.85244	3.42053	7.39387	5.80921	6.60154	0.932385	0.51814	1.79948
NM_181500	CUX1	0.974808	0.528541	0.751675	2.14985	1.81098	1.98041	0.473747	1.00156	0.737653	1.04802	5.94587	3.49695	0.379554	0.210942	1.79933
NM_021173	POLD4	31.1284	32.4658	31.7971	38.0555	36.428	37.2417	21.022	16.3994	18.7107	43.4075	35.4199	39.4137	0.853803	0.474726	1.79852
NM_000434	NEU1	105.379	111.23	108.305	30.6869	32.4286	31.5578	67.7804	62.77	65.2752	34.7925	33.619	34.2057	3.43195	1.90831	1.79842
NM_030760	S1PR5	2.80423	6.73578	4.77001	0.668273	0.201761	0.435017	1.82282	1.36306	1.59294	0.0776402	0.444835	0.261238	10.9651	6.09767	1.79825
NM_152455	ZSCAN29	12.1904	11.6397	11.9151	6.20881	6.7588	6.48381	9.27056	8.47008	8.87032	9.17301	8.18164	8.67732	1.83766	1.02224	1.79768
NM_032294	CAMKK1	0.610657	1.75293	1.18179	1.78292	0.652581	1.21775	0.537573	0.415523	0.476548	0.655193	1.11005	0.882621	0.970473	0.539923	1.79743
NM_022485	MTMR14	12.3735	15.099	13.7363	4.71219	4.62052	4.66635	6.25622	9.52045	7.88833	3.84601	5.78645	4.81623	2.94368	1.63787	1.79727
NM_015374	SUN2	7.22775	9.62007	8.42391	4.90026	7.29723	6.09875	7.29043	7.17987	7.23515	9.95959	8.8665	9.41305	1.38125	0.76863	1.79703
NM_001130100	KIFC3	7.64848	8.57673	8.11261	11.0408	9.64703	10.3439	3.74693	6.19178	4.96936	11.0559	11.7062	11.3811	0.784288	0.436634	1.79621
NM_013229	APAF1	0.723647	0.839751	0.781699	0.189512	0.51942	0.354466	0.496346	0.368042	0.432194	0.284938	0.419031	0.351985	2.20529	1.22788	1.79601
NM_001549	IFIT3	3.01929	4.63722	3.82825	3.80737	7.37732	5.59234	2.10338	2.84273	2.47306	5.75126	7.22466	6.48796	0.684553	0.381176	1.7959
NM_032350	C7orf50	4.58459	18.4342	11.5094	21.7288	19.9784	20.8536	8.5966	4.9695	6.78305	21.3107	22.832	22.0714	0.551914	0.307324	1.79587
NM_001105574	HMX3	7.43031	6.75191	7.09111	4.14136	2.62314	3.38225	8.57058	5.97866	7.27462	6.62906	5.83147	6.23027	2.09657	1.16763	1.79558
NM_001195573	DICER1	0.252243	0.229648	0.240945	0.293935	0.225278	0.259607	0.0829569	0.461666	0.272311	0.439293	0.614095	0.526694	0.928118	0.51702	1.79513
NM_000381	MID1	0.531709	1.52987	1.03079	1.91048	1.9386	1.92454	0.562547	0.633827	0.598187	2.29778	1.71184	2.00481	0.535603	0.298376	1.79506
NM_144581	C14orf149	9.2959	8.75157	9.02373	10.7771	8.42327	9.60018	4.70493	5.0005	4.85271	9.6886	8.83465	9.26162	0.939954	0.523959	1.79395
NM_018699	PRDM5	1.469	2.04681	1.75791	1.55205	1.24592	1.39898	0.927903	0.928184	0.928044	1.43541	1.21351	1.32446	1.25656	0.700696	1.7933
NM_024681	KCTD17	9.74616	12.4361	11.0911	3.94544	3.27831	3.61187	6.72421	5.87493	6.29957	3.70216	3.65563	3.67889	3.07074	1.71235	1.79329
NM_015044	GGA2	17.2523	19.4249	18.3386	10.0528	11.7764	10.9146	10.5382	10.9733	10.7557	11.9813	10.9757	11.4785	1.68019	0.937034	1.79309
NM_133328	DEDD2	7.26287	7.42961	7.34624	4.4422	5.15319	4.7977	5.45189	4.43006	4.94097	5.91967	5.64665	5.78316	1.5312	0.854373	1.79219
NM_000785	CYP27B1	0.837064	0.583156	0.71011	0.412715	0.65775	0.535232	0.435431	0.584571	0.510001	0.592289	0.784923	0.688606	1.32673	0.740628	1.79136
NM_001024935	WASF1	11.5971	6.67636	9.13673	3.03229	2.99706	3.01467	5.15222	9.07483	7.11353	4.9681	3.43963	4.20387	3.03075	1.69214	1.79108
NM_032793	MFSD2A	2.84978	2.80737	2.82857	1.4033	0.563853	0.983577	1.85653	1.83756	1.84705	1.52652	0.773641	1.15008	2.87581	1.60601	1.79065
NR_027023	LOC645676	0.456627	0.984596	0.720611	0.0886645	0.235005	0.161835	0.913889	1.01655	0.96522	0.441584	0.33458	0.388082	4.45276	2.48715	1.7903
NM_001025202	STAG3L2	1.85797	3.38152	2.61974	5.81497	7.52748	6.67122	2.24487	1.88984	2.06736	9.43974	9.40899	9.42436	0.392693	0.219363	1.79015
NM_031990	PTBP1	4.03462	4.28594	4.16028	1.78253	4.09025	2.93639	2.90864	2.10185	2.50525	2.43775	3.89183	3.16479	1.4168	0.791599	1.7898
NM_001003722	GLE1	11.6272	15.679	13.6531	8.53801	11.7744	10.1562	7.70443	7.25003	7.47723	10.5348	9.36561	9.95021	1.34431	0.751465	1.78892
NM_024751	GSTCD	0.754567	1.49972	1.12714	0.89207	1.81794	1.35501	0.593397	0.628773	0.611085	1.32618	1.30132	1.31375	0.831837	0.465146	1.78834
NR_026569	ZFP161	1.06758	3.00806	2.03782	2.5718	3.34519	2.9585	0.828238	0.955625	0.891931	2.6595	1.97066	2.31508	0.688803	0.38527	1.78784
NM_181672	OGT	9.81823	13.0304	11.4243	20.549	20.995	20.772	7.61036	7.3595	7.48493	21.8259	26.8052	24.3156	0.549986	0.307825	1.78669
NM_001383	DPH1	10.1912	11.3461	10.7687	8.85507	8.62847	8.74177	6.9825	6.2938	6.63815	9.80122	9.45291	9.62706	1.23186	0.68953	1.78652
NM_020988	GNAO1	0.493079	0.436393	0.464736	0.37595	0.3869	0.381425	0.136448	0.539046	0.337747	0.609131	0.381269	0.4952	1.21842	0.682042	1.78643
NM_177985	ARL5A	1.48503	3.99911	2.74207	2.56363	1.13255	1.84809	1.58336	2.45295	2.01816	2.16652	2.69023	2.42837	1.48373	0.831072	1.78532
NM_001134774	KLC2	20.8631	23.5731	22.2181	9.21357	8.66851	8.94104	11.5882	13.558	12.5731	9.86695	8.19876	9.03285	2.48496	1.39193	1.78526
NM_015428	ZNF473	1.42751	5.39111	3.40931	0.77388	1.70328	1.23858	3.18472	2.06834	2.62653	1.42327	1.98239	1.70283	2.7526	1.54245	1.78456
NM_016930	STX18	7.9623	6.94786	7.45508	7.37577	8.04725	7.71151	5.02048	4.4372	4.72884	8.93465	8.52217	8.72841	0.966747	0.541776	1.7844
NM_032129	PLEKHN1	0.888461	1.30812	1.09829	0.584491	0.706918	0.645705	0.421122	0.827876	0.624499	0.789082	0.520912	0.654997	1.70092	0.953438	1.78398
NM_052857	ZNF830	21.6721	17.797	19.7345	13.06	13.9856	13.5228	10.375	14.4038	12.3894	15.557	14.7262	15.1416	1.45935	0.818236	1.78354
NM_006167	NKX3-1	0.528746	1.47344	1.00109	0.573536	0.443178	0.508357	0.618857	0.590807	0.604832	0.673433	0.421439	0.547436	1.96927	1.10485	1.7824
NM_014909	VASH1	0.748013	1.20258	0.975297	0.780171	0.617918	0.699044	0.561214	0.582657	0.571935	0.732847	0.728397	0.730622	1.39519	0.782806	1.78229
NR_033979	LOC401022	1.89327	1.58816	1.74072	2.09061	1.79131	1.94096	1.24514	0.859689	1.05241	2.19373	1.98802	2.09088	0.896832	0.503337	1.78177
NM_007260	LYPLA2	155.642	206.294	180.968	17.2229	21.9923	19.6076	112.276	93.6246	102.95	20.4083	19.3327	19.8705	9.22948	5.18106	1.78139
NM_000118	ENG	0.0670503	1.93407	1.00056	0.246494	1.30947	0.777982	1.07066	0.446026	0.758343	0.971437	1.12864	1.05004	1.2861	0.722205	1.78079
NM_001002909	GPATCH8	3.85948	4.70347	4.28148	5.7162	5.70612	5.71116	2.42868	2.67883	2.55375	5.75533	6.37725	6.06629	0.749668	0.420975	1.78079
NM_004050	BCL2L2	6.54109	9.40129	7.97119	4.1525	2.88988	3.52119	6.79383	4.60972	5.70177	4.88643	4.08225	4.48434	2.26378	1.27149	1.78042
NM_012201	GLG1	0.00506493	0.390373	0.197719	0.414279	0.655223	0.534751	0.0312601	0.18572	0.10849	0.685497	0.359065	0.522281	0.36974	0.207724	1.77996
NM_201626	USP33	3.18623	3.9196	3.55292	3.79815	8.13794	5.96805	1.37198	2.11539	1.74369	5.82565	4.59945	5.21255	0.595323	0.334517	1.77965
NM_153487	MDGA1	0.545356	1.16693	0.856143	1.39245	1.92839	1.66042	0.592705	0.462466	0.527586	1.8605	1.78072	1.82061	0.515618	0.289785	1.77931
NM_020983	ADCY6	2.70278	3.27388	2.98833	2.3545	1.71819	2.03634	2.28617	1.66937	1.97777	3.05176	1.74288	2.39732	1.4675	0.824992	1.7788
NM_006520	DYNLT3	25.2863	15.7073	20.4968	12.313	13.1644	12.7387	11.6062	12.1371	11.8716	12.7405	13.5073	13.1239	1.60902	0.904582	1.77874
NM_001177562	PPP2R1B	6.85977	8.81781	7.83879	1.66515	2.62381	2.14448	4.66581	3.35514	4.01047	2.32874	1.57147	1.9501	3.65533	2.05654	1.77742
NM_012264	TMEM184B	32.0073	38.3039	35.1556	16.8077	12.0816	14.4446	26.5583	18.7885	22.6734	16.49	16.6238	16.5569	2.43381	1.36942	1.77726
NM_201569	SMG7	0.186633	1.29789	0.742262	0.598503	2.245	1.42175	0.328289	0.420963	0.374626	1.50325	1.04719	1.27522	0.522075	0.293774	1.77714
NM_144684	ZNF480	3.22008	2.90613	3.06311	2.9949	3.12451	3.05971	1.34194	1.78879	1.56536	2.64094	2.91656	2.77875	1.00111	0.563334	1.77712
NM_144682	SLFN13	2.03594	3.83385	2.9349	2.4691	4.10708	3.28809	1.76269	2.22308	1.99289	3.78954	4.14483	3.96718	0.892584	0.502342	1.77684
NM_003663	CGGBP1	6.032	8.54286	7.28743	9.85571	9.7611	9.80841	4.49765	6.28162	5.38964	14.1224	11.6436	12.883	0.742978	0.418352	1.77596
NM_015681	B9D1	29.5367	29.9543	29.7455	8.11109	5.38616	6.74863	16.9206	18.1468	17.5337	8.06882	6.04774	7.05828	4.40764	2.48413	1.77432
NM_152281	GORAB	6.13013	6.17109	6.15061	1.54381	3.43955	2.49168	3.12407	5.50215	4.31311	2.94045	3.25955	3.1	2.46846	1.39133	1.77418
NR_033426	ACAD9	1.61245	0.731272	1.17186	0.302537	0.850205	0.576371	1.34136	1.28485	1.31311	1.47996	0.811579	1.14577	2.03317	1.14605	1.77407
NM_024537	CARS2	8.01258	9.08716	8.54987	8.81995	9.27339	9.04667	5.0162	4.87993	4.94806	8.96577	9.61025	9.28801	0.945085	0.532737	1.77402
NM_001128839	CACNA1D	0.621857	0.722955	0.672406	2.14611	1.14177	1.64394	0.348679	0.471229	0.409954	1.64173	1.91147	1.7766	0.409021	0.230752	1.77256
NM_004301	ACTL6A	50.817	58.1359	54.4764	29.524	34.5537	32.0388	33.4717	40.4488	36.9603	39.1881	37.8682	38.5281	1.70032	0.959305	1.77245
NM_000403	GALE	11.9873	14.6941	13.3407	4.275	2.28965	3.28233	15.9192	8.34222	12.1307	5.87563	4.70395	5.28979	4.06441	2.29323	1.77235
NM_006302	MOGS	45.8387	36.3064	41.0725	15.6274	7.38601	11.5067	35.5985	36.5931	36.0958	17.2798	18.5512	17.9155	3.56944	2.01478	1.77163
NR_024575	RAB34	33.274	27.5183	30.3961	14.429	11.6001	13.0145	26.0184	25.1853	25.6018	27.9541	10.8748	19.4145	2.33555	1.3187	1.7711
NM_203456	PPIE	28.4247	36.4564	32.4406	27.9372	33.8349	30.886	17.2503	16.1581	16.7042	29.8381	26.4934	28.1658	1.05033	0.593068	1.77101
NM_001039476	NPRL3	3.07906	4.93401	4.00653	4.64654	3.43174	4.03914	3.38391	3.5441	3.46401	6.72247	5.64603	6.18425	0.991928	0.560133	1.77088
NM_001136203	CCDC124	24.8167	23.1311	23.9739	47.7682	46.5569	47.1625	14.3975	11.5936	12.9956	45.8035	44.7368	45.2702	0.508325	0.287067	1.77076
NM_144568	TMEM55B	24.7156	29.4851	27.1003	2.32297	3.71417	3.01857	34.6872	27.5387	31.1129	6.33425	5.93741	6.13583	8.97788	5.0707	1.77054
NM_032505	KBTBD8	1.63033	1.54881	1.58957	0.237496	0.252334	0.244915	1.09865	1.13855	1.1186	0.314614	0.295331	0.304972	6.49029	3.66787	1.7695
NM_181526	MYL9	8.59399	4.78908	6.69154	25.6631	13.7482	19.7056	2.14975	3.76901	2.95938	14.3983	16.4392	15.4187	0.339574	0.191934	1.76923
NM_006821	ACOT2	12.1538	9.50269	10.8282	5.73758	7.0329	6.38524	9.57312	5.42919	7.50115	9.74452	5.90428	7.8244	1.69582	0.958688	1.7689
NM_001203250	ZNF20	0.558222	2.78977	1.674	0.996339	0.495456	0.745897	1.13388	1.19708	1.16548	1.13562	0.700805	0.918213	2.24427	1.26929	1.76813
NM_001142648	SAR1A	2.28287	3.9182	3.10053	2.87885	3.3994	3.13912	1.94542	3.40394	2.67468	3.34449	6.22717	4.78583	0.987707	0.558875	1.76731
NR_033942	LOC728377	2.07775	3.01526	2.5465	2.08745	2.83582	2.46164	1.35158	1.65669	1.50413	2.9294	2.20893	2.56916	1.03448	0.585457	1.76696
NM_001079522	KTN1	1.57554	1.96807	1.77181	3.02672	2.8659	2.94631	2.04474	0.827784	1.43626	4.89751	3.54218	4.21984	0.601364	0.340359	1.76685
NM_021734	SLC25A19	5.50138	2.33747	3.91943	2.60395	3.91746	3.26071	3.60728	2.05367	2.83047	3.44499	4.8754	4.16019	1.20202	0.680371	1.76671
NM_001001795	C8orf82	6.37536	8.13235	7.25385	5.5341	5.55059	5.54234	6.516	6.45896	6.48748	9.97518	7.53594	8.75556	1.30881	0.740955	1.76638
NM_019895	CLDND1	9.98878	6.34014	8.16446	2.27398	1.98244	2.12821	4.40309	8.29976	6.35142	0.847901	5.0002	2.92405	3.8363	2.17213	1.76615
NM_001145044	SLCO3A1	3.63315	4.37004	4.0016	3.3982	2.02289	2.71054	2.98559	2.38799	2.68679	3.1664	3.25722	3.21181	1.47631	0.836535	1.76479
NM_001077488	GNAS	15.2123	14.2045	14.7084	21.7115	21.5331	21.6223	9.0193	9.12782	9.07356	28.5262	18.5433	23.5347	0.680242	0.385539	1.76439
NM_139351	BIN1	12.5705	10.5842	11.5773	8.96209	4.402	6.68205	7.12612	8.2975	7.71181	8.6916	7.00919	7.85039	1.73261	0.982347	1.76374
NM_031268	PDPK1	2.08484	1.33748	1.71116	0.539698	0.255682	0.39769	1.36851	1.36547	1.36699	0.691044	0.428979	0.560011	4.30275	2.441	1.7627
NM_006747	SIPA1	4.91362	5.27278	5.0932	5.33208	6.52471	5.9284	3.02016	3.57938	3.29977	7.33268	6.20709	6.76989	0.85912	0.487419	1.76259
NM_000017	ACADS	4.70581	4.41322	4.55951	1.69553	2.0385	1.86701	3.46003	2.52796	2.99399	2.36923	1.95176	2.1605	2.44214	1.38579	1.76227
NM_001079803	GAA	3.58979	1.4704	2.53009	1.23271	1.30822	1.27046	4.55823	1.47289	3.01556	2.71012	2.62597	2.66805	1.99147	1.13025	1.76197
NM_001000	RPL39	555.92	418.336	487.128	1049.88	1041.6	1045.74	207.267	293.968	250.618	875.487	1020.27	947.879	0.465821	0.264398	1.76182
NM_001040061	C3orf72	6.93926	6.28764	6.61345	3.12754	3.23374	3.18064	4.3516	4.90556	4.62858	3.88589	3.95211	3.919	2.07928	1.18106	1.76052
NM_004184	WARS	23.2652	5.96039	14.6128	25.7408	9.97822	17.8595	8.09747	13.9712	11.0343	25.7061	21.7596	23.7328	0.818208	0.464939	1.75982
NM_000476	AK1	6.66059	8.00039	7.33049	8.53086	10.5879	9.55938	3.88292	3.68911	3.78601	8.28819	9.08139	8.68479	0.766837	0.435936	1.75906
NM_001145145	SLC1A5	6.682	6.88862	6.78531	12.2225	4.72973	8.47612	4.97814	4.80116	4.88965	10.7814	10.6972	10.7393	0.800521	0.455304	1.75821
NM_052941	GBP4	0.592858	1.1851	0.888979	0.709893	1.12397	0.916932	0.638825	0.453459	0.546142	1.08043	0.900075	0.990252	0.969515	0.551518	1.7579
NM_172230	SYVN1	316.811	194.909	255.86	49.4617	31.1453	40.3035	290.09	170.215	230.152	71.2011	56.2401	63.7206	6.34833	3.6119	1.75762
NM_020399	GOPC	1.45225	3.85847	2.65536	0.609806	1.29383	0.951818	1.02001	1.72422	1.37211	0.694126	1.03327	0.863698	2.78978	1.58865	1.75607
NM_015482	SLC22A23	2.45683	1.55334	2.00509	0.708872	1.3762	1.04254	2.11531	0.634731	1.37502	1.24701	1.26347	1.25524	1.92328	1.09542	1.75574
NM_001135805	SYT1	0.265623	0.91288	0.589252	1.66677	0.695866	1.18132	0.238316	0.433899	0.336108	0.868171	1.49716	1.18267	0.498809	0.284195	1.75516
NM_004881	TP53I3	1.60011	4.44352	3.02182	0.819201	1.0879	0.95355	3.79061	4.6902	4.2404	2.65451	2.04072	2.34762	3.16901	1.80626	1.75446
NM_144671	FAM109A	7.88035	12.567	10.2237	2.31646	1.55455	1.93551	4.25596	7.45872	5.85734	1.79108	2.0993	1.94519	5.28217	3.01119	1.75418
NM_080867	SOCS4	1.86112	1.94637	1.90375	2.48009	2.74474	2.61242	1.7292	1.42408	1.57664	3.22793	4.35088	3.78941	0.72873	0.416065	1.75148
NM_001145443	PFKFB3	5.78956	8.20392	6.99674	3.90628	3.06155	3.48392	5.19518	4.45996	4.82757	3.63213	4.78779	4.20996	2.0083	1.1467	1.75137
NM_001194998	CEP152	0.724554	1.28613	1.00534	1.28623	2.70078	1.9935	0.217732	1.16297	0.690351	2.57234	2.22215	2.39724	0.504309	0.287977	1.75121
NM_003861	DCAF5	5.13053	6.82546	5.97799	5.70234	5.63345	5.66789	4.29729	3.6032	3.95025	6.46063	6.64563	6.55313	1.05471	0.602803	1.74968
NM_001141969	DAXX	1.35665	0.893821	1.12524	3.07307	1.46794	2.2705	0.803742	0.977181	0.890462	3.54085	2.74665	3.14375	0.495588	0.283248	1.74966
NM_025092	ATHL1	3.07893	3.25447	3.1667	3.69047	3.25363	3.47205	3.1066	2.22434	2.66547	5.22109	5.00271	5.1119	0.912055	0.521425	1.74916
NM_198400	NEDD4	0.281704	0.619042	0.450373	0.690038	0.494073	0.592056	0.307231	0.41747	0.362351	0.894465	0.771632	0.833048	0.760694	0.434969	1.74885
NR_002451	ABCA11P	3.84497	3.65206	3.74852	2.00255	2.97336	2.48795	2.25275	2.93785	2.5953	3.98759	2.0325	3.01004	1.50667	0.862213	1.74744
NM_153380	ZNF41	2.31265	2.53181	2.42223	2.41082	3.08066	2.74574	0.901046	1.89192	1.39648	2.80523	2.72624	2.76574	0.882177	0.504923	1.74715
NM_001080506	TMEM150C	1.56207	2.43255	1.99731	0.770178	0.770163	0.770171	1.50565	1.02672	1.26619	0.715186	0.990872	0.853029	2.59333	1.48434	1.74713
NM_001080425	BEX4	13.7366	1.90648	7.82154	9.52283	1.92299	5.72291	5.30426	6.14062	5.72244	5.77203	8.85677	7.3144	1.36671	0.782353	1.74692
NM_001040616	LINS	7.87297	9.4301	8.65153	3.0305	3.50927	3.26988	5.60427	5.73931	5.67179	3.95816	3.52938	3.74377	2.64582	1.51499	1.74642
NM_001822	CHN1	13.8917	11.342	12.6168	9.83172	7.63893	8.73532	5.67472	7.9852	6.82996	8.00119	8.50862	8.25491	1.44435	0.827382	1.74568
NM_020921	NIN	1.05841	1.31973	1.18907	2.50419	2.6281	2.56614	0.734334	0.599377	0.666856	2.42034	2.60181	2.51107	0.463368	0.265566	1.74483
NM_001008564	NUPL1	0.803513	1.083	0.943256	0.899224	1.07267	0.985947	0.868167	0.377349	0.622758	0.697452	1.57391	1.13568	0.956701	0.548356	1.74467
NM_147188	FBXO22	10.9337	9.63158	10.2826	4.26425	7.84445	6.05435	5.71727	5.96751	5.84239	7.05056	4.95261	6.00159	1.69839	0.973475	1.74467
NM_001012974	C6orf154	1.22689	1.93739	1.58214	0.362949	0.557015	0.459982	1.72317	1.08529	1.40423	0.925993	0.498534	0.712263	3.43957	1.9715	1.74464
NR_024449	IQSEC2	3.81079	3.79265	3.80172	5.34789	5.98452	5.6662	2.34365	1.7742	2.05892	5.74394	4.95795	5.35095	0.670946	0.384778	1.74372
NM_004440	EPHA7	0.417902	0.545886	0.481894	0.334826	0.5473	0.441063	0.163041	0.237125	0.200083	0.258736	0.379625	0.31918	1.09257	0.626865	1.74292
NM_001126112	TP53	9.06024	8.65854	8.85939	9.55927	5.04565	7.30246	5.82034	6.41743	6.11889	10.9496	6.62828	8.78894	1.21321	0.696203	1.7426
NM_003426	ZNF74	3.88457	4.51628	4.20043	0.681144	1.16421	0.922677	4.85589	4.75572	4.8058	1.78757	1.89046	1.83902	4.55243	2.61325	1.74206
NM_148172	PEMT	11.8673	11.165	11.5161	12.7465	12.3994	12.5729	9.9411	5.12397	7.53254	17.8864	10.7297	14.308	0.915947	0.526454	1.73984
NM_198089	ZNF155	1.8881	3.13983	2.51396	1.67567	1.55429	1.61498	1.97837	1.07461	1.52649	1.41232	1.99813	1.70522	1.55665	0.895184	1.73892
NM_021147	CCNO	3.99783	5.57033	4.78408	4.00199	4.06164	4.03181	5.10454	4.31479	4.70967	9.25782	4.544	6.90091	1.18658	0.68247	1.73866
NM_003004	SECTM1	1.0643	2.6481	1.8562	2.62378	3.02665	2.82522	1.89819	0.637086	1.26764	4.14193	2.56631	3.35412	0.657012	0.377935	1.73843
NM_001003682	TMEM200B	1.07863	1.41293	1.24578	0.540225	0.76805	0.654138	0.657467	1.16621	0.911838	1.03285	0.631772	0.832311	1.90446	1.09555	1.73836
NM_153210	USP43	2.51608	3.74343	3.12976	2.01853	1.69784	1.85819	2.09636	1.99538	2.04587	2.08207	2.13941	2.11074	1.68431	0.969267	1.73771
NM_002873	RAD17	1.24957	2.27562	1.7626	1.20988	0.305983	0.757931	2.33588	1.99185	2.16386	1.35871	1.8725	1.6156	2.32553	1.33935	1.73631
NM_020409	MRPL47	40.7241	44.8613	42.7927	32.0202	40.015	36.0176	21.6927	25.949	23.8209	37.5538	32.019	34.7864	1.18811	0.684775	1.73503
NM_001015045	FAM13A	0.349773	0.687824	0.518798	0.0442102	0.381626	0.212918	0.310739	0.406352	0.358545	0.304711	0.20571	0.255211	2.43661	1.4049	1.73436
NR_015389	LOC339290	8.11355	6.86803	7.49079	4.98973	3.86185	4.42579	4.4248	4.59995	4.51238	3.82732	5.41978	4.62355	1.69253	0.975955	1.73423
NM_144709	PUS10	1.366	2.41084	1.88842	0.965357	1.21649	1.09092	1.06586	1.04935	1.05761	0.902114	1.21686	1.05949	1.73103	0.998224	1.73411
NM_022466	IKZF5	10.9865	7.58103	9.28376	5.57165	4.76869	5.17017	7.67448	6.57643	7.12546	7.03343	6.7209	6.87716	1.79564	1.0361	1.73307
NM_001142285	RPS24	1.07908	1.28735	1.18322	1.17199	1.08813	1.13006	0.481507	1.23839	0.859949	1.73179	1.11418	1.42298	1.04704	0.604327	1.73257
NM_019848	SLC10A3	35.5438	25.3178	30.4308	20.1782	12.869	16.5236	25.0072	22.0181	23.5127	24.1151	20.1192	22.1172	1.84166	1.0631	1.73235
NM_032477	MRPL41	14.6483	14.0069	14.3276	36.3949	35.2082	35.8015	8.96455	11.4333	10.1989	44.1013	44.1701	44.1357	0.400195	0.231081	1.73184
NR_024320	LITAF	6.33471	5.58019	5.95745	3.93448	2.18159	3.05804	2.90074	3.9672	3.43397	2.55848	3.54583	3.05215	1.94813	1.1251	1.73152
NM_032786	ZC3H10	6.4616	7.63561	7.04861	2.70196	2.18521	2.44359	5.36098	6.56885	5.96491	3.70397	3.45139	3.57768	2.88453	1.66726	1.73011
NM_001031806	ALDH3A2	1.18087	1.4941	1.33749	0.221537	1.46816	0.844849	0.0284671	1.10046	0.564464	0.578922	0.653926	0.616424	1.58311	0.915707	1.72884
NM_001008485	SLC41A3	4.80206	2.33312	3.56759	1.29626	1.08251	1.18939	2.19948	3.89398	3.04673	1.79567	1.71508	1.75537	2.99952	1.73566	1.72818
NM_001105556	C1orf38	1.51975	2.18677	1.85326	0.675075	0.420405	0.54774	0.807367	1.07361	0.940488	0.506142	0.454505	0.480324	3.38347	1.95803	1.72799
NM_000754	COMT	23.8112	20.1396	21.9754	14.5948	7.09608	10.8454	24.377	23.8307	24.1039	17.8773	23.2298	20.5536	2.02623	1.17273	1.72779
NR_033183	MIB2	0.998258	1.2429	1.12058	2.51454	1.8037	2.15912	0.304935	0.594228	0.449581	0.20888	2.78449	1.49669	0.518998	0.300385	1.72778
NM_144583	ATP6V1C2	1.32037	0.694697	1.00753	0.515008	0.592363	0.553686	1.14058	0.655601	0.89809	1.06485	0.640278	0.852564	1.81969	1.0534	1.72744
NM_001198673	TMEM136	3.47582	1.41432	2.44507	0.45728	0.154939	0.30611	0.888191	1.18972	1.03896	0.110154	0.339017	0.224585	7.98757	4.6261	1.72663
NM_145260	OSR1	1.9235	1.91435	1.91892	1.26451	0.863688	1.0641	1.57235	1.98296	1.77765	1.81471	1.58896	1.70183	1.80333	1.04455	1.72642
NM_002131	HMGA1	24.8174	23.5848	24.2011	14.7548	10.102	12.4284	20.5171	32.9242	26.7206	26.9393	20.4348	23.687	1.94724	1.12807	1.72617
NM_144781	PDCD2	3.12501	4.87909	4.00205	3.38284	5.44891	4.41587	3.04737	4.57213	3.80975	8.62368	5.88321	7.25345	0.906287	0.525233	1.72549
NM_006772	SYNGAP1	1.32781	1.28702	1.30741	2.06366	1.75407	1.90887	0.83336	0.987765	0.910562	2.00161	2.58494	2.29327	0.684917	0.397058	1.72498
NM_025176	NINL	4.15211	3.93789	4.045	3.87076	4.51471	4.19273	2.74977	2.33923	2.5445	4.5674	4.53148	4.54944	0.964764	0.5593	1.72495
NM_138773	SLC25A46	9.91963	10.4959	10.2078	10.8114	12.659	11.7352	6.3434	5.57322	5.95831	12.7185	10.9103	11.8144	0.869842	0.504326	1.72476
NM_024762	ZNF552	2.08212	1.74711	1.91461	1.52944	2.15828	1.84386	1.33735	1.36772	1.35254	2.12177	2.3687	2.24524	1.03837	0.602402	1.72372
NM_024331	TTPAL	4.04059	1.40342	2.722	4.4133	2.18465	3.29897	1.64975	1.75458	1.70216	4.31343	2.79721	3.55532	0.825106	0.478766	1.7234
NM_014448	ARHGEF16	0.716866	0.582654	0.64976	0.824719	1.65861	1.24166	0.605972	0.542349	0.57416	1.98669	1.79257	1.88963	0.523298	0.303848	1.72223
NM_001018139	NME2	40.3713	58.417	49.3941	77.7628	123.526	100.644	6.43868	23.2078	14.8232	62.4103	41.6147	52.0125	0.490779	0.284994	1.72207
NM_152527	SLC16A14	0.473347	1.86867	1.17101	0.447319	0.702568	0.574944	0.584795	0.523396	0.554095	0.474484	0.462356	0.46842	2.03674	1.1829	1.72181
NM_207346	TSEN54	11.0828	18.8045	14.9437	6.61013	8.52139	7.56576	9.83329	6.92835	8.38082	8.15816	6.45337	7.30577	1.97517	1.14715	1.7218
NM_006973	ZNF32	13.6684	17.0966	15.3825	21.0573	23.4018	22.2296	12.226	4.99626	8.61113	22.6505	20.1936	21.422	0.691984	0.401975	1.72146
NM_170719	C13orf23	7.49551	6.51528	7.0054	1.52459	1.56508	1.54483	6.71423	8.014	7.36411	2.79734	2.79213	2.79474	4.53472	2.635	1.72096
NM_022077	MANBAL	24.964	11.6376	18.3008	17.1257	14.3994	15.7625	15.6164	21.1747	18.3956	27.2884	27.2345	27.2614	1.16103	0.674783	1.7206
NM_005685	GTF2IRD1	10.0208	8.19331	9.10705	13.1181	13.2344	13.1762	4.21151	6.64429	5.4279	12.1215	14.8918	13.5067	0.691172	0.401869	1.7199
NM_020773	TBC1D14	6.14869	4.1184	5.13354	7.20349	7.11152	7.15751	4.79475	1.76616	3.28045	7.78066	7.94749	7.86407	0.717225	0.417144	1.71937
NM_001142573	IMPDH1	18.5012	38.8189	28.66	13.3409	12.5688	12.9549	16.664	22.6451	19.6546	16.8826	13.6456	15.2641	2.2123	1.28763	1.71812
NM_003585	DOC2B	2.10183	1.12637	1.6141	1.5146	1.69393	1.60426	1.51386	1.58074	1.5473	2.63121	2.65314	2.64217	1.00613	0.585616	1.71807
NR_003700	PI4KAP2	1.64199	2.4196	2.03079	3.68626	2.91541	3.30084	1.46366	2.07874	1.7712	5.08263	4.80916	4.9459	0.615237	0.358115	1.71799
NM_005921	MAP3K1	2.72545	2.96074	2.84309	1.15019	1.45194	1.30106	2.21673	1.48396	1.85034	1.11132	1.79764	1.45448	2.18521	1.27217	1.7177
NR_024109	SBDSP1	1.29148	0.148947	0.720213	1.50694	0.0644848	0.785712	0.0251195	4.14558	2.08535	4.35045	3.4648	3.90763	0.916638	0.533662	1.71764
NM_001010983	GLT8D1	7.24926	3.19504	5.22215	4.62155	4.13809	4.37982	2.90498	3.12739	3.01619	5.10063	3.58194	4.34129	1.19232	0.694768	1.71614
NM_015308	FNBP4	13.8802	12.7561	13.3181	11.5447	13.3711	12.4579	6.55097	8.92733	7.73915	11.8513	12.9958	12.4235	1.06905	0.622942	1.71614
NM_001099684	FAM156B	2.31217	0.970489	1.64133	1.56108	2.66571	2.11339	1.40145	0.990212	1.19583	3.15577	2.12629	2.64103	0.776632	0.45279	1.71522
NM_018050	MANSC1	6.64622	7.47149	7.05885	6.77727	8.90197	7.83962	3.418	4.32499	3.87149	7.58849	7.1529	7.37069	0.900408	0.525255	1.71423
NM_021213	PCTP	95.4789	119.954	107.716	5.64882	7.89889	6.77385	60.3918	46.6557	53.5238	5.65768	5.88161	5.76965	15.9018	9.27678	1.71415
NM_130767	ACOT12	1.13387	0.48611	0.80999	0.774073	0.5026	0.638337	0.680567	0.97458	0.827573	1.17259	1.06324	1.11791	1.26891	0.740283	1.71408
NM_001079516	ASAH2B	7.00301	8.57661	7.78981	5.81373	3.54848	4.6811	4.8909	7.33163	6.11126	5.98604	6.60083	6.29344	1.6641	0.971054	1.7137
NM_001010989	HERPUD1	7.10349	9.22087	8.16218	5.09263	2.67037	3.8815	10.6871	6.38908	8.53809	8.13426	5.77881	6.95653	2.10284	1.22735	1.71332
NM_144949	SOCS5	9.09722	6.98191	8.03956	3.91609	4.15211	4.0341	6.5852	5.59202	6.08861	5.18978	5.27579	5.23278	1.9929	1.16355	1.71278
NM_006693	CPSF4	25.9559	22.1739	24.0649	6.01982	6.32989	6.17485	14.5803	20.2225	17.4014	9.61146	5.68373	7.64759	3.89724	2.27541	1.71277
NM_002791	PSMA6	141.507	155.458	148.483	86.9607	121.618	104.289	81.7497	75.6609	78.7053	99.405	89.9499	94.6774	1.42376	0.831299	1.71269
NM_020313	CIAPIN1	42.4432	44.4394	43.4413	18.6918	22.0614	20.3766	25.9154	26.7629	26.3392	22.8009	19.5133	21.1571	2.13192	1.24493	1.71248
NM_006097	MYL9	31.4551	24.7811	28.1181	52.4209	42.4872	47.4541	13.0828	10.4222	11.7525	32.0346	35.8953	33.965	0.592533	0.346018	1.71243
NM_033624	FBXO21	1.51317	6.02312	3.76814	3.11097	2.57168	2.84133	1.58714	2.03837	1.81276	2.24145	2.43877	2.34011	1.32619	0.774645	1.712
NM_178518	TMEM102	2.1982	3.43037	2.81428	2.42776	2.6255	2.52663	1.78382	1.65794	1.72088	2.11534	3.17435	2.64485	1.11385	0.650654	1.71189
NM_170725	PGBD2	6.17173	4.62036	5.39604	1.84331	1.41431	1.62881	3.69461	4.54909	4.12185	1.81221	2.44543	2.12882	3.31288	1.93621	1.71101
NM_016546	C1RL	0.561594	1.13817	0.849882	0.981715	1.23027	1.10599	0.597549	0.427849	0.512699	1.30049	0.981414	1.14095	0.768434	0.449361	1.71006
NM_145030	C7orf47	18.8405	18.1939	18.5172	10.301	11.7263	11.0137	13.0998	12.6363	12.8681	13.9911	12.1569	13.074	1.6813	0.984247	1.7082
NM_001178078	STAT6	0.785245	0.132958	0.459101	0.320898	0.65298	0.486939	0.341838	0.759522	0.55068	1.493	0.50208	0.99754	0.942832	0.552038	1.70791
NM_001007027	ALG8	8.73808	7.82391	8.281	5.18858	2.92103	4.0548	6.8713	8.96757	7.91944	6.24754	6.99155	6.61955	2.04227	1.19637	1.70705
NM_014636	RALGPS1	0.298898	0.685843	0.49237	0.283952	0.488561	0.386257	0.308412	0.230684	0.269548	0.372844	0.348777	0.360811	1.27472	0.747063	1.70632
NM_197961	DPP8	1.16616	1.95993	1.56305	0.992816	1.09855	1.04568	0.907091	0.448024	0.677558	0.527014	1.0198	0.773407	1.49476	0.876068	1.70621
NM_001007270	GEMIN7	1.72561	5.75226	3.73893	3.11502	2.58661	2.85081	0.929026	1.34093	1.13498	2.87738	0.0739307	1.47566	1.31153	0.769135	1.7052
NM_030938	VMP1	119.937	87.9481	103.943	87.5023	81.39	84.4462	66.0012	62.5267	64.2639	89.6077	88.4463	89.027	1.23087	0.721848	1.70517
NR_033494	IL15RA	2.7173	5.72749	4.2224	0.762859	1.42288	1.09287	2.68124	1.42731	2.05428	1.41183	0.401177	0.906503	3.86359	2.26615	1.70491
NM_003452	ZNF189	4.34758	4.73263	4.54011	1.86454	1.67967	1.77211	2.59931	2.29719	2.44825	2.57742	0.680667	1.62904	2.56198	1.50288	1.70472
NM_024701	ASB13	27.5802	29.8692	28.7247	3.82219	5.22367	4.52293	15.4083	13.0869	14.2476	3.78572	3.86198	3.82385	6.35091	3.72598	1.70449
NM_017459	MFAP2	1.69663	2.75849	2.22756	0.0470707	0.983711	0.515391	2.39433	2.7348	2.56456	1.91127	0.111426	1.01135	4.32208	2.53579	1.70443
NR_003561	DPY19L2P2	1.83196	1.95703	1.8945	0.512922	0.75503	0.633976	1.96589	0.641781	1.30384	0.830264	0.656928	0.743596	2.98828	1.75342	1.70426
NM_001166688	PFKM	2.48016	1.50849	1.99433	0.977633	1.48644	1.23204	0.21356	2.06087	1.13722	0.490695	1.90323	1.19696	1.61872	0.950084	1.70377
NM_001190826	C20orf177	1.81367	1.67891	1.74629	0.157084	1.60257	0.879827	0.48361	1.11278	0.798195	0.900135	0.469382	0.684759	1.98481	1.16566	1.70274
NM_013323	SNX11	42.633	41.4385	42.0358	6.56087	6.80161	6.68124	34.3199	31.5321	32.926	9.47675	8.34312	8.90994	6.29161	3.69543	1.70254
NM_015449	C1orf43	7.42108	5.63799	6.52954	5.6103	5.70299	5.65664	6.21564	3.0997	4.65767	8.46262	5.27561	6.86911	1.15431	0.67806	1.70238
NM_001128177	THRB	0.0213483	0.417893	0.219621	0.107181	0.0731119	0.0901464	0.200389	0.226581	0.213485	0.139164	0.159167	0.149166	2.43627	1.4312	1.70226
NM_001172574	MCPH1	0.277989	0.50099	0.38949	0.163216	1.10032	0.631768	0.0422577	0.368288	0.205273	0.727414	0.405899	0.566657	0.616507	0.362253	1.70187
NM_007021	C10orf10	14.148	12.2033	13.1757	8.63655	5.02924	6.83289	8.01675	9.23346	8.6251	7.09101	8.13377	7.61239	1.92827	1.13304	1.70186
NM_182914	SYNE2	0.0560556	0.325177	0.190616	1.20945	1.14158	1.17551	0.0811389	0.123702	0.10242	0.953312	1.19628	1.0748	0.162156	0.0952929	1.70165
NM_053017	ART5	0.68959	0.960831	0.825211	0.680006	0.000215443	0.340111	0.538068	1.77251	1.15529	0.973686	0.646639	0.810163	2.4263	1.426	1.70148
NM_181699	PPP2R1B	19.3383	26.699	23.0187	4.17472	4.72979	4.45226	10.6492	17.767	14.2081	5.11491	4.23248	4.6737	5.17011	3.04001	1.70069
NM_020806	GPHN	4.51937	5.91225	5.21581	3.31744	4.00498	3.66121	3.1693	3.00674	3.08802	3.64271	3.72983	3.68627	1.42461	0.837709	1.70061
NM_152988	SPPL2B	8.78645	5.24321	7.01483	2.84733	3.7305	3.28892	5.32698	4.92153	5.12425	4.04914	4.11954	4.08434	2.13287	1.25461	1.70003
NM_145753	PHLDB2	1.10242	0.68673	0.894575	0.699137	0.493355	0.596246	0.609208	0.733603	0.671405	1.24994	0.27144	0.76069	1.50035	0.882627	1.69986
NM_001039693	C2orf60	1.93187	2.7633	2.34759	0.948185	1.83318	1.39068	1.67449	1.83623	1.75536	2.27506	1.26006	1.76756	1.68808	0.993098	1.69981
NM_015151	DIP2A	1.2618	2.22971	1.74575	2.18612	2.02029	2.1032	1.27139	1.56643	1.41891	2.74074	3.06971	2.90523	0.830045	0.488399	1.69952
NM_003745	SOCS1	167.062	171.946	169.504	1.33649	1.49472	1.41561	108.537	160.706	134.621	1.41326	2.40802	1.91064	119.74	70.4589	1.69943
NM_000694	ALDH3B1	5.42792	3.1151	4.27151	4.16905	2.33833	3.25369	1.97988	3.17348	2.57668	3.47653	3.19411	3.33532	1.31282	0.772544	1.69935
NR_024430	MIR100HG	2.64557	2.19601	2.42079	4.69028	3.27307	3.98168	1.53724	1.6117	1.57447	4.26167	4.53929	4.40048	0.607983	0.357795	1.69925
NM_022770	GINS3	2.53125	5.45991	3.99558	1.25076	2.88971	2.07024	2.43987	1.5765	2.00819	2.01517	1.52043	1.7678	1.93001	1.13598	1.69899
NM_001033026	C19orf6	33.2956	34.6229	33.9592	38.9401	36.7593	37.8497	25.5181	24.6038	25.0609	49.9349	44.9336	47.4342	0.897213	0.52833	1.69821
NM_001130922	RABL2B	0.204296	1.29481	0.749553	0.345325	0.405094	0.375209	0.0525841	1.04076	0.546672	0.44482	0.484596	0.464708	1.99769	1.17638	1.69817
NM_152415	VPS37A	5.51666	4.40017	4.95842	2.99152	2.97185	2.98168	3.43986	2.93138	3.18562	2.87461	3.63109	3.25285	1.66296	0.979332	1.69805
NM_001005271	CHD3	2.68549	1.17589	1.93069	6.18611	5.96444	6.07527	1.50393	0.833093	1.16851	6.82437	5.66016	6.24226	0.317795	0.187194	1.69768
NM_001142598	P4HA2	2.97929	7.91639	5.44784	7.47605	2.63537	5.05571	1.42141	3.88426	2.65284	3.7851	4.57284	4.17897	1.07756	0.634806	1.69747
NM_001164382	STAU2	1.87066	1.94903	1.90985	1.42515	2.26545	1.8453	0.665848	0.893234	0.779541	1.79101	0.765871	1.27844	1.03498	0.609759	1.69736
NM_032431	SYVN1	256.16	173.11	214.635	45.117	28.6051	36.861	241.391	168.152	204.772	75.6042	43.6685	59.6364	5.82281	3.43367	1.6958
NM_017890	VPS13B	0.215138	0.531805	0.373471	1.0964	1.07122	1.08381	0.0921961	0.435708	0.263952	1.50891	1.08849	1.2987	0.344591	0.203243	1.69546
NM_033286	C15orf23	28.3187	35.0991	31.7089	21.5175	30.9098	26.2137	15.2107	18.204	16.7073	23.6616	23.1657	23.4137	1.20963	0.713573	1.69518
NM_001190847	CNOT4	0.882248	0.92753	0.904889	0.440868	0.813268	0.627068	1.49632	1.03267	1.2645	0.712022	2.25842	1.48522	1.44305	0.851385	1.69494
NM_001010878	C16orf91	5.66933	7.6736	6.67147	2.79526	1.61224	2.20375	5.05564	6.44789	5.75177	3.55304	2.88593	3.21949	3.02732	1.78655	1.69451
NM_020972	ZFYVE28	2.40263	3.02696	2.71479	1.30217	1.3275	1.31483	1.72267	1.26818	1.49543	1.49938	0.954339	1.22686	2.06474	1.2189	1.69393
NM_170677	MEIS2	0.0209181	1.16938	0.595149	0.0327789	0.139291	0.0860349	0.924407	0.684356	0.804381	0.0217273	0.371915	0.196821	6.91753	4.08687	1.69262
NM_003903	CDC16	2.24816	7.69215	4.97016	7.97868	1.66692	4.8228	2.3964	3.62608	3.01124	6.25998	3.6292	4.94459	1.03055	0.608997	1.69222
NM_014963	SBNO2	43.0709	40.0476	41.5593	16.2215	11.7167	13.9691	30.0508	36.5056	33.2782	19.3116	18.5443	18.9279	2.97508	1.75815	1.69217
NR_026659	LOC727896	1.69101	1.99275	1.84188	0.405985	0.484568	0.445276	1.48575	1.57725	1.5315	0.506539	0.74635	0.626444	4.13649	2.44475	1.69199
NM_006201	CDK16	26.6875	30.5243	28.6059	9.1981	11.2163	10.2072	30.0763	29.829	29.9526	19.305	16.859	18.082	2.80252	1.65649	1.69184
NM_014351	SULT4A1	10.1344	8.139	9.1367	1.83909	2.0646	1.95185	7.8528	8.45364	8.15322	3.18707	2.70576	2.94642	4.68106	2.76717	1.69164
NM_001199058	C15orf38-AP3S2	1.37348	3.01917	2.19632	1.09345	0.397175	0.745313	1.1411	0.488147	0.814623	0.465827	0.469428	0.467627	2.94685	1.74204	1.69161
NM_004773	ZNHIT3	29.308	29.1685	29.2383	16.3351	16.6882	16.5116	14.062	17.6707	15.8664	14.6839	15.6189	15.1514	1.77076	1.04719	1.69097
NM_002878	RAD51L3	5.52827	8.61642	7.07235	1.02204	2.3857	1.70387	5.54378	2.54516	4.04447	1.48225	1.8116	1.64692	4.15075	2.45577	1.6902
NM_058174	COL6A2	1.01912	0.897186	0.958153	1.47654	0.576886	1.02671	1.07823	0.814228	0.946229	1.01203	2.41494	1.71348	0.933224	0.552225	1.68993
NR_023915	IPW	1.2342	2.04208	1.63814	1.82556	2.16187	1.99371	0.932927	0.888846	0.910886	1.99219	1.75406	1.87312	0.821652	0.486292	1.68963
NM_006675	TSPAN9	2.07275	5.31231	3.69253	0.836474	0.359299	0.597886	3.56453	3.89567	3.7301	1.01201	1.02888	1.02045	6.17597	3.65537	1.68956
NM_003682	MADD	0.031336	0.0194194	0.0253777	0.00418566	0.0194285	0.0118071	0.0263212	0.328238	0.17728	0.167677	0.11094	0.139309	2.14936	1.27257	1.689
NM_001166168	NEK6	9.96451	9.00639	9.48545	2.78467	3.55799	3.17133	3.62724	6.56436	5.0958	0.734553	5.02046	2.87751	2.991	1.77091	1.68896
NM_020954	RNF213	0.623908	1.25786	0.940884	1.1234	1.66747	1.39543	0.459941	0.588383	0.524162	1.243	1.38226	1.31263	0.674259	0.399322	1.68851
NM_001160037	RHOBTB2	0.657961	0.743648	0.700805	0.551493	0.67309	0.612291	0.210264	0.896012	0.553138	0.768173	0.863767	0.81597	1.14456	0.67789	1.68842
NM_013263	BRD7	11.7358	20.6729	16.2043	14.5015	13.6768	14.0892	11.7864	7.46433	9.62537	15.0355	13.2125	14.124	1.15013	0.68149	1.68767
NM_001039671	YIF1B	8.92577	9.19481	9.06029	5.67998	7.31497	6.49747	6.89131	6.33498	6.61314	6.99536	9.0119	8.00363	1.39443	0.826268	1.68763
NM_032127	FAM160A2	2.16591	8.26827	5.21709	1.37245	2.01896	1.6957	4.80862	4.13932	4.47397	2.60519	2.30187	2.45353	3.07665	1.82348	1.68724
NM_173500	TTBK2	1.20281	1.33214	1.26748	2.63068	2.63348	2.63208	1.05885	0.646146	0.852498	2.66235	3.31135	2.98685	0.481549	0.285417	1.68718
NM_001002251	ARL6IP4	12.1021	4.80028	8.45119	20.5906	16.7435	18.667	9.61193	2.17681	5.89437	20.1076	23.8238	21.9657	0.452733	0.268344	1.68713
NM_024339	THOC6	28.1619	36.5194	32.3406	19.037	20.7984	19.9177	24.5289	22.7075	23.6182	25.8845	23.1748	24.5297	1.62371	0.962843	1.68637
NR_003084	HOXC5	3.45634	3.22257	3.33946	1.31877	1.7697	1.54424	2.44024	2.22002	2.33013	2.64588	0.988043	1.81696	2.16253	1.28243	1.68627
NM_005198	CHKB	2.22421	2.22527	2.22474	2.05225	2.08767	2.06996	2.55786	2.14494	2.3514	4.05859	3.31984	3.68921	1.07477	0.637371	1.68626
NM_198149	SHISA4	11.9452	8.48168	10.2134	5.847	3.67914	4.76307	11.5443	10.8632	11.2037	10.5214	7.09931	8.81035	2.1443	1.27166	1.68622
NM_001034841	ITPRIPL2	10.506	10.9249	10.7155	6.65781	5.6879	6.17286	12.9907	11.8529	12.4218	12.3835	11.7483	12.0659	1.7359	1.0295	1.68616
NM_016324	ZNF274	0.167231	2.83013	1.49868	2.15284	0.242935	1.19789	0.79696	1.71233	1.25465	1.93893	1.44286	1.6909	1.2511	0.742001	1.68612
NM_000425	L1CAM	3.6343	6.08307	4.85869	10.4586	7.46505	8.96183	3.47501	4.53255	4.00378	14.2371	10.6638	12.4505	0.542154	0.321577	1.68592
NM_133341	RAD17	4.25515	2.91256	3.58386	0.739365	1.6195	1.17943	0.978768	1.29524	1.137	0.875177	0.386044	0.63061	3.03863	1.80302	1.6853
NM_022065	THADA	1.30714	2.57587	1.94151	4.43328	4.39249	4.41288	1.21517	0.891639	1.0534	3.86509	4.20498	4.03503	0.439963	0.261065	1.68526
NM_001136157	OTUD5	5.48613	8.35997	6.92305	10.2946	9.4744	9.8845	4.30717	6.01015	5.15866	15.322	9.49719	12.4096	0.700395	0.415699	1.68486
NM_001100169	IMMT	8.75489	6.63643	7.69566	9.0146	8.86335	8.93897	5.63143	6.83102	6.23123	12.7724	11.6162	12.1943	0.860911	0.510995	1.68477
NM_001136258	SGMS2	2.29362	2.38403	2.33882	0.607918	2.14843	1.37817	2.03533	2.9386	2.48697	1.78913	3.14459	2.46686	1.69705	1.00815	1.68333
NR_027303	TRIB2	5.01733	4.50757	4.76245	0.167628	0.605801	0.386715	5.60441	3.64249	4.62345	0.949243	0.314353	0.631798	12.3152	7.31792	1.68288
NM_178818	CMTM4	2.95375	2.06173	2.50774	1.50711	0.955899	1.2315	1.57205	1.88192	1.72698	2.08352	0.770917	1.42722	2.03632	1.21004	1.68286
NM_001145160	TPM4	4.66365	6.85102	5.75733	17.5268	17.5604	17.5436	2.07655	3.1264	2.60147	15.0323	11.6213	13.3268	0.328173	0.195206	1.68116
NM_001188	BAK1	135.906	148.139	142.023	11.7011	11.6034	11.6523	97.0947	78.7795	87.9371	11.5307	12.7218	12.1262	12.1884	7.2518	1.68074
NM_182588	RGPD4	0.464528	0.303493	0.384011	0.216385	0.0717644	0.144075	0.270145	0.287131	0.278638	0.147811	0.203592	0.175702	2.66536	1.58586	1.6807
NM_001145783	LOC729991	1.29867	2.17371	1.73619	1.55061	1.07083	1.31072	1.18175	2.28325	1.7325	2.54623	1.85006	2.19815	1.32461	0.788165	1.68062
NM_001185012	NDUFA2	9.981	9.17124	9.57612	4.24382	5.11606	4.67994	6.07761	5.93037	6.00399	4.12741	5.73497	4.93119	2.04621	1.21755	1.68059
NM_078480	PUF60	10.5002	14.3585	12.4293	13.7568	15.0784	14.4176	7.16208	10.4264	8.79424	16.0651	18.2161	17.1406	0.862096	0.513065	1.68029
NM_138419	FAM54A	4.6311	6.4326	5.53185	0.888332	2.41536	1.65185	3.91436	4.76845	4.3414	1.94879	2.40753	2.17816	3.34889	1.99315	1.6802
NM_001145114	RRP12	0.601178	1.31808	0.959629	1.24564	1.14516	1.1954	0.618302	0.647438	0.63287	1.46464	1.18445	1.32455	0.802768	0.477802	1.68013
NR_036480	LOC100128881	2.3751	3.5851	2.9801	3.60002	2.76855	3.18429	2.70266	1.1749	1.93878	3.99136	2.96954	3.48045	0.935877	0.557049	1.68006
NR_024101	FLJ35776	3.8435	3.89476	3.86913	3.87621	4.30143	4.08882	2.72638	2.31812	2.52225	4.45022	4.50511	4.47767	0.946271	0.563296	1.67988
NM_022470	ZMAT3	2.15179	1.90071	2.02625	1.46626	1.02214	1.2442	1.19639	1.51459	1.35549	1.48095	1.3154	1.39817	1.62856	0.969471	1.67984
NM_130469	JDP2	2.18772	1.51645	1.85209	0.30456	0.640864	0.472712	4.339	4.52407	4.43154	1.76033	2.03937	1.89985	3.918	2.33257	1.67969
NR_003148	LOC147804	1.48631	1.82241	1.65436	2.78473	3.83075	3.30774	0.974181	1.16253	1.06836	3.82811	3.34493	3.58652	0.500148	0.297881	1.67902
NM_006665	HPSE	0.284004	0.370011	0.327008	0.53199	0.21848	0.375235	0.0408548	0.427904	0.234379	0.425496	0.477434	0.451465	0.871474	0.519153	1.67865
NM_001004065	AKAP2	1.43947	0.55218	0.995825	2.38791	1.33419	1.86105	0.688078	0.532769	0.610424	1.81892	2.01074	1.91483	0.535088	0.318787	1.67851
NM_032151	PCBD2	8.97318	9.1483	9.06074	5.25152	5.77071	5.51112	7.1724	6.01177	6.59208	7.84621	5.60949	6.72785	1.64408	0.97982	1.67794
NM_001098632	AKT1S1	7.77452	4.35593	6.06522	7.34885	5.81943	6.58414	3.46581	4.5563	4.01105	4.57444	10.0369	7.30567	0.921187	0.549033	1.67784
NM_153256	C10orf47	0.780745	0.870273	0.825509	0.769893	0.354464	0.562179	1.01534	0.872385	0.943862	1.39951	0.756516	1.07801	1.46841	0.875558	1.67712
NM_001039885	FKRP	2.60901	1.30163	1.95532	0.476382	1.33148	0.903931	2.12287	1.87946	2.00116	1.45134	1.6505	1.55092	2.16313	1.29031	1.67644
NM_033027	CSRNP1	4.29895	4.39764	4.3483	1.60982	1.36832	1.48907	3.73654	5.20636	4.47145	2.88783	2.24521	2.56652	2.92014	1.74222	1.6761
NM_014143	CD274	0.235325	0.327887	0.281606	0.0696162	0.0739657	0.0717909	0.330516	0.394419	0.362467	0.133209	0.176533	0.154871	3.92258	2.34045	1.676
NM_199359	TPD52L2	29.57	23.5156	26.5428	13.8697	17.2571	15.5634	18.3629	20.6111	19.487	21.0489	17.2494	19.1491	1.70546	1.01764	1.67589
NM_145288	ZNF296	4.26594	5.48667	4.87631	3.45161	2.69314	3.07238	2.64584	4.12499	3.38542	3.40547	3.74379	3.57463	1.58715	0.947067	1.67585
NM_001195532	SPTAN1	3.09433	6.22812	4.66122	13.6947	15.6456	14.6701	2.11871	2.50896	2.31384	11.2765	13.1305	12.2035	0.317735	0.189604	1.67578
NM_001199172	MGAT5B	1.66102	3.10245	2.38173	2.05429	3.3888	2.72154	1.03904	2.49417	1.7666	3.71522	3.04995	3.38258	0.875141	0.522265	1.67566
NM_005510	DOM3Z	9.40852	9.76981	9.58916	5.67014	4.69054	5.18034	6.87352	7.40645	7.13999	7.05472	5.86731	6.46101	1.85107	1.10509	1.67504
NR_002186	DKFZP586I1420	1.70638	1.6731	1.68974	1.33989	1.29118	1.31554	1.1342	0.882714	1.00846	1.29683	1.3334	1.31512	1.28445	0.76682	1.67503
NM_007229	PACSIN2	4.70513	4.36683	4.53598	6.22111	6.32547	6.27329	1.41693	3.63083	2.52388	6.37389	5.31551	5.8447	0.723062	0.431824	1.67444
NR_033697	NDUFA2	1.33079	5.9158	3.62329	1.13105	1.7212	1.42613	1.75948	2.10452	1.932	1.33104	1.21519	1.27311	2.54066	1.51754	1.6742
NM_205834	LSR	3.41977	7.74803	5.5839	3.98729	4.87003	4.42866	3.01256	6.13036	4.57146	7.46578	4.67364	6.06971	1.26086	0.75316	1.67409
NM_181804	PKIG	2.09136	2.1769	2.13413	7.6819	6.14688	6.91439	1.0112	2.1053	1.55825	10.0288	6.87328	8.45104	0.308651	0.184386	1.67394
NM_032828	ZNF587	0.667543	0.945874	0.806709	2.74222	2.43119	2.58671	0.59559	0.731926	0.663758	3.06931	4.05563	3.56247	0.311867	0.18632	1.67383
NM_031464	RPS6KL1	3.73759	2.9644	3.351	1.89952	1.35551	1.62752	2.51257	2.4094	2.46098	1.79022	2.2107	2.00046	2.05896	1.23021	1.67367
NR_027700	NOP56	6.83742	10.6308	8.73411	29.2083	42.311	35.7597	4.42812	3.65976	4.04394	25.9214	29.495	27.7082	0.244245	0.145947	1.67351
NM_005612	REST	3.63966	1.3765	2.50808	1.79759	1.55726	1.67742	2.58847	1.80412	2.1963	3.03722	1.87849	2.45785	1.4952	0.893582	1.67326
NM_014990	RALGAPA1	0.72876	0.527672	0.628216	2.75692	2.75604	2.75648	0.373264	0.452392	0.412828	2.6367	3.42487	3.03078	0.227905	0.136212	1.67317
NM_001127649	PEX26	1.72984	0.241511	0.985676	1.38341	0.209223	0.796316	1.03485	1.5728	1.30383	1.76787	1.75577	1.76182	1.23779	0.740044	1.67259
NM_178868	CMTM8	7.71029	5.16492	6.4376	7.45691	6.52466	6.99078	5.43773	4.45261	4.94517	10.1769	7.78617	8.98154	0.92087	0.550593	1.67251
NM_003573	LTBP4	0.213407	1.77682	0.995113	0.325637	0.692538	0.509088	0.564908	0.860012	0.71246	0.939259	0.279949	0.609604	1.9547	1.16873	1.67251
NM_152563	FAM86C	0.661893	2.24492	1.45341	1.49771	1.56318	1.53045	1.60907	2.00671	1.80789	2.40674	3.96082	3.18378	0.949663	0.567844	1.6724
NR_027794	C3orf17	0.511363	1.17102	0.841191	0.383437	0.403182	0.393309	0.763532	1.7665	1.26502	0.422473	1.55537	0.988922	2.13875	1.27919	1.67196
NM_024319	C1orf35	4.4379	4.49709	4.46749	7.49261	6.904	7.1983	3.46282	3.09925	3.28104	8.84956	8.82734	8.83845	0.620632	0.371223	1.67186
NM_003764	STX11	0.441269	0.614836	0.528053	0.88581	0.544879	0.715345	0.44269	0.418222	0.430456	1.04821	0.901453	0.974832	0.738179	0.44157	1.67172
NM_001130848	PITPNM1	1.14459	1.88554	1.51506	2.92501	1.76601	2.34551	0.281869	2.11599	1.19893	3.38364	2.82102	3.10233	0.645943	0.386461	1.67143
NM_024789	TMEM180	1.95886	4.60578	3.28232	2.1429	2.30886	2.22588	2.81811	2.00923	2.41367	2.94535	2.52566	2.7355	1.47462	0.882349	1.67124
NM_172115	CAMK2D	3.52717	4.43327	3.98022	5.05959	3.39549	4.22754	3.39074	2.03303	2.71189	4.46763	5.15554	4.81159	0.941498	0.563616	1.67046
NM_145247	MEIR5	2.36114	0.370821	1.36598	0.0761436	2.59052	1.33333	0.740661	1.58863	1.16465	1.6984	2.09952	1.89896	1.02449	0.613307	1.67043
NM_001040715	KIAA0895L	6.22866	9.13882	7.68374	0.754721	0.775146	0.764933	9.31628	7.45424	8.38526	1.37193	1.41562	1.39378	10.045	6.01622	1.66965
NM_173587	RCOR2	1.19918	1.29956	1.24937	2.20079	2.33829	2.26954	0.831734	0.558306	0.69502	2.30985	1.90538	2.10762	0.550495	0.329766	1.66935
NM_181491	MED22	5.01805	6.8485	5.93328	4.06059	5.05013	4.55536	5.3139	3.45675	4.38532	6.29076	4.94902	5.61989	1.30248	0.780322	1.66916
NM_001127328	ACADM	2.81568	1.07796	1.94682	0.719092	1.44731	1.0832	1.16875	1.95024	1.5595	0.483357	2.41107	1.44721	1.79728	1.07758	1.66788
NM_001076674	TMUB2	14.2409	7.29375	10.7673	5.57006	3.75534	4.6627	7.6341	7.63149	7.63279	3.34379	7.67918	5.51148	2.30925	1.38489	1.66746
NM_018200	HMG20A	16.5221	20.7187	18.6204	10.3699	14.4565	12.4132	11.3239	10.9458	11.1349	13.2073	11.5359	12.3716	1.50005	0.900033	1.66666
NM_018130	SHQ1	3.53298	2.97056	3.25177	3.24361	5.36085	4.30223	2.09131	1.78666	1.93898	4.18081	4.36961	4.27521	0.755834	0.453541	1.66651
NM_014888	FAM3C	163.218	151.934	157.576	40.0876	35.0313	37.5594	153.321	135.282	144.302	58.0125	56.6046	57.3085	4.19538	2.51798	1.66617
NM_174890	ANUBL1	0.350077	2.17668	1.26338	1.00971	0.601547	0.805629	0.959329	1.90707	1.4332	1.89744	1.14803	1.52273	1.56819	0.941201	1.66616
NM_001135245	TCOF1	1.28714	1.28353	1.28533	1.93012	4.15454	3.04233	1.12948	1.29189	1.21069	5.0013	4.54314	4.77222	0.422484	0.253694	1.66533
NM_001166358	SHMT2	5.39207	5.08433	5.2382	5.11009	2.50813	3.80911	5.1628	2.46527	3.81403	3.95166	5.28383	4.61775	1.37518	0.825952	1.66496
NM_001167606	RAB35	1.54668	2.09037	1.81853	1.37654	1.70271	1.53963	0.850651	1.20192	1.02629	0.940698	1.95186	1.44628	1.18115	0.709604	1.66452
NM_017495	RBM38	36.5948	42.6374	39.6161	9.99179	12.03	11.0109	23.3652	21.4007	22.383	10.9368	9.77321	10.355	3.5979	2.16156	1.66449
NM_001079843	CASZ1	3.40261	2.74024	3.07143	3.19188	2.05182	2.62185	2.1699	2.45389	2.31189	3.08768	3.48098	3.28433	1.17147	0.703917	1.66422
NM_000376	VDR	1.30303	1.1584	1.23072	0.763289	0.615741	0.689515	1.18539	0.734661	0.960025	0.547699	1.24251	0.895104	1.7849	1.07253	1.6642
NM_001174060	OSBPL10	0.0620198	1.72369	0.892855	1.22496	1.78361	1.50428	0.15922	0.663149	0.411185	1.00518	1.30011	1.15265	0.593541	0.356731	1.66383
NM_022809	CDC25C	1.85033	4.10013	2.97523	0.8665	0.788251	0.827376	2.58659	1.84396	2.21528	0.618857	1.4309	1.02488	3.59599	2.1615	1.66365
NM_001039697	SNAPC3	1.56946	1.79629	1.68288	2.51493	3.81722	3.16608	1.39957	1.0569	1.22823	4.56106	3.12736	3.84421	0.531534	0.319503	1.66363
NM_001199803	CENPO	1.74784	2.346	2.04692	1.74603	4.35141	3.04872	1.49551	0.50735	1.00143	1.35293	3.60882	2.48088	0.671403	0.40366	1.66329
NM_001012991	C16orf88	65.6561	70.2843	67.9702	27.9853	37.9362	32.9607	38.4575	46.1622	42.3098	32.7968	35.4549	34.1258	2.06216	1.23982	1.66327
NM_005587	MEF2A	5.76877	6.06852	5.91864	2.7209	3.65037	3.18563	4.4726	5.03892	4.75576	4.2471	4.26669	4.2569	1.85792	1.11719	1.66303
NM_032440	LCOR	0.875522	1.01833	0.946926	1.11907	0.836385	0.977728	1.04534	0.685503	0.865421	1.58153	1.39041	1.48597	0.968497	0.582395	1.66296
NM_014930	ZNF510	1.24541	1.87597	1.56069	1.87533	2.0983	1.98681	0.91924	0.846234	0.882737	2.00061	1.73596	1.86828	0.785524	0.472485	1.66254
NM_021942	C4orf41	2.53993	3.57661	3.05827	4.46551	3.72672	4.09612	2.00294	2.26657	2.13476	4.41106	5.09479	4.75292	0.746627	0.449146	1.66233
NM_014948	UBOX5	1.32208	4.80532	3.0637	0.970388	0.438269	0.704329	2.71994	3.26754	2.99374	1.05264	1.23519	1.14392	4.34982	2.6171	1.66208
NM_001172663	RAB40C	2.92248	0.903017	1.91275	0.295393	0.236116	0.265755	1.56018	2.11738	1.83878	0.140374	0.708727	0.42455	7.19743	4.33112	1.66179
NM_024599	RHBDF2	5.40063	6.17785	5.78924	5.36441	5.99494	5.67967	3.54615	3.87092	3.70853	6.16502	5.92567	6.04535	1.01929	0.613453	1.66156
NM_015693	INTU	0.423772	0.51665	0.470211	0.417881	0.499489	0.458685	0.247996	0.443917	0.345957	0.599704	0.521554	0.560629	1.02513	0.617086	1.66124
NM_148179	C9orf23	3.53903	0.964143	2.25159	1.85933	0.706604	1.28297	3.47224	1.86687	2.66955	1.56494	3.4888	2.52687	1.75498	1.05647	1.66118
NM_013271	PCSK1N	6.41864	7.7012	7.05992	2.72517	1.68122	2.2032	6.12132	8.84052	7.48092	3.9109	3.84536	3.87813	3.2044	1.929	1.66117
NM_176793	MRPL43	9.22779	8.14479	8.68629	17.8639	13.7794	15.8217	7.72986	3.14583	5.43785	15.2658	17.6214	16.4436	0.549013	0.330697	1.66017
NM_001040134	PALM	0.286215	0.484394	0.385304	0.155957	0.0336385	0.0947978	0.0828688	0.84075	0.461809	0.103173	0.273969	0.188571	4.06449	2.44899	1.65966
NR_026891	FLJ10038	0.591106	0.650874	0.62099	0.740474	0.632838	0.686656	0.529023	0.31946	0.424242	0.792638	0.763951	0.778295	0.904368	0.545091	1.65911
NR_024515	APLP2	1.9889	3.52135	2.75513	8.27668	6.1281	7.20239	1.83113	1.63167	1.7314	7.10175	7.91213	7.50694	0.382529	0.23064	1.65856
NM_001145262	NCOA4	6.82928	4.79425	5.81176	2.81209	3.25195	3.03202	4.15121	3.26594	3.70857	3.72025	2.6959	3.20808	1.9168	1.15601	1.65811
NM_032423	ZNF528	1.39553	1.03298	1.21426	1.78467	1.23365	1.50916	0.714595	0.883213	0.798904	1.69717	1.59486	1.64602	0.80459	0.485356	1.65773
NM_007282	RNF13	7.47329	5.47776	6.47553	5.42502	5.85072	5.63787	3.19926	4.21028	3.70477	5.56507	5.12769	5.34638	1.14858	0.692949	1.65752
NM_024657	MORC4	1.36498	1.42769	1.39634	2.74709	1.8721	2.30959	0.0148267	1.11846	0.566643	0.0992177	3.00743	1.55332	0.60458	0.364794	1.65732
NM_001145646	APH1B	1.45797	1.90745	1.68271	0.0440806	0.366201	0.205141	0.869312	1.34238	1.10585	0.241355	0.205409	0.223382	8.20271	4.95047	1.65696
NM_201382	PLEC	0.937722	2.75926	1.84849	3.8396	2.86047	3.35004	0.914259	1.31764	1.11595	3.15896	3.54317	3.35107	0.551783	0.333013	1.65694
NM_001163296	MARK2	0.369397	1.41508	0.892238	0.836463	0.470592	0.653528	0.234636	1.58681	0.910723	0.618952	1.58977	1.10436	1.36527	0.824661	1.65555
NM_013368	SERTAD3	4.72719	9.10977	6.91848	1.91341	1.93343	1.92342	10.2379	3.45738	6.84764	3.52645	2.77585	3.15115	3.59697	2.17306	1.65525
NM_033417	HAUS8	16.9219	24.2022	20.562	4.00205	5.90441	4.95323	10.2742	13.0793	11.6768	4.74965	4.56088	4.65526	4.15124	2.50829	1.65501
NM_138428	C1orf212	5.17065	5.34091	5.25578	5.47216	4.04777	4.75996	3.24675	3.79659	3.52167	5.41518	5.14008	5.27763	1.10416	0.667282	1.65472
NM_007348	ATF6	71.6797	39.3472	55.5134	65.4921	38.8282	52.1602	34.9837	40.7575	37.8706	53.1366	64.5994	58.868	1.06429	0.643314	1.65438
NM_153336	PSTK	3.35574	2.69206	3.0239	3.76034	3.99527	3.8778	1.90431	2.55656	2.23043	3.88546	5.57826	4.73186	0.779797	0.471365	1.65434
NM_001143964	TBC1D7	13.2032	9.86748	11.5353	7.64728	2.11432	4.8808	10.483	7.54424	9.01362	8.03739	4.57522	6.30631	2.36341	1.4293	1.65354
NM_001303	COX10	35.0766	39.0518	37.0642	4.52923	5.90321	5.21622	28.5413	26.5136	27.5275	6.98927	5.82256	6.40592	7.10557	4.29719	1.65354
NM_000522	HOXA13	1.24211	1.15379	1.19795	0.442306	0.506089	0.474197	0.915354	0.819249	0.867301	0.488273	0.647078	0.567675	2.52627	1.52781	1.65352
NR_028459	ATXN3	0.72017	0.0338609	0.377015	0.506861	0.0659998	0.28643	0.193501	0.242324	0.217913	0.132307	0.414963	0.273635	1.31626	0.796362	1.65284
NM_003752	EIF3C	0.336858	0.671068	0.503963	0.884851	0.713127	0.798989	0.287237	0.679151	0.483194	1.70817	0.823681	1.26593	0.630751	0.381692	1.65251
NM_201999	ELF2	7.73336	9.79892	8.76614	2.96231	3.93065	3.44648	5.61977	4.84279	5.23128	3.35598	3.44104	3.39851	2.54351	1.53929	1.65239
NM_148886	SMCR7	1.08934	3.44869	2.26902	1.41338	0.0274688	0.720424	1.24696	2.19785	1.7224	0.366152	1.44084	0.903496	3.14955	1.90638	1.65211
NM_004225	MFHAS1	10.9932	12.2354	11.6143	5.15978	4.20241	4.6811	8.44903	7.95387	8.20145	5.34923	5.57213	5.46068	2.48111	1.50191	1.65197
NM_001037536	SCML1	6.83827	10.5187	8.67849	1.89018	0.684578	1.28738	5.09292	6.12685	5.60989	1.89275	0.853959	1.37335	6.7412	4.0848	1.65031
NM_198082	CCDC57	0.578851	0.645228	0.61204	1.17015	1.12197	1.14606	0.587168	0.606369	0.596769	1.7612	1.92692	1.84406	0.534038	0.323617	1.65022
NM_001199972	RPL36A	0.923958	0.587789	0.755873	2.04917	1.61065	1.82991	0.723271	1.00013	0.8617	2.51939	4.36383	3.44161	0.413066	0.250377	1.64977
NM_018188	ATAD3A	0.466042	0.674029	0.570036	1.07834	1.2645	1.17142	0.315776	0.525764	0.42077	1.49758	1.35544	1.42651	0.486619	0.294965	1.64975
NM_001130106	HSPBP1	3.89251	13.9961	8.9443	9.50383	13.9386	11.7212	4.43083	7.04615	5.73849	16.1499	8.66063	12.4053	0.763087	0.462585	1.64961
NM_001199699	DHX33	3.63734	3.59493	3.61613	1.88127	2.3214	2.10134	2.55796	1.79334	2.17565	1.45602	2.71463	2.08533	1.72088	1.04331	1.64943
NM_017752	TBC1D8B	0.476344	0.90083	0.688587	1.16499	1.04394	1.10447	0.564201	0.403337	0.483769	1.35964	1.19822	1.27893	0.623458	0.378261	1.64822
NM_006907	PYCR1	138.431	96.3821	117.407	156.887	89.9964	123.442	88.877	82.3157	85.5964	153.812	142.822	148.317	0.951109	0.577118	1.64803
NM_003173	SUV39H1	11.6332	21.3463	16.4898	6.67606	8.59173	7.63389	10.7141	8.25737	9.48574	7.01696	7.45123	7.23409	2.16007	1.31125	1.64733
NM_024589	ROGDI	14.8732	18.4024	16.6378	7.68525	7.47977	7.58251	15.5047	11.0516	13.2782	12.6288	7.30812	9.96846	2.19423	1.33202	1.6473
NM_001128226	DIS3	1.09692	1.09501	1.09597	1.1425	0.904077	1.02329	0.932073	0.421355	0.676714	1.2288	0.852513	1.04066	1.07102	0.650276	1.64703
NM_001130056	EEF1D	4.04813	3.37549	3.71181	14.8573	8.71129	11.7843	3.29898	2.34194	2.82046	13.1504	16.3322	14.7413	0.314979	0.19133	1.64626
NR_026678	TMEM79	3.11202	4.49964	3.80583	2.62848	2.10523	2.36686	5.76504	4.4413	5.10317	6.61468	3.82931	5.22199	1.60797	0.977245	1.64541
NM_001186	BACH1	6.13529	5.87454	6.00492	2.31736	2.47541	2.39638	6.22224	3.73613	4.97919	3.24091	3.29757	3.26924	2.50582	1.52304	1.64528
NM_016361	ACP6	6.52475	4.81298	5.66887	5.01478	5.07677	5.04577	3.36914	3.75251	3.56082	5.70307	4.7237	5.21339	1.12349	0.683016	1.64489
NR_024374	LOC642846	0.490025	0.526268	0.508146	0.592928	0.884483	0.738706	0.124996	0.662347	0.393672	1.02775	0.854773	0.941261	0.687888	0.418238	1.64473
NM_058216	RAD51C	17.8724	19.8124	18.8424	5.19953	8.76004	6.97978	11.9315	11.3047	11.6181	6.40345	7.74923	7.07634	2.69957	1.64182	1.64425
NM_018167	BTBD7	1.33481	1.28969	1.31225	1.91755	1.39338	1.65546	0.550865	0.950807	0.750836	1.51681	1.59731	1.55706	0.792678	0.482214	1.64383
NR_033134	ALG13	3.33888	3.08079	3.20983	4.44701	2.87593	3.66147	1.60429	1.5181	1.5612	2.72689	3.12721	2.92705	0.876652	0.533368	1.64362
NM_078469	BCCIP	5.15992	4.44927	4.80459	4.70054	5.87776	5.28915	2.07227	3.28507	2.67867	4.53106	5.15986	4.84546	0.908387	0.552821	1.64319
NR_028502	C17orf91	2.65656	2.27288	2.46472	6.26085	3.85198	5.05641	3.12969	2.65528	2.89248	10.6748	8.82501	9.74991	0.487444	0.296668	1.64306
NR_028104	DCAF8	3.03248	4.51041	3.77144	2.69924	5.10504	3.90214	3.1886	2.62934	2.90897	4.13232	5.75694	4.94463	0.966507	0.588309	1.64286
NM_181442	ADNP	5.70573	5.2516	5.47866	8.9302	6.62308	7.77664	4.37498	3.54495	3.95996	10.2311	8.23289	9.23199	0.704503	0.428939	1.64243
NM_032779	CCDC142	0.279873	0.947041	0.613457	0.749097	1.05111	0.900103	0.436761	0.530513	0.483637	1.01845	1.3122	1.16533	0.681541	0.415023	1.64217
NM_001137550	LRRFIP1	0.850541	0.606556	0.728549	1.46997	1.14929	1.30963	0.398546	0.77557	0.587058	1.47349	1.99116	1.73232	0.556301	0.338884	1.64157
NM_022834	VWA1	26.1249	48.0783	37.1016	38.5684	57.5658	48.0671	27.4703	20.3335	23.9019	61.7994	39.8558	50.8276	0.771871	0.470254	1.64139
NM_001606	ABCA2	1.22197	1.92914	1.57556	1.99898	1.46229	1.73063	1.02012	0.80431	0.912215	1.8136	1.47525	1.64443	0.910391	0.554732	1.64114
NM_001375	DNASE2	64.7964	54.7718	59.7841	56.2283	43.3577	49.793	39.6387	35.9596	37.7991	51.4727	51.8082	51.6405	1.20065	0.731968	1.64031
NM_001196	BID	20.8993	22.2458	21.5725	8.82487	12.7801	10.8025	15.1479	14.9254	15.0366	12.4951	12.1971	12.3461	1.997	1.21793	1.63967
NM_001113348	ECE1	16.3099	16.5916	16.4507	24.9911	34.1599	29.5755	14.0252	9.14622	11.5857	38.0568	30.2058	34.1313	0.556229	0.339445	1.63864
NR_023385	RNF216L	2.33735	2.59619	2.46677	0.278047	0.0161739	0.14711	9.39781	7.89199	8.6449	0.860657	0.828571	0.844614	16.7681	10.2353	1.63826
NM_003427	ZNF76	7.91228	8.0178	7.96504	7.83454	9.04339	8.43896	6.12279	5.34295	5.73287	11.3359	8.55379	9.94485	0.943841	0.576467	1.63729
NM_001343	DAB2	1.92464	1.7352	1.82992	1.43272	1.30477	1.36875	1.11896	1.34409	1.23152	1.38854	1.62781	1.50818	1.33693	0.816566	1.63726
NM_139071	SMARCD1	4.67733	10.3187	7.49802	1.54678	1.8675	1.70714	3.42794	3.20079	3.31437	1.73771	0.732759	1.23523	4.39215	2.68319	1.63692
NM_005573	LMNB1	27.6855	50.144	38.9147	5.11885	12.7694	8.94412	30.173	26.4804	28.3267	10.8595	10.4454	10.6524	4.35087	2.65917	1.63618
NM_199427	ZFP64	0.608471	1.35264	0.980556	0.857405	1.35925	1.10833	0.886094	0.483211	0.684652	1.48461	1.0477	1.26615	0.884716	0.540734	1.63614
NM_198971	HINFP	8.3586	24.1893	16.2739	8.78355	9.08648	8.93501	10.135	11.8133	10.9741	10.2846	9.43011	9.85736	1.82137	1.1133	1.63601
NM_001569	IRAK1	78.976	86.6552	82.8156	62.0425	52.9873	57.5149	53.2016	42.5175	47.8595	53.705	55.0454	54.3752	1.4399	0.880172	1.63593
NM_001142551	WDR47	1.72948	0.931354	1.33042	1.96736	1.71315	1.84025	0.620439	1.41633	1.01838	2.56701	2.0415	2.30425	0.722953	0.441958	1.63579
NM_018959	DAZAP1	80.1241	66.9845	73.5543	58.4074	49.6666	54.037	43.8513	49.4433	46.6473	51.9218	60.1008	56.0113	1.36118	0.832819	1.63443
NM_198279	CXorf23	1.06889	0.558499	0.813694	1.17262	1.41386	1.29324	0.41702	0.61584	0.51643	1.30466	1.37818	1.34142	0.629191	0.384988	1.63431
NM_030940	ISCA1	28.6825	31.3616	30.0221	10.2946	11.4368	10.8657	18.1144	17.4222	17.7683	9.92903	11.0895	10.5093	2.76301	1.69073	1.63421
NR_037713	RFFL	33.3374	26.5401	29.9387	6.70728	3.5602	5.13374	20.6499	26.4139	23.5319	6.69739	6.48914	6.59327	5.83176	3.56908	1.63397
NM_003675	PRPF18	7.7329	7.08852	7.41071	4.96655	7.51552	6.24104	4.60478	4.40554	4.50516	6.19159	6.2017	6.19665	1.18742	0.727032	1.63324
NM_080796	DIDO1	3.04154	6.36247	4.702	3.07605	4.69215	3.8841	4.79368	5.12094	4.95731	7.88371	5.49234	6.68802	1.21058	0.741222	1.63322
NM_033113	ZNF628	2.52534	2.70182	2.61358	3.2462	2.48046	2.86333	1.72417	2.04703	1.8856	3.70138	3.04461	3.37299	0.912776	0.559028	1.63279
NM_020443	NAV1	0.236844	0.335149	0.285996	0.418997	0.388192	0.403594	0.289332	0.11266	0.200996	0.600012	0.326054	0.463033	0.708623	0.434086	1.63245
NM_003842	TNFRSF10B	82.1621	51.6248	66.8935	25.8828	16.3681	21.1255	56.9996	66.6749	61.8372	30.8335	32.8838	31.8587	3.16649	1.94099	1.63138
NM_025203	C2orf44	19.6241	22.3832	21.0037	5.24555	5.27627	5.26091	10.8435	14.5686	12.7061	4.77368	5.60861	5.19114	3.9924	2.44764	1.63112
NM_001199620	NCOA7	1.38649	0.317185	0.851838	3.06993	2.11322	2.59157	0.236676	0.961291	0.598984	3.59471	2.34883	2.97177	0.328695	0.201558	1.63077
NM_001039656	MTL5	3.65886	4.59405	4.12645	1.423	1.79328	1.60814	3.92303	4.13494	4.02899	3.25656	1.86325	2.55991	2.56598	1.57388	1.63035
NM_001130913	ZNF720	24.5151	17.776	21.1456	5.11854	5.20901	5.16378	15.4689	12.9713	14.2201	5.48711	5.83497	5.66104	4.09498	2.51192	1.63022
NM_178584	2010-09-01	8.13498	2.32465	5.22982	7.89332	5.6599	6.77661	4.85875	2.77088	3.81481	8.59763	7.5108	8.05421	0.771745	0.473642	1.62938
NR_024348	FBXL19-AS1	0.439083	0.550611	0.494847	1.55873	1.05807	1.3084	0.342609	0.613275	0.477942	1.77091	2.34687	2.05889	0.378208	0.232136	1.62925
NM_001079685	KIAA1191	1.10999	2.34248	1.72623	2.555	2.49539	2.5252	1.47792	0.805963	1.14194	3.38335	2.05785	2.7206	0.683605	0.419739	1.62864
NM_199329	SLC43A3	0.972066	0.729302	0.850684	1.06916	2.12322	1.59619	0.700142	0.731072	0.715607	2.19402	2.17862	2.18632	0.532947	0.327311	1.62826
NM_017924	C14orf119	11.8505	11.0646	11.4576	10.0293	11.2639	10.6466	6.19627	7.03879	6.61753	9.50895	10.5109	10.0099	1.07617	0.661097	1.62786
NM_013304	ZDHHC1	2.93597	3.48921	3.21259	1.40501	0.633304	1.01916	2.62779	2.41219	2.51999	1.71083	0.890706	1.30077	3.1522	1.93731	1.6271
NM_001135821	FDPS	11.3097	25.3495	18.3296	19.3976	25.9624	22.68	10.9935	8.59065	9.79208	20.4748	18.9469	19.7109	0.808183	0.496786	1.62682
NM_001172303	MASTL	1.41812	2.48821	1.95317	2.67721	0.76581	1.72151	1.68714	1.70992	1.69853	2.67343	2.19636	2.4349	1.13457	0.697578	1.62643
NM_001010982	AFMID	4.78652	4.64316	4.71484	3.78049	5.09864	4.43956	2.99529	2.7054	2.85034	4.4231	4.30701	4.36505	1.062	0.652992	1.62637
NM_002861	PCYT2	6.71324	3.86255	5.28789	7.06324	11.084	9.07362	3.62385	4.09537	3.85961	12.455	9.08241	10.7687	0.582777	0.35841	1.62601
NM_022450	RHBDF1	14.1476	14.865	14.5063	8.71932	8.17062	8.44497	9.54611	10.447	9.99656	10.0515	8.86233	9.45692	1.71774	1.05706	1.62502
NM_001142448	SPNS1	23.3	7.5819	15.441	5.13142	3.28411	4.20777	9.19555	11.3068	10.2512	4.23157	4.84523	4.5384	3.66963	2.25876	1.62462
NM_001202431	PRDX1	71.1554	20.021	45.5882	75.7963	37.0253	56.4108	27.1226	29.9522	28.5374	55.3545	59.369	57.3618	0.808147	0.497499	1.62442
NM_015173	TBC1D1	2.86696	3.65467	3.26082	4.51134	4.76125	4.6363	1.73728	1.83177	1.78452	4.29459	3.94676	4.12068	0.703323	0.433066	1.62406
NM_001009960	ZNF655	2.78053	0.886489	1.83351	4.13116	1.60261	2.86689	0.39804	1.83064	1.11434	2.15822	3.5012	2.82971	0.639548	0.3938	1.62404
NM_144718	SPICE1	1.14635	1.64163	1.39399	0.942017	1.90166	1.42184	0.869634	0.956233	0.912934	1.39696	1.62735	1.51215	0.980414	0.60373	1.62393
NM_022460	HS1BP3	38.8402	35.8101	37.3252	17.8688	13.5392	15.704	22.3636	25.3094	23.8365	15.2737	17.2965	16.2851	2.37679	1.4637	1.62382
NM_024828	C9orf82	3.60348	3.38176	3.49262	2.97482	3.89197	3.43339	3.41867	0.692193	2.05543	3.60429	2.95706	3.28068	1.01725	0.626527	1.62363
NM_020817	KIAA1407	0.959908	0.851121	0.905514	1.57044	1.50856	1.5395	0.783045	0.518006	0.650525	1.79065	1.80023	1.79544	0.588187	0.362321	1.62339
NM_015871	ZNF593	98.9032	99.4435	99.1733	63.6571	52.7911	58.2241	59.6523	72.8035	66.2279	63.1728	63.0398	63.1063	1.7033	1.04947	1.62302
NM_007366	PLA2R1	0.353481	0.14933	0.251406	0.468745	0.38667	0.427708	0.158701	0.285854	0.222278	0.84123	0.386259	0.613745	0.587798	0.362166	1.62301
NM_020229	PRDM11	1.79007	2.06041	1.92524	2.45592	1.71239	2.08415	1.21458	1.14141	1.178	2.09267	2.04348	2.06808	0.923751	0.569609	1.62173
NM_052911	ESCO1	7.21073	6.44726	6.82899	6.57816	7.45375	7.01595	4.27246	4.73946	4.50596	7.25761	7.75591	7.50676	0.973352	0.600254	1.62157
NM_001104588	SLFN11	5.73054	2.1999	3.96522	2.69733	2.48751	2.59242	2.13289	2.4895	2.3112	3.0601	1.83589	2.44799	1.52954	0.944118	1.62008
NM_014337	PPIL2	3.60594	6.74905	5.1775	3.52564	3.51479	3.52022	3.36906	2.96474	3.1669	3.53435	3.44102	3.48768	1.47079	0.908024	1.61977
NM_173495	PTCHD1	0.360669	0.319794	0.340232	0.339489	0.377876	0.358683	0.153504	0.32057	0.237037	0.394402	0.415066	0.404734	0.948559	0.585661	1.61964
NM_032857	LACTB	80.6864	66.3132	73.4998	13.4592	15.2534	14.3563	42.147	49.9477	46.0473	12.4682	16.6644	14.5663	5.11969	3.16122	1.61953
NM_001983	ERCC1	1.54043	3.4538	2.49711	6.60562	5.8601	6.23286	1.69344	1.70487	1.69916	7.45353	6.27831	6.86592	0.400637	0.247477	1.61889
NM_001226	CASP6	8.98161	8.82692	8.90426	3.65616	5.52595	4.59105	4.93026	4.83953	4.8849	4.13732	4.01546	4.07639	1.93948	1.19834	1.61848
NM_006589	FAM189B	17.3186	20.5572	18.9379	7.37721	9.21795	8.29758	13.9405	9.88182	11.9112	8.25886	8.62765	8.44326	2.28234	1.41073	1.61784
NM_001142782	MAGI3	1.1591	1.43149	1.29529	1.76627	2.07511	1.92069	0.822203	0.699084	0.760644	1.75486	1.89432	1.82459	0.67439	0.416885	1.61769
NM_014725	STARD8	0.210184	0.0016981	0.105941	0.0505286	0.00046894	0.0254988	0.319671	0.415785	0.367728	0.260263	0.0259467	0.143105	4.15475	2.56964	1.61686
NR_037913	RCHY1	0.155722	0.0769047	0.116313	0.0114432	0.0227542	0.0170987	0.0899112	0.361098	0.225505	0.0124381	0.0947386	0.0535884	6.80247	4.20809	1.61652
NM_022497	MRPS25	10.2304	14.0634	12.1469	4.0561	4.55306	4.30458	8.18949	7.75907	7.97428	4.91638	4.21849	4.56743	2.82185	1.7459	1.61628
NR_003502	LOC441208	1.02349	1.90142	1.46246	0.672843	0.4468	0.559821	1.13137	1.42953	1.28045	0.78455	0.79978	0.792165	2.61236	1.61639	1.61617
NM_001098637	PWWP2B	5.26409	6.02618	5.64513	1.54253	0.927211	1.23487	2.34441	5.69794	4.02117	1.36514	1.47807	1.42161	4.57144	2.82862	1.61614
NM_001145815	AMDHD2	3.95526	0.503939	2.2296	0.862498	0.994596	0.928547	4.50908	2.33504	3.42206	3.15318	1.45034	2.30176	2.40117	1.48671	1.61509
NM_013349	NENF	16.0849	16.1119	16.0984	27.6355	22.4164	25.026	9.52825	10.2782	9.90322	26.0192	23.7015	24.8604	0.643268	0.398354	1.61481
NM_004799	ZFYVE9	7.04644	6.07972	6.56308	8.43714	6.71638	7.57676	5.12552	3.498	4.31176	8.16867	7.90025	8.03446	0.866212	0.536658	1.61408
NM_000674	ADORA1	1.82807	6.60711	4.21759	0.469233	0.655956	0.562594	1.42345	0.990765	1.20711	0.476604	0.0431698	0.259887	7.49668	4.64474	1.61401
NM_001166550	IDS	1.12925	2.14558	1.63741	2.53074	3.92503	3.22789	0.934443	0.86018	0.897312	2.36893	3.33999	2.85446	0.507272	0.314354	1.61369
NM_001012614	CTBP1	27.7521	32.4419	30.097	23.0277	23.7723	23.4	19.3861	17.6305	18.5083	24.0494	22.391	23.2202	1.2862	0.797078	1.61364
NM_030900	TBRG4	0.0313147	4.54269	2.287	0.82797	2.29686	1.56242	0.590436	1.29938	0.944908	0.796862	1.28641	1.04164	1.46376	0.907138	1.6136
NM_000584	IL8	1.32273	1.27593	1.29933	0.451505	0.586317	0.518911	1.34968	1.91854	1.63411	1.15192	0.954107	1.05301	2.50396	1.55184	1.61354
NM_001079858	GPR64	0.348876	0.0817926	0.215334	0.826003	0.370688	0.598345	0.100186	0.538539	0.319362	2.26115	0.602131	1.43164	0.359883	0.223075	1.61329
NM_172373	ELF1	7.67487	6.26852	6.9717	5.69022	5.06133	5.37577	4.69898	6.49528	5.59713	7.77053	6.14854	6.95953	1.29687	0.804239	1.61255
NM_001184762	CLTA	0.865012	2.84803e-09	0.432506	0.63034	0.424636	0.527488	0.381028	1.71537	1.0482	1.42601	2.69672	2.06136	0.819935	0.508498	1.61247
NM_001145661	GATA2	15.5785	19.6476	17.6131	5.61392	4.79832	5.20612	13.2549	11.3309	12.2929	6.27824	5.43926	5.85875	3.38314	2.09821	1.61239
NM_001127660	MFN2	2.09081	5.63639	3.8636	6.9158	2.0114	4.4636	2.04512	1.97672	2.01092	3.76617	3.72434	3.74526	0.865579	0.536925	1.61211
NM_004165	RRAD	1.43334	1.2303	1.33182	0.703272	0.0190567	0.361164	0.922732	1.45344	1.18809	0.624786	0.413995	0.51939	3.68757	2.28746	1.61208
NM_001042440	CAST	4.81192	3.55322	4.18257	15.0128	12.7955	13.9042	2.30625	3.17826	2.74226	16.6424	12.7479	14.6951	0.300815	0.18661	1.612
NM_001039712	DEDD	15.1063	15.1516	15.1289	7.47544	5.02148	6.24846	10.3305	11.7029	11.0167	8.7072	5.95815	7.33268	2.42123	1.50241	1.61156
NM_003098	SNTA1	0.815512	0.929686	0.872599	2.48564	2.17489	2.33026	0.462785	0.724844	0.593815	3.09503	2.01606	2.55554	0.374463	0.232363	1.61154
NM_199336	FAHD2B	2.70909	2.25872	2.48391	3.94316	4.0959	4.01953	1.83878	1.26834	1.55356	4.09276	4.00947	4.05112	0.617959	0.383489	1.61141
NM_015690	STK36	4.68774	6.58071	5.63422	2.53721	2.8619	2.69956	4.40032	4.03677	4.21854	3.19225	3.32159	3.25692	2.08709	1.29526	1.61134
NM_006423	RABAC1	17.1977	11.382	14.2899	26.4979	13.8515	20.1747	10.5675	10.2086	10.388	23.5769	23.6857	23.6313	0.708305	0.439589	1.61129
NM_000964	RARA	6.77533	6.48031	6.62782	5.92113	3.04336	4.48224	6.69131	1.39185	4.04158	5.46701	3.33209	4.39955	1.47868	0.918635	1.60965
NR_027032	LOC100130776	12.2304	14.2031	13.2167	9.27182	9.55599	9.4139	7.58185	7.90955	7.7457	8.73146	9.02575	8.87861	1.40396	0.872401	1.60931
NM_001135644	DCTN4	0.208976	0.85318	0.531078	0.404449	0.279763	0.342106	0.124591	0.791971	0.458281	0.731529	0.218462	0.474996	1.55238	0.964811	1.609
NM_001136575	LANCL1	4.09762	4.29722	4.19742	2.02325	3.55726	2.79026	2.77032	3.60836	3.18934	3.92121	2.90049	3.41085	1.50431	0.935057	1.60879
NM_006534	NCOA3	2.99252	3.35859	3.17556	3.19941	2.74614	2.97277	2.02329	1.64743	1.83536	2.50998	3.01674	2.76336	1.06821	0.664177	1.60832
NM_005173	ATP2A3	2.24588	2.1878	2.21684	2.06295	0.852214	1.45758	1.95254	2.54096	2.24675	2.68163	2.06992	2.37577	1.5209	0.945691	1.60824
NM_021083	XK	1.70582	1.04578	1.3758	1.04291	0.607648	0.825279	0.63889	0.667113	0.653002	0.65178	0.607833	0.629806	1.66707	1.03683	1.60786
NM_152439	BEST3	0.78362	0.671907	0.727764	0.089161	0.157886	0.123524	0.376274	0.505153	0.440713	0.0426518	0.197833	0.120242	5.8917	3.66521	1.60747
NM_183245	INVS	2.1106	1.05868	1.58464	1.49835	2.92305	2.2107	1.20076	0.839669	1.02021	2.00175	2.57381	2.28778	0.716805	0.445941	1.6074
NM_024656	GLT25D1	62.3336	70.3694	66.3515	21.6159	28.3792	24.9976	41.7811	44.88	43.3306	27.263	25.1959	26.2294	2.65432	1.65198	1.60675
NM_001145796	SH2B1	4.72787	4.43917	4.58352	3.8227	2.20844	3.01557	3.24922	4.29236	3.77079	3.93753	4.03395	3.98574	1.51995	0.94607	1.60659
NM_018101	CDCA8	43.4646	65.074	54.2693	18.2361	30.03	24.1331	31.1521	33.0368	32.0945	23.4524	22.3917	22.922	2.24875	1.40016	1.60607
NM_001161013	ARMC10	1.07266	2.59939	1.83603	0.556796	1.2957	0.926248	0.564481	0.975451	0.769966	0.508138	0.739368	0.623753	1.98222	1.23441	1.6058
NM_001933	DLST	20.8095	21.6	21.2048	16.4605	19.5672	18.0138	13.319	13.209	13.264	18.9551	17.225	18.0901	1.17714	0.733221	1.60543
NM_006411	AGPAT1	4.17667	6.84303	5.50985	8.50348	9.74668	9.12508	3.8968	2.95273	3.42476	6.43942	11.7705	9.10496	0.603814	0.376143	1.60528
NM_001003794	MGLL	1.48946	1.09589	1.29268	1.84296	0.663486	1.25322	0.775485	1.13362	0.954553	0.808508	2.16045	1.48448	1.03148	0.643022	1.60411
NM_012249	RHOQ	29.6104	16.8269	23.2186	26.005	15.691	20.848	16.438	14.2047	15.3213	22.3072	21.8235	22.0654	1.11371	0.694362	1.60393
NM_003076	SMARCD1	65.51	63.504	64.507	17.4417	21.0983	19.27	49.2384	46.0962	47.6673	22.9179	22.7528	22.8353	3.34754	2.08743	1.60366
NM_015020	PHLPP2	5.52057	5.95215	5.73636	3.26198	2.78869	3.02534	3.86317	4.06952	3.96635	2.61966	4.08794	3.3538	1.89611	1.18264	1.60328
NM_020690	ANKHD1-EIF4EBP3	1.19795	2.46741	1.83268	4.28686	4.83828	4.56257	1.05902	1.53501	1.29702	4.5099	5.84295	5.17643	0.401677	0.250562	1.60311
NM_183241	C9orf142	4.48659	5.95365	5.22012	9.37515	8.39401	8.88458	4.16763	4.02847	4.09805	12.245	10.1171	11.181	0.587548	0.366517	1.60306
NM_017456	CYTH1	6.52889	2.87795	4.70342	1.80302	2.07562	1.93932	2.82886	3.23443	3.03165	2.16674	1.84019	2.00346	2.42529	1.5132	1.60276
NM_175871	C19orf39	13.0477	16.8708	14.9593	0.566117	1.03893	0.802523	13.5202	12.1736	12.8469	0.886295	1.32137	1.10383	18.6403	11.6385	1.60161
NM_016556	PSMC3IP	5.04601	6.87833	5.96217	4.15591	6.22096	5.18844	5.05294	4.48346	4.7682	7.51553	5.77364	6.64459	1.14913	0.717607	1.60133
NM_014455	RNF115	29.3106	25.3985	27.3545	23.9498	20.7259	22.3378	17.2135	18.2271	17.7203	22.4984	23.8429	23.1707	1.22458	0.764774	1.60124
NM_001001433	STX16	1.30972	0.853785	1.08175	0.497668	1.98856	1.24311	1.62003	0.361759	0.990895	1.84122	1.80543	1.82333	0.870196	0.543455	1.60123
NR_027170	NCRNA00188	5.68845	5.70041	5.69443	10.1952	8.20717	9.20118	2.65621	4.73802	3.69712	11.3272	7.7961	9.56165	0.61888	0.386661	1.60058
NM_014008	CCDC22	5.90989	9.69375	7.80182	4.31548	4.11484	4.21516	5.95395	5.11985	5.5369	5.39918	4.17386	4.78652	1.8509	1.15677	1.60006
NM_001085	SERPINA3	1.30929	2.12834	1.71882	5.64854	2.85784	4.25319	1.02162	1.44773	1.23467	5.17256	4.60402	4.88829	0.404124	0.252578	1.6
NM_001011671	CHCHD7	4.23801	7.17849	5.70825	4.56971	4.51619	4.54295	4.00237	4.92077	4.46157	6.38798	4.97343	5.6807	1.25651	0.78539	1.59985
NM_014567	BCAR1	11.012	14.0473	12.5297	11.5172	9.00896	10.2631	12.8516	11.4591	12.1553	16.4046	15.4465	15.9255	1.22085	0.763261	1.59951
NM_006785	MALT1	4.29202	6.03473	5.16338	4.69699	5.22971	4.96335	3.78787	3.4289	3.60839	5.75477	5.33872	5.54674	1.0403	0.650541	1.59913
NM_152450	FAM81A	0.900423	1.11519	1.00781	0.54261	1.15302	0.847815	0.273228	0.908294	0.590761	0.88489	0.703613	0.794251	1.18871	0.743796	1.59817
NM_001008949	ITPRIPL1	2.19449	7.14726	4.67088	2.51552	2.5522	2.53386	1.7784	3.80701	2.7927	2.46502	2.37534	2.42018	1.84338	1.15392	1.59749
NM_052899	GPRIN1	3.2569	4.25075	3.75382	3.45555	4.18977	3.82266	2.15528	2.07295	2.11411	3.82141	3.05403	3.43772	0.981993	0.614976	1.5968
NM_001136225	RCOR3	4.64616	3.12538	3.88577	2.44782	3.6337	3.04076	4.38448	2.53346	3.45897	3.83227	4.80884	4.32055	1.27789	0.800585	1.5962
NM_005751	AKAP9	0.490999	0.351114	0.421057	2.39287	2.14364	2.26825	0.331163	0.301023	0.316093	2.57236	2.86339	2.71788	0.18563	0.116302	1.59611
NM_001136108	R3HCC1	4.60571	5.80613	5.20592	2.86559	3.21696	3.04127	2.65253	2.98669	2.81961	2.01741	3.23911	2.62826	1.71176	1.0728	1.59559
NM_020218	ATXN7L3	11.4021	5.83692	8.61951	1.53424	1.05331	1.29378	6.03981	7.745	6.89241	1.57773	1.7222	1.64996	6.66229	4.1773	1.59488
NM_001164637	FLJ35220	4.94109	3.0338	3.98745	2.14775	0.911604	1.52968	2.76665	4.64012	3.70338	2.07731	2.45365	2.26548	2.60672	1.6347	1.59462
NM_170713	RASSF1	8.9942	14.2439	11.619	7.47621	5.38747	6.43184	12.5741	6.64311	9.60861	9.64077	7.31908	8.47992	1.80649	1.1331	1.59429
NM_020745	AARS2	2.03157	2.88121	2.45639	2.27163	2.62261	2.44712	2.23626	1.72279	1.97953	3.10602	3.18071	3.14337	1.00379	0.629747	1.59395
NM_199203	TMEM189-UBE2V1	37.5377	49.7469	43.6423	4.09465	3.42781	3.76123	38.3937	44.3756	41.3847	5.76563	5.60219	5.68391	11.6032	7.28102	1.59362
NM_138422	ADAT3	2.41557	2.14181	2.27869	0.920314	0.517666	0.71899	2.91291	2.07033	2.49162	1.47613	1.02959	1.25286	3.16929	1.98875	1.59361
NM_005653	TFCP2	18.3337	20.6249	19.4793	11.6833	13.3146	12.499	9.36522	12.9013	11.1333	10.5154	12.2446	11.38	1.55847	0.978318	1.59301
NM_002488	NDUFA2	57.836	63.2483	60.5421	25.8562	32.4789	29.1676	33.8034	38.6263	36.2148	27.3631	28.217	27.7901	2.07567	1.30316	1.5928
NM_001101800	FAM13B	1.36042	0.562464	0.961442	0.95849	0.642294	0.800392	1.63297	0.5012	1.06709	1.53619	1.29365	1.41492	1.20121	0.754166	1.59277
NM_005710	PQBP1	2.95706	0.000324391	1.47869	1.21588	1.82804	1.52196	1.20958	1.74586	1.47772	1.93903	2.90535	2.42219	0.971571	0.610076	1.59254
NM_021131	PPP2R4	14.8156	12.5897	13.7027	5.34727	9.68376	7.51551	8.40677	5.70958	7.05818	4.93921	7.39013	6.16467	1.82325	1.14494	1.59244
NM_024631	C11orf61	3.89846	5.75779	4.82812	4.07493	5.18726	4.6311	4.3195	3.86599	4.09274	5.4066	7.09191	6.24925	1.04255	0.654917	1.59187
NM_152438	DDX11	0.207771	1.34121	0.77449	0.643925	1.72782	1.18587	0.649949	0.592526	0.621237	1.98664	1.04157	1.51411	0.653098	0.4103	1.59176
NM_014947	FOXJ3	6.81748	8.59116	7.70432	7.75952	4.37176	6.06564	5.21625	6.42229	5.81927	6.81947	7.76541	7.29244	1.27016	0.797987	1.5917
NM_001160308	SETDB2	0.845999	0.584111	0.715055	1.2663	0.0550644	0.660682	1.07845	0.372692	0.725571	0.994994	1.1391	1.06705	1.0823	0.67998	1.59166
NM_024165	PHF1	0.542035	0.398833	0.470434	0.285625	0.619164	0.452395	0.494219	1.79276	1.14349	2.85658	0.643497	1.75004	1.03988	0.653408	1.59146
NM_001034914	KCNIP3	1.78674	3.26215	2.52445	4.26734	4.0887	4.17802	1.77876	1.46905	1.6239	4.86557	3.68857	4.27707	0.60422	0.379677	1.59141
NM_001143820	ETS1	1.77056	1.19678	1.48367	0.678953	1.13154	0.905247	1.04027	0.567305	0.803787	0.547994	1.0129	0.780447	1.63897	1.02991	1.59138
NR_003136	FBXO22OS	28.9291	28.8308	28.88	14.5841	28.4976	21.5408	19.0836	13.8439	16.4638	17.4943	21.5879	19.5411	1.34071	0.842519	1.59131
NM_018653	GPRC5C	12.8576	20.4645	16.661	8.64679	7.85177	8.24928	9.79906	6.90627	8.35267	7.69551	5.4645	6.58	2.0197	1.2694	1.59106
NM_014615	KIAA0182	5.48533	8.38407	6.9347	6.74936	6.58201	6.66568	5.23571	6.49884	5.86728	10.0297	7.91535	8.97253	1.04036	0.653916	1.59097
NM_030768	ILKAP	20.4379	16.5836	18.5108	15.471	14.8631	15.167	11.1631	13.0976	12.1303	14.2062	17.4174	15.8118	1.22046	0.767171	1.59086
NM_001098424	DLG1	1.01096	3.18645	2.0987	2.8191	1.09438	1.95674	1.31918	0.788444	1.05381	0.629529	2.492	1.56076	1.07255	0.67519	1.58852
NM_001077692	ALG9	4.14154	3.43815	3.78984	2.23065	0.62979	1.43022	4.02262	3.20292	3.61277	2.73781	1.59309	2.16545	2.64983	1.66837	1.58828
NM_001136557	GPR107	2.15315	1.58462	1.86889	1.8098	1.27827	1.54404	1.36747	1.32703	1.34725	1.5829	1.95274	1.76782	1.21039	0.762097	1.58824
NM_001674	ATF3	19.2099	11.0626	15.1363	25.1662	15.0154	20.0908	37.9371	18.7883	28.3627	77.1671	42.414	59.7906	0.753392	0.474368	1.5882
NM_001204861	TCEB1	5.85798	1.29343	3.57571	2.14843	2.08358	2.116	1.34843	2.41163	1.88003	1.51201	2.02066	1.76633	1.68984	1.06437	1.58764
NM_033386	MICALL1	20.6472	16.1979	18.4226	19.6742	11.6391	15.6566	12.048	14.5759	13.3119	16.007	19.9083	17.9577	1.17666	0.741297	1.5873
NM_006808	SEC61B	79.641	79.1391	79.3901	71.9895	63.389	67.6893	59.9748	43.977	51.9759	78.4127	62.2334	70.323	1.17286	0.739102	1.58687
NM_152396	METTL6	4.16522	3.57886	3.87204	5.23684	5.09127	5.16405	2.60004	2.7149	2.65747	5.55061	5.69591	5.62326	0.749806	0.472585	1.5866
NM_017859	UCKL1	9.09272	10.993	10.0429	10.9457	11.2792	11.1124	7.09639	6.35243	6.72441	12.7411	10.8683	11.8047	0.903748	0.569638	1.58653
NM_001008211	OPTN	0.670168	1.13312	0.901644	1.11659	0.644825	0.880707	0.725326	0.79063	0.757978	1.27081	1.0779	1.17436	1.02377	0.645442	1.58616
NR_037192	ABHD14A-ACY1	0.0118106	2.61988	1.31585	0.971137	0.0863584	0.528748	0.234802	1.69263	0.963716	0.0217826	1.20664	0.614211	2.48861	1.56903	1.58608
NM_198337	INSIG1	1.10064	3.44171	2.27117	0.351777	0.241919	0.296848	0.0284843	1.96854	0.998512	0.0148041	0.399163	0.206984	7.65097	4.82411	1.58598
NM_002941	ROBO1	0.671443	0.367551	0.519497	2.24147	2.01821	2.12984	0.0412575	0.715182	0.37822	1.97905	2.9389	2.45897	0.243914	0.153812	1.58579
NM_178549	ZNF678	2.8442	4.39842	3.62131	0.271601	0.202072	0.236837	2.82676	2.4093	2.61803	0.191115	0.351772	0.271444	15.2903	9.64484	1.58534
NM_032038	SPNS1	39.2069	37.856	38.5314	9.34847	2.70169	6.02508	52.3281	58.2908	55.3094	17.0864	10.334	13.7102	6.39518	4.03418	1.58525
NR_003659	WASH3P	2.0575	2.79283	2.42516	4.8453	3.82485	4.33507	2.51871	1.57796	2.04833	5.00445	6.60402	5.80424	0.559429	0.352904	1.58522
NM_001193272	RBBP5	1.6195	0.569939	1.09472	1.6415	0.702918	1.17221	0.58649	0.456018	0.521254	0.742709	1.02649	0.884599	0.933894	0.589254	1.58488
NR_037947	NSUN2	2.25686	3.01024	2.63355	1.00797	1.22547	1.11672	3.3	4.03574	3.66787	2.33401	2.59553	2.46477	2.35829	1.48812	1.58475
NM_015481	ZNF385A	1.48969	2.42475	1.95722	0.313816	0.207503	0.260659	1.65152	0.913354	1.28244	0.301801	0.239382	0.270591	7.50872	4.73938	1.58432
NR_002315	LOC440926	277.235	273.057	275.146	122.961	141.718	132.339	151.894	161.631	156.762	116.542	122.359	119.451	2.07909	1.31236	1.58423
NM_024901	DENND2D	5.77706	6.74728	6.26217	2.68083	2.84832	2.76457	4.90548	4.15312	4.5293	3.5467	2.78826	3.16748	2.26515	1.42994	1.58409
NM_052897	MBD6	81.0138	61.9148	71.4643	29.3087	20.738	25.0234	67.5845	57.7445	62.6645	34.548	34.9654	34.7567	2.8559	1.80295	1.58402
NM_001112707	TLK2	6.60748	6.72449	6.66599	3.54234	5.05898	4.30066	4.5334	7.90892	6.22116	8.05193	4.66344	6.35769	1.54999	0.978526	1.58401
NM_203354	CTAGE5	3.7112	7.85933	5.78526	4.35988	2.77974	3.56981	3.05465	4.11491	3.58478	4.22262	2.78256	3.50259	1.62061	1.02347	1.58345
NM_012213	MLYCD	8.14059	10.2414	9.191	2.26015	1.82172	2.04094	7.27701	6.84415	7.06058	2.96394	2.00102	2.48248	4.50333	2.84416	1.58336
NM_003917	AP1G2	2.59378	2.94164	2.76771	2.76591	2.84392	2.80491	2.25922	2.06414	2.16168	3.71329	3.22409	3.46869	0.986736	0.623198	1.58334
NM_001168344	RREB1	1.65043	0.75818	1.2043	1.62209	0.357615	0.989853	1.3638	0.670843	1.01732	1.97432	0.673526	1.32392	1.21665	0.768414	1.58333
NM_054013	MGAT4B	1.63469	2.78107	2.20788	2.76814	3.21914	2.99364	1.8667	1.55131	1.709	4.01125	3.32646	3.66886	0.737524	0.465814	1.5833
NM_001193461	MSRB3	2.67244	2.06693	2.36969	3.60325	3.59157	3.59741	0.371839	2.17584	1.27384	2.68795	3.43497	3.06146	0.65872	0.416089	1.58312
NM_022726	ELOVL4	0.907093	0.631943	0.769518	0.475195	0.237593	0.356394	0.486605	0.712661	0.599633	0.32092	0.5582	0.43956	2.15918	1.36417	1.58278
NM_001037281	PARD6A	1.88572	3.02905	2.45738	2.95569	2.26056	2.60813	1.43873	2.29425	1.86649	4.10563	2.16333	3.13448	0.942204	0.59547	1.58228
NM_001164463	RGPD8	1.83484	1.7841	1.80947	1.40318	1.48801	1.44559	1.12764	1.48759	1.30761	1.66378	1.64185	1.65281	1.25171	0.791144	1.58216
NM_004178	TARBP2	9.67299	6.53721	8.1051	3.28959	2.25796	2.77378	8.31143	11.2962	9.80382	6.97818	3.63827	5.30823	2.92205	1.84691	1.58213
NM_001039590	USP9X	0.259929	0.774533	0.517231	1.25159	0.876201	1.0639	0.615579	0.366552	0.491065	1.36021	1.83556	1.59788	0.486167	0.307322	1.58195
NM_025231	ZSCAN16	5.17043	4.36041	4.76542	3.01889	2.85111	2.935	3.50356	2.28052	2.89204	3.27338	2.36039	2.81689	1.62365	1.02668	1.58146
NM_015472	WWTR1	38.9924	38.434	38.7132	27.2301	26.4916	26.8608	39.1419	30.1082	34.6251	38.8414	37.1381	37.9898	1.44125	0.911431	1.5813
NM_033305	VPS13A	0.249626	0.50833	0.378978	0.869253	0.867794	0.868524	0.247246	0.405152	0.326199	1.30533	1.05893	1.18213	0.436347	0.275942	1.5813
NM_014580	SLC2A8	5.32907	4.34088	4.83498	4.24442	3.95127	4.09784	5.62953	4.58043	5.10498	8.99175	4.6896	6.84068	1.17988	0.746268	1.58104
NM_001130145	YAP1	15.9791	11.7137	13.8464	8.25369	10.5114	9.38255	12.8061	9.11873	10.9624	11.9909	11.4911	11.741	1.47576	0.933687	1.58057
NR_026752	CROCCP2	2.06409	2.19121	2.12765	2.76232	3.65576	3.20904	1.91735	1.92197	1.91966	4.45106	4.70053	4.57579	0.663018	0.419525	1.5804
NM_024809	TCTN2	1.85444	0.979214	1.41683	3.36942	3.56951	3.46947	0.0776429	1.82469	0.951166	5.21479	2.14686	3.68083	0.40837	0.258411	1.58031
NR_003085	PMS2	5.63601	3.23822	4.43712	5.30834	5.06147	5.18491	0.285955	3.15711	1.72153	4.47551	1.88146	3.17848	0.855776	0.54162	1.58003
NM_001100425	KIAA0895	9.8525	7.32342	8.58796	0.575498	0.471444	0.523471	7.22962	9.8348	8.53221	0.573722	1.0695	0.821611	16.4058	10.3847	1.5798
NM_004451	ESRRA	36.321	48.6484	42.4847	12.3623	14.7714	13.5668	30.9614	31.3654	31.1634	15.4752	15.9672	15.7212	3.13151	1.98225	1.57977
NM_001035511	SDHC	0.453132	2.01248	1.23281	0.670452	1.45028	1.06037	0.867569	1.06787	0.96772	1.07981	1.54985	1.31483	1.16262	0.736004	1.57964
NM_138381	OXNAD1	1.83625	2.07118	1.95371	2.0694	2.19869	2.13404	1.46691	1.19076	1.32883	2.28922	2.29582	2.29252	0.915499	0.579639	1.57943
NM_022575	VPS16	5.96356	10.4779	8.22073	5.95993	4.94912	5.45453	6.89445	6.52378	6.70912	7.01945	7.03684	7.02815	1.50714	0.954607	1.57881
NM_001174088	NCOA3	0.104265	0.195903	0.150084	0.311058	0.0805097	0.195784	0.47232	0.170825	0.321573	0.436586	0.887995	0.662291	0.76658	0.485546	1.5788
NR_036650	LOC100288615	1.28972	2.24528	1.7675	2.36749	3.37584	2.87167	1.8962	1.49847	1.69734	5.21537	3.4915	4.35344	0.615497	0.389884	1.57867
NM_006943	SOX12	25.0722	26.2136	25.6429	16.0205	13.7232	14.8718	20.7916	20.1005	20.446	19.3316	18.0985	18.7151	1.72426	1.09249	1.57828
NR_037631	LOC100288911	9.69171	5.40153	7.54662	5.61473	6.60016	6.10745	7.56227	5.24543	6.40385	9.42927	6.92961	8.17944	1.23564	0.78292	1.57825
NM_175039	ST6GALNAC4	10.505	11.9682	11.2366	12.1624	10.8131	11.4878	10.1352	6.9401	8.53765	16.0304	11.519	13.7747	0.978138	0.619807	1.57813
NM_005496	SMC4	4.3713	4.63126	4.50128	3.96689	9.58913	6.77801	2.19656	1.87009	2.03333	4.78815	4.87515	4.83165	0.664101	0.420834	1.57806
NM_001178030	SF1	2.29584	7.04128	4.66856	6.27528	9.35227	7.81378	4.91153	4.7195	4.81551	12.8904	12.5426	12.7165	0.597478	0.378682	1.57778
NM_001002030	ECHDC1	8.64469	5.0529	6.8488	5.47915	6.58129	6.03022	6.3746	9.05864	7.71662	10.7097	10.7282	10.7189	1.13575	0.719904	1.57763
NM_198317	KLHL17	0.608945	0.848465	0.728705	0.834001	0.850663	0.842332	0.527944	0.756021	0.641983	1.57988	0.761351	1.17062	0.865104	0.548414	1.57746
NM_152485	C1orf74	2.33383	3.40667	2.87025	1.04111	1.45546	1.24829	1.64762	1.62985	1.63874	1.25819	0.990016	1.1241	2.29935	1.45782	1.57726
NM_001195220	ZNF783	20.0156	17.5795	18.7976	5.93274	4.22267	5.0777	18.079	18.723	18.401	7.16397	8.50805	7.83601	3.70198	2.34826	1.57648
NM_133340	RAD17	9.34064	13.0601	11.2004	2.17314	6.11366	4.1434	9.02201	7.64518	8.33359	5.03236	4.68243	4.8574	2.70318	1.71565	1.5756
NM_006026	H1FX	75.8622	53.0914	64.4768	48.7556	31.5394	40.1475	48.6846	64.2341	56.4594	52.701	58.0752	55.3881	1.606	1.01934	1.57553
NM_004215	EBAG9	18.4539	13.4614	15.9577	12.9819	11.2658	12.1239	12.0883	9.75633	10.9223	13.0864	13.0588	13.0726	1.31622	0.835512	1.57534
NM_005632	SOLH	40.3718	42.8	41.5859	8.16766	6.8964	7.53203	34.4975	37.1068	35.8021	10.2207	10.2015	10.2111	5.52121	3.5062	1.5747
NM_018371	CSGALNACT1	1.19062	2.88942	2.04002	0.692849	0.396952	0.544901	1.55573	1.74721	1.65147	1.0132	0.37602	0.69461	3.74384	2.37755	1.57466
NM_001013842	C8orf58	15.8277	23.7352	19.7814	1.76866	0.423006	1.09583	24.2385	18.1602	21.1993	2.69925	0.998702	1.84898	18.0515	11.4655	1.57443
NM_017791	FLVCR2	20.6498	18.7638	19.7068	4.35305	4.35365	4.35335	18.045	14.7849	16.415	5.94906	5.46832	5.70869	4.52681	2.87543	1.57431
NM_182552	WDR27	0.914543	0.931493	0.923018	0.762738	0.898765	0.830752	0.677172	0.63868	0.657926	1.07691	0.7862	0.931555	1.11106	0.706266	1.57315
NM_000527	LDLR	37.0654	44.4939	40.7796	27.5204	25.6205	26.5705	31.1705	26.8608	29.0157	30.9503	28.5235	29.7369	1.53477	0.975746	1.57292
NM_024787	RNF122	2.32176	2.71739	2.51957	0.274738	0.194602	0.23467	1.59423	2.14027	1.86725	0.459991	0.0870853	0.273538	10.7367	6.82629	1.57284
NM_003370	VASP	48.8627	51.4047	50.1337	31.338	32.9387	32.1384	30.5605	30.9494	30.755	32.2157	29.8001	31.0079	1.55993	0.991842	1.57276
NM_001008800	CCT3	1.25565	0.0682825	0.661966	0.530388	0.90029	0.715339	0.841305	1.18898	1.01514	0.797724	2.65177	1.72475	0.925388	0.588575	1.57225
NM_001123355	PPP6C	1.17268	1.14267	1.15768	0.47252	0.0651745	0.268847	0.562673	0.734032	0.648352	0.148611	0.324841	0.236726	4.30607	2.73883	1.57223
NM_004635	MAPKAPK3	5.48202	4.35093	4.91648	8.58772	6.32519	7.45646	3.68192	2.95612	3.31902	7.75792	8.0687	7.91331	0.659358	0.419422	1.57206
NR_024528	RPL23AP7	2.46248	0.450768	1.45662	1.34236	1.40213	1.37224	1.49102e-08	1.62876	0.81438	0.483311	1.9288	1.20606	1.06149	0.675243	1.57201
NM_001039916	ZNF384	7.92083	4.70397	6.3124	7.19178	6.24254	6.71716	4.08423	5.67406	4.87914	9.05123	7.26902	8.16013	0.939742	0.597925	1.57167
NM_003111	SP3	1.96464	2.25812	2.11138	1.87685	1.91224	1.89454	2.0237	1.19827	1.61098	2.58468	1.95684	2.27076	1.11445	0.709447	1.57087
NM_001083590	TMEM214	2.09121	5.92995	4.01058	4.49344	4.33487	4.41415	3.56187	1.34682	2.45434	4.45182	4.0337	4.24276	0.908573	0.578478	1.57062
NM_015005	KIAA0284	2.36199	1.05126	1.70663	3.18816	2.79511	2.99164	0.572849	1.31585	0.944349	2.50861	2.69134	2.59997	0.570466	0.363215	1.5706
NM_133330	WHSC1	0.382062	0.50355	0.442806	0.993119	1.33671	1.16491	0.091061	0.232836	0.161948	0.711476	0.626769	0.669123	0.380119	0.242031	1.57054
NM_001083330	ZNF133	10.9736	12.4598	11.7167	4.03531	2.81173	3.42352	7.17897	7.46135	7.32016	3.47712	3.23876	3.35794	3.42241	2.17996	1.56995
NM_032390	MKI67IP	42.6218	37.9671	40.2944	51.5744	49.1514	50.3629	24.9233	30.4615	27.6924	53.959	54.7083	54.3337	0.800082	0.509673	1.56979
NM_004945	DNM2	2.73988	12.8952	7.81754	8.07756	8.09092	8.08424	4.41592	6.8749	5.64541	9.87563	8.4477	9.16166	0.96701	0.616199	1.56931
NM_001079684	KIAA1191	7.22843	2.85268	5.04056	3.19951	3.20906	3.20429	3.98983	8.4265	6.20817	6.03573	6.3474	6.19157	1.57307	1.00268	1.56886
NM_001042540	NCBP2	9.26278	7.69454	8.47866	2.97589	3.68543	3.33066	4.65652	3.80088	4.2287	2.40687	2.80513	2.606	2.54564	1.62268	1.56879
NM_016044	FAHD2A	4.17608	3.94408	4.06008	7.29379	7.00055	7.14717	3.21376	2.12406	2.66891	7.17055	7.55995	7.36525	0.568068	0.362365	1.56767
NM_001136180	HSBP1L1	27.9884	23.5273	25.7578	22.1251	17.9335	20.0293	18.4096	20.0305	19.2201	22.75	24.0759	23.413	1.28601	0.820915	1.56655
NM_017512	ENOSF1	3.24605	3.76975	3.5079	3.61259	3.21229	3.41244	2.78518	2.49735	2.64126	4.92097	3.12627	4.02362	1.02797	0.65644	1.56598
NR_027410	GOLGA8B	0.896946	1.28924	1.09309	5.50791	7.16199	6.33495	1.08291	1.62109	1.352	10.5776	13.9563	12.267	0.17255	0.110215	1.56557
NM_002617	PEX10	7.68806	8.52722	8.10764	9.16749	9.46578	9.31664	5.01783	5.14412	5.08098	9.53596	8.74084	9.1384	0.870233	0.556003	1.56516
NM_004729	ZBED1	0.227803	0.788994	0.508398	0.804317	1.06173	0.933024	0.475387	0.305741	0.390564	1.54639	0.696902	1.12165	0.544894	0.348206	1.56486
NM_004729.1	ZBED1	0.227803	0.788994	0.508398	0.804317	1.06173	0.933024	0.475387	0.305741	0.390564	1.54639	0.696902	1.12165	0.544894	0.348206	1.56486
NM_001077516	SLC39A7	29.1539	32.4686	30.8113	10.156	3.46733	6.81167	25.3324	29.7842	27.5583	9.23913	9.81698	9.52805	4.52331	2.89233	1.5639
NR_037849	INO80B-WBP1	9.01656	7.71529	8.36593	7.27174	6.96802	7.11988	6.87975	5.93421	6.40698	7.36136	9.68204	8.5217	1.17501	0.751843	1.56284
NM_006465	ARID3B	64.4267	66.7419	65.5843	5.42536	4.90718	5.16627	51.3243	56.7911	54.0577	6.13615	7.1729	6.65452	12.6947	8.12345	1.56272
NM_003503	CDC7	13.267	23.2445	18.2557	3.92836	7.05141	5.48989	8.49186	11.1554	9.82363	4.18494	5.04569	4.61531	3.32534	2.12849	1.5623
NM_153608	ZNF114	1.88738	2.30104	2.09421	0.697929	1.1123	0.905115	0.736345	1.15331	0.944828	0.61209	0.66368	0.637885	2.31375	1.48119	1.56209
NM_003528	HIST2H2BE	3.98001	3.78654	3.88328	4.75625	3.27051	4.01338	2.90469	2.56148	2.73308	5.83438	2.98711	4.41075	0.967582	0.619642	1.56152
NM_024866	ADM2	8.94782	6.03442	7.49112	8.01766	3.66	5.83883	8.06577	7.07626	7.57102	10.2631	8.16058	9.21184	1.28298	0.821879	1.56104
NM_000191	HMGCL	36.4258	28.5667	32.4963	17.6576	13.4116	15.5346	17.3549	22.7095	20.0322	15.0396	14.8566	14.9481	2.09186	1.34012	1.56096
NM_001085368	ZNF655	2.91506	2.63011	2.77259	2.09801	2.93083	2.51442	1.8933	3.25509	2.5742	3.37032	3.91725	3.64379	1.10267	0.706462	1.56084
NM_020127	TUFT1	28.4591	38.3831	33.4211	17.3955	14.7452	16.0703	21.4766	27.5773	24.5269	16.7709	20.0441	18.4075	2.07967	1.33244	1.5608
NM_001126132	TNNT1	19.4584	16.6031	18.0308	44.4228	26.8824	35.6526	14.7787	13.9989	14.3888	48.2822	40.5281	44.4052	0.505735	0.324034	1.56074
NM_000489	ATRX	1.3078	1.89065	1.59923	7.21211	6.66282	6.93746	0.743894	1.33721	1.04055	7.08334	7.00675	7.04505	0.23052	0.1477	1.56073
NM_001130006	GSPT1	5.29564	5.70739	5.50151	7.63947	7.16856	7.40402	3.88226	2.52794	3.2051	5.44229	8.01688	6.72959	0.743045	0.47627	1.56013
NM_080821	C20orf108	3.14589	2.86906	3.00748	3.01756	4.07503	3.54629	1.6067	1.39807	1.50238	2.71163	2.81584	2.76374	0.848061	0.543607	1.56006
NM_004592	SFSWAP	19.5133	19.3673	19.4403	14.0757	14.7311	14.4034	12.8482	15.0087	13.9284	15.6986	16.4931	16.0958	1.3497	0.865344	1.55973
NM_006062	SMYD5	32.7094	38.7955	35.7524	13.1951	14.1257	13.6604	24.8898	26.2882	25.589	15.7325	14.7656	15.2491	2.61723	1.67807	1.55967
NM_198542	ZNF773	3.55352	4.19493	3.87423	2.84614	3.14293	2.99453	3.80482	2.69583	3.25033	4.96548	2.8712	3.91834	1.29377	0.829516	1.55966
NM_014397	NEK6	26.9646	40.7763	33.8704	11.5768	6.30173	8.93927	34.2664	31.4747	32.8705	15.0836	11.9746	13.5291	3.78895	2.42962	1.55948
NM_001003845	SP5	4.81151	2.85543	3.83347	0.790771	0.560118	0.675445	3.47624	4.60466	4.04045	1.00875	1.2115	1.11013	5.67548	3.63964	1.55935
NM_000021	PSEN1	7.68356	4.86532	6.27444	6.95193	6.30928	6.63061	2.97867	6.12198	4.55032	7.3918	7.60209	7.49695	0.946285	0.606957	1.55906
NM_001127197	ELF4	44.0329	40.5446	42.2888	18.3931	14.8697	16.6314	24.2256	29.8617	27.0436	14.7472	18.4105	16.5788	2.54271	1.63121	1.55878
NM_019083	CCDC76	1.71108	1.46123	1.58615	2.14994	2.3421	2.24602	1.03365	1.46478	1.24921	2.46051	3.05372	2.75712	0.706207	0.453088	1.55865
NM_004879	EI24	189.461	194.407	191.934	86.707	105.371	96.039	116.158	109.236	112.697	86.827	88.9467	87.8869	1.9985	1.2823	1.55853
NM_001184990	NDUFC1	3.12129	2.18091	2.6511	13.9619	14.1768	14.0694	1.78502	3.9713	2.87816	24.8371	22.7721	23.8046	0.188431	0.120908	1.55847
NM_001006618	MAPKAP1	14.1217	11.609	12.8653	8.89346	7.56668	8.23007	7.76616	7.25002	7.50809	8.84572	6.11896	7.48234	1.56321	1.00344	1.55785
NM_020062	SLC2A4RG	25.8053	40.8344	33.3199	17.6775	22.6101	20.1438	23.0459	21.4768	22.2614	22.8376	19.0942	20.9659	1.6541	1.06179	1.55784
NM_007370	RFC5	4.33279	6.32189	5.32734	2.59668	6.43462	4.51565	3.80831	3.87152	3.83991	4.62182	5.51575	5.06879	1.17975	0.757561	1.5573
NM_001143850	TCTN2	1.90331	2.92785	2.41558	0.569892	1.64759	1.10874	3.13527	1.0074	2.07133	0.269241	2.69146	1.48035	2.17867	1.39922	1.55706
NM_178836	PLD6	11.2423	7.41007	9.32619	4.74642	3.49128	4.11885	5.98819	6.29974	6.14396	3.52489	4.92382	4.22436	2.26427	1.45441	1.55682
NM_021221	LY6G5B	1.56895	1.87379	1.72137	1.65766	3.1702	2.41393	0.874449	1.87833	1.37639	2.8547	3.15262	3.00366	0.713099	0.458237	1.55618
NM_001023587	ABCC5	11.8012	9.29426	10.5477	3.15517	3.83189	3.49353	6.17123	4.04657	5.1089	2.41184	2.85402	2.63293	3.01922	1.94039	1.55599
NM_006759	UGP2	9.5163	9.41498	9.46564	3.66013	3.02934	3.34474	5.46317	4.21488	4.83902	3.18979	2.13108	2.66043	2.83001	1.81888	1.5559
NM_182915	STEAP3	4.78177	1.61856	3.20017	3.0932	3.94302	3.51811	2.16461	3.23159	2.6981	5.72702	3.50194	4.61448	0.909626	0.584703	1.55571
NM_001017969	KIAA2026	1.66161	1.81188	1.73674	1.88785	1.86703	1.87744	1.27773	0.941774	1.10975	1.89137	1.84037	1.86587	0.92506	0.594764	1.55534
NM_030792	GDPD5	0.3826	0.685402	0.534001	0.350333	0.687177	0.518755	0.511776	0.534384	0.52308	0.73481	0.845666	0.790238	1.02939	0.661927	1.55514
NR_034060	ZNF85	14.1529	14.6985	14.4257	1.59823	1.5918	1.59502	12.6644	10.98	11.8222	2.33834	1.72568	2.03201	9.04424	5.81798	1.55453
NM_001130047	TBCEL	7.00936	9.09617	8.05277	3.39957	3.6827	3.54114	4.23646	4.59509	4.41578	2.53087	3.50538	3.01813	2.27406	1.46309	1.55429
NR_037567	MRPL49	1.67257	0.995087	1.33383	1.10722	1.22105	1.16413	2.05068	1.38395	1.71731	2.25931	2.39909	2.3292	1.14577	0.737298	1.55401
NR_033792	TAF6	11.4104	18.5637	14.987	12.3277	12.7064	12.5171	13.0056	9.05476	11.0302	11.2688	17.3559	14.3123	1.19733	0.770676	1.55361
NM_001099691	TGFA	1.3486	1.14106	1.24483	0.0261597	0.634799	0.330479	0.751942	0.694321	0.723132	0.205744	0.390771	0.298258	3.76674	2.42452	1.5536
NM_022566	MESDC1	48.8432	44.3665	46.6048	7.99	5.57011	6.78005	43.3025	41.9328	42.6176	10.4607	8.79758	9.62914	6.87382	4.4259	1.55309
NM_030937	CCNL2	4.859	5.64693	5.25296	11.6471	12.12	11.8835	6.2575	7.47648	6.86699	22.848	25.4059	24.127	0.442037	0.284619	1.55308
NM_020753	CASKIN2	1.62793	2.40718	2.01755	2.20636	3.71796	2.96216	1.76782	1.44168	1.60475	3.68532	3.63194	3.65863	0.681109	0.43862	1.55284
NM_014871	PAN2	2.9618	1.45737	2.20959	1.83182	1.99662	1.91422	2.34243	1.80235	2.07239	2.26453	3.31116	2.78784	1.1543	0.743366	1.5528
NM_015471	NSL1	0.580992	0.985725	0.783358	0.71076	0.835707	0.773233	0.502282	0.387629	0.444956	0.731303	0.632309	0.681806	1.01309	0.652613	1.55237
NM_001178093	BCAT1	0.444573	0.00198365	0.223278	0.626324	0.341311	0.483818	0.0843165	0.217151	0.150734	0.63405	0.379669	0.50686	0.461493	0.297388	1.55182
NM_016535	ZNF581	24.1969	23.2649	23.7309	14.7907	17.4197	16.1052	13.0286	15.2182	14.1234	14.8183	14.9274	14.8728	1.47349	0.94961	1.55168
NM_001202414	AKR1A1	2.64614	3.70177	3.17395	2.91378	2.2812	2.59749	2.11907	4.2903	3.20469	4.60476	3.53393	4.06935	1.22193	0.787519	1.55162
NM_001142444	EDC3	3.56798	3.13238	3.35018	1.28625	2.24362	1.76493	1.9703	2.70802	2.33916	1.47524	2.34885	1.91204	1.89819	1.22338	1.55159
NM_001104587	SLFN11	1.37285	1.00521	1.18903	1.09407	1.13666	1.11537	1.19342	1.13752	1.16547	1.39831	1.9941	1.6962	1.06605	0.687104	1.5515
NM_001135255	RBBP4	0.911283	1.10853	1.00991	0.803202	1.44302	1.12311	0.310128	0.659953	0.48504	1.13194	0.541715	0.836827	0.899205	0.579618	1.55137
NM_001193524	FAM65A	3.7808	4.11509	3.94795	4.28854	3.94648	4.11751	1.59206	3.3456	2.46883	3.53448	4.45464	3.99456	0.958819	0.618048	1.55137
NM_152778	MFSD8	6.25984	5.90335	6.0816	2.7853	2.79936	2.79233	4.16965	3.73187	3.95076	2.83585	2.79179	2.81382	2.17796	1.40406	1.5512
NM_022760	FAM113A	4.77313	5.07863	4.92588	10.5261	8.41053	9.46832	4.13069	4.72731	4.429	13.8779	12.5323	13.2051	0.520249	0.335401	1.55113
NM_152310	ELOVL3	0.926294	3.13441	2.03035	0.130488	0.346603	0.238545	1.85855	1.38618	1.62236	0.280897	0.310212	0.295554	8.51138	5.48922	1.55056
NM_001105521	JAKMIP3	0.561516	0.521587	0.541551	0.540527	0.196102	0.368314	0.166911	0.410813	0.288862	0.170279	0.438782	0.304531	1.47035	0.948549	1.55011
NM_152890	COL24A1	0.373653	0.260312	0.316983	0.0263185	0.0279628	0.0271407	0.0416507	0.335499	0.188575	0	0.0500539	0.0250269	11.6793	7.53487	1.55003
NM_003796	C19orf2	8.97689	6.55361	7.76525	19.1679	16.9534	18.0606	5.065	5.08775	5.07638	17.9529	18.6444	18.2987	0.429954	0.277418	1.54984
NM_080648	APEX1	8.64405	9.11935	8.8817	3.18809	5.11957	4.15383	5.25383	4.23694	4.74538	1.84069	5.03684	3.43877	2.1382	1.37997	1.54945
NM_205860	NR5A2	0.828075	0.855377	0.841726	0.183668	1.08314	0.633404	0.610354	0.709166	0.65976	0.942528	0.595954	0.769241	1.32889	0.857677	1.54941
NM_001037806	NCKAP5L	10.3735	10.5073	10.4404	3.71816	3.96901	3.84359	10.8568	8.4065	9.63165	6.13759	4.84706	5.49233	2.71632	1.75366	1.54895
NM_138395	MARS2	22.5352	25.2916	23.9134	3.35269	3.32664	3.33967	14.5582	17.386	15.9721	3.06184	3.84687	3.45436	7.16042	4.62376	1.54861
NM_001128225	SLC39A13	10.5283	7.13606	8.83218	2.68174	2.40649	2.54411	8.41201	8.95274	8.68238	3.72824	4.01688	3.87256	3.47161	2.24202	1.54843
NM_001040126	PQLC2	8.80627	5.27618	7.04122	0.904334	0.00337638	0.453855	6.91837	13.8332	10.3758	0.813504	1.25696	1.03523	15.5143	10.0227	1.54792
NM_153267	MAMDC2	0.671294	0.601289	0.636292	0.30734	0.72844	0.51789	0.448971	0.401832	0.425401	0.644634	0.427146	0.53589	1.22862	0.793822	1.54773
NM_022171	TCTA	14.5443	11.2584	12.9014	10.159	9.14295	9.65098	8.25933	8.23859	8.24896	9.43366	9.6605	9.54708	1.33679	0.86403	1.54716
NM_001097612	GPR89A	17.3627	13.7362	15.5495	11.1397	9.48395	10.3118	10.0875	12.8063	11.4469	12.8613	10.6275	11.7444	1.50792	0.974669	1.54711
NM_001066	TNFRSF1B	17.8438	30.6505	24.2472	5.42304	10.1884	7.80572	15.7649	13.6152	14.69	7.74924	6.88327	7.31625	3.10633	2.00786	1.54708
NM_181838	UBE2D2	3.27177	0.828211	2.04999	3.88195	3.48193	3.68194	1.3843	1.39025	1.38728	3.81236	3.89699	3.85468	0.556769	0.359894	1.54704
NM_001040424	PRDM15	0.860368	1.01714	0.938754	1.2073	1.39307	1.30018	0.691674	0.673676	0.682675	1.54456	1.38085	1.4627	0.722016	0.466721	1.547
NR_037654	MTHFS	2.55568	3.41728	2.98648	1.97981	1.76667	1.87324	2.60644	2.32903	2.46774	2.70425	2.0826	2.39342	1.59429	1.03105	1.54628
NM_001198844	RBM4	1.9582	2.58604	2.27212	3.04098	4.29768	3.66933	2.09142	1.54287	1.81715	4.73427	4.34021	4.53724	0.619219	0.400496	1.54613
NM_033102	SLC45A3	2.92385	2.93035	2.9271	1.13811	1.10173	1.11992	1.88118	1.50455	1.69287	1.01628	0.986057	1.00117	2.61367	1.69089	1.54574
NM_017414	USP18	2.89846	5.22634	4.0624	2.90021	4.91239	3.9063	2.72725	1.84557	2.28641	3.43826	3.35743	3.39785	1.03996	0.6729	1.54549
NM_152421	FAM69B	3.04745	7.66374	5.3556	1.09942	1.47961	1.28952	3.82779	3.21827	3.52303	1.26223	1.35911	1.31067	4.15319	2.68796	1.54511
NM_001099270	ZBTB34	12.1593	11.2333	11.6963	1.60305	1.37087	1.48696	9.36395	9.83914	9.60155	1.66462	2.10687	1.88575	7.86591	5.09165	1.54487
NM_001100598	ZNF707	0.43693	0.114195	0.275562	0.207999	0.228888	0.218444	0.487884	0.835424	0.661654	1.11443	0.505734	0.810082	1.26148	0.816774	1.54447
NM_025157	PXN	3.21797	2.86625	3.04211	2.36544	3.78643	3.07594	2.21975	2.69587	2.45781	4.38639	3.28956	3.83797	0.989003	0.640392	1.54437
NM_015439	CCDC28A	38.384	27.468	32.926	4.63125	4.37386	4.50255	25.4261	27.3727	26.3994	5.16936	5.98071	5.57503	7.31274	4.73529	1.54431
NM_001146155	PTGR2	6.62974	4.3356	5.48267	3.4569	4.27642	3.86666	3.66419	2.08733	2.87576	3.13031	3.1317	3.13101	1.41793	0.918478	1.54379
NM_018304	PRR11	4.85094	5.71341	5.28217	5.00816	8.17112	6.58964	3.5969	3.23797	3.41744	6.86485	6.29541	6.58013	0.801588	0.519357	1.54342
NM_001130916	TGFBR1	0.766406	0.049179	0.407793	0.292164	0.416939	0.354552	0.405557	0.490517	0.448037	0.922377	0.279594	0.600985	1.15016	0.745504	1.5428
NM_005904	SMAD7	12.5059	16.9666	14.7363	2.22788	2.33541	2.28165	16.3202	9.01907	12.6696	3.39695	2.65531	3.02613	6.45861	4.18675	1.54263
NM_133335	WHSC1	2.46283	1.28635	1.87459	4.16976	4.62827	4.39902	0.887173	1.53905	1.21311	5.16369	3.61755	4.39062	0.426139	0.276296	1.54233
NM_058192	RPUSD1	11.0859	14.2673	12.6766	11.349	12.1468	11.7479	9.44252	7.80104	8.62178	13.5326	11.1095	12.321	1.07905	0.69976	1.54203
NM_021994	ZNF277	2.45341	2.69875	2.57608	4.10645	5.10709	4.60677	1.61208	2.02898	1.82053	5.34498	4.69198	5.01848	0.559194	0.362765	1.54148
NM_198855	ZNF211	2.06663	4.80037	3.4335	0.175756	1.80807	0.991913	2.99304	2.18124	2.58714	1.6751	0.628888	1.15199	3.46149	2.24579	1.54132
NM_025202	EFHD1	3.53327	6.15326	4.84327	5.22604	6.70915	5.9676	3.44616	5.85458	4.65037	8.74946	8.91055	8.83	0.811594	0.526655	1.54103
NM_001135636	PIP5K1A	8.10393	5.78925	6.94659	4.85207	5.84198	5.34703	9.4633	6.20594	7.83462	10.6168	7.96845	9.29262	1.29915	0.843101	1.54092
NM_014698	TMEM63A	3.58417	4.12544	3.8548	4.05298	4.16334	4.10816	3.00946	3.56411	3.28679	5.56835	5.22402	5.39619	0.938329	0.609094	1.54053
NM_032263	IQCG	2.78511	2.33778	2.56144	3.3038	2.10149	2.70264	1.44511	1.20004	1.32258	2.16402	2.13356	2.14879	0.947755	0.615498	1.53982
NM_001166050	APBB2	1.01528	1.24037	1.12783	1.87405	1.18091	1.52748	1.20601	0.300113	0.753062	1.84135	1.29805	1.5697	0.738357	0.479749	1.53905
NM_017865	ZNF692	3.18977	3.34362	3.2667	2.63996	3.24529	2.94262	3.75539	2.69456	3.22497	3.13763	5.80421	4.47092	1.11013	0.721322	1.53902
NM_018086	FIGN	9.33396	6.50268	7.91832	4.11172	4.0079	4.05981	6.29812	7.80077	7.04945	4.73684	6.38505	5.56095	1.95042	1.26767	1.53858
NM_032118	WDR54	5.58118	7.77646	6.67882	6.80306	7.2281	7.01558	5.20168	3.57286	4.38727	6.91096	7.26878	7.08987	0.951998	0.618808	1.53844
NM_152307	TRMT61A	6.26268	8.80061	7.53165	7.94386	5.7483	6.84608	6.01435	5.19599	5.60517	8.74905	6.92663	7.83784	1.10014	0.715142	1.53835
NM_001329	CTBP2	10.0798	12.9503	11.5151	13.5567	12.7932	13.1749	7.09071	8.62553	7.85812	17.2252	10.4361	13.8307	0.874011	0.568167	1.5383
NM_001789	CDC25A	14.0079	21.0898	17.5489	1.52421	2.51492	2.01957	13.5296	12.5974	13.0635	2.50647	2.11785	2.31216	8.68942	5.64991	1.53797
NM_013960	NRG1	2.86154	0.904089	1.88281	3.29922	2.96575	3.13248	2.98742	2.36481	2.67612	6.19044	7.50423	6.84733	0.601061	0.390826	1.53793
NM_033028	BBS4	4.94269	5.81986	5.38128	5.07993	8.27832	6.67913	3.91102	3.45178	3.6814	8.17689	5.87511	7.026	0.805686	0.523968	1.53766
NM_017582	UBE2Q1	62.223	67.6481	64.9356	31.7141	36.0359	33.875	38.2616	40.7099	39.4857	28.717	34.6247	31.6708	1.91692	1.24675	1.53753
NM_025069	ZNF703	6.22427	8.78369	7.50398	2.08526	2.25735	2.17131	7.03598	6.96599	7.00099	3.04904	3.18018	3.11461	3.45598	2.24779	1.5375
NM_024293	FAM134A	33.5383	34.838	34.1882	20.8925	20.3464	20.6195	27.6656	25.1285	26.3971	24.7685	24.1686	24.4686	1.65805	1.07882	1.53692
NR_033397	PRMT1	2.31641	0.974087	1.64525	2.82513	3.89086	3.35799	3.32949	1.28646	2.30797	8.23507	6.24369	7.23938	0.48995	0.318808	1.53682
NM_001085462	CTNND1	4.07999	7.49188	5.78594	6.49439	8.69882	7.59661	3.63708	5.76222	4.69965	9.91493	9.03517	9.47505	0.761647	0.496003	1.53557
NM_001077445	PHF16	3.63213	2.40926	3.02069	5.37832	4.70121	5.03977	1.9381	2.48289	2.21049	6.65165	4.67448	5.66306	0.599372	0.390335	1.53553
NM_001142478	C5orf13	5.12512	8.76748	6.9463	0.113756	1.78865	0.951203	8.13468	2.08099	5.10783	1.58251	0.565531	1.07402	7.30265	4.75581	1.53552
NM_001184999	KIAA0430	0.278799	0.996909	0.637854	2.02529	0.948651	1.48697	0.531171	0.688422	0.609796	2.25121	2.11272	2.18196	0.428962	0.279471	1.53491
NM_012396	PHLDA3	17.6228	11.7989	14.7109	4.62657	2.39787	3.51222	9.55411	12.4669	11.0105	3.56272	4.50684	4.03478	4.18848	2.7289	1.53486
NM_032780	TMEM25	7.0556	7.08576	7.07068	1.02832	1.02256	1.02544	4.06675	4.02726	4.04701	0.829731	0.971661	0.900696	6.89526	4.4932	1.5346
NM_001195626	MLLT10	16.1282	12.3248	14.2265	6.25646	6.58411	6.42028	10.2512	10.4478	10.3495	6.64243	7.69252	7.16747	2.21587	1.44395	1.53458
NM_199436	SPAST	0.869621	1.33642	1.10302	0.705956	0.636521	0.671239	0.417062	1.54247	0.979766	1.07925	0.750254	0.914752	1.64326	1.07107	1.53422
NM_024417	FDXR	4.79078	7.30785	6.04931	1.4886	2.36454	1.92657	6.53841	4.81373	5.67607	2.86818	2.6778	2.77299	3.13994	2.04691	1.53399
NM_016211	SEC31A	12.2617	12.4484	12.355	14.8034	11.2487	13.026	10.1399	11.5554	10.8477	17.7836	17.2987	17.5412	0.948488	0.618412	1.53375
NM_153026	PRICKLE1	2.59278	3.06058	2.82668	3.11832	2.7551	2.93671	2.08945	1.93223	2.01084	3.69384	2.71359	3.20371	0.962533	0.627659	1.53353
NM_002107	H3F3A	107.122	114.01	110.566	47.5274	54.7771	51.1522	63.4478	66.7194	65.0836	45.0464	47.2945	46.1705	2.16151	1.40964	1.53338
NM_004176	SREBF1	11.1376	15.6444	13.391	19.4037	15.451	17.4274	13.509	10.9452	12.2271	26.8767	21.9233	24.4	0.76839	0.501111	1.53337
NM_007172	NUP50	13.1063	14.3622	13.7342	6.1001	6.81767	6.45889	7.90503	11.9729	9.93896	7.05862	7.27261	7.16562	2.12641	1.38704	1.53306
NM_022080	NAPB	5.01936	6.49411	5.75673	1.70142	1.85468	1.77805	5.00056	5.41446	5.20751	2.41001	2.52145	2.46573	3.23767	2.11195	1.53302
NR_033825	KLHL22	0.196013	0.0138092	0.104911	0.00879982	0.00109356	0.00494669	0.572667	0.560127	0.566397	0.0760187	0.00585482	0.0409368	21.2083	13.8359	1.53285
NM_001178118	MINPP1	4.85564	1.64091	3.24828	3.88634	6.81134	5.34884	1.33466	1.35396	1.34431	4.05748	2.72878	3.39313	0.607286	0.396186	1.53283
NM_001040108	MLH3	0.496515	0.989959	0.743237	1.3307	0.786394	1.05855	0.447537	0.753072	0.600305	1.51405	1.10663	1.31034	0.702129	0.458129	1.5326
NM_000333	ATXN7	1.77422	1.75365	1.76394	1.0407	0.908351	0.974525	1.14158	0.910473	1.02603	0.924963	0.812527	0.868745	1.81004	1.18104	1.53258
NM_021914	CFL2	6.22558	2.30056	4.26307	3.65134	4.67673	4.16404	1.75457	3.44092	2.59775	3.94715	3.8299	3.88853	1.02378	0.668054	1.53249
NM_000176	NR3C1	0.44243	0.332693	0.387562	0.402882	0.443243	0.423063	0.512356	0.342982	0.427669	0.835505	0.595218	0.715361	0.916086	0.597836	1.53234
NM_001204258	NR3C1	0.44243	0.332693	0.387562	0.402882	0.443243	0.423063	0.512356	0.342982	0.427669	0.835505	0.595218	0.715361	0.916086	0.597836	1.53234
NM_001204259	NR3C1	0.44243	0.332693	0.387562	0.402882	0.443243	0.423063	0.512356	0.342982	0.427669	0.835505	0.595218	0.715361	0.916086	0.597836	1.53234
NM_001204260	NR3C1	0.44243	0.332693	0.387562	0.402882	0.443243	0.423063	0.512356	0.342982	0.427669	0.835505	0.595218	0.715361	0.916086	0.597836	1.53234
NM_001204261	NR3C1	0.44243	0.332693	0.387562	0.402882	0.443243	0.423063	0.512356	0.342982	0.427669	0.835505	0.595218	0.715361	0.916086	0.597836	1.53234
NM_001204262	NR3C1	0.44243	0.332693	0.387562	0.402882	0.443243	0.423063	0.512356	0.342982	0.427669	0.835505	0.595218	0.715361	0.916086	0.597836	1.53234
NM_001204263	NR3C1	0.44243	0.332693	0.387562	0.402882	0.443243	0.423063	0.512356	0.342982	0.427669	0.835505	0.595218	0.715361	0.916086	0.597836	1.53234
NM_001204264	NR3C1	0.44243	0.332693	0.387562	0.402882	0.443243	0.423063	0.512356	0.342982	0.427669	0.835505	0.595218	0.715361	0.916086	0.597836	1.53234
NM_001004318	PAPL	26.1892	21.7147	23.952	21.7232	16.6965	19.2098	19.1092	20.3762	19.7427	24.9566	23.569	24.2628	1.24686	0.813702	1.53233
NM_001164638	FLJ35220	3.34999	5.38983	4.36991	2.9364	4.19396	3.56518	3.3152	3.16714	3.24117	4.5965	3.50727	4.05189	1.22572	0.799917	1.53231
NM_022374	ATL2	5.83107	5.84	5.83554	3.22726	4.21277	3.72002	4.40694	3.98127	4.1941	4.53052	3.65985	4.09518	1.56869	1.02416	1.53169
NM_003731	SSNA1	31.7097	48.2923	40.001	22.0882	21.4401	21.7642	31.7913	27.166	29.4787	27.2637	21.8687	24.5662	1.83793	1.19997	1.53165
NM_015705	SGSM3	6.15224	7.03563	6.59394	5.40854	5.04715	5.22785	5.1175	4.41807	4.76778	6.16018	5.41525	5.78772	1.26131	0.823777	1.53113
NM_001177637	DAG1	2.50224	2.52111	2.51168	2.07708	2.42308	2.25008	1.89315	1.59501	1.74408	2.19346	2.5909	2.39218	1.11626	0.729076	1.53106
NM_024863	TCEAL4	2.61178	5.68727	4.14952	4.36706	2.00158	3.18432	3.67258	2.88968	3.28113	4.65414	3.0547	3.85442	1.30311	0.851264	1.5308
NM_025124	TMEM134	100.498	98.3206	99.4093	5.3004	7.79606	6.54823	75.8685	47.5976	61.733	7.46483	4.98326	6.22405	15.1811	9.91848	1.53059
NM_002522	NPTX1	0.861505	1.51157	1.18654	1.24283	1.47092	1.35688	0.647321	0.802186	0.724754	1.12886	1.40624	1.26755	0.874463	0.571775	1.52938
NM_198966	PTHLH	2.41397	0.918798	1.66638	0.395331	0.276317	0.335824	3.22173	4.13684	3.67929	1.69609	0.571842	1.13397	4.96208	3.24462	1.52933
NM_018146	RNMTL1	6.35746	11.5424	8.94993	4.22689	4.74328	4.48508	5.48674	6.65968	6.07321	4.43025	4.87755	4.6539	1.99549	1.30497	1.52914
NM_015012	TMEM41B	172.008	79.7491	125.879	81.0357	51.0816	66.0587	120.176	92.6664	106.421	93.5667	77.1945	85.3806	1.90556	1.24643	1.52881
[truncated: 14,917 more rows]

## Sheet: RIP_miR100
Supplementalry Data 3. RIP analysis from miR-100 or miR-125b overexpression in PANC-1 cells.
RIP analysis from miR-100 overexpression followig the formula:
Ago2 enrichment = (IP miR-100/ Input miR-100) / (IP nc/ Input nc)
Transcript	Gene	AGO-IP_mir-100 (RPKM) - Rep 1	AGO-IP_mir-100 (RPKM) - Rep 2	AGO-IP_mir-100 (mean)	Input_mir-100 (RPKM) - Rep 1	Input_mir-100 (RPKM) - Rep 2	Input_mir-100 (mean)	AGO-IP_nc (RPKM) - Rep 1	AGO-IP_nc (RPKM) - Rep 2	AGO-IP_nc (mean)	Input_nc (RPKM) - Rep 1	Input_nc (RPKM) - Rep 2	Input_nc (mean)	FC_mir-100 (AGO2-IP/input)	FC_nc (AGO2-IP/input)	FC_miR-125b/FC_nc
NR_036523	MICA	0.164034	0.979784	0.571909	4.40769e-13	2.17026e-13	3.28898e-13	0.784656	0.746376	0.765516	0.254332	0.219198	0.236765	1.73887e+12	3.23323	5.37811e+11
NM_001190942	TNFSF10	8.18447e-07	0.00223934	0.00112008	5.23513e-17	1.71963e-13	8.60077e-14	1.01338	0.702628	0.858004	2.3858e-05	3.85312e-06	1.38556e-05	1.3023e+10	61924.9	210303
NM_004647	DPF1	0.985837	0.631658	0.808747	5.89329e-06	4.58176e-10	2.94687e-06	0.901579	0.774545	0.838062	0.468958	0.0985084	0.283733	274443	2.9537	92914.9
NM_015543	RAB1A	4.21555	1.09132	2.65343	2.52983e-05	0.000168514	9.69062e-05	1.29952	3.97217	2.63585	0.431176	9.74992e-05	0.215637	27381.5	12.2235	2240.06
NM_001162407	CLK1	0.000480937	1.28083	0.640655	0.000534538	0.000223511	0.000379025	0.913087	0.693455	0.803271	1.22194	0.596377	0.909158	1690.27	0.883532	1913.09
NM_001178096	F3	1.59711	0.614348	1.10573	0.00219501	0.000251696	0.00122335	0.698231	1.12407	0.91115	0.740238	0.0421195	0.391179	903.851	2.32924	388.045
NM_001198953	ZFYVE21	0.664535	4.3363	2.50042	0.0131112	0.00156645	0.00733883	1.81184	3.97378	2.89281	0.544992	1.3193	0.932146	340.711	3.10339	109.787
NM_001195010	GRHL3	0.0770447	2.20713	1.14209	0.0202312	0.0201966	0.0202139	0.57138	0.278536	0.424958	1.3309	0.0132758	0.672088	56.5001	0.632295	89.3571
NM_001193611	TUBD1	2.28445	0.00252179	1.14349	0.00845418	0.00332277	0.00588848	1.5608	0.00937605	0.785088	0.555316	0.00309484	0.279205	194.19	2.81187	69.0611
NM_181873	MTMR11	0.919676	1.8601e-06	0.459839	7.03069e-07	0.0049463	0.0024735	0.881657	0.701808	0.791732	0.491589	0.0760195	0.283804	185.906	2.78971	66.6398
NM_152871	FAS	0.167412	0.331906	0.249659	0.000568216	0.0031808	0.00187451	0.990041	0.0115116	0.500776	0.450981	0.0023989	0.22669	133.186	2.20908	60.2904
NM_173627	FLJ35220	0.00730586	0.703099	0.355202	0.00154159	0.00593216	0.00373687	0.578134	0.000659999	0.289397	0.348602	0.00746387	0.178033	95.0533	1.62553	58.4755
NM_016620	ZNF644	3.24037	6.36971	4.80504	0.06287	0.0862085	0.0745393	3.78867	0.65141	2.22004	1.09741	1.1095	1.10345	64.4632	2.0119	32.041
NR_037164	ASB13	0.220816	1.88025	1.05053	0.00637352	0.0363167	0.0213451	1.19312	0.419393	0.806256	0.544869	0.305838	0.425354	49.2166	1.8955	25.965
NM_001009182	SIP1	0.959031	8.34191	4.65047	0.132462	0.0284027	0.0804323	1.76421	1.20613	1.48517	0.0125636	1.25958	0.636072	57.8184	2.33491	24.7626
NM_001130920	RABL2B	0.447039	0.466065	0.456552	0.015005	0.0466228	0.0308139	0.896596	0.00183597	0.449216	0.00343216	1.09368	0.548556	14.8164	0.818906	18.093
NM_001142643	CASKIN2	0.0323487	1.27696	0.654654	0.0149019	0.0292973	0.0220996	0.49581	0.862013	0.678912	0.109589	0.670997	0.390293	29.6229	1.73949	17.0296
NM_014835	OSBPL2	0.981984	1.38117	1.18158	0.088962	0.0726074	0.0807847	0.827666	0.0229462	0.425306	0.574996	0.388985	0.48199	14.6262	0.882395	16.5756
NM_173157	NR4A1	2.3536	4.74346	3.54853	0.00047012	0.174267	0.0873686	1.34375	2.07051	1.70713	0.46043	0.879492	0.669961	40.6156	2.5481	15.9396
NM_001014811	ME3	1.00581	2.00691	1.50636	0.181273	1.37342	0.777347	0.74486	0.0982042	0.421532	2.80777	3.92021	3.36399	1.93782	0.125307	15.4646
NM_001162862	COX11	6.33215	5.42422	5.87819	2.15322	1.58327	1.86824	2.05879	0.377843	1.21832	7.49477	4.05968	5.77722	3.14637	0.210883	14.92
NM_001136017	CCND3	3.62095	2.16839	2.89467	0.0145469	0.148624	0.0815855	3.83525	2.39273	3.11399	2.40365	0.0203042	1.21198	35.4802	2.56935	13.809
NM_001193653	C17orf62	0.258304	0.940655	0.599479	0.0979135	0.079058	0.0884858	0.971287	0.000916349	0.486102	1.49043	0.367154	0.928792	6.77487	0.52337	12.9447
NM_001127583	ING4	1.1271	1.63021	1.37865	1.81922e-05	2.80459e-07	9.23633e-06	1.08106	2.36963	1.72534	1.21911e-07	0.00028172	0.000140921	149264	12243.4	12.1915
NM_033092	TRIM5	2.64239	1.82779	2.23509	0.546577	0.230216	0.388396	1.76355	0.531415	1.14748	2.88389	1.8715	2.3777	5.75466	0.482603	11.9242
NM_001168551	TMEM48	0.807157	1.68986	1.24851	0.85698	0.451467	0.654223	0.318178	0.331315	0.324747	2.89079	0.951115	1.92095	1.90838	0.169055	11.2885
NM_001145417	MSL2	1.5669	1.36692	1.46691	0.434765	0.634108	0.534436	0.849	0.235255	0.542127	2.65819	1.68366	2.17092	2.74478	0.249722	10.9913
NM_001145662	GATA2	0.792709	2.13259	1.46265	0.30565	0.103995	0.204822	0.640038	0.133083	0.38656	0.753742	0.34017	0.546956	7.14106	0.706749	10.1041
NM_021126	MPST	2.59409	12.3341	7.46409	0.299749	0.26082	0.280284	1.35843	4.08084	2.71964	0.282418	1.58975	0.936084	26.6304	2.90533	9.16605
NM_004346	CASP3	2.45879	5.98244	4.22062	0.924309	0.402176	0.663242	1.36355	1.44216	1.40286	2.47577	1.56039	2.01808	6.36361	0.695143	9.15438
NM_002642	PIGC	5.41849	0.489851	2.95417	0.137779	0.184681	0.16123	4.54002	0.114268	2.32714	0.967029	1.3523	1.15966	18.3227	2.00674	9.13059
NM_001136257	SGMS2	2.15371	2.51243	2.33307	0.783873	0.588734	0.686303	0.25747	0.383065	0.320267	1.12268	0.536165	0.829422	3.39947	0.386133	8.80389
NM_148955	SNX1	0.26151	0.00122462	0.131367	0.00180707	0.00483469	0.00332088	0.649328	0.0871581	0.368243	0.0257607	0.135312	0.0805363	39.558	4.57238	8.6515
NM_001011669	CHCHD7	0.201916	1.39499	0.798453	0.047952	0.00184434	0.0248982	1.42963	0.454102	0.941866	0.471723	0.0329969	0.25236	32.0687	3.73223	8.59238
NM_182907	PRDM1	2.18058	2.42277	2.30167	0.104632	0.0964555	0.100544	0.834569	0.347055	0.590812	0.430505	0.000892744	0.215699	22.8923	2.73906	8.35771
NM_001172670	ZNF668	0.412499	0.301263	0.356881	0.00713474	0.0138052	0.01047	1.92808	0.0686426	0.998361	0.0875776	0.378251	0.232914	34.0862	4.28639	7.95218
NM_001077352	RBM23	2.05826	1.17564	1.61695	0.0274468	0.100663	0.0640549	3.12592	0.660518	1.89322	0.539883	0.6073	0.573592	25.2432	3.30064	7.64797
NM_198434	AURKA	7.61737	7.37434	7.49586	2.18436	1.31317	1.74876	0.926281	1.85613	1.39121	2.40423	2.48817	2.4462	4.28637	0.568721	7.53686
NM_001204830	LIPT1	0.16055	0.370458	0.265504	0.0101083	0.0146786	0.0123935	1.34556	0.283079	0.81432	0.551972	0.00335959	0.277666	21.4229	2.93273	7.30477
NM_033338	CASP7	1.88543	3.04992	2.46767	0.0281076	0.0713509	0.0497292	2.00795	1.95949	1.98372	0.282949	0.300783	0.291866	49.6222	6.79668	7.30095
NM_001001560	GGA1	2.51205	2.96415	2.7381	0.529934	0.948129	0.739032	0.56063	0.904273	0.732452	0.978053	1.86749	1.42277	3.70498	0.514806	7.19685
NM_001142502	PPP1R13L	1.28407	1.22744	1.25576	0.469591	0.463672	0.466631	0.916422	0.599735	0.758078	2.40679	1.58092	1.99385	2.69111	0.380207	7.078
NM_002397	MEF2C	0.561245	0.0424785	0.301862	0.154576	0.0163819	0.0854789	0.402922	0.0097145	0.206318	0.602585	0.191941	0.397263	3.53142	0.519349	6.79969
NM_182647	OPRL1	0.0737234	0.553881	0.313802	0.0114506	0.162708	0.0870793	0.643815	0.103127	0.373471	1.12527	0.279727	0.702499	3.60364	0.531632	6.77844
NR_003256	ABCD4	0.888049	2.50288	1.69546	0.730313	0.0186106	0.374462	0.938551	0.00125207	0.469902	1.08141	0.301301	0.691356	4.52774	0.679681	6.66156
NR_028100	DCAF11	0.115191	1.39284	0.754016	0.709907	0.371093	0.5405	0.572416	0.0170474	0.294732	1.82983	0.814929	1.32238	1.39503	0.22288	6.25913
NM_001167618	MLH1	7.79926	2.4949	5.14708	1.86587	1.82895	1.84741	1.1335	1.35692	1.24521	3.25027	2.17956	2.71491	2.78611	0.458655	6.07451
NM_001145642	KIAA0226	2.06106	3.3103	2.68568	1.13129	1.20222	1.16675	0.342446	0.869645	0.606046	1.16781	2.0166	1.5922	2.30184	0.380633	6.0474
NM_181308	WDR20	1.23128	1.11512	1.1732	0.178832	0.297964	0.238398	1.8457	0.352159	1.09893	1.64538	1.04479	1.34509	4.92118	0.816996	6.02351
NM_138627	BCL2L11	3.2506	6.72089	4.98574	0.118247	0.0997184	0.108983	1.7836	2.20959	1.9966	0.297857	0.223339	0.260598	45.748	7.66159	5.97109
NM_001198656	AKAP2	1.00352	1.28565	1.14458	1.07138	0.803366	0.937373	0.348366	0.28661	0.317488	1.7201	1.38363	1.55186	1.22106	0.204585	5.96846
NM_001097599	TMEM22	1.07144	5.23718	3.15431	1.50773	0.0669934	0.787362	1.25082	2.28186	1.76634	2.49426	2.76336	2.62881	4.00618	0.671916	5.96232
NM_020328	ACVR1B	0.382304	0.647172	0.514738	0.054475	0.0779428	0.0662089	0.538107	0.28738	0.412744	0.592061	0.031612	0.311836	7.77445	1.32359	5.87376
NM_001145166	PRMT3	2.4396	0.0779945	1.2588	1.13447	0.45294	0.793705	0.7902	0.0980072	0.444104	2.17249	1.08987	1.63118	1.58598	0.272259	5.82525
NM_080798	COL13A1	2.16889	0.0531271	1.11101	0.453758	0.463156	0.458457	0.570119	0.0496643	0.309892	1.39151	0.0727611	0.732136	2.42336	0.423271	5.72533
NR_027624	BZW2	1.19123	1.5084	1.34981	0.154673	0.0875778	0.121125	3.91228	0.0417471	1.97701	1.92971	0.075996	1.00285	11.1439	1.97139	5.65284
NM_130833	OPA1	0.494829	0.462417	0.478623	0.304125	0.218234	0.26118	0.274633	0.0803526	0.177493	0.308544	0.782436	0.54549	1.83254	0.325382	5.63197
NM_002719	PPP2R5C	1.86438	2.74647	2.30543	0.577331	2.03978	1.30856	0.45331	0.733321	0.593315	2.16475	1.60728	1.88601	1.76181	0.314587	5.60039
NM_001136275	AKIRIN1	2.88606	1.91624	2.40115	0.0366657	0.692078	0.364372	4.2606	0.382698	2.32165	2.75852	1.18717	1.97284	6.58983	1.1768	5.59978
NM_001128221	VGLL4	2.27858	4.01044	3.14451	0.226242	0.00370977	0.114976	1.463	4.7615	3.11225	0.665379	0.60706	0.63622	27.3493	4.89179	5.59086
NM_001142427	MORF4L2	6.48228	1.87594	4.17911	1.11107	1.25063	1.18085	1.60362	4.19738	2.9005	4.96188	3.97899	4.47044	3.53907	0.648818	5.45464
NM_001127206	HMOX2	7.23081	3.99532	5.61306	1.51282	0.527515	1.02017	1.90284	3.26328	2.58306	2.56422	2.5293	2.54676	5.5021	1.01425	5.42478
NM_001163034	RPTOR	0.537689	1.40962	0.973655	0.415475	0.375606	0.39554	0.432876	0.230137	0.331506	0.609098	0.842386	0.725742	2.46158	0.456783	5.38895
NM_001009811	AZI1	1.6845	1.15815	1.42132	1.49237	1.71519	1.60378	0.794096	0.060758	0.427427	2.82697	2.35268	2.58983	0.886234	0.165041	5.36979
NM_001017370	NHLRC3	11.0945	15.3574	13.226	0.47887	0.0656945	0.272282	7.7551	8.81024	8.28267	0.752246	1.07288	0.912563	48.5744	9.07627	5.3518
NM_001167942	TNFAIP8L1	0.306811	0.576373	0.441592	0.102236	0.1604	0.131318	0.463485	0.00661071	0.235048	0.604179	0.136963	0.370571	3.36277	0.634286	5.30166
NR_004858	POFUT2	0.341245	0.564298	0.452771	0.024225	0.250143	0.137184	0.517673	0.684067	0.60087	1.33268	0.587222	0.959951	3.30047	0.625938	5.27283
NM_145279	MOBKL2C	2.923	3.74079	3.3319	1.04368	1.19742	1.12055	1.36579	1.08924	1.22751	2.40279	1.94649	2.17464	2.97345	0.564468	5.2677
NM_001195248	APTX	4.2352	2.69632	3.46576	2.59408	0.932095	1.76309	1.72888	0.65003	1.18945	4.54578	1.78537	3.16557	1.96573	0.375747	5.23154
NM_024120	C20orf7	1.48967	1.28608	1.38787	0.915929	0.548754	0.732341	0.999482	0.40149	0.700486	1.60868	2.22358	1.91613	1.89512	0.365573	5.18397
NM_148886	SMCR7	4.74688	1.25895	3.00291	0.406535	0.205876	0.306206	1.24696	2.19785	1.7224	0.366152	1.44084	0.903496	9.80686	1.90638	5.14424
NR_027018	PGAP2	4.08036	4.27681	4.17858	0.0162819	0.496486	0.256384	6.65185	4.63472	5.64328	1.38945	2.1304	1.75992	16.2982	3.20655	5.08277
NM_199249	C19orf48	2.96416	3.92934	3.44675	0.577399	0.603679	0.590539	1.81782	1.62469	1.72125	1.52661	1.46577	1.49619	5.83662	1.15043	5.07344
NR_027501	LOC100286844	0.047156	0.252809	0.149983	0.047468	0.00538786	0.0264279	0.67995	0.351699	0.515825	0.513838	0.397252	0.455545	5.67515	1.13232	5.01195
NM_001002880	CBY1	3.74064	3.86236	3.8015	1.25611	0.368125	0.812118	3.3883	1.28837	2.33833	3.10604	1.89735	2.5017	4.68097	0.9347	5.00799
NM_001142286	SMC6	1.93326	3.07203	2.50264	2.0645	2.70639	2.38544	0.895137	1.38586	1.1405	6.11701	4.36602	5.24151	1.04913	0.217589	4.82161
NM_017719	SNRK	4.18921	4.52431	4.35676	1.26417	1.65722	1.46069	1.42489	1.99034	1.70762	2.42091	3.05513	2.73802	2.98266	0.623668	4.78245
NM_001199849	DAP3	0.669442	1.18546	0.927451	1.74883	0.468317	1.10857	0.992912	0.0496922	0.521302	2.2936	3.65198	2.97279	0.836617	0.175358	4.77091
NM_001146095	FAN1	1.14284	2.70612	1.92448	0.0628617	0.399161	0.231011	1.58845	0.0920267	0.840238	0.224711	0.736049	0.48038	8.33067	1.74911	4.7628
NM_022965	FGFR3	0.60359	1.02411	0.81385	0.0852134	0.0001874	0.0427004	0.661763	0.236913	0.449338	4.22297e-05	0.224413	0.112228	19.0595	4.00381	4.76035
NR_003092	E2F6	2.16524	2.32482	2.24503	0.149755	0.0968547	0.123305	1.40815	2.08839	1.74827	0.653757	0.252105	0.452931	18.2072	3.8599	4.717
NM_134433	RFX2	0.0686443	0.703099	0.385872	0.125051	0.22467	0.174861	0.477049	0.00623542	0.241642	0.650232	0.381005	0.515618	2.20674	0.468645	4.70876
NM_001029991	METTL17	5.4335	5.21682	5.32516	3.79346	3.46006	3.62676	2.25528	1.74229	1.99878	7.3877	5.41614	6.40192	1.4683	0.312216	4.70282
NM_020353	PLSCR4	1.51441	2.29701	1.90571	0.230329	0.0378326	0.134081	1.29932	2.14706	1.72319	0.62994	0.506341	0.568141	14.2131	3.03303	4.68611
NR_028132	CFL2	5.85706	4.90079	5.37892	3.06441	1.51061	2.28751	2.25348	0.373247	1.31336	2.58059	2.65014	2.61536	2.35143	0.502172	4.68252
NR_024543	SNHG7	6.06048	5.48474	5.77261	4.53065	2.18326	3.35696	2.89869	0.907739	1.90321	6.52196	3.67465	5.0983	1.7196	0.373303	4.60643
NM_033285	TP53INP1	3.76957	3.65384	3.71171	1.08344	1.21304	1.14824	1.64629	1.41236	1.52933	2.01841	2.26998	2.14419	3.23252	0.71324	4.53216
NM_003563	SPOP	4.7634	2.84767	3.80553	1.3981	0.690306	1.0442	1.39315	0.709055	1.0511	1.07574	1.53761	1.30667	3.64444	0.80441	4.53057
NM_001009554	MFAP3L	0.000519695	0.515175	0.257847	0.00473797	0.00162477	0.00318137	0.538697	0.0314648	0.285081	0.0133269	0.018426	0.0158765	81.0492	17.9562	4.51371
NM_194260	UBE2I	9.20089	7.31413	8.25751	5.91608	6.47715	6.19661	1.963	0.606742	1.28487	2.57047	6.06044	4.31546	1.33258	0.297737	4.47571
NM_001122870	PPM1M	3.24284	0.660659	1.95175	1.18815	1.94499	1.56657	1.01899	0.0100858	0.514538	1.78803	1.89605	1.84204	1.24587	0.27933	4.46022
NM_001030010	ALDH3B1	3.67289	2.90708	3.28999	1.19791	0.700644	0.949277	2.55363	0.11535	1.33449	2.17804	1.20503	1.69154	3.46578	0.788922	4.39305
NM_152408	POC5	0.0221809	4.3633	2.19274	0.102513	1.35892	0.730716	0.972896	0.137254	0.555075	1.24346	0.381094	0.812277	3.00081	0.683357	4.39128
NM_001145001	NEK6	2.70038	0.875053	1.78772	0.162743	0.176898	0.16982	1.22864	0.913015	1.07083	0.359031	0.529924	0.444477	10.5271	2.40918	4.36957
NR_033994	TNFSF10	6.65467e-06	1.01488	0.507443	2.55916e-05	0.0018288	0.000927196	0.92772	0.0415832	0.484652	0.000203659	0.00751684	0.00386025	547.288	125.549	4.35915
NM_001100118	XRCC3	1.29861	3.14205	2.22033	0.986329	1.10566	1.04599	1.76818	0.809834	1.28901	1.72568	3.55584	2.64076	2.1227	0.48812	4.34872
NM_001128220	VGLL4	6.31253	10.4937	8.40311	0.402312	0.147016	0.274664	4.58469	5.21552	4.9001	1.16787	0.209543	0.688706	30.5942	7.11494	4.29999
NM_001199706	KIAA0895	20.1169	21.6562	20.8865	0.799391	0.727716	0.763553	13.039	11.5718	12.3054	2.19944	1.64286	1.92115	27.3544	6.40523	4.27064
NR_036492	PEX19	5.71363	3.16452	4.43907	0.986812	1.9282	1.45751	1.34762	0.821001	1.08431	1.03514	1.96254	1.49884	3.04566	0.723433	4.21002
NM_001008800	CCT3	0.342249	1.43275	0.887499	0.242082	0.474434	0.358258	0.841305	1.18898	1.01514	0.797724	2.65177	1.72475	2.47726	0.588575	4.20892
NM_001002258	ATP5G3	2.61343	0.695469	1.65445	1.33636	0.974212	1.15529	0.825163	0.304315	0.564739	2.26688	1.03936	1.65312	1.43207	0.34162	4.19199
NM_001193544	ANXA6	2.01239	4.6303	3.32134	2.05255	1.93435	1.99345	0.745396	1.00747	0.876433	3.04244	1.35359	2.19801	1.66613	0.398738	4.1785
NM_001099339	COMMD7	12.3604	12.055	12.2077	0.396175	1.7069	1.05154	7.67633	5.62883	6.65258	2.44737	2.323	2.38518	11.6094	2.78913	4.16237
NM_001042664	PLEKHG5	0.438692	0.502175	0.470434	0.0728021	0.26373	0.168266	0.557973	0.604294	0.581133	0.926927	0.800541	0.863734	2.79577	0.672815	4.15533
NM_001166118	NT5C3	0.862842	1.231	1.04692	0.000257298	0.26208	0.131169	1.94228	0.791534	1.36691	0.67028	0.749719	0.71	7.98149	1.92522	4.14575
NM_001142478	C5orf13	7.18753	14.6094	10.8985	0.0529839	1.05404	0.553512	8.13468	2.08099	5.10783	1.58251	0.565531	1.07402	19.6897	4.75581	4.14013
NM_015921	CUTA	3.21308	8.45156	5.83232	8.75564	9.12383	8.93973	1.94808	1.73306	1.84057	12.2615	11.0957	11.6786	0.652404	0.157602	4.13957
NM_175848	DNMT3B	0.152417	1.51732	0.834869	0.0715809	0.0953484	0.0834647	0.69363	0.796048	0.744839	0.413516	0.201495	0.307505	10.0027	2.4222	4.12958
NM_004555	NFATC3	1.97774	1.41517	1.69646	1.24785	1.07938	1.16362	0.335861	0.260068	0.297965	0.691939	0.988907	0.840423	1.45792	0.354541	4.11213
NM_152999	STEAP2	0.554468	0.60634	0.580404	0.214101	0.46626	0.34018	0.776645	0.125175	0.45091	1.14154	1.01494	1.07824	1.70616	0.418191	4.07987
NM_014659	PPIP5K1	1.30027	1.30325	1.30176	2.15313	1.6623	1.90772	0.499862	0.414379	0.45712	2.79294	2.66162	2.72728	0.682366	0.16761	4.07114
NM_001136029	DEPDC5	0.34504	0.623563	0.484301	0.0641163	0.00569977	0.034908	0.978547	0.243074	0.61081	0.00291052	0.355562	0.179236	13.8736	3.40785	4.07108
NR_029427	WDR13	1.64264	2.45414	2.04839	1.32233	1.45892	1.39062	0.722894	0.774086	0.74849	3.07231	1.05392	2.06311	1.473	0.362796	4.06013
NM_024917	TRMT2B	0.401663	1.13167	0.766666	0.7502	0.784333	0.767266	0.88335	0.000240742	0.441795	1.55871	2.0178	1.78825	0.999218	0.247054	4.04453
NM_001014451	DDX19B	0.0126181	4.41231	2.21246	0.864299	2.07139	1.46784	1.29516	0.00503143	0.650096	1.53608	1.93679	1.73643	1.50729	0.374385	4.02603
NM_006497	HIC1	1.53484	2.90526	2.22005	0.0200806	0.0525113	0.036296	2.28905	1.56659	1.92782	0.194406	0.0593246	0.126865	61.1652	15.1958	4.02514
NM_001204137	MBD1	0.611827	1.21791	0.914869	0.143124	0.132815	0.137969	0.957134	0.305636	0.631385	0.552332	0.205821	0.379077	6.63095	1.66559	3.98115
NM_001081573	GAB3	0.601738	0.735312	0.668525	1.41245	0.715274	1.06386	0.534183	0.0666176	0.3004	2.12344	1.68281	1.90312	0.628394	0.157846	3.98107
NR_026859.1	FAM7A3	0.544406	1.4808	1.0126	0.148654	0.235203	0.191929	1.85394	0.193608	1.02377	0.825774	0.715754	0.770764	5.27594	1.32826	3.97207
NM_001145839	MTFR1	1.81053	5.37415	3.59234	0.203097	0.629221	0.416159	2.19648	2.05512	2.1258	0.237179	1.71903	0.978105	8.63213	2.17339	3.97174
NM_001040197	AGTRAP	0.921917	3.85212	2.38702	0.862426	0.574877	0.718651	1.36383	1.17309	1.26846	2.05964	0.899475	1.47956	3.32152	0.857324	3.87429
NM_001198670	TMEM136	1.97675	1.12003	1.54839	0.983975	1.07021	1.02709	1.04445	1.29439	1.16942	2.50286	3.44948	2.97617	1.50755	0.392928	3.8367
NM_153675	FOXA2	1.13889	6.09473	3.61681	0.773597	1.99492	1.38426	1.40442	2.22681	1.81561	2.09466	3.20728	2.65097	2.61281	0.684887	3.81496
NM_001033556	PPM1B	1.44531	11.4715	6.45841	3.89749	3.54918	3.72333	4.2258	2.19327	3.20953	8.32344	5.7237	7.02357	1.73458	0.456966	3.79585
NM_001012635	IL32	2.06787	0.997651	1.53276	1.15885	0.1781	0.668475	2.25246	0.405606	1.32903	3.74287	0.623777	2.18332	2.29292	0.60872	3.76679
NM_001136218	TMEM51	19.4498	15.7887	17.6193	2.28411	1.1267	1.70541	16.2836	19.4491	17.8664	6.82532	6.19883	6.51207	10.3314	2.74357	3.76568
NR_024415	OBFC2A	11.4117	15.2981	13.3549	0.488953	0.147773	0.318363	16.6717	12.5677	14.6197	1.53967	1.0706	1.30513	41.9487	11.2017	3.74486
NM_033380	COL4A5	0.0244467	0.197776	0.111111	0.0188817	0.00300974	0.0109457	0.376468	0.230961	0.303714	0.112326	0.111644	0.111985	10.1511	2.7121	3.7429
NM_001007102	L3MBTL3	0.00329334	0.783363	0.393328	0.637564	0.0346153	0.33609	0.508399	0.0490836	0.278741	0.953996	0.828652	0.891324	1.17031	0.312727	3.74226
NM_001193654	C17orf62	0.973553	0.11194	0.542747	0.336221	0.102494	0.219357	0.907625	0.00260155	0.455113	0.519946	0.852706	0.686326	2.47426	0.663115	3.73126
NM_001008564	NUPL1	2.55332	0.687007	1.62016	0.682996	0.905321	0.794158	0.868167	0.377349	0.622758	0.697452	1.57391	1.13568	2.0401	0.548356	3.72039
NM_183044	RNF6	1.9832	1.33636	1.65978	0.826475	1.00398	0.915228	0.892153	1.33306	1.11261	2.75997	1.80098	2.28048	1.81352	0.487884	3.71711
NM_001549	IFIT3	4.6781	4.8711	4.7746	1.65685	5.15249	3.40467	2.10338	2.84273	2.47306	5.75126	7.22466	6.48796	1.40237	0.381176	3.67906
NM_001171894	MEF2A	1.43684	2.21925	1.82804	0.534603	1.5577	1.04615	0.827328	0.303481	0.565404	1.6046	0.774991	1.1898	1.7474	0.475211	3.6771
NM_003627	SLC43A1	0.419539	0.0820225	0.250781	0.0374558	0.030347	0.0339014	1.31239	0.00132137	0.656856	0.626948	0.02432	0.325634	7.39736	2.01716	3.66721
NM_182556	SLC25A45	4.87531	5.47418	5.17474	0.0454393	0.90655	0.475995	3.28474	4.30227	3.79351	1.40755	1.13644	1.27199	10.8714	2.98233	3.64529
NM_022978	SERF1B	3.10629	2.1359	2.62109	1.13546	2.03846	1.58696	1.4912	0.958822	1.22501	2.91561	2.43778	2.6767	1.65165	0.457658	3.60891
NM_021967	SERF1A	2.26775	1.55933	1.91354	0.828965	1.48819	1.15858	1.08867	0.699998	0.894334	2.12857	1.77971	1.95414	1.65163	0.457661	3.60885
NM_001160308	SETDB2	0.97735	1.22605	1.1017	0.331184	0.568488	0.449836	1.07845	0.372692	0.725571	0.994994	1.1391	1.06705	2.44911	0.67998	3.60174
NM_001174090	SLC4A11	0.151789	1.181	0.666395	1.45886	0.382451	0.920656	0.473595	0.972595	0.723095	5.30148	1.89097	3.59623	0.723826	0.201071	3.59986
NM_001010935	RAP1A	15.7443	5.50862	10.6265	2.776	3.45121	3.1136	8.62646	5.92494	7.2757	6.59654	8.73135	7.66395	3.41291	0.949341	3.59503
NM_018195	C11orf57	4.18106	5.31102	4.74604	0.592253	3.59471	2.09348	2.23606	1.30363	1.76985	3.35682	2.24134	2.79908	2.26706	0.632295	3.58544
NM_001190847	CNOT4	0.791749	2.17014	1.48094	0.560688	0.411264	0.485976	1.49632	1.03267	1.2645	0.712022	2.25842	1.48522	3.04736	0.851385	3.5793
NM_024009	GJB3	1.65778	1.31538	1.48658	0.16947	0.184662	0.177066	1.19015	1.33188	1.26101	7.16189e-06	1.07099	0.535499	8.39563	2.35484	3.56526
NM_001166113	PNPLA6	7.85286	3.91761	5.88523	1.86992	1.70764	1.78878	3.14411	2.58974	2.86693	3.66889	2.53871	3.1038	3.29008	0.923682	3.56192
NM_001001655	ALKBH2	5.50195	2.42702	3.96448	6.08582	2.4255	4.25566	1.90161	2.42049	2.16105	8.27607	8.24056	8.25831	0.931579	0.261682	3.55997
NM_001202514	MXD1	0.31336	2.50362	1.40849	0.10617	0.25604	0.181105	0.431538	1.1926	0.812069	0.543638	0.199349	0.371493	7.7772	2.18596	3.5578
NM_001136540	APOL1	1.15202	1.24057	1.1963	0.680871	0.534526	0.607698	0.589129	0.0283591	0.308744	0.614359	0.491906	0.553133	1.96857	0.558174	3.5268
NM_006036	PREPL	1.26468	1.61621	1.44044	2.09531	2.19705	2.14618	0.256889	0.776353	0.516621	2.31646	3.0453	2.68088	0.671167	0.192706	3.48286
NM_173717	ELAC2	0.946263	1.05749	1.00188	0.792315	0.48136	0.636837	0.429469	0.458656	0.444063	1.4572	0.504448	0.980824	1.57321	0.452744	3.47482
NM_001184834	GPR64	1.7124	3.03028	2.37134	0.71589	0.928404	0.822147	0.91105	0.136886	0.523968	0.184077	1.07385	0.628964	2.88433	0.833066	3.4623
NM_024426	WT1	0.844891	4.48466	2.66478	0.41122	0.571563	0.491391	1.09233	3.10336	2.09784	2.05821	0.613258	1.33573	5.42292	1.57056	3.45286
NM_001193635	DHRS4L2	1.41004	2.3123	1.86117	0.70803	0.0765406	0.392285	1.12077	1.40574	1.26326	0.61327	1.22222	0.917745	4.74443	1.37648	3.44679
NM_001011658	TRAPPC2	1.49784	1.27413	1.38599	1.30968	1.23777	1.27372	0.5682	0.441673	0.504937	1.63654	1.54793	1.59224	1.08814	0.317124	3.43126
NM_001199620	NCOA7	1.77146	1.74204	1.75675	2.07679	3.01691	2.54685	0.236676	0.961291	0.598984	3.59471	2.34883	2.97177	0.689774	0.201558	3.42221
NM_201430	RTN3	6.13861	2.67395	4.40628	3.28027	3.87793	3.5791	1.08613	1.6803	1.38321	3.55718	4.11943	3.83831	1.23111	0.360371	3.41624
NM_198156	VHL	1.6492	2.87233	2.26077	1.21514	0.774274	0.994707	0.624394	1.97538	1.29989	1.88908	2.01181	1.95045	2.27279	0.666457	3.41027
NM_020730	DLG3	1.1372	0.851355	0.994277	0.362038	0.202644	0.282341	0.413074	0.478963	0.446018	0.455524	0.406098	0.430811	3.52155	1.0353	3.40148
NM_001142805	SLC6A8	0.891197	1.378	1.1346	0.227402	1.14864	0.688021	1.00712	0.565964	0.786542	2.12914	1.10096	1.61505	1.64908	0.487008	3.38614
NM_018838	NDUFA12	198.535	229.15	213.843	62.5462	63.6628	63.1045	63.5016	58.857	61.1793	60.0439	61.784	60.9139	3.3887	1.00436	3.37401
NM_001127371	CDCA7L	1.37369	4.75734	3.06551	1.642	3.40018	2.52109	1.1026	0.616509	0.859554	2.1057	2.65879	2.38225	1.21595	0.360817	3.36999
NM_153374	LYSMD2	10.4698	11.1401	10.8049	0.913067	0.994876	0.953971	10.9942	13.3248	12.1595	4.34128	2.89018	3.61573	11.3263	3.36294	3.36797
NM_181357	DCAF11	1.47105	0.142104	0.806577	0.50912	0.0201651	0.264643	0.480703	0.00833249	0.244518	0.0406702	0.497083	0.268877	3.0478	0.909405	3.35142
NR_028493	LYRM2	1.41422	1.75813	1.58617	0.76194	0.60473	0.683335	0.927529	0.526537	0.727033	1.27119	0.826561	1.04888	2.32123	0.693155	3.34878
NM_001199262	UCHL5	9.92362	10.4703	10.197	4.83537	6.74232	5.78885	4.43803	1.79129	3.11466	7.00189	4.8339	5.91789	1.76148	0.526312	3.34684
NR_027768	DPY19L2P2	1.63403	2.32222	1.97813	0.557549	1.10151	0.82953	1.0883	1.09805	1.09318	1.51473	1.54701	1.53087	2.38463	0.714087	3.33942
NM_001193485	LIMS1	0.0286236	1.14272	0.585672	0.0824431	0.0770138	0.0797285	0.662362	0.675326	0.668844	0.360825	0.245344	0.303084	7.34583	2.20679	3.32874
NR_036614	DCLK2	2.25999	2.19957	2.22978	1.74947	2.62828	2.18888	0.982262	0.633204	0.807733	2.68077	2.53921	2.60999	1.01869	0.309477	3.29164
NM_001166417	SSX2IP	1.59454	1.39407	1.4943	0.558897	0.65056	0.604729	0.902257	0.402607	0.652432	0.615617	1.12179	0.868704	2.47103	0.751041	3.29015
NM_004912	KRIT1	3.24049	3.84224	3.54136	0.154182	0.933537	0.543859	4.30313	2.45177	3.37745	1.56927	1.84262	1.70594	6.51154	1.97981	3.28897
NM_001178099	ZNF182	0.0601414	2.81045	1.4353	0.693945	0.712266	0.703105	0.778699	1.23206	1.00538	1.66585	1.56937	1.61761	2.04137	0.621522	3.28447
NM_001142784	IL11RA	2.58976	3.16089	2.87533	1.10155	1.23943	1.17049	1.41781	1.88114	1.64948	2.29801	2.10327	2.20064	2.45651	0.749543	3.27735
NM_001076678	ZNF493	6.98332	6.33763	6.66047	0.296048	0.13924	0.217644	3.9813	5.87283	4.92707	0.584746	0.469931	0.527338	30.6026	9.34327	3.27536
NM_001199018	LRRC49	1.30065	1.09347	1.19706	0.552876	0.0703921	0.311634	1.14755	0.28826	0.717905	0.282432	0.939401	0.610917	3.84124	1.17513	3.26878
NM_001174118	MEX3D	4.44744	3.9467	4.19707	2.39269	2.62543	2.50906	2.03761	3.18068	2.60914	6.75862	3.42481	5.09171	1.67277	0.51243	3.26438
NM_024952	C14orf159	0.454154	0.00838562	0.23127	0.0498797	0.358088	0.203984	0.569481	0.321844	0.445663	2.15347	0.411654	1.28256	1.13377	0.347478	3.26284
NM_020424	LYRM1	2.40057	1.84785	2.12421	1.13604	2.24603	1.69104	1.49709	0.000410507	0.74875	1.68832	2.19747	1.9429	1.25616	0.385379	3.25955
NM_001161344	CHFR	1.13939	1.61038	1.37488	0.241306	0.719193	0.480249	0.867552	0.65905	0.763301	0.856376	0.879662	0.868019	2.86286	0.87936	3.25561
NM_001128917	TOMM40	9.79512	7.47235	8.63373	2.30976	3.28998	2.79987	5.65842	6.38186	6.02014	8.28739	4.37754	6.33247	3.08362	0.950679	3.2436
NR_024212	RNF185	2.64231	3.54517	3.09374	2.69723	1.28021	1.98872	1.63738	0.425448	1.03141	0.603202	3.69507	2.14914	1.55564	0.47992	3.24146
NM_207195	ADAM15	0.0413911	3.55988	1.80064	0.77845	1.03742	0.907935	1.63281	0.0488604	0.840835	1.80901	0.936107	1.37256	1.98322	0.612604	3.23736
NM_198058	ZNF266	1.61666	3.17197	2.39431	1.38506	1.50916	1.44711	2.05843	0.43138	1.2449	3.26477	1.60254	2.43365	1.65455	0.511537	3.23447
NM_001039584	PICK1	5.38969	2.74215	4.06592	1.41616	0.411732	0.913946	3.05013	2.53633	2.79323	1.94428	2.10856	2.02642	4.44875	1.37841	3.22746
NM_001135256	RBBP4	1.10267	0.571597	0.837133	0.505154	0.381813	0.443484	0.205321	0.19226	0.19879	0.345896	0.333283	0.339589	1.88763	0.585385	3.2246
NM_002928	RGS16	1.42726	1.23051	1.32889	0.0316977	0.172688	0.102193	0.779238	0.647608	0.713423	0.151421	0.200669	0.176045	13.0037	4.0525	3.20881
NM_182811	PLCG1	0.618734	2.28662	1.45268	1.89995	2.34563	2.12279	0.413032	1.04537	0.729201	2.74721	4.06754	3.40738	0.684324	0.214007	3.19768
NM_001173465	KIF21A	0.0791654	1.2794	0.679283	0.680536	0.830362	0.755449	0.33614	0.0760591	0.2061	1.05692	0.402749	0.729835	0.899177	0.282392	3.18414
NM_152720	NEK3	2.55356	5.30977	3.93167	0.879461	0.816026	0.847743	3.54428	2.34093	2.94261	2.6476	1.35725	2.00243	4.6378	1.46952	3.156
NM_001172221	SCMH1	0.0148736	2.68344	1.34916	0.624925	1.84278	1.23385	0.724543	0.220371	0.472457	1.19835	1.51835	1.35835	1.09345	0.347817	3.14375
NM_032344	NUDT22	9.59301	11.9346	10.7638	2.63585	2.38841	2.51213	7.83674	3.56652	5.70163	5.42659	2.88872	4.15766	4.28473	1.37136	3.12445
NM_001009960	ZNF655	2.72471	1.3155	2.02011	1.16676	2.1407	1.65373	0.39804	1.83064	1.11434	2.15822	3.5012	2.82971	1.22154	0.3938	3.10194
NM_001164165	GPR75-ASB3	5.58811	8.70468	7.1464	2.4974	1.53407	2.01573	2.38663	3.86181	3.12422	3.07167	2.3593	2.71549	3.5453	1.15052	3.08148
NM_181508	HPS5	3.90643	1.54233	2.72438	2.77039	2.57924	2.67481	1.56626	1.01805	1.29215	4.08177	3.72478	3.90327	1.01853	0.331044	3.07672
NM_138319	PCSK6	1.69901	0.031512	0.865261	0.738483	1.40698	1.07273	0.514481	0.143706	0.329093	1.82463	0.673328	1.24898	0.806596	0.26349	3.0612
NR_027633	BRD9	1.26098	2.99964	2.13031	2.48761	1.72241	2.10501	1.1862	0.864886	1.02554	2.97684	3.17938	3.07811	1.01202	0.333173	3.03752
NM_001127897	RPGRIP1L	0.541259	1.11513	0.828194	0.721101	0.228661	0.474881	0.561204	0.506367	0.533786	0.728005	1.124	0.926003	1.744	0.576441	3.02547
NM_030577	TMEM177	5.97892	16.8411	11.41	0.35026	0.537664	0.443962	13.3336	5.35797	9.34578	0.316866	1.88085	1.09886	25.7004	8.505	3.0218
NM_001142443	EDC3	0.677814	1.5433	1.11056	0.174612	0.0190107	0.0968113	1.33556	0.660389	0.997974	0.517636	0.00641645	0.262026	11.4714	3.80868	3.0119
NM_147164	CNTFR	2.85132	6.57742	4.71437	0.587679	0.0473089	0.317494	4.25836	5.45067	4.85451	1.12077	0.841227	0.980998	14.8487	4.94854	3.00062
NM_006359	SLC9A6	5.85454	4.21903	5.03679	0.467696	0.415917	0.441806	2.06975	3.20291	2.63633	0.514687	0.870757	0.692722	11.4004	3.80575	2.99558
NR_033489	ABHD16A	2.62631	1.63091	2.12861	1.26484	0.914625	1.08973	2.46128	1.0559	1.75859	2.66124	2.71725	2.68924	1.95333	0.653934	2.98705
NR_033289	GK5	0.284776	0.280699	0.282737	0.181369	0.338172	0.259771	0.199849	0.180366	0.190107	0.667066	0.373191	0.520128	1.08841	0.365501	2.97786
NM_001098403	ZNF295	0.129278	0.640397	0.384837	0.495321	0.52182	0.508571	0.232579	0.157034	0.194806	0.837724	0.691583	0.764653	0.756704	0.254764	2.97021
NM_170675	MEIS2	0.193112	0.861565	0.527339	0.0549815	0.365274	0.210128	0.618339	0.0955735	0.356956	0.807734	0.0347894	0.421262	2.50961	0.84735	2.96171
NR_024607	MGC16121	8.25626	5.07652	6.66639	0.882697	0.641188	0.761942	3.96105	4.93242	4.44674	1.24938	1.75921	1.50429	8.7492	2.95603	2.95979
NM_032996	CASP9	1.00704	7.51422	4.26063	0.511867	0.873978	0.692922	4.49204	4.0006	4.24632	2.93417	1.15169	2.04293	6.14878	2.07854	2.95822
NM_001127257	SLC39A10	0.924264	1.63524	1.27975	0.682713	0.754025	0.718369	0.378624	0.741978	0.560301	1.40561	0.454998	0.930304	1.78147	0.602277	2.95789
NM_001198559	DNAJC27	1.0152	2.09899	1.5571	0.311053	0.0167694	0.163911	0.945882	2.43906	1.69247	0.729604	0.321093	0.525348	9.49963	3.22162	2.94871
NM_001142776	CHAC1	2.90561	3.55271	3.22916	0.0016792	0.263792	0.132736	3.30759	2.23613	2.77186	0.669517	0.00239573	0.335956	24.3278	8.25065	2.94859
NM_173626	SLC26A11	2.75712	0.171895	1.46451	0.408648	0.277595	0.343121	0.90845	0.787292	0.847871	0.742642	0.42793	0.585286	4.26819	1.44864	2.94633
NM_001160223	RNF170	0.0125781	0.515195	0.263887	0.00730447	0.00100134	0.00415291	0.598063	0.0165657	0.307314	0.020556	0.00786646	0.0142112	63.5426	21.6248	2.93842
NM_001129899	ZNF673	0.645511	1.00757	0.826541	0.478741	0.322944	0.400842	0.685872	0.0913377	0.388605	0.00336513	1.10277	0.553068	2.06201	0.702635	2.93468
NM_001040098	MOSPD3	4.63724	3.69506	4.16615	1.3758	1.55304	1.46442	2.33282	2.17014	2.25148	2.22881	2.40914	2.31898	2.84491	0.970894	2.9302
NM_001135943	MADD	1.1838	0.738942	0.961371	0.817997	1.39432	1.10616	0.821451	0.180908	0.501179	2.65069	0.726956	1.68882	0.869108	0.296763	2.92863
NM_001544	ICAM4	0.933123	1.41043	1.17178	0.767962	1.62979	1.19888	1.58391	0.0337573	0.808834	2.21615	2.61038	2.41326	0.977396	0.335162	2.91619
NM_173207	TGIF1	16.9405	12.4568	14.6987	2.26729	1.13329	1.70029	6.07029	9.15669	7.61349	2.10094	3.03498	2.56796	8.64479	2.9648	2.91581
NM_001199480	ZNF193	11.7384	8.29973	10.0191	1.63549	2.19362	1.91456	3.16672	10.3613	6.76401	4.52965	3.00482	3.76724	5.2331	1.79548	2.91459
NM_001040453	FAM63B	0.775277	0.750545	0.762911	0.507101	0.35974	0.43342	0.377091	0.0873291	0.23221	0.353597	0.415167	0.384382	1.76021	0.604113	2.91371
NR_033290	FAM114A1	1.19861	1.08456	1.14159	0.919357	1.13042	1.02489	0.416224	0.234436	0.32533	0.51637	1.18239	0.84938	1.11386	0.383021	2.9081
NM_001142434	MGEA5	1.78206	2.28012	2.03109	0.892905	1.15859	1.02575	1.08214	0.404578	0.743359	0.940309	1.22765	1.08398	1.98011	0.685769	2.88743
NM_001172699	PPARGC1B	0.00816207	0.180898	0.09453	0.0394871	0.0125747	0.0260309	0.149914	0.142305	0.14611	0.226576	0.0052515	0.115914	3.63145	1.2605	2.88096
NM_001172698	PPARGC1B	0.00945707	0.209598	0.109528	0.045752	0.0145698	0.0301609	0.173698	0.164884	0.169291	0.262522	0.00608468	0.134303	3.63144	1.26051	2.88093
NM_001146110	MIER1	0.0340824	1.19877	0.616426	0.916155	1.20885	1.0625	0.26875	0.0312989	0.150024	0.765252	0.724318	0.744785	0.580164	0.201433	2.88018
NM_005873	RGS19	5.92591	10.0536	7.98975	4.13641	5.24585	4.69113	2.48514	2.70373	2.59443	3.90778	4.85823	4.383	1.70316	0.591931	2.8773
NM_001006620	MAPKAP1	1.14231	1.15924	1.15077	0.335248	0.548375	0.441811	0.904329	0.391775	0.648052	0.419587	1.00818	0.713884	2.60467	0.907784	2.86927
NM_022133	SNX16	4.321	6.17251	5.24676	0.715385	0.947789	0.831587	2.25154	2.11734	2.18444	0.878273	1.10843	0.993351	6.30933	2.19906	2.8691
NM_006974	ZNF33A	0.442139	1.80477	1.12345	1.09998	1.85299	1.47648	0.606525	0.0383691	0.322447	1.35649	1.07447	1.21548	0.760898	0.265284	2.86824
NM_138494	ZNF655	2.70365	1.57533	2.13949	0.876927	1.50155	1.18924	0.638649	1.82393	1.23129	1.31292	2.58178	1.94735	1.79904	0.63229	2.84528
NM_032620	GTPBP3	2.68693	5.87827	4.2826	1.30639	1.40393	1.35516	2.94001	3.81518	3.37759	4.03693	2.04291	3.03992	3.16022	1.11108	2.84427
NM_013282	UHRF1	1.00167	4.02642	2.51404	1.78976	2.31474	2.05225	1.69398	0.21993	0.956955	2.60771	1.83508	2.2214	1.22502	0.43079	2.84366
NM_001113178	NFAT5	0.90488	0.969141	0.93701	1.73822	1.22218	1.4802	0.22768	0.372541	0.300111	1.36445	1.32566	1.34505	0.63303	0.223121	2.83715
NM_007139	ZNF92	14.6161	12.6454	13.6307	0.07487	0.293147	0.184008	10.3339	13.4155	11.8747	0.432172	0.477272	0.454722	74.0767	26.1142	2.83665
NM_001142419	MORF4L2	6.74767	13.3616	10.0546	2.31394	3.10145	2.7077	8.29654	9.6166	8.95657	7.94846	5.72076	6.83461	3.71336	1.31047	2.8336
NM_001163509	DCAF4	0.758673	0.127848	0.443261	0.433228	0.54371	0.488469	0.631579	0.00116446	0.316372	1.45741	0.511674	0.984542	0.907449	0.321339	2.82396
NM_004576	PPP2R2B	0.0137697	1.37091	0.69234	0.311623	0.00891694	0.16027	1.06398	0.432075	0.748027	0.00180641	0.975654	0.48873	4.31984	1.53055	2.8224
NM_001024629	NRP1	0.0265185	0.830055	0.428287	0.411022	0.0226249	0.216823	0.667646	0.0448776	0.356262	0.116884	0.900047	0.508466	1.97528	0.700661	2.81917
NM_001170756	FAM122B	4.30301	1.25185	2.77743	2.01865	2.07494	2.04679	2.15685	1.19107	1.67396	3.37776	3.57503	3.4764	1.35697	0.481522	2.81808
NM_032997	ZWINT	2.30082	4.98355	3.64219	4.0454	5.46555	4.75548	1.02891	1.45579	1.24235	4.47544	4.59245	4.53395	0.765893	0.274011	2.79512
NM_001145447	ZNF200	1.35795	0.192242	0.775096	0.115625	0.119712	0.117669	0.557591	1.03467	0.79613	0.11949	0.555237	0.337363	6.58712	2.35986	2.79132
NM_001098492	ZNF419	1.05589	2.94576	2.00082	0.530126	0.694456	0.612291	0.686121	1.88066	1.28339	0.726539	1.46393	1.09523	3.26777	1.1718	2.78869
NM_001048195	RCC1	2.32212	4.00291	3.16251	1.31911	0.263952	0.791531	2.71095	1.41064	2.06079	1.88852	0.987883	1.4382	3.99544	1.4329	2.78836
NM_001190983	COQ7	0.041089	0.589721	0.315405	0.155283	0.234434	0.194858	0.614664	0.529765	0.572215	0.788612	1.18013	0.984371	1.61864	0.5813	2.78451
NM_014323	PATZ1	1.18658	1.06579	1.12618	1.16583	0.270606	0.718218	0.539341	0.66958	0.60446	0.78805	1.35733	1.07269	1.56803	0.5635	2.78266
NM_001146284	TCF7L2	1.57305	1.80317	1.68811	1.03141	0.513146	0.772278	1.61169	0.645012	1.12835	0.834489	2.03102	1.43275	2.18588	0.78754	2.77559
NM_001170755	NBPF15	1.77591	1.13989	1.4579	1.51599	1.61689	1.56644	1.06556	0.778451	0.922006	2.60977	2.88663	2.7482	0.930709	0.335494	2.77414
NM_152409	C5orf24	1.7563	0.737397	1.24685	1.73863	1.26958	1.50411	0.719562	0.467026	0.593294	2.17721	1.79274	1.98497	0.828964	0.298892	2.77345
NM_198055	MZF1	2.18466	1.96156	2.07311	2.02894	1.78713	1.90803	1.0138	1.68649	1.35014	3.003	3.88853	3.44576	1.08652	0.391827	2.77294
NM_001134419	CDC7	3.36717	2.73432	3.05075	1.28915	1.29987	1.29451	0.941033	1.49741	1.21922	1.97762	0.871595	1.42461	2.35668	0.85583	2.75368
NM_022445	TPK1	1.06762	3.08614	2.07688	0.0243889	0.490891	0.25764	2.63613	1.41612	2.02612	0.664811	0.719064	0.691938	8.06117	2.92819	2.75295
NM_001142326	DMTF1	2.13475	0.148146	1.14145	1.70599	1.20573	1.45586	0.505777	0.68404	0.594909	3.37866	0.79576	2.08721	0.784037	0.285026	2.75076
NM_003428	ZNF84	1.30934	1.92836	1.61885	1.53287	1.06621	1.29954	0.509324	1.06884	0.789082	2.02853	1.45064	1.73958	1.24571	0.453604	2.74625
NM_001177383	CPEB2	0.554033	0.626876	0.590454	0.165773	0.0276804	0.0967267	0.467361	0.339921	0.403641	0.252937	0.109482	0.18121	6.10436	2.22748	2.74047
NM_001040427	HAGH	8.21898	9.09595	8.65747	5.70331	4.78457	5.24394	5.0304	5.34181	5.1861	9.88607	7.32748	8.60678	1.65095	0.602561	2.73988
NM_001185024	ZDHHC8	1.15077	0.554182	0.852476	0.0169363	0.21954	0.118238	1.17351	1.18851	1.18101	0.100794	0.79322	0.447007	7.20982	2.64204	2.72889
NM_001146216	TACC1	1.2659	0.622367	0.944133	1.56305	0.9576	1.26032	0.350382	0.271728	0.311055	0.721918	1.53895	1.13043	0.749119	0.275164	2.72244
NM_001130862	RAD51AP1	0.0106554	1.369	0.689828	0.0661056	0.377213	0.221659	1.63258	1.05764	1.34511	1.59929	0.752325	1.17581	3.11211	1.14399	2.7204
NM_001145257	IRAK4	0.647741	1.91595	1.28185	0.633592	0.62824	0.630916	0.799951	0.628054	0.714002	1.04324	0.868531	0.955885	2.03172	0.746954	2.72001
NM_019903	ADD3	1.50061	3.52642	2.51351	1.37342	0.902914	1.13817	0.546573	0.568146	0.55736	0.55585	0.815935	0.685893	2.20839	0.812605	2.71767
NM_001193307	SAMD9	0.225979	0.338569	0.282274	0.0596965	0.172533	0.116115	0.24323	0.205599	0.224415	0.168094	0.333013	0.250553	2.43099	0.895675	2.71414
NM_001145646	APH1B	2.10259	1.90085	2.00172	0.292593	0.00549662	0.149045	0.869312	1.34238	1.10585	0.241355	0.205409	0.223382	13.4303	4.95047	2.71294
NM_001190415	TAF6	2.04205	5.07555	3.5588	1.42159	3.74687	2.58423	2.82197	1.29439	2.05818	5.18375	2.92486	4.0543	1.37712	0.507653	2.71272
NM_015726	DCAF8	7.39443	7.6487	7.52156	3.75097	6.52817	5.13957	2.08326	6.08299	4.08312	8.58386	6.52916	7.55651	1.46346	0.540345	2.70838
NR_026697	FAM134C	3.41964	4.68912	4.05438	0.849953	0.748127	0.79904	2.47169	2.123	2.29734	1.20008	1.25123	1.22566	5.07406	1.87438	2.70706
NM_001135947	URM1	1.26908	1.71881	1.49395	1.27259	0.363468	0.818029	1.1375	0.745849	0.941674	1.89604	0.894202	1.39512	1.82627	0.674977	2.70568
NM_001178117	MINPP1	0.366762	0.0161048	0.191433	0.00930305	0.0365495	0.0229263	1.20585	0.104269	0.65506	0.0202547	0.403813	0.212034	8.34996	3.08941	2.70277
NM_198855	ZNF211	3.9447	4.15639	4.05054	0.72702	0.608089	0.667555	2.99304	2.18124	2.58714	1.6751	0.628888	1.15199	6.06774	2.24579	2.70182
NM_001104558	ELOVL7	1.98495	0.290598	1.13777	0.176584	0.312631	0.244607	0.469442	0.703516	0.586479	0.493789	0.186316	0.340052	4.65143	1.72467	2.69699
NM_001145345	ZNF566	0.0785579	0.458241	0.268399	0.238221	0.242019	0.24012	0.293414	0.15146	0.222437	0.923504	0.149397	0.53645	1.11777	0.414646	2.69573
NM_014041	SPCS1	187.811	205.029	196.42	68.1995	65.8554	67.0275	73.1614	70.5232	71.8423	67.7174	64.3048	66.0111	2.93044	1.08834	2.69259
NM_006323	SEC24B	0.760938	2.38922	1.57508	1.19989	0.883079	1.04148	1.43827	0.422189	0.930229	1.79567	1.51525	1.65546	1.51234	0.561916	2.6914
NM_001195628	MLLT10	0.0215279	1.46526	0.743394	0.00906319	0.313747	0.161405	1.67227	0.0464004	0.859335	0.97381	0.0301966	0.502003	4.60577	1.71181	2.69058
NM_032907	UBL7	9.34871	12.7019	11.0253	11.3628	12.2173	11.7901	6.16472	5.68966	5.92719	15.0352	18.992	17.0136	0.935136	0.34838	2.68425
NM_001001791	C10orf55	0.480709	1.50591	0.99331	0.352581	0.269936	0.311258	0.603799	0.559557	0.581678	0.540026	0.437621	0.488823	3.19127	1.18996	2.68184
NM_001172411	VANGL1	0.23692	0.158805	0.197862	0.192924	0.147204	0.170064	0.219489	0.0322363	0.125863	0.0678105	0.512412	0.290111	1.16346	0.433843	2.68175
NM_133645	MTO1	2.57429	2.36725	2.47077	3.80001	1.4743	2.63715	1.4782	0.795037	1.13662	3.53847	2.94326	3.24086	0.936907	0.350715	2.67142
NM_001172219	SCMH1	2.10388	2.41903	2.26145	1.58464	4.88499	3.23482	0.877689	0.380704	0.629197	3.01197	1.79264	2.40231	0.699099	0.261914	2.6692
NM_001172517	SATB2	1.77305	1.05163	1.41234	0.382475	0.16224	0.272358	0.808476	0.232791	0.520633	0.0606704	0.475247	0.267959	5.18561	1.94296	2.66892
NM_015265	SATB2	2.13992	1.26927	1.70459	0.46162	0.195816	0.328718	0.975795	0.280971	0.628383	0.073229	0.573602	0.323415	5.18558	1.94296	2.66891
NM_018393	TCP11L1	2.51846	6.08282	4.30064	1.94322	2.68094	2.31208	3.48102	2.58504	3.03303	4.72769	3.95344	4.34056	1.86007	0.698764	2.66195
NM_152478	ZNF583	2.50563	1.286	1.89582	1.12978	1.15842	1.1441	1.53583	0.395219	0.965525	2.0125	1.08457	1.54854	1.65704	0.623508	2.6576
NM_001164675	SUMF1	1.99571	0.373975	1.18484	0.095172	0.232204	0.163688	1.12003	0.0308279	0.575429	0.302159	0.120337	0.211248	7.23842	2.72395	2.65733
NM_130781	RAB24	2.25975	3.06749	2.66362	1.1982	3.39996	2.29908	1.51554	0.58043	1.04799	2.07924	2.72592	2.40258	1.15856	0.436192	2.65608
NM_194458	UBE2J2	1.82183	1.77083	1.79633	1.12598	1.71025	1.41812	1.05552	0.289772	0.672646	1.38279	1.43347	1.40813	1.2667	0.477687	2.65174
NM_025193	HSD3B7	1.02598	0.913077	0.969529	0.00656309	0.916647	0.461605	1.03194	0.00565302	0.518797	0.79826	0.511544	0.654902	2.10034	0.792174	2.65136
NM_001204106	BCL2L11	8.60896	6.26942	7.43919	0.785347	0.571271	0.678309	5.08873	5.45982	5.27427	0.616308	1.9318	1.27405	10.9673	4.13976	2.64925
NM_001198672	TMEM136	5.12177	2.32929	3.72553	0.77211	1.28386	1.02798	0.911521	2.60795	1.75974	1.76986	0.79983	1.28485	3.62411	1.36961	2.64609
NM_032731	TXNDC17	45.1411	51.4459	48.2935	20.4124	22.1753	21.2938	19.2959	18.5608	18.9284	21.2792	22.8109	22.045	2.26796	0.858621	2.64139
NM_001171820	PPARD	1.09662	0.69956	0.89809	0.26066	0.15592	0.20829	0.478004	0.483116	0.48056	0.428893	0.159633	0.294263	4.31173	1.6331	2.64022
NM_003636	KCNAB2	1.92511	0.650354	1.28773	1.04962	3.31519	2.18241	0.37211	1.04647	0.70929	2.86257	3.43543	3.149	0.590052	0.225243	2.61962
NM_004178	TARBP2	14.1648	18.9869	16.5758	4.31043	2.54691	3.42867	8.31143	11.2962	9.80382	6.97818	3.63827	5.30823	4.83448	1.84691	2.61761
NM_001174093	ZEB1	0.268963	1.41804	0.843502	0.14065	0.449073	0.294861	0.317768	1.0586	0.688184	0.838924	0.419809	0.629366	2.86067	1.09346	2.61618
NM_001202457	ZNF816	2.17438	2.64332	2.40885	0.222602	0.634123	0.428362	1.0694	4.84919	2.9593	1.12964	1.61748	1.37356	5.62339	2.15447	2.6101
NM_001142524	BHLHB9	0.345046	0.0376977	0.191372	0.00339588	0.0313599	0.0173779	0.406094	0.00245517	0.204275	0.00115929	0.0952948	0.048227	11.0124	4.23569	2.5999
NM_001142527	BHLHB9	0.419852	0.0458706	0.232861	0.0041321	0.0381586	0.0211454	0.494136	0.00298743	0.248562	0.00141063	0.115954	0.0586823	11.0124	4.23572	2.59989
NM_182646	CPEB2	4.39736	4.05987	4.22861	0.787063	0.813278	0.80017	2.69839	1.86929	2.28384	1.19508	1.04979	1.12243	5.28464	2.03472	2.59723
NM_001199239	GPANK1	0.426091	0.0605448	0.243318	0.239737	0.0341004	0.136919	0.687914	0.00787994	0.347897	0.980954	0.033765	0.507359	1.7771	0.685701	2.59165
NM_001099283	ZNF239	17.431	16.3353	16.8832	2.12739	5.25524	3.69131	9.85203	12.1159	10.984	6.87872	5.56257	6.22065	4.57375	1.76573	2.59029
NM_001145208	DEPDC1B	0.992978	0.620993	0.806986	0.0550952	0.00830669	0.0317009	0.84721	1.04714	0.947175	0.0196104	0.172365	0.0959877	25.4562	9.86767	2.57976
NM_183009	KIAA1429	1.24331	2.08008	1.66169	0.376288	1.0732	0.724744	1.20886	2.00808	1.60847	1.52425	2.08997	1.80711	2.2928	0.890079	2.57596
NM_001040655	TTC23	0.00244954	1.54465	0.77355	0.547544	0.488665	0.518104	0.744482	0.473744	0.609113	1.10377	0.996792	1.05028	1.49304	0.579952	2.57441
NR_026685	PDIK1L	3.03819	3.65557	3.34688	0.650084	0.316051	0.483067	0.477321	3.02826	1.75279	0.424005	0.876025	0.650015	6.92839	2.69654	2.56936
NM_001035513	SDHC	1.49734	0.134782	0.816061	0.261956	0.190439	0.226197	1.34561	0.589555	0.967583	0.475466	0.897569	0.686518	3.60774	1.40941	2.55976
NM_057174	PEX16	0.0340303	0.511494	0.272762	0.0370551	0.0231551	0.0301051	4.40695	2.44856	3.42776	1.3862	0.549395	0.967798	9.06033	3.54181	2.55811
NM_007217	PDCD10	6.13234	4.44444	5.28839	4.36237	2.89483	3.6286	2.27275	2.4714	2.37207	3.9346	4.38718	4.16089	1.45742	0.570088	2.55648
NR_034085	LOC648987	1.80521	1.98742	1.89631	1.84955	2.38748	2.11851	1.02286	0.601319	0.81209	2.52779	2.09628	2.31203	0.895115	0.351244	2.54841
NM_003503	CDC7	11.3968	12.9258	12.1613	2.29321	2.19217	2.24269	8.49186	11.1554	9.82363	4.18494	5.04569	4.61531	5.42264	2.12849	2.54765
NR_033363	ATG12	1.04531	1.00394	1.02462	0.373457	0.527566	0.450511	1.29287	0.793027	1.04295	1.55753	0.773979	1.16575	2.27436	0.894655	2.54216
NM_018044	NSUN5	1.40295	1.91795	1.66045	1.28308	1.44307	1.36308	1.17825	0.836696	1.00747	2.04733	2.15439	2.10086	1.21816	0.479553	2.54021
NM_001146175	ZNF414	5.34169	11.5607	8.4512	0.314483	2.13077	1.22263	7.68236	4.51655	6.09945	2.11395	2.36443	2.23919	6.91233	2.72396	2.53761
NM_018699	PRDM5	1.76475	1.44804	1.6064	0.621685	1.18542	0.903552	0.927903	0.928184	0.928044	1.43541	1.21351	1.32446	1.77787	0.700696	2.53729
NM_019555	ARHGEF3	2.04449	2.84289	2.44369	0.673988	1.04782	0.860904	1.45172	1.40563	1.42867	1.40394	1.14529	1.27461	2.83852	1.12087	2.53243
NM_001005619	ITGB4	0.805962	0.257135	0.531548	0.511223	0.816345	0.663784	0.4223	0.211619	0.31696	0.956616	1.04778	1.0022	0.800785	0.316264	2.53201
NM_001199815	GGCT	0.840584	0.635602	0.738093	3.10505e-07	0.57967	0.289835	1.32068	7.48725e-06	0.660344	0.656936	0.655784	0.65636	2.5466	1.00607	2.53123
NM_153253	SIPA1	0.50093	2.51533	1.50813	0.940288	0.363153	0.651721	1.45017	0.586237	1.0182	1.41569	0.802837	1.10926	2.31407	0.917909	2.52103
NM_001204856	SCNM1	0.396591	1.44487	0.920731	1.85834	2.62208	2.24021	0.795522	0.00221639	0.398869	1.89232	2.98657	2.43945	0.411002	0.163508	2.51365
NM_020781	ZNF398	0.128846	1.0936	0.611223	0.957701	0.33939	0.648545	0.389733	0.236664	0.313198	0.560657	1.10775	0.834203	0.942452	0.375446	2.51022
NM_001035511	SDHC	0.96704	1.81106	1.38905	0.838394	0.666678	0.752536	0.867569	1.06787	0.96772	1.07981	1.54985	1.31483	1.84583	0.736004	2.5079
NR_033426	ACAD9	0.00882787	1.62865	0.818739	0.271968	0.29781	0.284889	1.34136	1.28485	1.31311	1.47996	0.811579	1.14577	2.87389	1.14605	2.50765
NM_000610	CD44	0.626539	0.157125	0.391832	0.870003	1.28729	1.07865	0.269985	0.060198	0.165092	1.44384	0.832924	1.13838	0.363263	0.145023	2.50486
NM_130469	JDP2	4.03542	6.48925	5.26234	1.20121	0.603416	0.902313	4.339	4.52407	4.43154	1.76033	2.03937	1.89985	5.83205	2.33257	2.50027
NM_001039711	DEDD	3.68592	1.01717	2.35154	0.329756	0.71087	0.520313	0.941593	1.6313	1.28645	0.345682	1.07611	0.710896	4.51948	1.80961	2.49749
NM_001128608	MAPKBP1	0.676236	1.70569	1.19096	0.795969	0.679881	0.737925	0.543473	0.49191	0.517691	1.18282	0.411086	0.796953	1.61394	0.649588	2.48455
NM_018418	SPATA7	2.19344	7.01837	4.6059	0.48579	4.59383e-05	0.242918	3.69724	4.59997	4.1486	0.998607	0.0878301	0.543219	18.9607	7.63708	2.48272
NM_001142520	FAM111A	0.976288	0.0426773	0.509483	0.139418	1.05415	0.596784	0.784767	0.591308	0.688037	1.24797	2.75372	2.00084	0.853714	0.343873	2.48264
NR_037882	RTEL1-TNFRSF6B	0.767699	0.490385	0.629042	0.307147	0.653745	0.480446	0.578339	0.548161	0.56325	1.0787	1.05193	1.06532	1.30929	0.528717	2.47635
NR_024018	ZNF30	1.58572	2.56081	2.07327	1.48848	1.05214	1.27031	0.604355	1.45223	1.02829	1.4769	1.6398	1.55835	1.63209	0.65986	2.47339
NM_022096	ANKRD5	1.21992	1.23018	1.22505	0.329754	0.491513	0.410633	0.730689	0.757927	0.744308	0.871708	0.361247	0.616478	2.98332	1.20736	2.47095
NM_180977	PPP2R5D	3.89834	0.664449	2.28139	2.23835	2.03013	2.13424	1.10277	1.48158	1.29217	2.46752	3.49438	2.98095	1.06895	0.433478	2.46599
NM_145165	CHURC1	0.783439	2.327	1.55522	2.21927	2.32167	2.27047	0.626958	0.486496	0.556727	1.42465	2.58189	2.00327	0.684977	0.277909	2.46475
NM_001199324	ZNF615	1.0148	1.02353	1.01917	0.952886	0.371413	0.662149	0.505448	0.559523	0.532485	0.886684	0.816176	0.85143	1.53918	0.625401	2.4611
NR_024038	MPST	2.22789	0.099048	1.16347	0.0376349	0.0408058	0.0392204	1.2152	0.148554	0.681877	0.0593334	0.0531768	0.0562551	29.6649	12.1212	2.44737
NM_001164817	ACIN1	4.20638	2.84022	3.5233	5.85858	5.82178	5.84018	1.68985	1.74243	1.71614	4.63827	9.28335	6.96081	0.603286	0.246543	2.44698
NM_147223	NCOA1	1.31767	1.57582	1.44674	3.32077	2.37311	2.84694	1.16144	0.783664	0.972552	5.06422	4.29527	4.67975	0.508175	0.207822	2.44525
NM_001198531	TCF7L2	1.56642	2.86724	2.21683	1.12923	0.752239	0.940735	0.751967	1.98656	1.36926	2.01904	0.81956	1.4193	2.35649	0.964746	2.4426
NM_001173988	C9orf86	1.52871	2.11826	1.82348	1.27204	3.04484	2.15844	0.785064	0.212009	0.498536	1.85764	1.0125	1.43507	0.844816	0.347395	2.43186
NM_182961	SYNE1	0.253012	0.00867976	0.130846	0.362176	0.150105	0.25614	0.0786008	0.0948556	0.0867282	0.357448	0.467787	0.412617	0.510836	0.21019	2.43035
NM_001080467	MYO5B	0.332905	0.167653	0.250279	0.283415	0.238223	0.260819	0.156409	0.241796	0.199103	0.425506	0.580983	0.503244	0.959589	0.395638	2.42542
NM_198213	OASL	1.70544	3.5076	2.60652	0.375618	0.660978	0.518298	1.46992	1.58707	1.52849	0.418738	1.04977	0.734254	5.029	2.0817	2.41582
NM_024596	MCPH1	1.76499	2.2624	2.0137	0.890638	0.88404	0.887339	1.88385	1.23882	1.56134	1.32012	2.00316	1.66164	2.26936	0.939635	2.41515
NR_033936.2	LOC727849	1.80765	1.31407	1.56086	2.89377	3.03453	2.96415	0.806095	1.27209	1.03909	6.67833	2.84634	4.76234	0.526579	0.21819	2.4134
NM_012174	FBXW8	1.33807	1.83362	1.58584	3.37028	3.47359	3.42194	0.68248	0.293556	0.488018	2.26189	2.81704	2.53946	0.463435	0.192174	2.41155
NM_001111097	LYN	2.69806	4.73337	3.71571	2.56663	2.73174	2.64919	1.92789	1.23394	1.58092	2.89727	2.53749	2.71738	1.40259	0.581779	2.41086
NM_138624	BCL2L11	3.22522	3.66215	3.44369	0.105669	0.153293	0.129481	2.92701	1.7381	2.33256	0.0533905	0.369246	0.211318	26.5961	11.0381	2.40948
NM_001122823	GTF3C5	0.556698	2.59089	1.57379	1.8875	1.65503	1.77127	1.38909	0.101335	0.745212	1.32865	2.70983	2.01924	0.888514	0.369056	2.40753
NM_006553	SLMO1	2.48592	3.37727	2.9316	0.565726	1.35799	0.961858	1.9553	0.984093	1.4697	1.4758	0.8451	1.16045	3.04785	1.26649	2.40653
NM_001114403	UPK3BL	2.22128	5.04584	3.63356	1.79117	2.33623	2.0637	1.84749	2.67482	2.26116	3.77586	2.40519	3.09053	1.7607	0.731641	2.40651
NM_001173523	PCDH7	0.644731	0.233489	0.43911	0.929583	1.06315	0.996367	0.249095	0.00114373	0.125119	0.66656	0.695934	0.681247	0.440711	0.183662	2.39957
NM_020863	ZFAT	0.808376	1.27987	1.04412	0.82776	0.83612	0.83194	0.948035	0.616815	0.782425	1.50205	1.48829	1.49517	1.25505	0.523302	2.39832
NM_001198827	C8orf58	7.41859	8.17427	7.79643	0.616646	0.328385	0.472515	5.06173	7.05029	6.05601	0.294212	1.46458	0.879396	16.4998	6.88656	2.39595
NM_007011	ABHD2	0.281168	0.612803	0.446985	0.416876	0.708114	0.562495	0.173272	0.399784	0.286528	0.925027	0.800254	0.862641	0.794648	0.332152	2.39242
NM_031448	C19orf12	4.79209	5.20332	4.9977	1.38802	1.56512	1.47657	2.32208	3.54472	2.9334	1.71893	2.42772	2.07333	3.38467	1.41483	2.39228
NR_036578	APTX	0.990947	3.05581	2.02338	0.740603	0.559666	0.650135	0.811896	3.02686	1.91938	0.394259	2.5563	1.47528	3.11225	1.30103	2.39215
NM_016324	ZNF274	0.57305	1.7578	1.16542	0.244185	1.06946	0.656823	0.79696	1.71233	1.25465	1.93893	1.44286	1.6909	1.77434	0.742001	2.39129
NM_001201329	PPP1R3B	2.49428	2.90327	2.69877	1.13671	1.39389	1.2653	1.67115	1.77291	1.72203	1.64899	2.21225	1.93062	2.13291	0.891957	2.39127
NM_001040443	PHF11	3.89422	4.84149	4.36786	0.655452	2.71091	1.68318	3.29104	3.46627	3.37866	4.63195	1.58122	3.10658	2.595	1.08758	2.38603
NM_001193600	SCP2	0.347619	0.0747397	0.211179	0.438748	0.391094	0.414921	0.608139	0.102259	0.355199	3.03067	0.297686	1.66418	0.508963	0.213438	2.38459
NM_031244	SIRT5	0.279375	1.30079	0.790082	0.813746	0.98211	0.897928	0.729672	0.133426	0.431549	1.19325	1.13927	1.16626	0.879895	0.370028	2.37791
NM_001003789	RABL2B	2.396	3.4726	2.9343	2.81611	0.781288	1.7987	0.850857	2.45062	1.65074	2.5586	2.24668	2.40264	1.63135	0.687052	2.37441
NM_001199400	NEK1	0.830432	1.26366	1.04705	0.458341	1.00481	0.731575	0.979598	0.505764	0.742681	0.779926	1.67907	1.2295	1.43122	0.604052	2.36937
NM_001130689	HMGB2	18.0112	11.3273	14.6692	4.74065	4.5659	4.65327	13.1814	15.6403	14.4108	11.3205	10.3025	10.8115	3.15246	1.33292	2.36508
NM_033158	HYAL2	2.59344	2.93868	2.76606	0.946853	1.64977	1.29831	2.65849	0.595527	1.62701	2.41078	1.19853	1.80465	2.13051	0.901562	2.36313
NM_001102368	C14orf159	0.288916	2.95705	1.62298	1.26236	1.6685	1.46543	0.58204	1.08539	0.833715	2.0048	1.54801	1.77641	1.10751	0.469327	2.35979
NM_001136196	TNPO2	5.01439	3.21172	4.11306	1.53767	0.819381	1.17853	4.19702	2.37689	3.28695	2.84485	1.59696	2.22091	3.49	1.48001	2.3581
NM_001169107	FAM21C	0.580095	1.25985	0.919972	2.89933	2.11153	2.50543	0.686582	0.071398	0.37899	2.59608	2.2707	2.43339	0.367191	0.155746	2.35763
NM_015107	PHF8	2.90539	2.60975	2.75757	3.36938	2.77888	3.07413	1.90702	1.38066	1.64384	4.19302	4.44568	4.31935	0.897025	0.380576	2.35702
NM_020725	ATXN7L1	0.963965	2.50714	1.73555	0.575997	1.09866	0.837328	0.504247	2.19085	1.34755	1.39096	1.67355	1.53226	2.07273	0.879454	2.35683
NR_024141	BBIP1	8.24654	8.82495	8.53574	1.39997	1.2324	1.31618	5.96076	6.64582	6.30329	1.9586	2.61761	2.2881	6.48522	2.75481	2.35414
NM_001171805	PAPD7	4.11872	3.51521	3.81696	2.26468	1.30488	1.78478	2.83187	3.81518	3.32353	3.6098	3.69896	3.65438	2.13862	0.909463	2.35152
NM_001171904	VPRBP	1.06722	1.66871	1.36796	0.93681	1.18859	1.0627	0.416706	0.484006	0.450356	0.248861	1.39552	0.822191	1.28725	0.547751	2.35007
NM_001202468	ZMYND11	0.421487	1.8148	1.11814	1.73003	2.18408	1.95705	0.631244	1.22855	0.929897	4.41191	3.22191	3.81691	0.57134	0.243626	2.34516
NM_001006613	WBP5	3.38184	4.34083	3.86134	5.9719	5.48688	5.72939	2.10883	1.83324	1.97104	7.23839	6.43092	6.83465	0.673952	0.288388	2.33696
NR_015366	LOC388796	3.33047	4.06878	3.69963	2.51444	3.80677	3.16061	3.18638	1.08475	2.13557	4.59832	3.90247	4.2504	1.17054	0.502439	2.32972
NM_001168482	ARMCX5	1.45679	0.657585	1.05719	0.211886	0.424222	0.318054	1.60849	0.281433	0.944962	0.68082	0.643541	0.662181	3.32392	1.42705	2.32924
NR_024603	MPDU1	2.89004	0.668126	1.77908	1.92083	1.63166	1.77625	1.15309	0.89929	1.02619	3.72025	1.04716	2.3837	1.0016	0.430502	2.32658
NM_032350	C7orf50	12.8848	11.436	12.1604	18.487	15.5337	17.0103	8.5966	4.9695	6.78305	21.3107	22.832	22.0714	0.714882	0.307324	2.32615
NM_001033050	MTERFD3	1.75994	2.78225	2.27109	2.15331	2.40249	2.2779	1.38063	1.39943	1.39003	3.49533	2.98967	3.2425	0.997013	0.428691	2.32571
NM_080632	UPF3B	2.60039	1.58933	2.09486	1.38557	0.771456	1.07851	2.07204	1.09414	1.58309	1.47853	2.31003	1.89428	1.94236	0.835721	2.32417
NM_004614	TK2	2.27982	1.31973	1.79977	0.150728	0.598761	0.374744	2.12337	2.13659	2.12998	0.404865	1.65487	1.02987	4.80267	2.06821	2.32214
NM_005418	ST5	3.0674	4.1344	3.6009	0.901616	1.33642	1.11902	1.09596	2.53563	1.8158	1.18054	1.43404	1.30729	3.21791	1.38898	2.31675
NM_001085454	GIT1	6.75606	6.36737	6.56171	2.2061	3.72024	2.96317	2.79619	3.31291	3.05455	2.95321	3.4334	3.1933	2.21442	0.956548	2.31502
NM_001164825	C1orf212	0.453935	0.777126	0.61553	1.50849	1.29415	1.40132	0.348082	0.0212571	0.18467	1.03842	0.906708	0.972564	0.43925	0.189879	2.31332
NM_001142601	SPHK1	2.37752	2.37462	2.37607	1.77959	2.91471	2.34715	1.84607	1.04199	1.44403	3.60006	2.99433	3.2972	1.01232	0.437957	2.31146
NR_037873	ZHX1	1.21954	1.93211	1.57583	1.67542	0.841306	1.25836	0.33397	0.766399	0.550185	0.845864	1.18516	1.01551	1.25228	0.54178	2.31142
NM_152909	ZNF548	1.04053	0.285562	0.663046	0.0606242	1.14729	0.603957	0.349413	0.136968	0.24319	0.944974	0.0775845	0.511279	1.09784	0.475651	2.30807
NM_002492	NDUFB5	166.394	217.241	191.817	45.6943	46.4999	46.0971	67.7972	88.2925	78.0448	45.1752	41.3483	43.2617	4.16116	1.80402	2.30661
NM_001171134	FAM3A	1.80054	1.29823	1.54939	1.65926	4.2579	2.95858	2.20038	0.724882	1.46263	5.99724	6.8434	6.42032	0.523692	0.227813	2.29878
NM_198043	ZDHHC16	20.5632	19.9628	20.263	13.7028	11.5456	12.6242	6.78501	9.37666	8.08084	10.6048	12.5181	11.5615	1.60509	0.698946	2.29644
NM_001014765	FBXO44	0.370755	0.724139	0.547447	2.02513	1.74246	1.88379	0.517438	0.000947031	0.259193	2.31135	1.78368	2.04751	0.290609	0.126589	2.29569
NM_001048221	DBNDD2	3.25867	3.22857	3.24362	0.464043	3.00582	1.73493	2.17279	0.669052	1.42092	2.09325	1.39301	1.74313	1.8696	0.815155	2.29355
NM_001199238	GPANK1	0.402733	0.0572258	0.229979	0.226594	0.0562603	0.141427	0.650199	0.0471045	0.348652	0.927177	0.0551592	0.491168	1.62613	0.709842	2.29084
NM_001012753	ZNF763	0.920575	1.06485	0.992713	0.176338	0.256182	0.21626	0.877316	0.369508	0.623412	0.28079	0.341103	0.310947	4.59037	2.00489	2.28959
NM_001143688	DIS3L	1.91026	2.41626	2.16326	3.18654	2.77011	2.97832	1.73431	1.25316	1.49374	4.976	4.43474	4.70537	0.726334	0.317453	2.288
NR_036650	LOC100288615	1.73033	3.00571	2.36802	2.07473	3.23589	2.65531	1.8962	1.49847	1.69734	5.21537	3.4915	4.35344	0.891805	0.389884	2.28736
NM_001024401	SBK1	0.69533	0.879239	0.787284	0.339735	0.487956	0.413845	0.569443	0.436848	0.503146	0.639333	0.570276	0.604804	1.90236	0.831914	2.28673
NM_145297	ZNF626	4.22482	1.57138	2.8981	1.77571	1.98762	1.88166	1.34692	2.67088	2.0089	2.85049	3.10661	2.97855	1.54018	0.674456	2.28359
NM_133496	SLC30A7	1.75292	1.56767	1.6603	1.40736	0.52472	0.96604	0.90114	0.964852	0.932996	1.37869	1.09974	1.23921	1.71866	0.752893	2.28274
NM_172178	MRPL42	0.0236889	0.133001	0.0783449	0.00793642	0.0245043	0.0162204	1.06546	0.0137324	0.539596	0.505052	0.00483955	0.254946	4.83004	2.11651	2.28207
NM_032793	MFSD2A	3.49355	3.53767	3.51561	1.06846	0.85029	0.959375	1.85653	1.83756	1.84705	1.52652	0.773641	1.15008	3.66448	1.60601	2.28172
NM_016162	ING4	14.7872	18.448	16.6176	1.78793	3.38109	2.58451	11.0411	14.4546	12.7478	3.78905	5.23097	4.51001	6.42969	2.82657	2.27473
NM_025240	CD276	6.38867	1.02318	3.70593	1.61512	1.86021	1.73766	1.1044	3.64513	2.37477	1.74728	3.31604	2.53166	2.1327	0.938027	2.27361
NM_001101800	FAM13B	0.193847	2.17449	1.18417	0.68679	0.694907	0.690848	1.63297	0.5012	1.06709	1.53619	1.29365	1.41492	1.71408	0.754166	2.27281
NM_001193535	FBXL5	1.83644	0.392023	1.11423	0.802171	0.755626	0.778898	0.641157	0.636046	0.638602	1.76034	0.268707	1.01452	1.43052	0.62946	2.27262
NM_199423	WWP2	1.00153	1.50528	1.2534	1.2748	1.53907	1.40693	0.63525	0.922435	0.778842	2.1545	1.81294	1.98372	0.890876	0.392617	2.26907
NM_006053	TCIRG1	4.26076	2.35103	3.3059	2.92268	5.45488	4.18878	1.98889	0.832842	1.41087	4.55537	3.55592	4.05565	0.789226	0.347877	2.26869
NM_001130020	ATP6V0A1	5.6297	1.99649	3.81309	6.6658	4.45188	5.55884	1.11352	1.9344	1.52396	3.50647	6.56758	5.03702	0.685952	0.302552	2.26722
NM_177526	PPAP2C	0.755825	2.19561	1.47572	0.536801	2.18199	1.3594	2.45535	0.000172222	1.22776	4.70389	0.423661	2.56378	1.08557	0.478888	2.26685
NM_173341	PHF7	0.585043	0.515606	0.550324	0.486655	0.320009	0.403332	0.699672	0.678396	0.689034	0.979277	1.30877	1.14402	1.36445	0.60229	2.26543
NM_001135214	GIT2	0.445917	2.40999	1.42795	0.57464	0.290839	0.43274	0.494391	0.607857	0.551124	0.235632	0.519963	0.377798	3.2998	1.45878	2.26202
NM_001100426	RAP1GDS1	1.18346	2.01931	1.60139	1.17635	1.5869	1.38163	1.15231	0.535953	0.844132	1.55384	1.73971	1.64678	1.15906	0.512597	2.26115
NM_016569	TBX3	0.446309	0.448399	0.447354	0.202302	0.335538	0.26892	0.392434	0.328121	0.360278	0.42193	0.556921	0.489426	1.66352	0.736123	2.25984
NM_001130037	ELMOD1	1.55678	1.12172	1.33925	0.625287	0.0806271	0.352957	0.890459	1.16343	1.02694	0.00290437	1.21981	0.611357	3.79437	1.67978	2.25885
NM_001145078	ZNF805	1.02084	0.105745	0.563292	0.741537	0.703685	0.722611	0.418303	0.226524	0.322414	1.01737	0.850542	0.933956	0.779524	0.345213	2.2581
NM_207113	SLC37A3	43.9562	42.4636	43.2099	20.2125	17.3597	18.7861	23.425	18.1263	20.7756	22.0416	18.7163	20.3789	2.3001	1.01947	2.25618
NM_001191060	SLC25A22	2.38029	0.11581	1.24805	0.745056	0.29043	0.517743	2.48787	1.16854	1.82821	2.22592	1.1893	1.70761	2.41056	1.07062	2.25155
NM_001160046	SGOL2	4.78957	6.07458	5.43208	3.70664	2.15476	2.9307	4.77889	5.48549	5.13219	6.65109	5.79103	6.22106	1.85351	0.82497	2.24676
NM_001040110	NRF1	1.31575	1.88421	1.59998	1.49664	1.11803	1.30734	1.61799	1.36181	1.4899	3.64525	1.81837	2.73181	1.22385	0.545389	2.24399
NM_203329	CD59	1.95555	0.528258	1.2419	1.24493	0.59355	0.91924	0.388478	0.51494	0.451709	0.905164	0.595361	0.750263	1.35101	0.602068	2.24395
NM_001266	CES1	0.773014	2.0528	1.41291	1.27406	0.0868131	0.680437	2.33078	0.0954875	1.21313	1.39841	1.21938	1.30889	2.07647	0.926838	2.24038
NM_213619	ATP6V1H	2.14088	0.241579	1.19123	0.794211	0.688866	0.741538	1.0986	1.30901	1.20381	1.10555	2.24093	1.67324	1.60643	0.719446	2.23287
NM_001104925	PCMTD2	3.88885	1.39383	2.64134	0.815023	1.74603	1.28053	2.25102	0.799183	1.5251	1.94262	1.35259	1.6476	2.0627	0.925648	2.22838
NR_037188	CPNE1	3.50025	2.53904	3.01964	0.546526	2.66258	1.60455	4.30291	4.78957	4.54624	5.28225	5.48381	5.38303	1.88192	0.84455	2.22831
NM_001199383	RNF145	9.38647	9.52055	9.45351	5.70493	4.9	5.30246	6.78248	5.6507	6.21659	8.33456	7.20515	7.76985	1.78285	0.800091	2.22831
NM_173211	TGIF1	45.0469	23.4905	34.2687	6.73932	1.10262	3.92097	14.8378	25.5612	20.1995	4.03081	6.25055	5.14068	8.73985	3.92934	2.22425
NM_024328	THTPA	1.12437	0.964597	1.04448	0.765296	0.676087	0.720692	1.21224	0.219351	0.715796	1.18051	1.013	1.09675	1.44928	0.652648	2.22061
NM_024011	CDK11A	1.98532	1.24986	1.61759	3.08295	2.10714	2.59504	1.35385	0.754491	1.05417	3.39914	4.11134	3.75524	0.623338	0.28072	2.2205
NM_001145295	NGLY1	2.85447	1.65543	2.25495	2.55372	2.04227	2.298	1.90583	0.682939	1.29438	2.98164	2.87583	2.92874	0.981268	0.44196	2.22026
NM_005734	HIPK3	5.49797	6.65489	6.07643	5.64898	3.08739	4.36819	3.1073	2.97912	3.04321	4.22346	5.46354	4.8435	1.39107	0.628308	2.21399
NM_032127	FAM160A2	6.22472	7.9664	7.09556	1.82458	1.6911	1.75784	4.80862	4.13932	4.47397	2.60519	2.30187	2.45353	4.03652	1.82348	2.21363
NM_001042544	LTBP4	2.33125	1.57797	1.95461	2.89583	4.4539	3.67487	0.956851	1.04387	1.00036	3.84014	4.48401	4.16207	0.531886	0.240351	2.21295
NM_000449	RFX5	4.20337	1.69063	2.947	2.94877	2.13758	2.54317	1.49778	1.34701	1.42239	2.44567	2.98698	2.71632	1.15879	0.523647	2.21292
NM_001146071	TDRD3	0.689304	2.29929	1.4943	0.73782	1.25154	0.99468	1.2373	0.738331	0.987815	1.58648	1.32199	1.45423	1.50229	0.679268	2.21163
NM_001199787	SLC35E2	1.56131	1.56281	1.56206	0.931153	0.650558	0.790855	0.981286	1.09708	1.03918	1.11352	1.20487	1.15919	1.97515	0.89647	2.20326
NM_001134793	HYLS1	6.16502	8.92518	7.5451	3.88554	5.95661	4.92108	8.19032	4.47415	6.33223	10.2901	7.87502	9.08256	1.53322	0.697186	2.19916
NM_001199707	KIAA0895	2.42159	2.32652	2.37406	0.0999303	0.140253	0.120092	1.18018	1.48034	1.33026	0.0824341	0.213523	0.147979	19.7687	8.98955	2.19908
NM_001198527	TCF7L2	0.284936	0.376039	0.330488	0.147383	0.035751	0.091567	0.735903	0.60991	0.672906	0.462026	0.35558	0.408803	3.60924	1.64604	2.19268
NM_001199125	COPS3	7.04066	10.0153	8.52798	2.98786	4.59979	3.79383	3.6842	7.35341	5.51881	4.74085	6.02341	5.38213	2.24786	1.02539	2.19219
NM_001144928	NKIRAS2	1.91162	6.07519	3.99341	1.03275	0.0525208	0.542635	3.62628	3.78979	3.70803	0.703491	1.50339	1.10344	7.35928	3.36043	2.18998
NM_001159390	GUK1	8.1228	11.417	9.7699	17.0622	25.3279	21.1951	9.69155	5.21514	7.45334	34.0838	36.732	35.4079	0.460952	0.210499	2.1898
NM_001025778	VRK3	1.47157	1.19633	1.33395	3.97875e-07	0.544501	0.272251	1.27064	1.00977	1.1402	0.876443	0.142535	0.509489	4.89971	2.23794	2.18939
NR_024484	LOC400657	7.25478	9.18859	8.22169	5.14814	6.55234	5.85024	4.51995	3.4874	4.00367	7.31423	5.15092	6.23258	1.40536	0.642379	2.18774
NM_017681	NUP62CL	0.556161	0.266112	0.411137	1.80708e-10	0.0953413	0.0476707	1.24221	0.558536	0.900373	0.22591	0.230811	0.22836	8.62452	3.94277	2.18743
NR_033302	DHX9	1.32765	1.0233	1.17548	2.2308	3.75041	2.9906	0.517883	0.403222	0.460553	2.56867	2.55218	2.56042	0.393056	0.179873	2.18518
NM_176787	PIGN	2.41014	4.43083	3.42049	1.30487	1.71369	1.50928	2.2463	1.39847	1.82239	1.80768	1.70453	1.75611	2.2663	1.03774	2.18388
NM_012432	SETDB1	2.72052	0.378586	1.54955	0.444072	0.939378	0.691725	0.739796	0.789429	0.764613	0.551534	0.938276	0.744905	2.24013	1.02646	2.18239
NM_025215	PUS1	4.70887	3.15836	3.93362	1.62699	2.61435	2.12067	3.83431	4.83941	4.33686	3.07125	7.12443	5.09784	1.85489	0.850725	2.18037
NM_001002030	ECHDC1	12.4397	10.1183	11.279	7.29663	7.08706	7.19185	6.3746	9.05864	7.71662	10.7097	10.7282	10.7189	1.5683	0.719904	2.17849
NM_004221	IL32	6.60336	7.75715	7.18026	7.28169	3.82706	5.55438	3.9313	4.82749	4.37939	7.14141	7.60175	7.37158	1.29272	0.594092	2.17596
NM_001039803	CDK20	0.0245391	1.262	0.64327	0.358089	1.18576	0.771924	0.929556	0.0440002	0.486778	1.8044	0.737295	1.27085	0.833332	0.383034	2.17561
NR_002186	DKFZP586I1420	1.75932	2.25309	2.00621	1.15142	1.25458	1.203	1.1342	0.882714	1.00846	1.29683	1.3334	1.31512	1.66767	0.76682	2.17478
NM_001099754	SYBU	4.88753	12.4889	8.68821	3.53388	3.00279	3.26833	4.65254	5.87594	5.26424	3.55029	5.06171	4.306	2.6583	1.22254	2.17441
NM_001127511	APC	0.44523	0.313369	0.3793	0.737793	0.540451	0.639122	0.384268	0.0266757	0.205472	0.5771	0.927832	0.752466	0.59347	0.273065	2.17337
NM_001037536	SCML1	6.10343	10.1391	8.12126	1.23511	0.595095	0.915102	5.09292	6.12685	5.60989	1.89275	0.853959	1.37335	8.87471	4.0848	2.17261
NM_171829	KCNMB3	2.00784	2.17429	2.09106	3.11612	3.91647	3.51629	1.15822	0.894249	1.02623	3.74211	3.75448	3.74829	0.594678	0.273787	2.17205
NM_014675	CROCC	0.272085	0.599481	0.435783	0.660166	0.895988	0.778077	0.244047	0.200222	0.222135	0.977441	0.745432	0.861436	0.560077	0.257865	2.17198
NR_037648	FOXRED1	1.63133	4.81638	3.22385	3.91687	4.18665	4.05176	2.17627	2.3556	2.26593	5.86987	6.49351	6.18169	0.795668	0.366556	2.17066
NM_001024855	ZNF197	2.00217	2.05662	2.0294	1.10674	1.02326	1.065	1.69435	1.20114	1.44775	1.75771	1.54015	1.64893	1.90554	0.877991	2.17034
NM_018239	LRRC20	3.6464	5.70683	4.67661	1.19279	2.13966	1.66623	3.97627	6.24708	5.11167	4.0734	3.82971	3.95155	2.80671	1.29359	2.16972
NM_001145725	LYAR	4.75352	6.04723	5.40038	12.0339	10.096	11.0649	1.36924	4.29589	2.83256	13.6521	11.5326	12.5923	0.488061	0.224943	2.16971
NM_001199389	EPB41L2	1.96498	0.393432	1.17921	1.53647	2.18449	1.86048	0.606915	0.776325	0.69162	2.92023	1.81423	2.36723	0.633818	0.292164	2.16939
NM_005900	SMAD1	1.53316	7.55678	4.54497	1.27519	1.82561	1.5504	3.65718	3.27075	3.46396	1.76274	3.36253	2.56264	2.93148	1.35172	2.16871
NR_026569	ZFP161	3.0425	2.30829	2.67539	2.80894	3.59577	3.20235	0.828238	0.955625	0.891931	2.6595	1.97066	2.31508	0.835446	0.38527	2.16847
NM_014871	PAN2	3.52656	2.68108	3.10382	1.60911	2.24509	1.9271	2.34243	1.80235	2.07239	2.26453	3.31116	2.78784	1.61062	0.743366	2.16665
NM_020436	SALL4	0.779708	0.801694	0.790701	0.132759	0.168763	0.150761	0.815918	0.973671	0.894794	0.458029	0.280153	0.369091	5.24473	2.42432	2.16338
NM_183361	DTNB	1.68014	2.99985	2.34	1.17614	1.98163	1.57889	2.14292	0.790829	1.46687	2.66587	1.61583	2.14085	1.48206	0.685183	2.16301
NM_001081560	DMPK	3.09745	0.877018	1.98723	2.05464	2.07232	2.06348	1.4673	0.977892	1.2226	4.03096	1.46026	2.74561	0.96305	0.445291	2.16274
NM_001165258	TMEM14C	8.69147	8.58103	8.63625	7.02034	6.90558	6.96296	2.66502	4.28349	3.47425	5.60473	6.51068	6.05771	1.24031	0.573527	2.16261
NM_032492	JAGN1	52.4295	47.5304	49.98	12.7862	12.7159	12.751	24.9012	27.1095	26.0053	15.2514	13.4418	14.3466	3.91967	1.81265	2.1624
NM_001204468	RBM10	0.895445	3.01889	1.95717	3.39068	2.25834	2.82451	0.889312	1.42216	1.15574	5.24934	1.95733	3.60333	0.692923	0.320741	2.16038
NM_004414	RCAN1	1.95276	2.36102	2.15689	0.313634	2.69916	1.5064	1.30975	1.51947	1.41461	2.4408	1.81615	2.12847	1.43182	0.664612	2.15437
NM_001142463	DKC1	5.38524	2.49909	3.94216	2.68244	2.84618	2.76431	1.84176	2.20263	2.02219	1.80976	4.29744	3.0536	1.42609	0.662233	2.15346
NM_033544	RCCD1	1.82873	3.3036	2.56616	1.43015	0.675271	1.05271	0.624645	2.56415	1.5944	0.938708	1.87807	1.40839	2.43767	1.13207	2.15329
NM_000642	AGL	1.31217	1.01288	1.16253	2.20754	2.43992	2.32373	0.529692	0.812781	0.671237	2.96013	2.81487	2.8875	0.500284	0.232463	2.1521
NM_001135565	HDHD1	3.73323	3.30113	3.51718	0.356097	1.79341	1.07475	1.45276	1.47417	1.46347	0.687088	1.23767	0.962379	3.27255	1.52067	2.15204
NM_001142355	NIF3L1	9.34551	5.35656	7.35104	5.3912	6.75022	6.07071	6.50552	2.19509	4.3503	6.89797	8.54948	7.72372	1.2109	0.563239	2.14989
NM_001130692	PPP3CA	0.845841	0.21111	0.528475	1.05575	0.394145	0.724947	0.464388	0.0345277	0.249458	0.708391	0.759394	0.733893	0.728985	0.339911	2.14464
NM_001184902	CARD8	0.684115	0.592256	0.638186	0.605495	0.623415	0.614455	0.737894	0.000462432	0.369178	0.369629	1.15457	0.7621	1.03862	0.484423	2.14404
NM_001144962	NFKBIL1	4.97466	9.4574	7.21603	3.0403	2.47497	2.75763	3.10818	2.75717	2.93267	3.03725	1.76782	2.40253	2.61675	1.22066	2.14372
NM_001193321	IKBKE	0.089884	0.226815	0.15835	0.00214908	0.0124864	0.00731774	0.457196	0.018845	0.23802	0.0321135	0.0150151	0.0235643	21.6391	10.1009	2.1423
NM_001198978	SMAP2	1.74358	3.41045	2.57701	2.26734	2.84034	2.55384	1.77099	1.51169	1.64134	3.22118	3.746	3.48359	1.00907	0.471163	2.14167
NM_001172639	CELF1	1.80602	2.0042	1.90511	1.07181	0.959113	1.01546	1.76581	1.82361	1.79471	2.26433	1.83287	2.0486	1.8761	0.876067	2.14151
NM_001145861	POP1	0.0930544	1.10868	0.600867	0.405694	0.330597	0.368146	0.465332	0.329306	0.397319	0.686934	0.354806	0.52087	1.63215	0.762799	2.13968
NR_034041	SRSF1	0.319154	0.482429	0.400791	1.08099	0.44234	0.761665	0.688154	0.000109635	0.344132	1.50451	1.29282	1.39867	0.526204	0.246043	2.13867
NR_023319	ADPGK	6.29826	8.10654	7.2024	5.83287	6.0225	5.92769	4.6382	3.99898	4.31859	8.93863	6.25939	7.59901	1.21504	0.56831	2.138
NM_001193388	UNKL	0.868224	0.842889	0.855557	0.195803	0.179888	0.187845	0.805565	0.723531	0.764548	0.308687	0.408939	0.358813	4.55458	2.13077	2.13753
NM_182553	CNIH2	2.72331	3.15012	2.93671	0.579616	0.94732	0.763468	2.34089	1.63966	1.99028	1.29213	0.917342	1.10474	3.84655	1.80158	2.13509
NM_001164313	ZBTB24	0.000110468	3.22982	1.61497	0.435985	1.0013	0.718643	2.36648	3.6085	2.98749	4.10388	1.56997	2.83692	2.24724	1.05307	2.13399
NM_023076	UNKL	6.73479	8.63251	7.68365	1.44212	2.36016	1.90114	2.64907	8.23724	5.44315	2.59211	3.15221	2.87216	4.0416	1.89514	2.13261
NM_015209	KAZN	1.12008	0.0383531	0.579217	0.495215	0.0196298	0.257422	0.599687	0.466636	0.533161	0.396278	0.613283	0.504781	2.25006	1.05622	2.13029
NM_001166550	IDS	1.65284	1.31482	1.48383	2.32777	2.10464	2.2162	0.934443	0.86018	0.897312	2.36893	3.33999	2.85446	0.669536	0.314354	2.12988
NM_002662	PLD1	0.934588	3.43383	2.18421	1.70782	1.15355	1.43068	2.33091	0.739853	1.53538	1.50157	2.78109	2.14133	1.52669	0.717022	2.1292
NM_206930	SYTL2	0.718172	3.57735	2.14776	1.48804	1.57846	1.53325	0.72611	1.11334	0.919725	2.25202	0.543328	1.39767	1.40079	0.65804	2.12873
NM_001012515	FECH	0.489295	0.189525	0.33941	0.0297273	0.0795569	0.0546421	1.33309	0.44471	0.8889	0.483676	0.125404	0.30454	6.21151	2.91883	2.12808
NM_030793	FBXO38	1.45593	2.09339	1.77466	2.49471	2.19437	2.34454	1.59332	1.32519	1.45926	3.89976	4.30529	4.10252	0.756933	0.355697	2.12803
NM_001098414	ZNF621	1.02296	0.273726	0.648343	1.79547	1.96094	1.8782	0.244547	0.722011	0.483279	4.06414	1.89019	2.97717	0.345193	0.162329	2.12651
NM_032505	KBTBD8	1.8373	2.04535	1.94132	0.246974	0.251162	0.249068	1.09865	1.13855	1.1186	0.314614	0.295331	0.304972	7.79436	3.66787	2.12504
NM_001145434	ZNF880	3.33591	3.70438	3.52015	1.56768	1.2254	1.39654	2.0945	2.24951	2.172	2.00788	1.65408	1.83098	2.52062	1.18625	2.12486
NM_000522	HOXA13	0.780397	1.9046	1.3425	0.459958	0.367523	0.41374	0.915354	0.819249	0.867301	0.488273	0.647078	0.567675	3.24478	1.52781	2.12381
NM_183353	RLIM	2.12361	2.36968	2.24665	2.31804	2.70639	2.51221	1.18901	1.08925	1.13913	3.44438	1.96617	2.70528	0.894289	0.421077	2.12381
NM_001146274	TCF7L2	0.91094	1.46827	1.18961	0.630916	1.04298	0.836948	0.680736	0.60462	0.642678	1.56224	0.357677	0.959959	1.42136	0.669485	2.12307
NM_152320	ZNF641	0.499333	0.348338	0.423836	0.142585	0.396903	0.269744	0.359369	0.710319	0.534844	1.12271	0.322409	0.72256	1.57125	0.740208	2.12272
NM_207413	FAM150A	2.19093	1.53336	1.86214	0.197495	0.358649	0.278072	1.73396	1.24153	1.48774	0.733786	0.20838	0.471083	6.69663	3.15814	2.12044
NR_036460	ADAT1	0.794761	0.132091	0.463426	0.192283	0.430431	0.311357	0.747919	0.401996	0.574958	0.999629	0.637697	0.818663	1.48841	0.702313	2.11929
NM_033429	CALML4	0.898522	0.758249	0.828385	1.25503	1.22868	1.24186	0.579706	0.103729	0.341718	1.09093	1.08005	1.08549	0.667055	0.314805	2.11895
NM_001190850	CNOT4	3.21791	3.86723	3.54257	1.76637	1.10047	1.43342	3.14098	2.34155	2.74126	1.308	3.38972	2.34886	2.47141	1.16706	2.11763
NM_001146314	ABHD14B	7.4712	10.1806	8.8259	2.87743	5.38916	4.1333	6.65967	6.81562	6.73765	6.70817	6.65094	6.67956	2.13532	1.0087	2.11691
NM_001190329	ATP5G3	0.933234	1.33845	1.13584	1.0951	1.04076	1.06793	0.576324	0.907336	0.74183	1.57066	1.38119	1.47592	1.06359	0.50262	2.11609
NM_138625	BCL2L11	0.681317	0.675234	0.678276	0.0393398	0.0240431	0.0316915	0.369727	0.50514	0.437434	0.0306041	0.0558851	0.0432446	21.4025	10.1153	2.11585
NM_002442	MSI1	0.972006	1.01444	0.993223	0.339714	0.256258	0.297986	0.550636	0.821373	0.686005	0.374497	0.496298	0.435397	3.33312	1.57558	2.11548
NM_018676	THSD1	1.73712	1.1273	1.43221	0.689401	0.971723	0.830562	1.25265	0.229033	0.740842	1.24839	0.567983	0.908187	1.72439	0.815737	2.1139
NM_001170726	GPR137	0.728274	1.29174	1.01001	0.549667	0.477806	0.513737	2.39012	0.688259	1.53919	2.29755	1.00984	1.6537	1.966	0.930758	2.11226
NM_001146698	RBM19	2.93304	2.46449	2.69876	4.88375	4.78562	4.83469	1.39438	0.321046	0.857713	2.48262	4.00764	3.24513	0.558209	0.264308	2.11197
NM_033624	FBXO21	3.39883	3.97081	3.68482	2.28476	2.22014	2.25245	1.58714	2.03837	1.81276	2.24145	2.43877	2.34011	1.63592	0.774645	2.11183
NM_175039	ST6GALNAC4	16.0606	18.5326	17.2966	12.8601	13.5852	13.2226	10.1352	6.9401	8.53765	16.0304	11.519	13.7747	1.3081	0.619807	2.1105
NR_033932	FLJ35946	1.78424	1.17935	1.48179	0.683547	0.620658	0.652103	2.00046	1.07426	1.53736	1.57219	1.28217	1.42718	2.27233	1.0772	2.10948
NM_024741	ZNF408	5.87887	8.48118	7.18003	1.65268	2.38699	2.01984	5.79124	6.47602	6.13363	3.85698	3.42163	3.63931	3.55476	1.68538	2.10917
NM_001024935	WASF1	9.92866	11.1124	10.5205	3.07687	2.82198	2.94942	5.15222	9.07483	7.11353	4.9681	3.43963	4.20387	3.56698	1.69214	2.10797
NM_001015891	TAF9	1.96771	4.86519	3.41645	2.78895	9.26505	6.027	3.27283	0.918182	2.09551	5.81086	9.7668	7.78883	0.566857	0.26904	2.10696
NM_001034116	EIF2B4	10.2518	18.0698	14.1608	10.623	10.2433	10.4331	10.1319	8.83107	9.48148	13.3414	16.0943	14.7179	1.35729	0.644217	2.10688
NM_018265	C1orf106	0.526596	0.501223	0.51391	0.268987	0.0525552	0.160771	0.396758	0.625652	0.511205	0.411187	0.261107	0.336147	3.19653	1.52078	2.1019
NM_144581	C14orf149	6.66613	9.96814	8.31714	7.1451	7.96773	7.55642	4.70493	5.0005	4.85271	9.6886	8.83465	9.26162	1.10067	0.523959	2.10068
NM_139067	SMARCC2	1.18213	0.832655	1.00739	1.73269	2.06006	1.89637	0.306519	0.538417	0.422468	2.16985	1.16973	1.66979	0.53122	0.253007	2.09963
NM_001145292	PDE6B	0.650902	1.07559	0.863246	0.720415	1.08687	0.903643	0.729823	0.304809	0.517316	1.27951	0.99401	1.13676	0.955296	0.455079	2.09919
NM_001164245	C1orf27	0.716641	0.645595	0.681118	0.158003	0.122718	0.14036	1.06055	0.489954	0.775252	0.571524	0.0985318	0.335028	4.85263	2.31399	2.09708
NM_018172	FAM86C	1.33879	0.661454	1.00012	0.848786	0.631508	0.740147	0.739444	0.168682	0.454063	1.3211	0.0881041	0.704602	1.35125	0.644425	2.09683
NM_001083617	RB1CC1	5.07092	3.67308	4.372	6.60081	6.0687	6.33475	1.39321	3.54611	2.46966	7.21112	7.79119	7.50116	0.690161	0.329237	2.09624
NM_001143780	SLC25A39	6.73761	6.13687	6.43724	7.94995	4.80703	6.37849	3.82271	2.5276	3.17516	7.49733	5.68231	6.58982	1.00921	0.481827	2.09455
NM_001001483	ZDHHC13	9.67271	5.53783	7.60527	2.9133	2.81851	2.8659	2.97884	3.38973	3.18429	2.94806	2.07648	2.51227	2.65371	1.26749	2.09367
NM_001193267	SIRT5	2.04838	1.90689	1.97763	0.928707	0.789868	0.859287	0.707651	0.094266	0.400958	0.355397	0.372503	0.36395	2.30148	1.10169	2.08906
NM_001135732	TOM1	2.21497	0.147862	1.18142	0.976344	0.9045	0.940422	1.07017	1.03885	1.05451	1.28589	2.22029	1.75309	1.25626	0.601515	2.0885
NM_001078166	SRSF1	0.876127	1.17508	1.0256	1.90458	2.00146	1.95302	0.580577	1.65575	1.11816	6.1477	2.74611	4.44691	0.525137	0.251448	2.08846
NM_001142551	WDR47	0.947521	1.90005	1.42379	2.38056	0.70479	1.54268	0.620439	1.41633	1.01838	2.56701	2.0415	2.30425	0.922933	0.441958	2.08828
NM_001159727	PLBD2	5.2181	2.73777	3.97793	1.85563	1.43868	1.64715	1.97812	1.9113	1.94471	1.61642	1.74629	1.68135	2.41503	1.15663	2.08799
NM_020748	INTS2	3.16822	1.71938	2.4438	2.97755	3.59404	3.2858	1.55031	0.83471	1.19251	3.27225	3.41726	3.34476	0.743747	0.356531	2.08606
NM_001020821	MYADM	2.53619	2.0027	2.26945	1.01556	2.26453	1.64005	1.32445	2.26291	1.79368	2.65558	2.74902	2.7023	1.38377	0.663761	2.08474
NM_004197	STK19	2.56665	3.78352	3.17509	0.552696	0.00500108	0.278849	1.98586	1.34488	1.66537	0.589412	0.0187807	0.304096	11.3864	5.47646	2.07916
NM_001195059	PLEKHO2	3.72109	2.39176	3.05642	0.187897	0.485622	0.336759	2.12304	1.61906	1.87105	0.0594396	0.797743	0.428591	9.07599	4.36558	2.07899
NM_198219	ING1	1.40474	1.32493	1.36484	1.12616	0.85761	0.991885	0.9001	0.51498	0.70754	1.23156	0.900381	1.06597	1.376	0.663752	2.07307
NM_001129888	CYHR1	1.89894	2.6149	2.25692	0.0554434	1.71771	0.886577	2.2271	0.502192	1.36465	0.849363	1.36684	1.1081	2.54566	1.23152	2.06709
NM_152221	CSNK1E	12.6189	14.7002	13.6595	8.95122	7.17137	8.06129	8.46792	13.0367	10.7523	13.9472	12.2833	13.1152	1.69446	0.819833	2.06684
NM_181741	ORC4	1.08649	1.41514	1.25082	2.19421	2.94014	2.56717	0.675185	0.412772	0.543979	2.50211	2.11273	2.30742	0.487234	0.235752	2.06672
NM_001012974	C6orf154	1.20961	1.88126	1.54543	0.363455	0.396019	0.379737	1.72317	1.08529	1.40423	0.925993	0.498534	0.712263	4.06975	1.9715	2.06429
NM_001265	CDX2	1.08313	1.52733	1.30523	0.590154	0.683218	0.636686	1.36012	0.637644	0.998882	0.99846	1.01186	1.00516	2.05004	0.993754	2.06292
NM_001204492	CAMK2G	0.175274	1.29373	0.734502	0.245312	0.42168	0.333496	0.861962	0.989827	0.925895	0.675691	1.05838	0.867036	2.20243	1.06789	2.06242
NR_024054	LOC100170939	1.59501	2.0333	1.81415	2.75585	4.91179	3.83382	1.69572	1.05465	1.37519	5.60038	6.38453	5.99245	0.473198	0.229486	2.06199
NM_213646	WARS	4.46697	3.30885	3.88791	3.03735	3.3449	3.19112	2.30246	1.76584	2.03415	2.91492	3.96817	3.44155	1.21835	0.591057	2.06131
NM_001104586	ALS2CR8	0.787034	1.23311	1.01007	0.670629	0.79937	0.735	0.500183	0.468584	0.484384	0.673485	0.777064	0.725275	1.37425	0.667862	2.05768
NM_002749	MAPK7	0.95838	4.95524	2.95681	0.622465	0.774283	0.698374	0.821591	3.0702	1.9459	1.2544	0.636794	0.945597	4.23385	2.05785	2.05742
NM_001204112	BCL2L11	0.682309	1.33062	1.00646	0.0735343	0.124233	0.0988836	0.688486	0.455239	0.571863	0.15145	0.0797082	0.115579	10.1783	4.9478	2.05713
NM_033111	N4BP2L2	2.14802	2.12778	2.1379	2.77336	3.72986	3.25161	0.940115	1.79608	1.3681	3.06151	5.49669	4.2791	0.65749	0.319716	2.05648
NM_001037639	PARL	7.91178	9.0345	8.47314	11.9914	10.3101	11.1508	3.74995	4.08642	3.91819	10.4138	10.7801	10.5969	0.759872	0.369746	2.05512
NR_028049	MTERFD2	0.294174	1.34475	0.819462	1.15513	1.16671	1.16092	0.441669	0.249735	0.345702	0.771783	1.23894	1.00536	0.705873	0.343858	2.0528
NM_198089	ZNF155	2.44031	2.35748	2.39889	0.83612	1.77611	1.30612	1.97837	1.07461	1.52649	1.41232	1.99813	1.70522	1.83666	0.895184	2.05172
NM_001202413	AKR1A1	12.1713	12.2897	12.2305	11.3257	13.5053	12.4155	3.70436	9.12738	6.41587	12.1219	14.5736	13.3478	0.985099	0.480671	2.04943
NM_033657	DAP3	22.3804	37.3979	29.8892	13.768	18.1134	15.9407	18.4952	13.0421	15.7687	17.6809	16.7687	17.2248	1.87502	0.915462	2.04817
NM_004272	HOMER1	5.9808	6.43877	6.20979	3.03672	3.32873	3.18273	3.50137	2.55875	3.03006	3.14599	3.20409	3.17504	1.95109	0.954338	2.04444
NR_037570	NFS1	1.33193	1.09348	1.21271	0.545134	0.0663886	0.305761	1.75942	0.537836	1.14863	0.519398	0.664375	0.591886	3.96618	1.94062	2.04377
NM_021734	SLC25A19	5.0636	5.44253	5.25306	3.11874	4.44126	3.78	3.60728	2.05367	2.83047	3.44499	4.8754	4.16019	1.3897	0.680371	2.04256
NM_015493	KANK2	4.0986	2.87419	3.48639	4.44462	3.3722	3.90841	1.39619	0.952964	1.17458	1.79358	3.58529	2.68944	0.892024	0.436737	2.04247
NM_017778	WHSC1L1	2.69599	3.50537	3.10068	2.60995	2.5757	2.59282	2.51653	1.39876	1.95764	3.32487	3.35297	3.33892	1.19587	0.586311	2.03965
NM_001085354	MORC4	2.02025	2.05711	2.03868	1.66222	0.973349	1.31778	1.55406	1.26403	1.40904	2.81014	0.905065	1.8576	1.54705	0.758529	2.03954
NM_024331	TTPAL	1.30874	2.44711	1.87792	2.00387	1.84319	1.92353	1.64975	1.75458	1.70216	4.31343	2.79721	3.55532	0.976291	0.478766	2.03918
NM_030760	S1PR5	2.57597	4.52029	3.54813	0.111702	0.459372	0.285537	1.82282	1.36306	1.59294	0.0776402	0.444835	0.261238	12.4262	6.09767	2.03786
NM_025263	PRR3	2.73628	1.09582	1.91605	0.588274	0.781273	0.684773	1.1494	0.947498	1.04845	0.902389	0.623963	0.763176	2.79808	1.3738	2.03675
NM_001166359	SHMT2	5.9684	3.59567	4.78204	4.972	6.14686	5.55943	2.14038	2.09014	2.11526	4.43114	5.57359	5.00237	0.860166	0.422852	2.0342
NM_001130519	ZNF195	17.0034	28.1791	22.5912	3.10455	3.14401	3.12428	22.205	20.0261	21.1155	7.25063	4.62852	5.93957	7.23087	3.55506	2.03396
NM_001135178	ZNF397	2.30148	3.01826	2.65987	2.43248	3.04977	2.74113	1.79189	1.70843	1.75016	3.90186	3.42324	3.66255	0.970357	0.477853	2.03066
NM_016011	MECR	3.92414	4.31481	4.11947	4.72036	3.53042	4.12539	1.62207	2.72611	2.17409	4.939	3.9033	4.42115	0.998566	0.491748	2.03065
NM_134263	SLC26A6	10.9198	12.0869	11.5034	1.23211	0.176734	0.704422	14.3341	14.9761	14.6551	1.53338	2.10851	1.82095	16.3302	8.04807	2.02908
NM_020443	NAV1	0.160354	0.390495	0.275424	0.260205	0.365433	0.312819	0.289332	0.11266	0.200996	0.600012	0.326054	0.463033	0.88046	0.434086	2.02831
NM_001130043	CRYZ	0.816156	1.72534	1.27075	1.14278	0.13149	0.637135	1.77791	0.566316	1.17211	0.419275	1.96316	1.19122	1.99447	0.983962	2.02698
NM_133342	RAD17	5.28786	10.4382	7.86303	1.95779	3.85383	2.90581	5.36756	7.8272	6.59738	4.94235	4.93371	4.93803	2.70597	1.33603	2.02537
NM_001172631	TECPR2	0.905939	1.81118	1.35856	0.913735	0.651827	0.782781	0.532435	1.19972	0.866077	0.79904	1.22108	1.01006	1.73556	0.857452	2.02409
NM_020396	BCL2L10	3.40286	3.59878	3.50082	0.434548	0.284089	0.359318	3.81524	3.27808	3.54666	0.83034	0.641898	0.736119	9.74294	4.81805	2.02217
NM_001113755	TYMP	4.29107	0.103218	2.19714	1.10821	2.1978	1.653	1.41026	1.87263	1.64145	3.90574	1.08781	2.49677	1.32918	0.657426	2.0218
NM_015916	CALHM2	0.576679	1.89556	1.23612	1.10368	0.266705	0.685192	0.973572	0.731374	0.852473	0.745127	1.16445	0.954789	1.80405	0.89284	2.02057
NM_032454	STK19	1.64751	2.61601	2.13176	0.382144	0.00345783	0.192801	1.37309	0.929868	1.15148	0.407532	0.0129854	0.210259	11.0568	5.47649	2.01896
NM_001135243	TCOF1	3.42548	4.29708	3.86128	5.87495	6.59904	6.237	2.09871	0.963081	1.5309	4.20876	5.75384	4.9813	0.619093	0.307329	2.01443
NM_005692	ABCF2	27.4073	33.1718	30.2895	16.2461	14.9866	15.6163	16.8327	15.9062	16.3695	15.4403	18.5523	16.9963	1.9396	0.963118	2.01388
NR_033723	DNAJC19	0.751698	0.318922	0.53531	0.102236	0.333537	0.217886	1.10242	0.18565	0.644035	0.597295	0.457427	0.527361	2.45683	1.22124	2.01175
NM_001161580	POC1A	3.41135	3.46297	3.43716	2.40729	3.06379	2.73554	2.29116	2.48883	2.38999	4.04448	3.602	3.82324	1.25648	0.625123	2.00998
NM_024762	ZNF552	1.81557	2.33923	2.0774	1.54185	1.89029	1.71607	1.33735	1.36772	1.35254	2.12177	2.3687	2.24524	1.21056	0.602402	2.00955
NM_001166012	ZSCAN30	0.0988608	0.0910877	0.0949742	0.0379533	0.048936	0.0434447	0.425297	0.340694	0.382995	0.65411	0.049895	0.352002	2.1861	1.08805	2.00919
NM_182914	SYNE2	0.275497	0.110762	0.19313	1.12516	0.893411	1.00929	0.0811389	0.123702	0.10242	0.953312	1.19628	1.0748	0.191353	0.0952929	2.00805
NR_024611	HINT1	4.93166	5.05113	4.99139	2.75315	4.43203	3.59259	2.98119	3.2719	3.12655	4.78504	4.24455	4.5148	1.38936	0.692511	2.00626
NM_198495.1	CTAGE4	0.937708	0.965233	0.95147	1.08139	0.249032	0.665211	0.990638	1.07203	1.03133	1.2145	1.67583	1.44516	1.43033	0.713644	2.00426
NM_000425	L1CAM	6.66416	5.72029	6.19223	11.2864	7.95533	9.62087	3.47501	4.53255	4.00378	14.2371	10.6638	12.4505	0.643625	0.321577	2.00146
NM_001101672	ZNF219	1.80851	1.80048	1.8045	0.884044	1.08636	0.985202	1.62214	0.309207	0.965673	1.17622	0.932769	1.05449	1.8316	0.915769	2.00007
NM_002913	RFC1	3.7199	4.24302	3.98146	5.82782	6.76782	6.29782	1.67887	1.75512	1.717	4.35521	6.50167	5.42844	0.632197	0.316296	1.99875
NM_001128918	MARK3	5.6236	9.451	7.5373	2.60589	4.96101	3.78345	6.33161	3.07909	4.70535	4.91883	4.5122	4.71551	1.99218	0.997844	1.99648
NM_006961	ZNF19	2.09072	2.4002	2.24546	0.309143	0.398084	0.353614	1.77657	1.01586	1.39621	0.492261	0.385487	0.438874	6.35004	3.18136	1.99602
NM_020705	TBC1D24	1.55201	1.71594	1.63397	1.46996	1.1144	1.29218	1.47333	1.05712	1.26523	1.66535	2.32187	1.99361	1.26451	0.63464	1.99248
NM_001204425	BIVM-ERCC5	1.59892	1.75104	1.67498	1.61051	1.46741	1.53896	1.69628	0.278471	0.987375	1.91429	1.6978	1.80605	1.08838	0.546706	1.9908
NM_015449	C1orf43	6.12707	11.2711	8.69909	6.12621	6.77175	6.44898	6.21564	3.0997	4.65767	8.46262	5.27561	6.86911	1.34891	0.67806	1.98937
NM_001083535	CEP57L1	0.398042	2.08724	1.24264	1.54585	1.27301	1.40943	1.76938	0.305725	1.03755	3.1906	1.4916	2.3411	0.881662	0.44319	1.98935
NR_024350	BTF3L4	5.57683	6.03546	5.80614	1.65546	1.7982	1.72683	4.02923	4.36748	4.19835	3.17748	1.78959	2.48353	3.36231	1.69048	1.98898
NM_001171137	STRBP	4.14384	2.28355	3.21369	0.975232	1.56464	1.26994	2.08395	2.80679	2.44537	1.63281	2.20985	1.92133	2.5306	1.27275	1.98829
NM_005036	PPARA	0.748274	1.49098	1.11963	1.03174	0.816333	0.924037	0.512849	0.358289	0.435569	0.696273	0.732379	0.714326	1.21167	0.609762	1.98712
NM_145687	MAP4K4	4.63847	6.08933	5.3639	4.37096	3.98437	4.17767	2.8582	4.62996	3.74408	5.34193	6.22468	5.78331	1.28395	0.647395	1.98325
NM_182471	PKM2	6.2892	3.04819	4.66869	4.78154	8.04825	6.41489	3.2226	2.3935	2.80805	6.56555	8.72733	7.64644	0.72779	0.367236	1.9818
NM_001003940	BMF	7.9137	8.13939	8.02655	0.825447	0.669876	0.747661	4.18624	7.64201	5.91413	1.51289	0.669399	1.09114	10.7355	5.42011	1.98068
NM_134268	CYGB	2.39796	1.7384	2.06818	2.48886	2.92303	2.70594	1.38764	0.372586	0.880113	2.5167	2.04282	2.27976	0.76431	0.386055	1.97979
NM_007314	ABL2	0.121586	0.482786	0.302186	0.404911	0.388254	0.396583	0.199796	0.270038	0.234917	0.717406	0.502449	0.609927	0.761975	0.385156	1.97836
NM_001199179	ATP2C1	2.44742	2.58844	2.51793	2.90652	2.57167	2.73909	1.61725	1.34433	1.48079	4.15616	2.21721	3.18668	0.919256	0.46468	1.97825
NM_014574	STRN3	5.15349	6.07758	5.61553	3.85543	4.18187	4.01865	2.90703	3.0755	2.99126	4.92092	3.54222	4.23157	1.39737	0.706892	1.97678
NM_001172671	ZNF430	1.65279	2.83466	2.24372	0.0505409	0.245577	0.148059	2.71184	3.6304	3.17112	0.808511	0.0186292	0.41357	15.1543	7.66767	1.97638
NM_001003700	RREB1	1.34162	0.959041	1.15033	0.471261	0.286431	0.378846	0.652818	0.364605	0.508711	0.429208	0.232797	0.331002	3.03641	1.53688	1.97569
NM_001160355	LY6K	0.399704	0.663259	0.531482	0.203658	0.00027767	0.101968	0.920732	0.904322	0.912527	0.352678	0.339097	0.345888	5.21225	2.63822	1.97567
NR_027303	TRIB2	3.34517	13.8729	8.60904	0.243073	0.948479	0.595776	5.60441	3.64249	4.62345	0.949243	0.314353	0.631798	14.4501	7.31792	1.97462
NM_000177	GSN	13.2539	5.07223	9.16306	12.2428	11.1644	11.7036	7.80593	2.4213	5.11362	12.2822	13.5045	12.8933	0.782927	0.396609	1.97405
NM_181892	UBE2D3	4.76408	4.32113	4.54261	11.1062	11.2448	11.1755	3.18261	3.40839	3.2955	15.9165	16.0627	15.9896	0.406479	0.206103	1.97222
NM_005496	SMC4	2.76614	4.16216	3.46415	4.08656	4.27696	4.18176	2.19656	1.87009	2.03333	4.78815	4.87515	4.83165	0.828395	0.420834	1.96846
NM_145168	SDR42E1	0.652613	0.934629	0.793621	0.388917	0.393493	0.391205	0.634141	0.30561	0.469876	0.353879	0.556907	0.455393	2.02866	1.0318	1.96613
NR_034124	LOC284751	1.85499	1.7516	1.80329	1.42131	1.29054	1.35593	1.06961	1.32959	1.1996	1.93989	1.60676	1.77332	1.32994	0.676469	1.966
NM_001145794	ANTXR2	1.68162	2.01907	1.85034	1.32503	1.35123	1.33813	1.41351	1.29295	1.35323	1.756	2.09101	1.92351	1.38278	0.703523	1.96551
NM_001134477	PARN	5.75602	8.9015	7.32876	11.0991	11.0174	11.0583	3.95516	4.30876	4.13196	14.4275	10.0793	12.2534	0.662741	0.337209	1.96537
NM_001143964	TBC1D7	14.3724	6.32895	10.3507	4.90389	2.46967	3.68678	10.483	7.54424	9.01362	8.03739	4.57522	6.30631	2.80751	1.4293	1.96425
NM_001122770	ZBTB37	0.97215	0.780681	0.876416	1.01326	0.644671	0.828966	1.13957	0.721156	0.930363	1.441	2.01576	1.72838	1.05724	0.538286	1.96409
NM_001142292	LMAN2L	5.37057	1.17286	3.27171	0.919722	0.768447	0.844085	5.86916	0.458397	3.16378	2.13918	1.06526	1.60222	3.87605	1.97462	1.96293
NM_001195731	CHPF	1.60041	6.4381	4.01926	3.97552	3.07935	3.52743	2.81447	1.31473	2.0646	3.52332	3.57115	3.54723	1.13943	0.582031	1.95767
NM_014746	RNF144A	1.39372	1.8077	1.60071	0.899975	1.02452	0.962248	0.825538	1.13996	0.982749	1.39029	0.921232	1.15576	1.66351	0.850305	1.95637
NM_173811	HARBI1	9.61822	11.7974	10.7078	4.15328	3.75276	3.95302	5.15845	6.52727	5.84286	3.62933	4.80972	4.21952	2.70877	1.38472	1.95618
NM_007292	ACOX1	0.979895	1.53579	1.25784	1.19785	1.90722	1.55253	0.866184	0.792275	0.829229	1.91806	2.08387	2.00096	0.810186	0.414415	1.95501
NM_018569	AP1AR	18.6167	19.858	19.2373	7.54113	8.09188	7.8165	10.8056	9.00169	9.90365	7.9623	7.75428	7.85829	2.46112	1.26028	1.95284
NM_001008396	WDHD1	0.747025	0.619164	0.683095	0.215534	0.527103	0.371318	0.883297	0.0289714	0.456134	0.382615	0.585376	0.483996	1.83965	0.942435	1.95201
NM_014863	CHST15	0.951134	1.44764	1.19939	1.48349	2.03019	1.75684	0.779349	0.636383	0.707866	2.2766	1.77073	2.02367	0.682696	0.349794	1.95171
NM_001199135	TANK	3.32026	5.73982	4.53004	7.86725	7.99739	7.93232	1.99022	2.32152	2.15587	7.1447	7.58972	7.36721	0.571086	0.29263	1.95156
NM_001166306	TMEM44	0.470731	1.31691	0.893821	0.492257	0.317319	0.404788	1.25309	0.506529	0.87981	0.213028	1.33966	0.776344	2.20812	1.13327	1.94845
NM_181463	MRPL55	3.66856	6.86933	5.26894	4.03351	7.50509	5.7693	4.71173	1.53148	3.12161	7.68304	5.63489	6.65897	0.913273	0.468782	1.94818
NM_016332	SEPX1	6.2928	8.31888	7.30584	11.053	11.9818	11.5174	3.56484	3.45643	3.51063	12.0327	9.52014	10.7764	0.634331	0.32577	1.94717
NM_001135187	AGFG1	0.486291	0.234838	0.360564	0.0697052	0.109056	0.0893806	0.196712	0.126027	0.161369	0.0771772	0.0785322	0.0778547	4.03404	2.0727	1.94627
NM_001173452	TFCP2	4.14151	3.52457	3.83304	3.98196	1.84646	2.91421	3.78159	1.83762	2.8096	4.66453	3.64534	4.15494	1.31529	0.676209	1.9451
NM_001040451	RUFY1	6.98674	4.1153	5.55102	12.5691	9.30486	10.937	5.17479	2.20543	3.69011	17.1051	11.1636	14.1344	0.507546	0.261074	1.94407
NM_001135208	FKBP2	40.3741	38.3869	39.3805	33.6598	26.8144	30.2371	27.5904	19.62	23.6052	37.5132	32.8905	35.2019	1.30239	0.670567	1.94222
NM_014175	MRPL15	93.967	117.149	105.558	38.1257	38.8042	38.465	48.6044	53.6146	51.1095	39.2329	33.0652	36.1491	2.74426	1.41385	1.94098
NM_014351	SULT4A1	10.1632	11.331	10.7471	2.09532	1.90822	2.00177	7.8528	8.45364	8.15322	3.18707	2.70576	2.94642	5.3688	2.76717	1.94018
NM_153247	SLC29A4	3.45903	4.33774	3.89839	0.785318	3.60268	2.194	2.88378	1.67765	2.28071	3.44921	1.53064	2.48992	1.77684	0.915977	1.93983
NM_033305	VPS13A	0.352842	0.571694	0.462268	0.952683	0.776205	0.864444	0.247246	0.405152	0.326199	1.30533	1.05893	1.18213	0.534758	0.275942	1.93794
NM_001099406	SLC39A6	4.34656	2.65053	3.49855	1.80518	0.940218	1.3727	1.53836	2.52083	2.0296	1.59766	1.48766	1.54266	2.54866	1.31565	1.93719
NR_037804	NPHP3-ACAD11	0.2156	0.28168	0.24864	0.490803	0.724223	0.607513	0.402272	0.214299	0.308285	1.20149	1.71601	1.45875	0.409275	0.211335	1.93661
NR_003093	E2F6	7.92179	6.06656	6.99418	0.720199	1.45653	1.08836	6.63351	3.68294	5.15822	1.86452	1.24382	1.55417	6.42632	3.31896	1.93625
NM_005519	HMX2	4.17153	4.53426	4.3529	1.1838	1.54783	1.36582	1.9124	2.00928	1.96084	1.28181	1.09916	1.19048	3.18703	1.64709	1.93494
NM_001010880	ZNF780A	3.62331	1.93688	2.7801	4.10803	5.84821	4.97812	2.21848	0.88159	1.55004	4.11117	6.62107	5.36612	0.558463	0.288856	1.93336
NM_007195	POLI	0.822095	1.02092	0.921508	1.57792	2.02433	1.80112	0.536275	0.739954	0.638114	2.43153	2.38991	2.41072	0.511629	0.264699	1.93287
NM_001142640	TNRC6C	1.58277	1.10245	1.34261	1.19914	1.27943	1.23929	0.713298	1.11476	0.914029	1.49461	1.7643	1.62946	1.08337	0.560942	1.93135
NM_006165	NFRKB	1.26468	3.584	2.42434	3.26522	2.92324	3.09423	0.990076	3.13241	2.06124	5.14913	5.00287	5.076	0.783503	0.406076	1.92945
NM_001039590	USP9X	0.524056	0.32492	0.424488	0.48917	0.944578	0.716874	0.615579	0.366552	0.491065	1.36021	1.83556	1.59788	0.592138	0.307322	1.92676
NM_153377	LRIG3	10.6074	15.9174	13.2624	1.31126	1.19923	1.25524	11.5071	9.57462	10.5409	2.0602	1.78355	1.92188	10.5656	5.48468	1.92638
NM_002967	SAFB	9.72708	9.16259	9.44484	6.66237	6.54889	6.60563	4.85463	6.49764	5.67614	7.78604	7.50803	7.64703	1.42982	0.742266	1.92628
NR_033708	KIAA0495	0.961997	0.701484	0.83174	1.02394	0.957605	0.990773	0.656722	0.501419	0.579071	1.89074	0.766683	1.32871	0.839487	0.435814	1.92625
NM_015482	SLC22A23	2.1733	2.28877	2.23103	1.3966	0.723	1.0598	2.11531	0.634731	1.37502	1.24701	1.26347	1.25524	2.10515	1.09542	1.92176
NM_001177465	MAMLD1	0.246908	0.76608	0.506494	0.282334	0.448554	0.365444	0.367753	0.243189	0.305471	0.509118	0.337358	0.423238	1.38597	0.721748	1.9203
NM_014688	USP6NL	3.92871	2.73176	3.33024	3.41973	2.73502	3.07737	2.55961	2.22896	2.39428	4.07244	4.41847	4.24545	1.08217	0.563964	1.91886
NM_006112	PPIE	0.915884	1.20172	1.0588	0.526073	1.34017	0.933122	0.556787	0.308547	0.432667	0.642877	0.820133	0.731505	1.13469	0.591475	1.9184
NM_181659	NCOA3	3.57978	2.70187	3.14082	3.6052	2.86526	3.23523	1.6477	1.79482	1.72126	3.03795	3.75866	3.3983	0.97082	0.506505	1.9167
NM_001146286	TCF7L2	3.25376	1.90351	2.57864	1.58616	1.116	1.35108	1.48581	1.07354	1.27968	0.9158	1.65443	1.28512	1.90857	0.995767	1.91669
NM_001042697	ZSWIM7	1.5053	1.91358	1.70944	0.906929	1.14128	1.0241	0.774395	1.05009	0.912242	1.27773	0.816794	1.04726	1.6692	0.871074	1.91626
NM_001193538	TMEM126B	6.67625	11.6282	9.15222	13.5128	20.0122	16.7625	5.55274	3.78433	4.66854	16.6866	16.0793	16.383	0.545994	0.284963	1.91602
NM_032689	ZNF607	1.44592	3.28446	2.36519	0.967228	0.549438	0.758333	2.43108	3.14305	2.78707	2.3706	1.04932	1.70996	3.11893	1.6299	1.91357
NM_000891	KCNJ2	0.812586	0.777878	0.795232	0.171754	0.171547	0.17165	1.1561	0.404891	0.780496	0.387446	0.256729	0.322087	4.63286	2.42324	1.91184
NM_001203250	ZNF20	0.994004	0.991263	0.992633	0.481531	0.336969	0.40925	1.13388	1.19708	1.16548	1.13562	0.700805	0.918213	2.42549	1.26929	1.9109
NM_001127229	AURKAIP1	22.8528	4.10374	13.4783	14.0693	17.9606	16.0149	7.1803	11.5043	9.3423	19.6247	22.7865	21.2056	0.841605	0.440558	1.91032
NM_145902	HMGA1	2.91456	3.45437	3.18446	1.04187	0.741043	0.891457	1.85063	3.87865	2.86464	1.52192	1.54117	1.53154	3.5722	1.87042	1.90984
NM_057159	LPAR1	5.88307	6.2431	6.06309	6.06584	2.90067	4.48325	3.83022	3.60881	3.71952	5.83833	4.66643	5.25238	1.35238	0.708158	1.90972
NM_133476	ZNF384	0.33204	4.17372	2.25288	0.900439	0.472205	0.686322	0.757175	0.854115	0.805645	0.441489	0.492912	0.467201	3.28254	1.72441	1.90357
NR_024333	LOC147727	0.675411	0.892872	0.784142	1.72501	1.50365	1.61433	0.740434	0.481959	0.611197	2.92993	1.86053	2.39523	0.485738	0.255172	1.90357
NM_001040619	ATF3	1.75631	0.887519	1.32191	1.15603	1.67886	1.41744	1.9229	0.58106	1.25198	3.93734	1.17251	2.55492	0.932604	0.490026	1.90317
NM_017577	GRAMD1C	0.963033	0.954834	0.958933	0.286957	0.491333	0.389145	0.575861	0.771816	0.673839	0.456933	0.583884	0.520408	2.46421	1.29483	1.90312
NM_032549	IMMP2L	2.58317	1.57609	2.07963	2.74049	2.54365	2.64207	1.42583	0.79758	1.1117	2.74757	2.6238	2.68569	0.787121	0.413937	1.90155
NM_001011649	CDK5RAP2	1.01773	0.0754696	0.5466	1.35983	2.62124	1.99053	0.366054	0.244853	0.305453	1.7739	2.45453	2.11422	0.274599	0.144476	1.90066
NM_001136134	RPL28	0.520025	0.694441	0.607233	0.305931	0.381221	0.343576	0.470273	0.382675	0.426474	0.541012	0.375565	0.458288	1.76739	0.93058	1.89924
NM_018645	HES6	3.63512	6.29469	4.9649	3.93122	4.90109	4.41615	2.17368	3.07438	2.62403	5.18336	3.68085	4.4321	1.12426	0.592051	1.89893
NM_001005386	ACTR2	2.7507	0.906953	1.82883	1.51148	1.48622	1.49885	0.905803	0.664527	0.785165	1.1664	1.27727	1.22184	1.22015	0.642611	1.89874
NM_018089	ANKZF1	10.5969	7.84666	9.22178	1.39353	1.91713	1.65533	10.0019	7.7259	8.8639	3.17728	2.8544	3.01584	5.57096	2.93911	1.89546
NM_018211	RAVER2	4.84484	6.40473	5.62478	3.32325	3.89065	3.60695	3.22814	3.44483	3.33648	4.02511	4.0846	4.05485	1.55943	0.822837	1.89519
NM_015061	KDM4C	1.58349	0.960669	1.27208	1.49626	1.96068	1.72847	0.954297	0.603982	0.779139	1.90216	2.10766	2.00491	0.735957	0.388616	1.89379
NM_001184728	PIGT	2.88893	2.75928	2.82411	1.29819	2.24339	1.77079	2.48035	1.67921	2.07978	2.41845	2.52043	2.46944	1.59483	0.842207	1.89363
NM_002393	MDM4	0.639732	0.0203001	0.330016	0.326705	0.454586	0.390645	0.297961	0.00812965	0.153045	0.427589	0.258331	0.34296	0.844797	0.446248	1.89311
NM_001166265	LTBP1	0.467042	1.10763	0.787336	0.943548	1.86709	1.40532	0.447409	0.851944	0.649676	2.13395	2.25409	2.19402	0.560254	0.296112	1.89203
NM_172209	TAPBP	16.8368	14.1174	15.4771	15.6935	16.3703	16.0319	12.2096	8.01104	10.1103	26.1912	13.4348	19.813	0.965394	0.510287	1.89186
NM_001034955	SORBS1	0.00419528	8.0314e-05	0.0021378	0.000583395	0.000857463	0.000720429	0.239175	0.0142535	0.126714	0.0119022	0.149449	0.0806756	2.96739	1.57066	1.88926
NR_024148	RNF121	0.451492	1.87634	1.16392	0.681233	0.204913	0.443073	0.888578	0.997277	0.942927	0.985427	0.370625	0.678026	2.62692	1.3907	1.88892
NM_001029997	ZNF181	4.4459	4.85727	4.65158	2.62484	3.41472	3.01978	3.62536	3.70126	3.66331	3.8374	5.14311	4.49026	1.54037	0.815836	1.88809
NM_006995	BTN2A2	0.919783	0.982733	0.951258	1.28626	0.922826	1.10454	0.589494	0.304896	0.447195	1.10092	0.858435	0.979677	0.861223	0.456472	1.8867
NM_012192	FXC1	53.7926	65.5664	59.6795	15.3527	17.2602	16.3065	40.2951	29.1158	34.7054	19.8252	15.9413	17.8833	3.65987	1.94067	1.88588
NM_001135037	MFAP3	5.86695	6.73675	6.30185	2.76755	1.75485	2.2612	6.24569	5.20905	5.72737	4.28393	3.46395	3.87394	2.78695	1.47844	1.88507
NM_001006115	IP6K1	0.694354	0.834237	0.764296	0.503725	0.618095	0.56091	0.504771	0.372503	0.438637	0.969056	0.243933	0.606495	1.3626	0.723233	1.88404
NM_001172435	RAB3GAP1	1.87848	0.666305	1.27239	0.242495	0.927591	0.585043	0.37974	1.67078	1.02526	1.15811	0.618176	0.888143	2.17487	1.15439	1.88401
NM_201999	ELF2	6.70227	8.48776	7.59502	2.99351	2.2485	2.62101	5.61977	4.84279	5.23128	3.35598	3.44104	3.39851	2.89775	1.53929	1.88253
NR_033134	ALG13	2.83301	1.33167	2.08234	1.93947	2.20904	2.07425	1.60429	1.5181	1.5612	2.72689	3.12721	2.92705	1.0039	0.533368	1.88219
NM_021211	ZBED5	5.32619	9.39078	7.35848	6.65403	6.25171	6.45287	5.13995	6.33524	5.73759	8.26673	10.6732	9.46997	1.14034	0.605873	1.88215
NM_033437	PDE5A	3.90722	3.90146	3.90434	1.69253	2.19976	1.94615	3.20894	2.06281	2.63587	2.29274	2.64817	2.47045	2.00619	1.06696	1.88029
NM_014990	RALGAPA1	0.780665	0.746827	0.763746	2.9572	3.00699	2.9821	0.373264	0.452392	0.412828	2.6367	3.42487	3.03078	0.256111	0.136212	1.88024
NM_016655	GABPB1	2.1399	1.59639	1.86814	0.419146	0.75377	0.586458	2.27065	2.27051	2.27058	1.83711	0.843244	1.34018	3.18547	1.69424	1.88018
NM_148919	PSMB8	4.44773	4.32276	4.38524	2.66436	5.42269	4.04352	3.45458	2.3961	2.92534	5.60634	4.52831	5.06733	1.08451	0.577295	1.87861
NM_197968	ZMYM2	1.38053	1.52543	1.45298	1.54241	1.29185	1.41713	0.929605	0.902888	0.916246	1.25749	2.09985	1.67867	1.0253	0.545817	1.87846
NM_001136543	LYSMD1	10.7444	7.40071	9.07256	0.886108	0.0593834	0.472746	7.67191	6.51262	7.09226	0.987213	0.398891	0.693052	19.1912	10.2334	1.87535
NM_031892	SH3KBP1	2.60384	2.50267	2.55326	6.45386	6.95493	6.70439	1.74674	1.15127	1.44901	8.04262	6.22211	7.13237	0.380833	0.203159	1.87456
NM_005914	MCM4	1.37421	1.03809	1.20615	2.8699	2.82444	2.84717	0.760605	0.56366	0.662133	3.59397	2.26252	2.92824	0.423631	0.226119	1.87349
NM_006654	FRS2	3.94346	5.27746	4.61046	1.10962	1.25877	1.18419	4.33901	3.31051	3.82476	1.35316	2.32457	1.83886	3.89333	2.07996	1.87183
NM_014397	NEK6	39.6431	45.3499	42.4965	7.29181	11.4141	9.35295	34.2664	31.4747	32.8705	15.0836	11.9746	13.5291	4.54364	2.42962	1.87011
NM_001130725	PSMB5	24.6827	30.0462	27.3644	25.2289	25.7408	25.4849	15.3713	19.491	17.4311	30.749	29.8653	30.3072	1.07375	0.57515	1.86691
NM_024010	MTRR	8.01369	7.89942	7.95655	7.56297	7.14864	7.35581	6.16655	4.22293	5.19474	9.47666	8.43533	8.956	1.08167	0.580029	1.86485
NM_001195056	DDIT3	3.2676	3.53885	3.40322	5.4294	12.7757	9.10255	5.30769	1.53632	3.422	22.0974	12.0343	17.0659	0.373876	0.200518	1.86455
NM_024309	TNIP2	27.3357	26.5409	26.9383	8.37787	6.19353	7.2857	23.2449	28.706	25.9755	13.5207	12.6725	13.0966	3.69742	1.98337	1.86421
NM_145113	MAX	1.19802	1.44174	1.31988	1.29532	1.31084	1.30308	1.59667	0.924481	1.26058	2.53778	2.1023	2.32004	1.01289	0.543342	1.86419
NM_001160354	LY6K	5.28667	3.56019	4.42343	0.468966	0.861228	0.665097	3.75984	3.84398	3.80191	0.894984	1.23446	1.06472	6.6508	3.5708	1.86255
NM_002604	PDE7A	2.893	3.15125	3.02212	0.848653	0.389676	0.619165	1.68332	2.04847	1.8659	0.678564	0.744995	0.71178	4.88097	2.62145	1.86194
NM_001168499	CNDP2	0.987442	1.36021	1.17383	2.54269	1.09211	1.8174	1.10953	0.718674	0.914102	2.43836	2.83147	2.63491	0.645882	0.346919	1.86177
NR_027307	LOC729991-MEF2B	0.015405	0.847701	0.431553	0.465712	0.00898234	0.237347	0.786717	0.00330596	0.395011	0.0274869	0.780938	0.404212	1.81824	0.977237	1.86059
NM_005619	RTN2	1.54309	3.56413e-06	0.771547	1.44699	0.801113	1.12405	1.21502	0.794754	1.00489	2.53553	2.90918	2.72236	0.686398	0.369124	1.85953
NM_016648	LARP7	6.74839	4.3093	5.52885	8.64973	9.66784	9.15878	2.64232	4.69341	3.66786	13.7488	8.84595	11.2974	0.603666	0.324665	1.85935
NM_013240	N6AMT1	0.992669	0.946172	0.969421	1.25167	1.52705	1.38936	0.346313	0.782759	0.564536	1.51903	1.48796	1.5035	0.697746	0.375482	1.85827
NM_145048	PACRGL	3.85284	2.40602	3.12943	1.44867	2.00527	1.72697	1.76307	1.69176	1.72741	1.89422	1.64793	1.77107	1.81209	0.975348	1.85789
NM_000176	NR3C1	0.550731	0.325731	0.438231	0.401823	0.387384	0.394603	0.512356	0.342982	0.427669	0.835505	0.595218	0.715361	1.11056	0.597836	1.85763
NM_001204258	NR3C1	0.550731	0.325731	0.438231	0.401823	0.387384	0.394603	0.512356	0.342982	0.427669	0.835505	0.595218	0.715361	1.11056	0.597836	1.85763
NM_001204259	NR3C1	0.550731	0.325731	0.438231	0.401823	0.387384	0.394603	0.512356	0.342982	0.427669	0.835505	0.595218	0.715361	1.11056	0.597836	1.85763
NM_001204260	NR3C1	0.550731	0.325731	0.438231	0.401823	0.387384	0.394603	0.512356	0.342982	0.427669	0.835505	0.595218	0.715361	1.11056	0.597836	1.85763
NM_001204261	NR3C1	0.550731	0.325731	0.438231	0.401823	0.387384	0.394603	0.512356	0.342982	0.427669	0.835505	0.595218	0.715361	1.11056	0.597836	1.85763
NM_001204262	NR3C1	0.550731	0.325731	0.438231	0.401823	0.387384	0.394603	0.512356	0.342982	0.427669	0.835505	0.595218	0.715361	1.11056	0.597836	1.85763
NM_001204263	NR3C1	0.550731	0.325731	0.438231	0.401823	0.387384	0.394603	0.512356	0.342982	0.427669	0.835505	0.595218	0.715361	1.11056	0.597836	1.85763
NM_001204264	NR3C1	0.550731	0.325731	0.438231	0.401823	0.387384	0.394603	0.512356	0.342982	0.427669	0.835505	0.595218	0.715361	1.11056	0.597836	1.85763
NM_001194997	CARS	1.26332	1.61641	1.43986	1.80534	2.16827	1.9868	0.885672	1.50851	1.19709	2.52137	3.60858	3.06498	0.724714	0.390571	1.85552
NM_033029	LMLN	3.10491	3.54163	3.32327	2.33537	1.77293	2.05415	1.69599	1.76205	1.72902	2.48326	1.48106	1.98216	1.61783	0.872291	1.85469
NM_001197114	IQCJ-SCHIP1	4.92088	6.7977	5.85929	1.47544	1.65567	1.56556	5.30348	4.69035	4.99691	2.3046	2.64561	2.47511	3.74263	2.01887	1.85382
NM_001197113	IQCJ-SCHIP1	0.925781	1.27887	1.10233	0.277583	0.311489	0.294536	0.997765	0.882419	0.940092	0.43357	0.497729	0.465649	3.74258	2.01888	1.85379
NM_152244	SNX11	4.14181	8.00976	6.07578	1.54799	0.891074	1.21953	5.13205	3.45411	4.29308	2.05829	1.13581	1.59705	4.98206	2.68813	1.85336
NM_021061	ZNF250	0.27363	0.457853	0.365741	0.0452633	0.397583	0.221423	0.355122	0.231824	0.293473	0.308968	0.349244	0.329106	1.65178	0.891728	1.85233
NR_036599	ZNF28	2.43497	2.46655	2.45076	2.53977	2.57186	2.55581	0.742944	1.723	1.23297	1.72421	3.03269	2.37845	0.958896	0.518393	1.84975
NM_178542	C17orf65	0.672235	1.06641	0.869322	0.686761	0.860535	0.773648	0.844145	0.910314	0.877229	1.80437	1.08233	1.44335	1.12367	0.607773	1.84883
NM_004524	LLGL2	4.57435	7.80935	6.19185	1.87525	2.59804	2.23665	5.04308	4.83599	4.93953	3.44336	3.15161	3.29748	2.76837	1.49797	1.84808
NM_001037637	BTF3	2.71374	4.85697	3.78536	4.95205	6.91681	5.93443	2.4529	2.34003	2.39647	6.00814	7.86491	6.93652	0.637863	0.345485	1.84628
NR_026686	PDIK1L	0.657855	0.770147	0.714001	0.182055	0.24247	0.212262	1.73113	0.0528685	0.891999	0.334641	0.644529	0.489585	3.36376	1.82195	1.84624
NM_018703	RBBP6	1.97788	3.27322	2.62555	8.94377	7.31136	8.12757	1.34781	1.41878	1.38329	6.8174	8.97414	7.89577	0.323043	0.175194	1.84391
NM_014381	MLH3	0.729945	0.501903	0.615924	0.517703	0.74228	0.629992	0.707526	0.370383	0.538955	0.93521	1.09752	1.01636	0.97767	0.530277	1.8437
NM_001127183	CFLAR	1.00215	0.697428	0.849789	1.16683	1.18121	1.17402	0.828447	0.199828	0.514138	1.36173	1.25644	1.30909	0.723828	0.392746	1.843
NM_001172663	RAB40C	0.443578	3.17414	1.80886	0.170548	0.282842	0.226695	1.56018	2.11738	1.83878	0.140374	0.708727	0.42455	7.97926	4.33112	1.84231
NM_198900	FMNL3	0.933465	1.07756	1.00551	1.20505	1.31984	1.26245	0.304864	0.730653	0.517759	0.96112	1.43332	1.19722	0.79648	0.432467	1.84171
NM_001018089	NARG2	1.29603	2.5084	1.90221	1.89129	0.951933	1.42161	0.555165	0.705218	0.630192	0.808309	0.926253	0.867281	1.33807	0.726629	1.84148
NM_133168	OSCAR	0.933455	2.28847	1.61096	0.711291	0.725049	0.71817	1.11916	0.854259	0.986709	0.92589	0.694108	0.809999	2.24315	1.21816	1.84142
NM_001190720	IKBKB	0.647351	0.609974	0.628663	0.257001	0.11876	0.187881	0.455814	0.070959	0.263386	0.15066	0.139202	0.144931	3.34608	1.81732	1.84121
NR_024493	NCRNA00087	0.644943	0.994694	0.819819	0.0549066	0.149565	0.102236	0.915929	0.733473	0.824701	0.26229	0.115866	0.189078	8.0189	4.3617	1.83848
NM_024535	CORO7	1.36395	1.28221	1.32308	0.378231	0.483632	0.430932	1.9814	2.12	2.0507	1.41676	1.03753	1.22715	3.07028	1.67111	1.83726
NM_012416	RANBP6	0.753436	0.906506	0.829971	1.22475	0.860277	1.04251	0.512994	0.262575	0.387784	0.707616	1.08208	0.894848	0.796125	0.433352	1.83713
NM_201278	MTMR2	2.48679	3.59792	3.04235	1.85903	3.24571	2.55237	2.24384	2.11933	2.18159	4.78991	1.93442	3.36217	1.19197	0.648863	1.83702
NM_001204861	TCEB1	7.90231	5.73858	6.82044	3.09049	3.89046	3.49047	1.34843	2.41163	1.88003	1.51201	2.02066	1.76633	1.95402	1.06437	1.83585
NR_033142	TMEM48	11.4708	9.1929	10.3318	5.24435	5.3829	5.31363	5.00506	4.24566	4.62536	4.78318	3.94882	4.366	1.94441	1.0594	1.83538
NM_198525	KIF7	0.662206	0.612791	0.637498	0.947121	0.663415	0.805268	0.386078	0.425283	0.40568	0.969519	0.910097	0.939808	0.79166	0.431663	1.83398
NM_001195803	LDLR	1.1224	1.78385	1.45312	0.16294	0.193207	0.178073	1.73715	0.0579682	0.897559	0.0214041	0.381678	0.201541	8.16025	4.45348	1.83233
NM_153640	PANK2	5.61308	6.3001	5.95659	3.71496	2.41355	3.06426	3.67755	2.94618	3.31187	4.35136	1.88356	3.11746	1.9439	1.06236	1.82979
NR_037646	TMX2-CTNND1	2.73754	0.908259	1.8229	3.36708	2.11285	2.73996	1.24329	0.726316	0.984803	2.76497	2.64976	2.70737	0.6653	0.36375	1.82901
NM_080805	COL13A1	0.0871841	1.98533	1.03626	0.875746	0.342943	0.609344	0.55879	0.299596	0.429193	0.194449	0.728597	0.461523	1.70061	0.929949	1.82871
NR_033717	SCML2	4.05905	5.63541	4.84723	0.164951	0.794016	0.479484	4.00924	1.08795	2.5486	0.435826	0.485616	0.460721	10.1093	5.53175	1.8275
NM_001141974	ATP13A2	0.0863361	2.08865	1.08749	1.61229	0.169301	0.890795	1.35205	0.241878	0.796964	1.21326	1.17126	1.19226	1.22081	0.668448	1.82634
NM_018446	GLT8D1	4.61472	2.17253	3.39363	4.26045	4.15483	4.20764	1.91871	1.41039	1.66455	4.22705	3.31041	3.76873	0.806539	0.441674	1.8261
NM_018250	INTS9	1.28929	0.764508	1.0269	0.58475	0.367475	0.476112	0.803205	1.50536	1.15428	0.0829635	1.8713	0.977132	2.15684	1.1813	1.82583
NM_001135643	DCTN4	10.175	7.59856	8.88678	2.45745	3.75334	3.1054	5.25383	7.53083	6.39233	4.6036	3.5531	4.07835	2.86172	1.56738	1.8258
NM_025207	FLAD1	1.68362	3.55499	2.6193	1.02771	1.07852	1.05312	4.46716	1.33431	2.90074	2.13692	2.12116	2.12904	2.4872	1.36246	1.82552
NM_001098786	C7orf68	11.7155	8.12695	9.92122	8.16566	11.9302	10.0479	9.05318	5.28564	7.16941	16.3335	10.1551	13.2443	0.98739	0.54132	1.82404
NM_033196	ZNF682	4.71406	6.77423	5.74414	0.329251	0.142655	0.235953	6.57178	6.7582	6.66499	0.524281	0.474277	0.499279	24.3444	13.3492	1.82366
NR_024557	WAC	2.01242	4.59765	3.30504	3.47887	3.09605	3.28746	1.84681	2.15687	2.00184	4.34623	2.91531	3.63077	1.00535	0.551354	1.82341
NR_033835	PIGA	3.96719	5.89343	4.93031	0.895236	2.55134	1.72329	5.36174	1.82266	3.5922	3.19045	1.38465	2.28755	2.86099	1.57033	1.82191
NM_181742	ORC4	1.27667	0.904854	1.09076	0.47911	0.215761	0.347436	1.16374	1.9704	1.56707	0.780402	1.03839	0.909396	3.13947	1.7232	1.82188
NM_004706	ARHGEF1	11.3399	10.0645	10.7022	9.4768	10.0802	9.7785	8.16244	4.43689	6.29967	12.206	8.76699	10.4865	1.09446	0.600741	1.82185
NM_015906	TRIM33	1.34347	1.61921	1.48134	1.49206	2.32558	1.90882	1.53965	1.5303	1.53497	3.66056	3.54445	3.6025	0.77605	0.426085	1.82135
NR_002158	OR2A20P	4.14171	3.98768	4.0647	2.3849	2.75429	2.5696	3.07101	2.4834	2.7772	2.59649	3.79599	3.19624	1.58184	0.868898	1.82052
NR_002158.1	OR2A20P	4.14171	3.98768	4.0647	2.3849	2.75429	2.5696	3.07101	2.4834	2.7772	2.59649	3.79599	3.19624	1.58184	0.868898	1.82052
NM_201613	IKBIP	3.87203	3.50154	3.68678	4.28882	1.67446	2.98164	1.88187	0.746946	1.31441	3.48425	0.385532	1.93489	1.2365	0.679319	1.8202
NR_037163	POU2F1	0.512625	0.555126	0.533875	0.460494	0.388528	0.424511	0.631295	0.398615	0.514955	0.537784	0.952792	0.745288	1.25762	0.690948	1.82014
NM_001102595	DTX2	4.78245	4.86634	4.82439	0.0849984	1.04068	0.562839	4.44568	3.82817	4.13692	0.856388	0.900525	0.878456	8.57153	4.70931	1.82012
NM_207661	ZC3H14	1.67862	4.61463	3.14663	0.828191	1.35952	1.09386	1.60762	2.69473	2.15117	1.59153	1.12907	1.3603	2.87664	1.5814	1.81905
NM_002192	INHBA	1.52651	2.29319	1.90985	0.567091	0.540662	0.553876	1.43144	1.44826	1.43985	0.733689	0.785329	0.759509	3.44815	1.89576	1.81887
NM_004748	CCPG1	6.75838	5.51351	6.13594	4.31991	3.19433	3.75712	3.31876	3.41378	3.36627	3.96025	3.53687	3.74856	1.63315	0.898017	1.81862
NM_021574	BCR	0.218009	0.381182	0.299596	0.0956616	0.0673306	0.0814961	0.614963	0.505438	0.560201	0.181499	0.37273	0.277114	3.67619	2.02155	1.8185
NM_012116	CBLC	1.60363	2.50678	2.0552	0.317044	0.489884	0.403464	2.12696	1.90372	2.01534	0.925847	0.512323	0.719085	5.0939	2.80265	1.81753
NM_001083625	ANKRD12	0.960339	0.608698	0.784519	1.88821	2.27302	2.08061	0.733404	0.160975	0.447189	1.87323	2.43605	2.15464	0.377061	0.207547	1.81675
NM_001134415	TBCCD1	3.78165	2.56865	3.17515	0.564014	0.755293	0.659654	3.01745	3.98051	3.49898	2.00875	0.628896	1.31882	4.81336	2.65311	1.81423
NM_001193495	ADAR	2.26369	2.41751	2.3406	3.26815	4.52203	3.89509	0.740669	1.31739	1.02903	2.82173	3.39113	3.10643	0.60091	0.331258	1.81403
NM_001042475	C6orf204	1.12653	0.843832	0.985181	0.0883907	0.762422	0.425406	1.50831	0.93766	1.22298	1.01428	0.901407	0.957844	2.31586	1.27681	1.81378
NM_001127207	SMARCAL1	6.57827	6.49159	6.53493	9.05542	10.9792	10.0173	2.24209	4.29912	3.27061	9.4431	8.73944	9.09127	0.652364	0.359752	1.81337
NM_152485	C1orf74	1.35351	3.06738	2.21044	0.543227	1.12999	0.836609	1.64762	1.62985	1.63874	1.25819	0.990016	1.1241	2.64215	1.45782	1.8124
NM_005522	HOXA1	38.6543	40.2252	39.4398	1.68968	1.53463	1.61216	31.6592	30.4911	31.0752	2.18127	2.42278	2.30202	24.464	13.499	1.81228
NM_004715	CTDP1	0.908995	0.661641	0.785318	0.0715072	0.189919	0.130713	1.21274	1.52733	1.37004	0.254888	0.571563	0.413226	6.00795	3.31547	1.8121
NR_036504	LOC728752	8.00478	10.0177	9.01124	1.70804	2.31671	2.01238	5.55244	8.05398	6.80321	3.03841	2.46578	2.75209	4.47791	2.47201	1.81145
NR_027015	PGAP2	1.8418	5.74821	3.79501	0.614525	0.783224	0.698875	2.02101	2.31631	2.16866	0.21777	1.22803	0.7229	5.43017	2.99994	1.81009
NM_032807	FBXO18	3.5714	0.623095	2.09725	1.36543	0.761449	1.06344	1.62088	0.349958	0.985419	1.07417	0.734467	0.904319	1.97214	1.08968	1.80983
NM_015350	LRRC8B	3.08217	3.3118	3.19698	1.89314	1.36668	1.62991	2.42723	2.3385	2.38286	2.36939	2.02474	2.19707	1.96145	1.08457	1.80851
NM_000479	AMH	0.822638	1.0875	0.955069	0.57301	0.582725	0.577867	0.804944	0.840503	0.822723	1.03408	0.765815	0.899948	1.65275	0.914191	1.80788
NM_207037	TCF12	2.12562	0.980933	1.55328	2.32862	2.32385	2.32624	1.63866	0.776435	1.20755	2.50217	4.03623	3.2692	0.667721	0.369371	1.80773
NM_003454	ZNF200	3.60222	1.85219	2.72721	1.15189	0.235556	0.693723	0.932048	2.15289	1.54247	0.140371	1.2766	0.708485	3.93126	2.17714	1.8057
NM_001198850	FOXJ3	0.71011	3.27299	1.99155	1.2679	1.22984	1.24887	0.926685	1.32869	1.12769	1.65779	0.895545	1.27667	1.59468	0.883306	1.80536
NM_001002265	2008-03-01	3.74813	3.11764	3.43289	1.47387	4.46463	2.96925	1.36351	1.36865	1.36608	2.06671	2.19955	2.13313	1.15615	0.640411	1.80532
NM_005841	SPRY1	7.86001	9.8289	8.84445	0.85485	0.436878	0.645864	12.9327	10.0929	11.5128	2.10741	0.927556	1.51748	13.694	7.58677	1.80498
NM_013960	NRG1	3.51099	1.37291	2.44195	3.85958	3.06847	3.46402	2.98742	2.36481	2.67612	6.19044	7.50423	6.84733	0.704946	0.390826	1.80373
NM_020917	ZFP14	0.745218	0.692271	0.718745	0.751033	0.784692	0.767862	0.397441	0.38805	0.392745	0.655288	0.857557	0.756422	0.936033	0.519214	1.80279
NM_001204408	SEC14L1	0.734993	0.105894	0.420444	0.0564801	0.014821	0.0356506	0.761777	0.261401	0.511589	0.0368551	0.119327	0.078091	11.7935	6.55119	1.8002
NM_001204403	ANK3	0.278524	0.246347	0.262435	0.231385	0.115938	0.173661	0.206001	0.211197	0.208599	0.249408	0.247313	0.24836	1.51119	0.839904	1.79924
NM_001042632	SNX21	1.11125	3.83813	2.47469	1.22896	1.91258	1.57077	1.77494	2.75622	2.26558	2.39873	2.77427	2.5865	1.57546	0.875925	1.79863
NM_001171945	SUN1	0.85996	2.42748	1.64372	1.68659	0.911402	1.299	1.57587	1.69815	1.63701	2.45113	2.20122	2.32618	1.26538	0.703735	1.79809
[truncated: 16,011 more rows]
