# Supplementary material for: TGF-β induces miR-100 and miR-125b but blocks let-7a through LIN28B controlling PDAC progression
Source: Nat Commun. 2018 May 10;9:1845. doi: 10.1038/s41467-018-03962-x (PMC5945639; doi:10.1038/s41467-018-03962-x)
Supplement: Supplementary file 7 — Supplementary Data 4 [file 41467_2018_3962_MOESM7_ESM.xlsx]

## Sheet: miR-125b_diff_expressed gene
Supplementary Data 4. List of differentially expressed genes from miR-100 or miR-125b overexpression in PANC-1 cells.
List of miR-125b differentially expressed genes
Transcript	Gene	mir-125b (RPKM) - Rep 1	mir-125b (RPKM) - Rep 2	mir-nc (RPKM) - Rep 1	mir-nc (RPKM) - Rep 2	mir-125b (mean)	mir-nc	Log2FC nc_vs_125b	Z-score
NM_001080953	PLAGL1	0.0528666	0.0650295	1.42313	1.03986	0.0589481	1.2315	-4.38482	-11.7663
NM_024708	ASB7	0.0229291	0.156291	1.94137	0.815544	0.08961	1.37846	-3.94325	-10.5782
NM_001122825	ESRP1	0.0891656	0.116511	1.43476	1.17174	0.102838	1.30325	-3.66366	-9.82595
NM_001098492	ZNF419	0.0458256	0.137349	0.726539	1.46393	0.0915873	1.09523	-3.57995	-9.60071
NM_001048174	MUTYH	0.656014	0.487246	5.0283	3.90171	0.57163	4.465	-2.96551	-7.94749
NM_001137602	MEMO1	0.00279925	0.318625	1.88288	0.528331	0.160712	1.20561	-2.90721	-7.79062
NM_001172557	GOLGA3	0.298191	0.00960037	0.916838	1.3348	0.153896	1.12582	-2.87095	-7.69307
NR_024607	MGC16121	0.32647	0.115622	1.24938	1.75921	0.221046	1.50429	-2.76667	-7.41249
NR_028444	PDIA5	0.390214	0.419078	3.37076	1.994	0.404646	2.68238	-2.72878	-7.31055
NM_145887	LRDD	0.400589	0.0390272	1.09083	1.71121	0.219808	1.40102	-2.67216	-7.1582
NM_153374	LYSMD2	0.723648	0.461316	4.34128	2.89018	0.592482	3.61573	-2.60944	-6.98945
NM_001143758	LRRC27	0.490645	0.00708184	1.55893	1.24995	0.248863	1.40444	-2.49657	-6.68575
NM_004875	POLR1C	0.352901	0.0974426	0.0924617	2.22522	0.225172	1.15884	-2.36358	-6.32794
NM_005658	TRAF1	0.172948	0.98945	3.02416	2.85128	0.581199	2.93772	-2.33759	-6.25801
NM_001145036	COG2	0.297192	0.356936	0.422867	2.87769	0.327064	1.65028	-2.33506	-6.25121
NR_024109	SBDSP1	1.50694	0.0644848	4.35045	3.4648	0.785712	3.90762	-2.31422	-6.19512
NM_001006944	RPS6KA4	0.17714	0.31373	1.29857	1.10282	0.245435	1.2007	-2.29046	-6.13118
NM_001127206	HMOX2	0.525593	0.535114	2.56422	2.5293	0.530354	2.54676	-2.26364	-6.05902
NM_001163546	SYNRG	0.292087	0.150897	1.03377	1.08834	0.221492	1.06106	-2.26017	-6.0497
NM_001204447	C20orf29	1.1909	0.0243185	3.67658	2.04993	0.607609	2.86326	-2.23644	-5.98585
NM_000456	SUOX	0.609361	0.00278099	1.57878	1.23729	0.306071	1.40803	-2.20174	-5.89249
NM_001159703	FHL1	0.435881	0.0624425	0.477643	1.8029	0.249162	1.14027	-2.19422	-5.87225
NM_001130702	BSCL2	0.0386007	0.539832	0.801953	1.77523	0.289216	1.28859	-2.15557	-5.76827
NM_025207	FLAD1	0.572545	0.38491	2.13692	2.12116	0.478727	2.12904	-2.15293	-5.76114
NM_001172702	SLC38A6	0.108112	0.454092	2.47719	0.0198059	0.281102	1.2485	-2.15103	-5.75603
NM_001127603	C9orf95	0.347864	1.08476	4.67461	1.58362	0.716312	3.12912	-2.12709	-5.69164
NM_001174118	MEX3D	1.96247	0.370426	6.75862	3.42481	1.16645	5.09171	-2.12603	-5.68877
NM_014138	FAM156A	0.583786	0.16852	2.16677	0.894743	0.376153	1.53076	-2.02485	-5.41655
NM_001142427	MORF4L2	1.39598	0.823384	4.96188	3.97899	1.10968	4.47044	-2.01027	-5.37731
NM_130469	JDP2	0.30456	0.640864	1.76033	2.03937	0.472712	1.89985	-2.00685	-5.36811
NM_021180	GRHL3	0.359789	0.214342	2.20648	0.0878558	0.287065	1.14717	-1.99862	-5.34598
NM_003780	B4GALT2	2.16896	1.0416	5.83636	6.93698	1.60528	6.38667	-1.99224	-5.32879
NM_001080124	CASP8	0.651896	1.61603	4.69058	4.31518	1.13396	4.50288	-1.98947	-5.32136
NR_037188	CPNE1	1.82066	0.930289	5.28225	5.48381	1.37547	5.38303	-1.96849	-5.26489
NM_001184762	CLTA	0.63034	0.424636	1.42601	2.69672	0.527488	2.06136	-1.96639	-5.25924
NM_024165	PHF1	0.285625	0.619164	2.85658	0.643497	0.452394	1.75004	-1.95173	-5.21981
NM_183012	CREM	0.0904599	0.734444	1.73467	1.45279	0.412452	1.59373	-1.95011	-5.21544
NM_001005290	PSRC1	0.367525	0.686482	2.31625	1.74468	0.527003	2.03046	-1.94593	-5.20418
NM_001184897	PHF8	0.278669	0.266968	0.563286	1.52089	0.272819	1.04209	-1.93346	-5.17065
NM_013400	REPIN1	0.757852	0.373256	1.92548	2.2853	0.565554	2.10539	-1.89635	-5.0708
NR_037152	CDKN1A	0.51669	0.650279	2.40071	1.89289	0.583484	2.1468	-1.87942	-5.02525
NM_078467	CDKN1A	0.492716	0.620121	2.28932	1.80496	0.556419	2.04714	-1.87937	-5.0251
NM_001174090	SLC4A11	0.219749	1.7477	5.30148	1.89097	0.983725	3.59623	-1.87016	-5.00032
NM_001172700	SHROOM1	0.395675	0.374961	1.63229	1.16054	0.385318	1.39641	-1.85761	-4.96655
NM_001166006	EPB41	0.794395	0.00874463	1.24535	1.66444	0.40157	1.4549	-1.85719	-4.96544
NM_199418	PRCP	0.614755	0.289037	2.29612	0.867349	0.451896	1.58173	-1.80744	-4.83158
NM_005418	ST5	0.305016	0.442118	1.18054	1.43404	0.373567	1.30729	-1.80714	-4.83077
NR_033384	PDHB	0.361099	0.587941	1.12919	2.18839	0.47452	1.65879	-1.80559	-4.8266
NM_004121	GGT5	0.161729	0.882375	3.40904	0.182206	0.522052	1.79562	-1.78222	-4.76371
NM_144576	COQ10A	0.581476	1.68092	5.43697	2.34292	1.1312	3.88994	-1.7819	-4.76285
NM_198966	PTHLH	0.395331	0.276317	1.69609	0.571842	0.335824	1.13397	-1.7556	-4.69209
NM_001167870	ATP5SL	0.780015	0.846166	3.52405	1.91528	0.813091	2.71966	-1.74194	-4.65534
NM_001204858	TCEB1	0.544598	0.677762	3.07902	0.970065	0.61118	2.02454	-1.72793	-4.61763
NM_001167594	CTSA	0.42082	0.477142	0.744896	2.22313	0.448981	1.48401	-1.72478	-4.60916
NR_028102	THUMPD2	0.757633	0.535932	2.21559	2.04223	0.646783	2.12891	-1.71876	-4.59297
NM_001134430	TOR2A	0.58111	0.752662	1.56368	2.79607	0.666886	2.17988	-1.70873	-4.56599
NM_001145049	GPN1	0.480422	1.33042	4.61393	1.30401	0.905421	2.95897	-1.70843	-4.56519
NM_001166426	WDR13	1.49468	1.52446	5.37427	4.4809	1.50957	4.92758	-1.70674	-4.56064
NR_033835	PIGA	0.832499	0.584197	3.19045	1.38465	0.708348	2.28755	-1.69127	-4.51901
NM_016282	AK3	0.281722	0.560872	1.57181	1.10249	0.421297	1.33715	-1.66625	-4.45169
NM_001160124	KLF6	0.269392	0.417106	1.28098	0.835173	0.343249	1.05808	-1.62412	-4.33832
NM_017744	ST7L	0.522048	0.481555	2.16864	0.913916	0.501802	1.54128	-1.61894	-4.32439
NM_153675	FOXA2	0.343021	1.39082	2.09466	3.20728	0.86692	2.65097	-1.61255	-4.30719
NM_004221	IL32	3.38098	1.44816	7.14141	7.60175	2.41457	7.37158	-1.61021	-4.3009
NM_001142805	SLC6A8	0.843175	0.21847	2.12914	1.10096	0.530822	1.61505	-1.60528	-4.28763
NM_001003677	C11orf49	0.291384	2.0162	4.63869	2.37675	1.15379	3.50772	-1.60415	-4.2846
NM_015683	ARRDC2	0.760635	1.53975	5.06521	1.83104	1.15019	3.44813	-1.58394	-4.23021
NR_037185	PRPF38B	0.714742	0.370398	1.33433	1.91814	0.54257	1.62624	-1.58365	-4.22945
NM_001161573	MAFF	1.23214	0.819397	2.97284	3.17271	1.02577	3.07278	-1.58284	-4.22725
NM_001674	ATF3	25.1662	15.0154	77.1671	42.414	20.0908	59.7906	-1.57338	-4.20181
NM_001024628	NRP1	0.700847	1.38125	3.3326	2.84797	1.04105	3.09029	-1.5697	-4.19191
NM_005104	BRD2	0.940533	0.514559	2.75894	1.54853	0.727546	2.15374	-1.56573	-4.18122
NM_001014999.1	SLX1A	0.690118	0.366461	1.56331	1.56418	0.528289	1.56374	-1.5656	-4.18089
NM_024044.1	SLX1B	0.690118	0.366461	1.56331	1.56418	0.528289	1.56374	-1.5656	-4.18089
NM_001014999	SLX1A	0.690118	0.366461	1.56331	1.56418	0.528289	1.56374	-1.5656	-4.18089
NM_024044	SLX1B	0.690118	0.366461	1.56331	1.56418	0.528289	1.56374	-1.5656	-4.18089
NM_030881	DDX17	0.965523	1.61809	4.28767	3.35278	1.29181	3.82023	-1.56427	-4.17729
NR_033406	POLL	0.807911	0.93432	3.89425	1.22584	0.871116	2.56005	-1.55523	-4.15298
NM_001174092	TMEM185A	0.759824	0.625364	1.79659	2.25381	0.692594	2.0252	-1.54798	-4.13347
NM_001142420	MORF4L2	0.899055	0.133698	2.03772	0.974289	0.516377	1.506	-1.54423	-4.12338
NM_001083601	NAT15	0.101627	0.925746	1.89817	1.07655	0.513687	1.48736	-1.53379	-4.0953
NM_145113	MAX	0.51754	1.09133	2.53778	2.1023	0.804435	2.32004	-1.5281	-4.07998
NM_001085426	ARSA	0.451313	1.02434	3.1538	1.06817	0.737827	2.11098	-1.51656	-4.04893
NM_001040619	ATF3	0.568222	1.24336	3.93734	1.17251	0.905791	2.55492	-1.49603	-3.99369
NM_001193397	PPP2R4	0.532554	0.262784	1.32555	0.908382	0.397669	1.11697	-1.48995	-3.97732
NM_001172656	ZFYVE28	0.227305	0.625127	0.7792	1.61363	0.426216	1.19642	-1.48906	-3.97494
NM_001168319	EDN1	1.64685	2.13587	6.82507	3.77961	1.89136	5.30234	-1.48721	-3.96994
NM_001135770	PVR	0.600144	2.20718	4.845	2.97537	1.40366	3.91018	-1.47804	-3.94529
NR_034010	SNHG8	5.35632	3.21136	13.5146	10.2951	4.28384	11.9048	-1.47457	-3.93595
NM_001160367	CDK10	1.98953	0.368878	3.13556	3.41582	1.1792	3.27569	-1.47399	-3.93437
NM_017652	ZNF586	0.600951	0.524612	1.665	1.45936	0.562782	1.56218	-1.47291	-3.93149
NM_001195056	DDIT3	7.26449	5.1106	22.0974	12.0343	6.18755	17.0659	-1.46367	-3.90663
NR_033932	FLJ35946	0.632033	0.402913	1.57219	1.28217	0.517473	1.42718	-1.46361	-3.90646
NM_080592	C2orf28	6.64256	6.79818	20.7216	15.9971	6.72037	18.3593	-1.4499	-3.86958
NM_172200	IL15RA	0.423779	0.54087	2.29518	0.336626	0.482324	1.3159	-1.44798	-3.8644
NM_018313	PBRM1	0.533909	0.303533	1.0431	1.23863	0.418721	1.14087	-1.44607	-3.85926
NM_001033678	TRPT1	2.62598	0.0767187	3.49235	3.83206	1.35135	3.66221	-1.43831	-3.83839
NR_036577	APTX	0.774753	1.15452	2.59856	2.6198	0.964637	2.60918	-1.43554	-3.83093
NM_001193316	VIPAR	0.735818	0.628842	2.18322	1.50126	0.68233	1.84224	-1.43292	-3.82388
NR_003226	AFG3L1P	1.08937	1.45034	2.07174	4.73014	1.26985	3.40094	-1.42127	-3.79254
NR_033489	ABHD16A	1.07443	0.970903	2.66124	2.71725	1.02267	2.68925	-1.39487	-3.72149
NM_138341	TMEM116	1.50579	1.62614	5.568	2.66517	1.56597	4.11658	-1.3944	-3.72023
NM_183412	FBXO44	0.493689	0.671565	1.76216	1.28329	0.582627	1.52273	-1.38601	-3.69767
NM_145279	MOBKL2C	0.403973	1.26067	2.40279	1.94649	0.832322	2.17464	-1.38556	-3.69647
NM_001036646	HHLA3	0.0175243	1.87416	2.1589	2.78011	0.945842	2.4695	-1.38455	-3.69374
NM_001163678	SHOX2	0.240509	0.828646	1.33227	1.44887	0.534578	1.39057	-1.37921	-3.67936
NM_001024678	LRRC24	0.66045	0.276997	1.52875	0.908635	0.468724	1.21869	-1.37853	-3.67753
NR_023345	CNKSR1	1.17303	0.276367	2.38357	1.36937	0.724699	1.87647	-1.37257	-3.6615
NM_199070	NDUFAF3	0.683594	2.92001	5.81553	3.49844	1.8018	4.65698	-1.36996	-3.65447
NM_032996	CASP9	0.239978	1.34726	2.93417	1.15169	0.793619	2.04293	-1.36412	-3.63877
NM_001098505	DDX17	1.26481	3.55467	7.87558	4.48348	2.40974	6.17953	-1.35862	-3.62397
NM_001042594	POT1	1.61009	0.377548	3.07871	2.01513	0.993819	2.54692	-1.3577	-3.62149
NR_033298	CCDC163P	0.603188	0.886488	2.15753	1.6183	0.744838	1.88792	-1.3418	-3.5787
NM_005900	SMAD1	1.63594	0.404654	1.76274	3.36253	1.0203	2.56264	-1.32864	-3.5433
NM_001142426	MORF4L2	2.26699	2.71248	6.73741	5.72413	2.48974	6.23077	-1.32342	-3.52926
NM_001142501	MON1A	1.03096	0.0588205	1.17465	1.53768	0.54489	1.35617	-1.3155	-3.50794
NM_202470	GIPC1	6.89385	3.77259	14.5871	11.8948	5.33322	13.2409	-1.31193	-3.49834
NM_001200016	NAT6	0.605579	0.48253	1.68805	1.01149	0.544054	1.34977	-1.31089	-3.49555
NM_001145815	AMDHD2	0.862498	0.994596	3.15318	1.45034	0.928547	2.30176	-1.30969	-3.49232
NM_001675	ATF4	1.68731	2.02868	4.55611	4.59628	1.858	4.5762	-1.3004	-3.46733
NM_004881	TP53I3	0.819201	1.0879	2.65451	2.04072	0.95355	2.34761	-1.29981	-3.46575
NM_001004356	FGFRL1	1.48641	1.335	4.7988	2.13098	1.41071	3.46489	-1.29639	-3.45654
NR_028024	CREBZF	0.480778	0.484037	1.20712	1.15935	0.482407	1.18324	-1.29441	-3.45121
NM_001114331	CLCN7	1.34403	0.67431	2.64776	2.26957	1.00917	2.45866	-1.28471	-3.4251
NR_024412	LOC401397	1.61297	1.16542	2.7716	3.99441	1.38919	3.383	-1.28406	-3.42335
NM_001199383	RNF145	3.43195	2.9714	8.33456	7.20515	3.20167	7.76985	-1.27906	-3.40991
NM_001164458	ACTR3C	1.24035	0.190611	1.59645	1.86772	0.71548	1.73209	-1.27553	-3.40039
NM_001142646	TPRA1	0.96523	0.744661	2.27444	1.85015	0.854946	2.0623	-1.27035	-3.38646
NM_001008800	CCT3	0.530388	0.90029	0.797724	2.65177	0.715339	1.72475	-1.26969	-3.38468
NM_001030287	ATF3	30.5434	16.3915	73.2654	39.599	23.4674	56.4322	-1.26586	-3.37438
NM_001198672	TMEM136	0.422805	0.64599	1.76986	0.79983	0.534397	1.28485	-1.26561	-3.37371
NM_001201329	PPP1R3B	1.02762	0.582304	1.64899	2.21225	0.804962	1.93062	-1.26207	-3.3642
NR_033393	TROVE2	0.63651	0.929671	2.29366	1.45908	0.783091	1.87637	-1.26069	-3.36049
NM_001079858	GPR64	0.826003	0.370688	2.26115	0.602131	0.598345	1.43164	-1.25862	-3.35491
NM_004933	CDH15	0.747946	0.413232	1.80328	0.967289	0.580589	1.38528	-1.25459	-3.34407
NM_001006610	SIAH1	2.56587	0.921953	5.5528	2.73886	1.74391	4.14583	-1.24933	-3.32992
NM_001172666	RAB40C	0.207661	0.972878	1.37855	1.4249	0.59027	1.40173	-1.24776	-3.32568
NM_001190847	CNOT4	0.440868	0.813268	0.712022	2.25842	0.627068	1.48522	-1.24398	-3.31553
NM_032332	WDR83	0.542947	1.475	3.38696	1.37926	1.00897	2.38311	-1.23996	-3.30469
NR_027018	PGAP2	0.456175	1.03682	1.38945	2.1304	0.746498	1.75992	-1.2373	-3.29756
NM_130836	OPA1	1.39935	2.42372	4.95913	4.04105	1.91153	4.50009	-1.23522	-3.29195
NM_014323	PATZ1	0.542858	0.370676	0.78805	1.35733	0.456767	1.07269	-1.2317	-3.28249
NM_001161533	RBM34	3.25734	4.16144	6.78306	10.6252	3.70939	8.70413	-1.23052	-3.2793
NM_001128917	TOMM40	2.16863	3.24136	8.28739	4.37754	2.70499	6.33247	-1.22714	-3.27021
NM_001034025	ERP29	10.308	6.5262	20.6078	18.7985	8.4171	19.7032	-1.22703	-3.26992
NM_031479	INHBE	1.08805	0.410206	2.06517	1.43517	0.749128	1.75017	-1.22421	-3.26233
NM_001924	GADD45A	40.5958	37.0269	121.385	59.6622	38.8113	90.5236	-1.22182	-3.25588
NM_033182	FBXO44	1.23989	1.35277	2.82371	3.22095	1.29633	3.02233	-1.22123	-3.2543
NR_036756	ODF2	0.634157	0.486235	1.84251	0.769324	0.560196	1.30592	-1.22106	-3.25385
NR_027782	PLEKHM1	0.710702	0.394856	0.918596	1.65505	0.552779	1.28682	-1.21904	-3.24841
NM_145902	HMGA1	0.90844	0.407847	1.52192	1.54117	0.658143	1.53154	-1.21851	-3.247
NM_001195057	DDIT3	13.2828	12.6241	41.2651	18.9959	12.9535	30.1305	-1.21789	-3.24532
NM_001199865	KIF16B	1.22794	1.0736	2.70131	2.63295	1.15077	2.66713	-1.21269	-3.23133
NM_001130144	LTBP3	0.927994	0.775584	2.29544	1.62771	0.851789	1.96158	-1.20344	-3.20645
NM_001146218	WRB	1.22723	3.07729	5.92308	3.95247	2.15226	4.93778	-1.19801	-3.19183
NM_001040126	PQLC2	0.904334	0.00337638	0.813504	1.25696	0.453855	1.03523	-1.18965	-3.16934
NM_015214	DDHD2	1.39736	1.54076	3.1603	3.52678	1.46906	3.34354	-1.18648	-3.16082
NM_032038	SPNS1	9.34847	2.70169	17.0864	10.334	6.02508	13.7102	-1.1862	-3.16005
NM_194278	C14orf43	2.62184	1.65187	4.42487	5.29046	2.13686	4.85766	-1.18477	-3.15622
NM_006538	BCL2L11	0.665836	1.11536	2.0185	2.02478	0.890598	2.02164	-1.18268	-3.15058
NM_198539	ZNF568	0.98867	0.524772	2.25993	1.17191	0.756721	1.71592	-1.18115	-3.14646
NM_206953	PRAME	0.990059	3.08439	4.0937	5.13381	2.03722	4.61376	-1.17934	-3.14159
NR_037804	NPHP3-ACAD11	0.774597	0.517601	1.20149	1.71601	0.646099	1.45875	-1.17491	-3.12967
NM_024309	TNIP2	7.49796	4.15097	13.5207	12.6725	5.82447	13.0966	-1.16899	-3.11376
NM_017776	ZNF673	1.43035	2.11161	4.65671	3.29923	1.77098	3.97797	-1.16748	-3.1097
NM_001171805	PAPD7	1.46416	1.79389	3.6098	3.69896	1.62902	3.65438	-1.16562	-3.10468
NM_001005735	CHEK2	0.664692	0.866184	2.4993	0.922938	0.765438	1.71112	-1.16058	-3.09113
NM_138399	TMEM44	0.976386	0.0164466	0.0546021	2.15764	0.496416	1.10612	-1.15589	-3.07849
NM_004420	DUSP8	4.05398	1.74729	6.99793	5.92803	2.90063	6.46298	-1.15583	-3.07834
NR_024573	GHDC	0.0191132	0.949553	2.14107	0.0116193	0.484333	1.07634	-1.15207	-3.06822
NR_028338	TRAF3IP2	0.604146	0.512863	0.381038	2.09492	0.558504	1.23798	-1.14835	-3.0582
NM_001127649	PEX26	1.38341	0.209223	1.76787	1.75577	0.796316	1.76182	-1.14565	-3.05096
NM_001124756	PABPC1L	6.70942	4.48206	10.6666	14.0593	5.59574	12.3629	-1.14362	-3.04549
NR_037947	NSUN2	1.00797	1.22547	2.33401	2.59553	1.11672	2.46477	-1.14219	-3.04163
NR_026678	TMEM79	2.62848	2.10523	6.61468	3.82931	2.36686	5.22199	-1.14163	-3.04013
NM_001146175	ZNF414	1.15007	0.881838	2.11395	2.36443	1.01595	2.23919	-1.14014	-3.03613
NR_002453	LOC595101	1.50224	0.886517	2.68764	2.57034	1.19438	2.62899	-1.13825	-3.03104
NM_207115	ZNF580	9.7842	4.26152	16.9121	13.9689	7.02286	15.4405	-1.13659	-3.02657
NM_016499	TMEM216	1.36384	3.56639	4.13637	6.68381	2.46511	5.41009	-1.134	-3.0196
NM_001199389	EPB41L2	0.841232	1.32246	2.92023	1.81423	1.08185	2.36723	-1.1297	-3.00805
NM_001160305	SETD6	0.842542	0.638289	1.98322	1.25608	0.740416	1.61965	-1.12928	-3.00689
NM_013960	NRG1	3.29922	2.96575	6.19044	7.50423	3.13248	6.84734	-1.12823	-3.00409
NM_031459	SESN2	23.7355	13.9616	50.2072	31.931	18.8485	41.0691	-1.1236	-2.99162
NM_001163287	EWSR1	0.386073	1.65604	3.02602	1.40828	1.02106	2.21715	-1.11864	-2.97829
NM_004083	DDIT3	90.2515	65.3051	254.576	83.0115	77.7783	168.794	-1.11782	-2.97608
NM_001204143	MBD1	1.15446	1.18201	2.74568	2.30089	1.16823	2.52329	-1.11097	-2.95765
NM_001134415	TBCCD1	0.42198	0.800674	2.00875	0.628896	0.611327	1.31882	-1.10923	-2.95297
NR_033397	PRMT1	2.82513	3.89086	8.23507	6.24369	3.35799	7.23938	-1.10827	-2.95036
NM_018393	TCP11L1	1.09806	2.93322	4.72769	3.95344	2.01564	4.34056	-1.10664	-2.946
NM_002640	SERPINB8	1.18664	0.620017	1.3277	2.56146	0.903328	1.94458	-1.10614	-2.94463
NM_001185072	CLDN12	0.86241	1.14982	2.89638	1.41927	1.00612	2.15782	-1.10078	-2.93023
NR_024191	ATL2	0.358931	0.902543	1.55454	1.14578	0.630737	1.35016	-1.09802	-2.9228
NM_001142425	MORF4L2	3.08693	4.71749	10.2236	6.47328	3.90221	8.34844	-1.09722	-2.92063
NM_014330	PPP1R15A	42.8932	25.7802	92.1026	54.7143	34.3367	73.4085	-1.09619	-2.91789
NM_002873	RAD17	1.20988	0.305983	1.35871	1.8725	0.757931	1.6156	-1.09194	-2.90642
NM_181313	TAZ	6.89272	5.3074	15.8917	10.0953	6.10006	12.9935	-1.09089	-2.90363
NM_018044	NSUN5	0.844772	1.13283	2.04733	2.15439	0.988801	2.10086	-1.08723	-2.89376
NM_001160004	NRG1	0.705674	0.321062	1.66843	0.51033	0.513368	1.08938	-1.08544	-2.88895
NM_000378	WT1	0.574931	0.520883	1.33178	0.989413	0.547907	1.1606	-1.08286	-2.88202
NR_028105	DCAF8	0.616256	0.834337	1.28955	1.78096	0.725297	1.53526	-1.08184	-2.87925
NM_005984	SLC25A1	7.68799	4.47097	16.9031	8.82066	6.07948	12.8619	-1.08108	-2.87722
NM_198495.1	CTAGE4	0.498883	0.868522	1.2145	1.67583	0.683702	1.44517	-1.07979	-2.87376
NM_031445	AMMECR1L	2.83761	2.9197	6.23125	5.90282	2.87866	6.06703	-1.0756	-2.86246
NM_005426	TP53BP2	2.54451	1.80976	5.09856	4.06769	2.17713	4.58312	-1.0739	-2.8579
NM_001079803	GAA	1.23271	1.30822	2.71012	2.62597	1.27046	2.66805	-1.07043	-2.84855
NM_003451	ZNF177	1.01642	0.065484	1.37603	0.895768	0.540952	1.1359	-1.07026	-2.84811
NM_001307	CLDN7	2.92134	2.65158	5.47029	6.19773	2.78646	5.83401	-1.06605	-2.83679
NM_001173466	AAAS	1.57965	1.59118	1.45018	5.18774	1.58542	3.31896	-1.06587	-2.8363
NR_027383	AKAP17A	0.853294	0.816667	2.09896	1.39425	0.834981	1.7466	-1.06474	-2.83325
NR_027383.1	AKAP17A	0.853294	0.816667	2.09896	1.39425	0.834981	1.7466	-1.06474	-2.83325
NM_032641	SPSB2	0.281865	2.52861	3.10367	2.76338	1.40524	2.93352	-1.06182	-2.8254
NM_152563	FAM86C	1.49771	1.56318	2.40674	3.96082	1.53045	3.18378	-1.05679	-2.81186
NM_001025370	VEGFA	5.85837	4.06744	11.5011	9.12644	4.96291	10.3138	-1.05532	-2.80789
NM_001171628	VEGFA	5.85837	4.06744	11.5011	9.12644	4.96291	10.3138	-1.05532	-2.80789
NM_001198	PRDM1	0.73865	0.922062	1.9872	1.46374	0.830356	1.72547	-1.05519	-2.80755
NM_001145396	ALDH16A1	0.792798	0.675363	1.65865	1.38829	0.734081	1.52347	-1.05335	-2.80261
NR_028272	NEAT1	105.94	101.001	218.784	210.019	103.471	214.401	-1.0511	-2.79654
NM_001168243	C4orf48	1.30884	5.24457	6.8038	6.76248	3.27671	6.78314	-1.04971	-2.79281
NM_017588	WDR5	5.87922	3.7259	10.4858	9.37276	4.80256	9.92928	-1.04789	-2.7879
NM_172016	TRIM39	0.840196	0.445022	1.17672	1.47337	0.642609	1.32505	-1.04403	-2.77753
NM_001163286	EWSR1	1.04649	0.352706	0.871528	2.01292	0.699598	1.44222	-1.0437	-2.77663
NM_021106	RGS3	5.07594	2.52736	8.93806	6.72531	3.80165	7.83169	-1.0427	-2.77394
NM_001193357	NUP62	1.78702	1.43789	2.13587	4.50109	1.61245	3.31848	-1.04126	-2.77009
NM_001198897	ACY1	0.541675	0.46039	0.786823	1.27516	0.501032	1.03099	-1.04106	-2.76953
NR_001588	SBDSP1	1.28084	0.0456526	1.72037	1.0071	0.663246	1.36373	-1.03995	-2.76654
NR_024415	OBFC2A	0.722657	0.547849	1.53967	1.0706	0.635253	1.30513	-1.0388	-2.76345
NM_001097599	TMEM22	1.99117	0.573899	2.49426	2.76336	1.28253	2.62881	-1.03541	-2.75434
NM_032507	PGBD1	0.745823	2.21889	2.90532	3.15311	1.48236	3.02922	-1.03105	-2.74261
NM_198058	ZNF266	1.37441	1.00953	3.26477	1.60254	1.19197	2.43365	-1.02978	-2.73918
NM_144677	MGAT5B	0.410125	1.19398	1.14971	2.12425	0.802052	1.63698	-1.02927	-2.73781
NM_144588	ZFYVE27	0.48186	1.16248	1.49694	1.84973	0.82217	1.67334	-1.02522	-2.72691
NR_034169	LOC728066	3.36885	2.58675	6.20434	5.9109	2.9778	6.05762	-1.0245	-2.72499
NM_144568	TMEM55B	2.32297	3.71417	6.33425	5.93741	3.01857	6.13583	-1.02339	-2.722
NM_030937	CCNL2	11.6471	12.12	22.848	25.4059	11.8835	24.127	-1.02168	-2.71739
NM_000584	IL8	0.451505	0.586317	1.15192	0.954107	0.518911	1.05301	-1.02096	-2.71547
NM_014685	HERPUD1	80.6048	46.3614	164.069	93.3556	63.4831	128.712	-1.01971	-2.71208
NM_052957	ACRC	0.672869	0.943679	1.58365	1.6892	0.808274	1.63643	-1.01763	-2.7065
NM_005485	PARP3	2.09604	0.733167	1.75227	3.97335	1.4146	2.86281	-1.01703	-2.70489
NM_182556	SLC25A45	0.330811	0.927002	1.40755	1.13644	0.628907	1.27199	-1.01618	-2.70258
NM_001127229	AURKAIP1	9.26202	11.7518	19.6247	22.7865	10.5069	21.2056	-1.01311	-2.69433
NR_028131	CFL2	0.392512	1.2201	1.38318	1.86414	0.806306	1.62366	-1.00985	-2.68557
NM_004417	DUSP1	27.3848	20.6993	51.2477	45.4912	24.042	48.3695	-1.00854	-2.68203
NM_025215	PUS1	3.71433	1.36169	3.07125	7.12443	2.53801	5.09784	-1.00619	-2.67571
NM_001039672	YIF1B	1.54891	2.81887	6.41436	2.34727	2.18389	4.38082	-1.0043	-2.67063
NM_001128429	SMARCAD1	0.775778	1.45021	2.42036	2.0438	1.11299	2.23208	-1.00394	-2.66967
NR_037567	MRPL49	1.10722	1.22105	2.25931	2.39909	1.16413	2.3292	-1.00058	-2.66061
NR_024625	API5	0.575411	0.479573	1.10818	0.999971	0.527492	1.05408	-0.998757	-2.65572
NM_001168499	CNDP2	1.66882	0.968374	2.43836	2.83147	1.3186	2.63491	-0.998753	-2.65571
NM_001300	KLF6	19.7529	24.4605	52.8717	35.3778	22.1067	44.1247	-0.997104	-2.65127
NM_003426	ZNF74	0.681144	1.16421	1.78757	1.89046	0.922677	1.83902	-0.995036	-2.64571
NM_005619	RTN2	2.0493	0.683822	2.53553	2.90918	1.36656	2.72235	-0.994305	-2.64374
NM_001029991	METTL17	1.39732	5.03281	7.3877	5.41614	3.21507	6.40192	-0.993657	-2.642
NR_033426	ACAD9	0.302537	0.850205	1.47996	0.811579	0.576371	1.14577	-0.991247	-2.63551
NM_001145536	C17orf107	2.26119	1.84894	5.92756	2.23546	2.05506	4.08151	-0.989919	-2.63194
NM_000177	GSN	7.76184	5.22841	12.2822	13.5045	6.49512	12.8933	-0.989198	-2.63
NM_001449	FHL1	2.57861	2.22746	3.92427	5.60685	2.40304	4.76556	-0.987788	-2.6262
NM_198156	VHL	0.560047	1.40738	1.88908	2.01181	0.983714	1.95044	-0.987493	-2.62541
NM_001008657	TCOF1	0.953892	1.05642	1.71054	2.27503	1.00516	1.99279	-0.987367	-2.62507
NM_001164773	BCAT2	0.00874818	1.31599	1.12057	1.50333	0.662369	1.31195	-0.986005	-2.62141
NM_001194956	MATR3	0.618679	0.884888	1.92411	1.05333	0.751784	1.48872	-0.985683	-2.62054
NM_005155	PPT2	1.04971	0.537338	1.03243	2.10676	0.793524	1.5696	-0.984047	-2.61614
NM_032345	WIBG	4.08239	5.31269	9.63996	8.91792	4.69754	9.27894	-0.982055	-2.61078
NM_001205263	RAD54B	1.39367	0.793092	2.57805	1.73827	1.09338	2.15816	-0.981006	-2.60796
NR_033363	ATG12	0.684829	0.497661	1.55753	0.773979	0.591245	1.16575	-0.979436	-2.60373
NM_148179	C9orf23	1.85933	0.706604	1.56494	3.4888	1.28297	2.52687	-0.977867	-2.59951
NR_036578	APTX	1.44052	0.0601608	0.394259	2.5563	0.75034	1.47528	-0.975371	-2.5928
NM_001042601	TTC14	1.73778	2.25031	3.83211	4.00687	1.99405	3.91949	-0.974968	-2.59171
NR_037646	TMX2-CTNND1	1.8205	0.936201	2.76497	2.64976	1.37835	2.70736	-0.973947	-2.58896
NM_017459	MFAP2	0.0470707	0.983711	1.91127	0.111426	0.515391	1.01135	-0.972541	-2.58518
NM_178582	HM13	2.81001	3.67375	7.98293	4.7243	3.24188	6.35361	-0.970747	-2.58035
NR_033465	NT5C3L	6.47315	5.87728	10.8951	13.2882	6.17521	12.0916	-0.96945	-2.57686
NM_001114382	TSC2	1.61727	0.999412	3.32611	1.79434	1.30834	2.56022	-0.968532	-2.57439
NM_001130029	RELL2	1.10715	0.969456	2.25807	1.8043	1.0383	2.03118	-0.968094	-2.57322
NM_001034841	ITPRIPL2	6.65781	5.6879	12.3835	11.7483	6.17286	12.0659	-0.966926	-2.57007
NM_016162	ING4	1.76118	2.85717	3.78905	5.23097	2.30918	4.51001	-0.965753	-2.56692
NM_181472	CMTM7	0.307875	2.10821	1.73896	2.97225	1.20804	2.35561	-0.963426	-2.56066
NM_001204426	LIMK1	3.50196	1.8304	6.79106	3.59208	2.66618	5.19157	-0.961397	-2.5552
NM_015343	CTDNEP1	2.48588	1.72892	5.1059	3.08011	2.1074	4.093	-0.957696	-2.54524
NM_001142602	SPHK1	0.955167	0.662451	0.763807	2.37691	0.808809	1.57036	-0.957223	-2.54397
NM_001177387	ATXN7	0.992933	0.820844	1.54562	1.97104	0.906888	1.75833	-0.955209	-2.53855
NM_022822	KLC2	9.0479	4.45908	14.9777	11.1977	6.75349	13.0877	-0.954506	-2.53666
NR_027410	GOLGA8B	5.50791	7.16199	10.5776	13.9563	6.33495	12.2669	-0.953371	-2.5336
NM_174940	TMEM80	1.70719	3.52309	6.32475	3.79986	2.61514	5.06231	-0.952906	-2.53235
NM_001135101	CRELD2	0.932721	1.03007	2.3903	1.40429	0.981395	1.89729	-0.951037	-2.52732
NM_001170755	NBPF15	0.905714	1.93742	2.60977	2.88663	1.42157	2.7482	-0.951005	-2.52724
NM_152221	CSNK1E	6.72843	6.83997	13.9472	12.2833	6.7842	13.1152	-0.950995	-2.52721
NM_001079684	KIAA1191	3.19951	3.20906	6.03573	6.3474	3.20429	6.19156	-0.950302	-2.52534
NM_001198670	TMEM136	1.63193	1.45081	2.50286	3.44948	1.54137	2.97617	-0.949244	-2.5225
NM_001142520	FAM111A	0.732861	1.34046	1.24797	2.75372	1.03666	2.00084	-0.948666	-2.52094
NM_001003788	STRADA	2.23191	1.94911	5.10511	2.96373	2.09051	4.03442	-0.948506	-2.52051
NM_001136218	TMEM51	2.88763	3.86581	6.82532	6.19883	3.37672	6.51208	-0.947495	-2.51779
NR_028502	C17orf91	6.26085	3.85198	10.6748	8.82501	5.05642	9.74991	-0.947273	-2.5172
NM_001040098	MOSPD3	0.881485	1.52383	2.22881	2.40914	1.20266	2.31898	-0.947261	-2.51716
NM_001511	CXCL1	1.54815	2.87853	4.77677	3.75405	2.21334	4.26541	-0.946459	-2.51501
NM_018555	ZNF331	1.45523	2.61932	3.90773	3.94386	2.03728	3.92579	-0.946344	-2.5147
NM_001040197	AGTRAP	0.725806	0.810227	2.05964	0.899475	0.768016	1.47956	-0.945957	-2.51365
NM_004204	PIGQ	1.0557	1.95043	3.42945	2.35872	1.50307	2.89409	-0.9452	-2.51162
NM_001657.1	AREG	5.32005	4.3613	10.5404	8.07611	4.84068	9.30826	-0.943302	-2.50651
NM_004584	RAD9A	6.50685	5.97737	14.3365	9.64149	6.24211	11.989	-0.941605	-2.50194
NM_170695	TGIF1	1.98432	2.78825	5.10758	4.05806	2.38628	4.58282	-0.941469	-2.50158
NM_013253	DKK3	2.52687	2.30833	3.75353	5.52752	2.4176	4.64053	-0.940712	-2.49954
NM_144589	COMTD1	0.877283	1.9574	3.02158	2.41927	1.41734	2.72043	-0.940645	-2.49936
NM_001103161	SH2D5	3.51109	3.14792	6.43543	6.34155	3.32951	6.38849	-0.940167	-2.49808
NM_001040110	NRF1	1.40105	1.44651	3.64525	1.81837	1.42378	2.73181	-0.940131	-2.49798
NM_153256	C10orf47	0.769893	0.354464	1.39951	0.756516	0.562179	1.07801	-0.939274	-2.49567
NM_004178	TARBP2	3.28959	2.25796	6.97818	3.63827	2.77378	5.30823	-0.936379	-2.48788
NM_012231	PRDM2	0.540917	0.562549	0.074481	2.03656	0.551733	1.05552	-0.935912	-2.48663
NM_015831	ACHE	1.82323	0.816993	2.40531	2.63936	1.32011	2.52233	-0.9341	-2.48175
NM_001025368	VEGFA	10.1975	5.85391	14.987	15.6597	8.02571	15.3233	-0.933032	-2.47888
NM_001171626	VEGFA	10.1975	5.85391	14.987	15.6597	8.02571	15.3233	-0.933032	-2.47888
NM_015500	C2CD2	0.939274	0.988332	2.15653	1.52271	0.963803	1.83962	-0.932598	-2.47771
NM_001166304	PIGX	0.813684	1.94133	1.71548	3.53739	1.37751	2.62643	-0.931046	-2.47353
NM_002131	HMGA1	14.7548	10.102	26.9393	20.4348	12.4284	23.687	-0.930458	-2.47195
NM_080662	PEX11G	0.724874	0.427868	1.04027	1.14884	0.576371	1.09455	-0.925275	-2.45801
NM_000754	COMT	14.5948	7.09608	17.8773	23.2298	10.8454	20.5536	-0.922299	-2.45
NM_001198895	ACY1	1.0919	0.262166	1.13507	1.42911	0.677033	1.28209	-0.921199	-2.44704
NR_023316	ACSF3	2.11522	0.586248	2.62961	2.48546	1.35073	2.55754	-0.92101	-2.44653
NM_001533	HNRNPL	9.80428	5.38878	13.4663	15.2628	7.59653	14.3645	-0.9191	-2.44139
NM_174890	ANUBL1	1.00971	0.601547	1.89744	1.14803	0.805628	1.52273	-0.918478	-2.43972
NM_005194	CEBPB	27.4252	18.8981	48.5795	38.8313	23.1617	43.7054	-0.916074	-2.43325
NM_152270	SLFN11	0.388923	1.71464	2.13053	1.83853	1.05178	1.98453	-0.915962	-2.43295
NR_036510	UROD	2.66111	4.78232	7.76756	6.27394	3.72172	7.02075	-0.915658	-2.43213
NM_001199972	RPL36A	2.04917	1.61065	2.51939	4.36383	1.82991	3.44161	-0.911311	-2.42043
NM_020897	HCN3	0.778687	0.953535	1.81634	1.44052	0.866111	1.62843	-0.910858	-2.41922
NR_028388	FUS	0.408407	1.33796	0.896857	2.38612	0.873184	1.64149	-0.910648	-2.41865
NM_015517	HINFP	1.89029	1.96515	3.9548	3.28556	1.92772	3.62018	-0.909166	-2.41466
NM_016655	GABPB1	0.72165	0.708432	1.83711	0.843244	0.715041	1.34018	-0.906326	-2.40702
NM_001002880	CBY1	1.55039	1.13234	3.10604	1.89735	1.34136	2.50169	-0.899204	-2.38786
NM_001173542	BANP	0.856499	0.362841	1.34793	0.920709	0.60967	1.13432	-0.895727	-2.3785
NM_001161580	POC1A	1.69691	2.41621	4.04448	3.602	2.05656	3.82324	-0.894563	-2.37537
NM_005641	TAF6	1.37471	1.04306	2.7874	1.70454	1.20888	2.24597	-0.893662	-2.37295
NM_001190850	CNOT4	1.12344	1.40525	1.308	3.38972	1.26435	2.34886	-0.893571	-2.3727
NM_001171894	MEF2A	0.327967	0.953897	1.6046	0.774991	0.640932	1.1898	-0.89247	-2.36974
NM_001136528	SERPINE2	1.024	0.63279	1.69733	1.37803	0.828395	1.53768	-0.892365	-2.36946
NM_001194997	CARS	2.29411	1.00951	2.52137	3.60858	1.65181	3.06498	-0.891828	-2.36801
NM_001178122	ABI1	0.945712	0.264355	1.0842	1.16103	0.605034	1.12261	-0.891776	-2.36787
NM_003016	SRSF2	13.0437	14.887	28.3148	23.5007	13.9654	25.9078	-0.891532	-2.36722
NM_014741	ATG13	1.25471	0.787918	2.27476	1.51261	1.02131	1.89369	-0.89077	-2.36517
NM_001146333	SUMF2	1.99964	1.50857	4.90261	1.59775	1.75411	3.25018	-0.889785	-2.36252
NM_001001485	ATP2C1	1.00959	0.789681	1.23	2.10348	0.899636	1.66674	-0.889617	-2.36206
NM_001083885	DFNB31	1.49054	0.767176	2.10016	2.07716	1.12886	2.08866	-0.887714	-2.35694
NM_198149	SHISA4	5.847	3.67914	10.5214	7.09931	4.76307	8.81035	-0.887308	-2.35585
NM_198965	PTHLH	1.29668	0.830746	1.45337	2.48114	1.06371	1.96725	-0.887075	-2.35522
NM_006352	ZNF238	0.795391	0.928941	1.37911	1.8097	0.862166	1.59441	-0.886981	-2.35497
NM_012118	CCRN4L	8.13371	4.83202	12.6768	11.2692	6.48287	11.973	-0.885081	-2.34986
NM_001114403	UPK3BL	1.78446	1.56842	3.77586	2.40519	1.67644	3.09052	-0.882451	-2.34278
NM_001105574	HMX3	4.14136	2.62314	6.62906	5.83147	3.38225	6.23027	-0.88131	-2.33971
NM_014667	VGLL4	5.51353	1.86042	6.22453	7.3526	3.68697	6.78857	-0.880669	-2.33799
NM_014391	ANKRD1	3.5098	2.99248	6.28062	5.68622	3.25114	5.98342	-0.880025	-2.33626
NR_037619	CMTM3	0.850232	0.804621	1.94892	1.09598	0.827426	1.52245	-0.879692	-2.33536
NM_001171979	ZNF829	0.351224	0.746153	0.708115	1.31062	0.548689	1.00937	-0.879392	-2.33455
NM_024011	CDK11A	1.11414	2.97108	3.39914	4.11134	2.04261	3.75524	-0.878491	-2.33213
NM_001657	AREG	5.80366	3.05292	8.89361	7.36359	4.42829	8.1286	-0.876257	-2.32612
NM_001199706	KIAA0895	1.11818	0.976483	2.19944	1.64286	1.04733	1.92115	-0.875252	-2.32341
NM_024735	FBXO31	3.02559	0.849535	2.51764	4.58752	1.93756	3.55258	-0.874624	-2.32172
NM_025211	GKAP1	0.919054	1.00552	2.62708	0.896388	0.962287	1.76173	-0.872457	-2.31589
NM_001201576	PLSCR3	0.453183	0.726844	2.08636	0.0738701	0.590013	1.08012	-0.872365	-2.31565
NM_001164469	TMED7-TICAM2	1.41245	0.86111	2.29302	1.86847	1.13678	2.08074	-0.872147	-2.31506
NM_021170	HES4	4.36862	2.64604	6.86904	5.96742	3.50733	6.41823	-0.871802	-2.31413
NM_014933	SEC31A	1.91615	2.67453	4.17586	4.19377	2.29534	4.18482	-0.866456	-2.29975
NM_001040715	KIAA0895L	0.754721	0.775146	1.37193	1.41562	0.764934	1.39377	-0.865591	-2.29742
NM_001078166	SRSF1	2.33872	2.54425	6.1477	2.74611	2.44149	4.44691	-0.865043	-2.29594
NR_027007	LOC440944	1.42559	1.75895	3.56376	2.23023	1.59227	2.89699	-0.863472	-2.29172
NR_026977	SETDB1	1.05e-05	1.1763	1.12471	1.01526	0.588155	1.06998	-0.863322	-2.29131
NR_029401	LOC731275	0.783682	0.808476	1.1331	1.7612	0.796079	1.44715	-0.862231	-2.28838
NM_001554	CYR61	363.925	296.735	653.642	546.378	330.33	600.01	-0.861079	-2.28528
NM_001185093	NIT1	2.0191	2.37652	4.00387	3.97502	2.19781	3.98944	-0.860121	-2.2827
NM_002719	PPP2R5C	1.19545	0.882665	2.16475	1.60728	1.03906	1.88601	-0.860066	-2.28255
NM_182811	PLCG1	1.43221	2.32546	2.74721	4.06754	1.87884	3.40738	-0.858822	-2.27921
NM_001145714	SAE1	0.877519	3.09824	3.72026	3.48922	1.98788	3.60474	-0.858665	-2.27878
NM_207043	ENSA	0.556057	0.550063	1.09332	0.911056	0.55306	1.00219	-0.857645	-2.27604
NM_001168239	ABL2	3.61069	3.2961	5.37576	7.12033	3.45339	6.24805	-0.855389	-2.26997
NM_170719	C13orf23	1.52459	1.56508	2.79734	2.79213	1.54483	2.79474	-0.855259	-2.26962
NM_006913	RNF5	0.607675	0.60155	0.587072	1.59973	0.604612	1.0934	-0.85474	-2.26822
NR_002819	MALAT1	8.81187	10.4166	18.539	16.2077	9.61424	17.3733	-0.853632	-2.26524
NM_017996	DET1	1.39563	0.599982	3.13393	0.471863	0.997806	1.8029	-0.853485	-2.26485
NM_173207	TGIF1	0.829227	2.01351	2.10094	3.03498	1.42137	2.56796	-0.853342	-2.26446
NM_001124	ADM	132.818	105.43	230.933	199.106	119.124	215.019	-0.852003	-2.26086
NM_213590	TRIM13	0.466252	0.813913	0.888558	1.42071	0.640082	1.15463	-0.851106	-2.25845
NM_001172477	RRM2B	1.38252	2.28883	3.1082	3.51332	1.83567	3.31076	-0.850852	-2.25776
NM_001134738	BCL6	2.28353	1.67063	3.80646	3.32309	1.97708	3.56478	-0.85044	-2.25665
NM_001039654	ZNF550	5.67248	3.96506	8.14061	9.22678	4.81877	8.6837	-0.849644	-2.25451
NR_003370	RRN3P1	1.70485	0.992705	1.58848	3.26649	1.34878	2.42748	-0.84781	-2.24958
NM_001142397	CTIF	1.23843	0.952428	1.81803	2.12137	1.09543	1.9697	-0.84648	-2.246
NM_030808	NDEL1	8.02617	6.92955	17.4473	9.44276	7.47786	13.445	-0.846376	-2.24572
NM_032280	ZCCHC9	1.23226	0.377108	1.22492	1.66824	0.804684	1.44658	-0.846152	-2.24512
NM_001143905	C12orf65	3.20418	3.25505	8.50832	3.10129	3.22961	5.8048	-0.845885	-2.2444
NM_001099695	REPIN1	1.9064	3.38975	4.78073	4.73346	2.64807	4.75709	-0.845137	-2.24239
NM_001166269	HAUS4	2.39674	4.33038	8.01997	4.04305	3.36356	6.03151	-0.84253	-2.23537
NM_001010989	HERPUD1	5.09263	2.67037	8.13426	5.77881	3.8815	6.95653	-0.841755	-2.23329
NM_024607	PPP1R3B	3.81914	3.02888	7.37614	4.89328	3.42401	6.13471	-0.841308	-2.23208
NM_001136258	SGMS2	0.607918	2.14843	1.78913	3.14459	1.37817	2.46686	-0.839918	-2.22834
NM_018193	FANCI	0.58002	1.1736	2.09656	1.04035	0.87681	1.56845	-0.839008	-2.2259
NM_001178	ARNTL	1.9395	0.617081	2.55824	2.01466	1.27829	2.28645	-0.838894	-2.22559
NM_001145299	EXOC7	0.710908	0.555134	1.4755	0.788683	0.633021	1.13209	-0.838665	-2.22497
NM_033008	PCBP4	4.27428	2.81314	6.55153	6.12176	3.54371	6.33664	-0.838459	-2.22442
NM_198490	RAB43	1.26644	1.03532	2.24132	1.87265	1.15088	2.05699	-0.837794	-2.22263
NM_198055	MZF1	3.05428	0.804556	3.003	3.88853	1.92942	3.44577	-0.836659	-2.21957
NR_033242	LOC100131801	1.87217	1.46094	2.63386	3.31353	1.66656	2.9737	-0.835388	-2.21615
NR_036515	LOC284454	5.78591	6.76215	12.1091	10.2704	6.27403	11.1898	-0.834713	-2.21434
NM_005198	CHKB	2.05225	2.08767	4.05859	3.31984	2.06996	3.68921	-0.833711	-2.21164
NM_001190417	ZNF674	1.56531	0.93702	2.62515	1.83178	1.25117	2.22846	-0.832778	-2.20913
NM_030793	FBXO38	1.59527	3.01211	3.89976	4.30529	2.30369	4.10252	-0.832566	-2.20856
NM_001134338	RNF24	1.59313	0.495396	2.00073	1.71685	1.04426	1.85879	-0.831879	-2.20671
NM_016424	LUC7L3	7.29269	10.1565	15.8222	15.2332	8.7246	15.5277	-0.831684	-2.20619
NM_052925	LENG8	25.9349	24.0274	41.3925	47.5192	24.9811	44.4558	-0.831533	-2.20578
NM_001002030	ECHDC1	5.47915	6.58129	10.7097	10.7282	6.03022	10.7189	-0.829881	-2.20134
NM_006676	USP20	0.569952	0.593396	1.06013	1.00764	0.581674	1.03388	-0.829793	-2.2011
NM_001080975	REPS2	1.08744	0.276336	1.0568	1.36651	0.681888	1.21165	-0.829372	-2.19997
NM_001032383	PQBP1	0.705849	3.32041	5.02671	2.12726	2.01313	3.57699	-0.829304	-2.19979
NM_001195250	APTX	1.14256	1.24146	3.49786	0.735089	1.19201	2.11647	-0.828267	-2.19699
NM_001098522	HTATIP2	1.90722	3.33814	3.27039	6.02449	2.62268	4.64744	-0.825394	-2.18927
NM_001105520	C17orf100	1.97515	1.6905	4.09435	2.39996	1.83282	3.24715	-0.825107	-2.18849
NM_006201	CDK16	9.1981	11.2163	19.305	16.859	10.2072	18.082	-0.824967	-2.18812
NM_000355	TCN2	0.991443	0.86937	1.6426	1.6535	0.930407	1.64805	-0.824827	-2.18774
NM_005676	RBM10	2.63539	1.73459	3.87212	3.86499	2.18499	3.86856	-0.824168	-2.18597
NM_001101800	FAM13B	0.95849	0.642294	1.53619	1.29365	0.800392	1.41492	-0.821942	-2.17998
NM_015590	GPATCH4	5.77989	1.97546	5.9297	7.77037	3.87767	6.85004	-0.820919	-2.17723
NM_181500	CUX1	2.14985	1.81098	1.04802	5.94587	1.98042	3.49695	-0.820292	-2.17554
NM_024111	CHAC1	20.8504	15.5658	42.6662	21.5836	18.2081	32.1249	-0.819112	-2.17236
NM_001122839	SLC50A1	1.97165	2.18649	3.97028	3.35986	2.07907	3.66507	-0.817902	-2.16911
NM_001024599	HIST2H2BF	6.76434	7.17034	14.8305	9.72583	6.96734	12.2782	-0.817415	-2.1678
NM_013271	PCSK1N	2.72517	1.68122	3.9109	3.84536	2.2032	3.87813	-0.815764	-2.16335
NM_203418	RCAN1	8.4168	7.07665	17.5502	9.69582	7.74672	13.623	-0.814387	-2.15965
NR_030724	XPNPEP1	0.773434	0.729736	1.80557	0.83634	0.751585	1.32096	-0.813573	-2.15746
NM_003390	WEE1	13.587	10.8734	21.217	21.7451	12.2302	21.481	-0.812617	-2.15489
NM_001002879	THOC5	0.98084	0.742375	1.24414	1.78047	0.861607	1.51231	-0.811646	-2.15228
NM_006706	TCERG1	1.04308	1.35481	1.2768	2.92514	1.19894	2.10097	-0.80929	-2.14594
NM_130767	ACOT12	0.774073	0.5026	1.17259	1.06324	0.638336	1.11791	-0.808421	-2.1436
NM_199249	C19orf48	0.605372	1.10358	1.52661	1.46577	0.854476	1.49619	-0.808182	-2.14295
NM_002228	JUN	32.3298	30.8218	64.2019	46.2129	31.5758	55.2074	-0.806042	-2.1372
NM_024119	DHX58	0.719057	0.798709	1.6886	0.963495	0.758883	1.32605	-0.805183	-2.13489
NR_033677	DDX49	4.44599	0.825617	5.61316	3.58123	2.6358	4.5972	-0.802511	-2.1277
NM_018948	ERRFI1	192.42	183.414	388.381	267.07	187.917	327.726	-0.802392	-2.12738
NM_175932	PSMD13	0.328536	1.48076	1.80155	1.353	0.904648	1.57727	-0.802006	-2.12634
NM_145159	JAG2	0.526094	0.629968	1.44916	0.566194	0.578031	1.00768	-0.801814	-2.12582
NM_138422	ADAT3	0.920314	0.517666	1.47613	1.02959	0.71899	1.25286	-0.801182	-2.12412
NM_003658	BARX2	0.871325	1.18292	1.31991	2.25554	1.02712	1.78773	-0.799517	-2.11964
NM_001135636	PIP5K1A	4.85207	5.84198	10.6168	7.96845	5.34703	9.29262	-0.79735	-2.11381
NM_001031714	INF2	2.77675	1.11185	2.18514	4.57147	1.9443	3.37831	-0.797049	-2.113
NM_012323	MAFF	9.39608	4.26638	12.1822	11.5158	6.83123	11.849	-0.794548	-2.10627
NM_001198807	C9orf30	0.335899	1.2627	0.512603	2.25994	0.7993	1.38627	-0.794402	-2.10588
NM_080703	BAG6	3.07975	1.74171	4.09872	4.26336	2.41073	4.18104	-0.794392	-2.10585
NM_016270	KLF2	1.86735	1.15735	2.38209	2.86088	1.51235	2.62148	-0.793592	-2.1037
NM_001146314	ABHD14B	4.2687	3.43962	6.70817	6.65094	3.85416	6.67955	-0.793336	-2.10301
NM_001112726	KIAA0284	1.45542	0.753721	1.85869	1.96563	1.10457	1.91216	-0.791718	-2.09866
NM_005585	SMAD6	2.38356	1.9408	4.35374	3.12782	2.16218	3.74078	-0.790852	-2.09633
NM_022077	MANBAL	17.1257	14.3994	27.2884	27.2345	15.7625	27.2614	-0.790361	-2.09501
NM_001945	HBEGF	5.15097	3.9697	9.63066	6.13999	4.56034	7.88532	-0.79003	-2.09412
NM_007049	BTN2A1	10.0061	8.11058	15.8907	15.4044	9.05834	15.6476	-0.788618	-2.09032
NM_001142305	ZNF771	2.49131	1.38651	3.29331	3.40135	1.93891	3.34733	-0.787765	-2.08802
NR_033322	NSUN5P1	1.33612	2.76203	4.26868	2.80612	2.04908	3.5374	-0.787717	-2.08789
NM_171997	USP2	1.8342	0.629157	2.12912	2.12085	1.23168	2.12499	-0.786827	-2.0855
NM_033027	CSRNP1	1.60982	1.36832	2.88783	2.24521	1.48907	2.56652	-0.785402	-2.08166
NM_016328	GTF2IRD1	7.59677	3.84402	11.4968	8.21898	5.72039	9.85789	-0.785164	-2.08102
NM_080796	DIDO1	3.07605	4.69215	7.88371	5.49234	3.8841	6.68802	-0.784	-2.07789
NR_003265	SDHAP2	1.81903	1.7102	3.1026	2.97061	1.76462	3.03661	-0.783106	-2.07548
NM_001114182	IRAK4	1.43489	0.41846	1.35722	1.83143	0.926675	1.59432	-0.78281	-2.07469
NM_001134296	AP3M2	1.4935	0.170268	2.0084	0.853946	0.831884	1.43117	-0.782744	-2.07451
NM_014216	ITPK1	2.54447	1.42636	5.37721	1.45037	1.98541	3.41379	-0.781934	-2.07233
NM_003484	HMGA2	1.05032	0.912218	2.48031	0.889793	0.981269	1.68505	-0.780072	-2.06732
NM_001006607	LRRC37A2	1.01935	0.719436	1.55516	1.42899	0.869393	1.49208	-0.77924	-2.06508
NM_032854	CORO6	1.21326	1.32698	2.66295	1.69666	1.27012	2.1798	-0.779234	-2.06507
NM_004639	BAG6	3.0626	1.1836	4.38351	2.90196	2.1231	3.64274	-0.77885	-2.06403
NM_001039885	FKRP	0.476382	1.33148	1.45134	1.6505	0.903931	1.55092	-0.77884	-2.06401
NR_023312	CIRBP	2.2607	2.71068	4.73694	3.78665	2.48569	4.2618	-0.777815	-2.06125
NM_203403	C9orf150	6.42308	3.54733	9.4916	7.5895	4.9852	8.54055	-0.776676	-2.05818
NM_021147	CCNO	4.00199	4.06164	9.25782	4.544	4.03181	6.90091	-0.775357	-2.05464
NM_018195	C11orf57	1.67278	1.60262	3.35682	2.24134	1.6377	2.79908	-0.773282	-2.04905
NR_024019	FAM193B	0.861106	1.0625	1.69782	1.58991	0.961803	1.64386	-0.773278	-2.04904
NM_033626	CCDC120	0.524949	1.19008	0.804674	2.12447	0.857514	1.46457	-0.772246	-2.04626
NM_006675	TSPAN9	0.836474	0.359299	1.01201	1.02888	0.597886	1.02045	-0.771255	-2.0436
NM_001099755	SYBU	1.89287	2.77939	3.34536	4.62584	2.33613	3.9856	-0.770676	-2.04204
NM_001129727	PLEKHG4	0.10333	1.16161	0.786685	1.37094	0.63247	1.07881	-0.770375	-2.04123
NM_001039690	CHTF8	14.9555	9.6033	21.1755	20.7065	12.2794	20.941	-0.77009	-2.04046
NM_001130410	ACAA1	0.778703	0.753511	1.76809	0.844474	0.766107	1.30628	-0.769849	-2.03981
NM_001114185	MVK	1.00847	2.96252	3.26658	3.50177	1.9855	3.38417	-0.769305	-2.03835
NR_027840	FYTTD1	1.37024	0.664203	2.52032	0.943462	1.01722	1.73189	-0.767714	-2.03407
NR_027058	C17orf86	3.84133	4.5942	7.46281	6.89363	4.21776	7.17822	-0.767147	-2.03255
NM_013433	TNPO2	0.524341	1.6207	2.43522	1.2153	1.07252	1.82526	-0.767097	-2.03241
NR_028450	BCAT2	0.668768	0.524575	1.57653	0.453865	0.596672	1.0152	-0.766752	-2.03148
NR_029415	SHMT2	1.54536	0.866991	2.44745	1.65551	1.20618	2.05148	-0.766225	-2.03006
NM_001042762	FIGNL1	5.94386	3.86813	8.77331	7.90961	4.90599	8.34146	-0.765754	-2.0288
NM_001130720	AHCYL2	1.11249	2.71472	2.85802	3.64643	1.91361	3.25223	-0.765134	-2.02713
NM_000447	PSEN2	5.62139	2.70568	7.51409	6.63589	4.16354	7.07499	-0.764919	-2.02655
NM_001142279	RNASEH2B	2.68519	1.92265	4.22857	3.60132	2.30392	3.91494	-0.764901	-2.0265
NM_001135745	ALS2	1.68192	2.09433	3.93428	2.48043	1.88813	3.20736	-0.76443	-2.02523
NM_139118	YY1AP1	3.88466	4.83675	9.62307	5.18554	4.36071	7.4043	-0.763803	-2.02355
NM_001204173	C8orf44-SGK3	1.17153	0.701961	2.14571	1.03168	0.936746	1.58869	-0.762113	-2.019
NR_033936.2	LOC727849	3.07829	2.54252	6.67833	2.84634	2.8104	4.76234	-0.760891	-2.01571
NM_022825	PORCN	3.59159	0.0829919	3.46012	2.76504	1.83729	3.11258	-0.760531	-2.01474
NM_005522	HOXA1	1.23314	1.48544	2.18127	2.42278	1.35929	2.30202	-0.76005	-2.01345
NM_181336	LEMD2	13.9174	9.00599	20.1869	18.6283	11.4617	19.4076	-0.759801	-2.01278
NR_027676	BRCA1	0.362247	1.60433	1.86382	1.46489	0.983289	1.66436	-0.759277	-2.01137
NM_001184990	NDUFC1	13.9619	14.1768	24.8371	22.7721	14.0694	23.8046	-0.758685	-2.00978
NM_004241	JMJD1C	11.1345	5.45545	11.744	16.324	8.29498	14.034	-0.758617	-2.00959
NM_001145812	SH2B1	0.40339	1.26751	2.0734	0.75191	0.83545	1.41265	-0.757784	-2.00735
NM_001163296	MARK2	0.836463	0.470592	0.618952	1.58977	0.653528	1.10436	-0.756892	-2.00495
NM_001161780	PDP1	0.964726	1.34448	2.78636	1.11529	1.1546	1.95083	-0.756687	-2.0044
NM_001199863	KCNAB2	1.72077	1.23512	1.97008	3.0225	1.47795	2.49629	-0.756193	-2.00307
NM_021242	MID1IP1	3.22411	1.83872	4.33164	4.21961	2.53141	4.27562	-0.756191	-2.00307
NM_004714	DYRK1B	30.0096	18.6961	48.1799	34.066	24.3529	41.123	-0.755853	-2.00216
NM_001013842	C8orf58	1.76866	0.423006	2.69925	0.998702	1.09583	1.84898	-0.754699	-1.99905
NM_199194	BRE	1.27071	0.264311	1.67551	0.913753	0.76751	1.29463	-0.754283	-1.99793
NM_001014437	CARS	5.15341	2.74388	7.25136	6.05704	3.94864	6.6542	-0.752908	-1.99423
NM_012141	INTS6	2.03734	1.82811	3.36426	3.14768	1.93273	3.25597	-0.752451	-1.993
NR_028327.1	LOC100133331	1.9449	1.47805	3.37743	2.38512	1.71148	2.88128	-0.751467	-1.99036
NM_001145265	SLC35C1	0.769697	0.628594	0.827876	1.52607	0.699145	1.17697	-0.751417	-1.99022
NM_001178099	ZNF182	0.643505	1.27896	1.66585	1.56937	0.961233	1.61761	-0.750906	-1.98885
NM_001130921	RABL2B	1.94269	1.30832	3.39732	2.07156	1.6255	2.73444	-0.750357	-1.98737
NM_001097590	RPP38	3.51335	3.11231	6.54495	4.58557	3.31283	5.56526	-0.748385	-1.98206
NM_019094	NUDT4	4.90692	3.29623	7.50514	6.25695	4.10158	6.88105	-0.74645	-1.97686
NM_001163813	C10orf2	1.48011	2.84157	4.32263	2.92631	2.16084	3.62447	-0.746178	-1.97612
NM_001145783	LOC729991	1.55061	1.07083	2.54623	1.85006	1.31072	2.19814	-0.745927	-1.97545
NM_181696	PRDX1	1.86237	0.44795	1.26382	2.61056	1.15516	1.93719	-0.745873	-1.9753
NM_022117	TSPYL2	16.3327	12.3722	28.6045	19.5291	14.3524	24.0668	-0.745747	-1.97497
NM_001042573	ENGASE	1.20016	1.01202	2.24179	1.46734	1.10609	1.85457	-0.745612	-1.9746
NM_001025248	DUT	7.17077	6.0818	12.6815	9.51871	6.62629	11.1001	-0.744301	-1.97108
NM_016286	DCXR	8.08481	9.75001	17.9014	11.9684	8.91741	14.9349	-0.743991	-1.97024
NM_001144932	PSMB5	1.33326	0.980408	2.3882	1.48504	1.15683	1.93662	-0.743359	-1.96854
NM_001104925	PCMTD2	1.82817	0.140902	1.94262	1.35259	0.984536	1.6476	-0.742855	-1.96718
NM_023105	FGFR1	1.07064	0.137752	1.34881	0.673125	0.604196	1.01097	-0.742648	-1.96663
NM_014580	SLC2A8	4.24442	3.95127	8.99175	4.6896	4.09785	6.84068	-0.739273	-1.95755
NM_013279	C11orf9	0.578533	1.02948	1.22724	1.45705	0.804006	1.34214	-0.739261	-1.95752
NM_014923	FNDC3A	4.98522	3.28992	6.8478	6.96284	4.13757	6.90532	-0.738925	-1.95661
NM_058174	COL6A2	1.47654	0.576886	1.01203	2.41494	1.02671	1.71348	-0.738901	-1.95654
NM_007098	CLTCL1	0.313901	1.21581	1.35549	1.19651	0.764856	1.276	-0.738369	-1.95512
NM_019058	DDIT4	69.717	53.5834	133.121	72.5632	61.6502	102.842	-0.738253	-1.9548
NM_003749	IRS2	2.82346	1.79213	3.45558	4.24239	2.3078	3.84898	-0.737963	-1.95402
NM_030952	NUAK2	6.2372	7.10787	13.1017	9.13584	6.67253	11.1188	-0.73669	-1.9506
NM_021960	MCL1	28.2208	20.8159	40.3319	41.3694	24.5184	40.8507	-0.736497	-1.95008
NM_001040439	MAPK8IP3	2.97028	2.88834	4.21068	5.54962	2.92931	4.88015	-0.736365	-1.94972
NM_007040	HNRNPUL1	11.2723	13.635	21.0037	20.4729	12.4536	20.7383	-0.735729	-1.94801
NR_024211	RNF185	1.9696	2.0185	3.0677	3.57266	1.99405	3.32018	-0.73556	-1.94756
NR_026925	LOC151174	0.558892	0.974203	1.09766	1.45224	0.766548	1.27495	-0.733994	-1.94334
NM_001081491	NXF1	1.74898	2.29926	3.41744	3.30819	2.02412	3.36281	-0.732375	-1.93899
NR_036569	PILRB	3.47449	2.80779	5.0906	5.34587	3.14114	5.21823	-0.732274	-1.93871
NM_033260	FOXQ1	4.86875	4.66349	7.5165	8.31265	4.76612	7.91458	-0.731697	-1.93716
NM_003990	PAX2	0.365197	0.87833	1.65422	0.409859	0.621764	1.03204	-0.73106	-1.93545
NM_001167929	IL1RAP	0.976727	0.537171	0.92698	1.58433	0.756949	1.25565	-0.730172	-1.93306
NM_006848	CCDC85B	22.3558	18.6627	35.8691	32.1521	20.5093	34.0106	-0.72971	-1.93182
NR_028327.2	LOC100133331	1.08225	1.19646	2.03036	1.74681	1.13935	1.88858	-0.729088	-1.93014
NR_027337	HIST2H2BA	7.31651	5.21749	10.5061	10.2701	6.267	10.3881	-0.729085	-1.93013
NM_017719	SNRK	1.29811	2.00785	2.42091	3.05513	1.65298	2.73802	-0.728064	-1.92739
NM_033158	HYAL2	0.840412	1.33894	2.41078	1.19853	1.08968	1.80465	-0.727824	-1.92674
NM_001002243	AFTPH	2.17203	2.11778	3.89603	3.207	2.14491	3.55152	-0.727521	-1.92593
NM_001171134	FAM3A	5.20281	2.55329	5.99724	6.8434	3.87805	6.42032	-0.727314	-1.92537
NM_001163508	DCAF4	0.48969	0.967096	1.40346	1.00615	0.728393	1.2048	-0.726011	-1.92186
NM_015513	CRELD1	21.933	8.3026	25.4468	24.5093	15.1178	24.978	-0.724413	-1.91756
NM_001145838	MTFR1	1.52247	1.11578	3.39455	0.963604	1.31913	2.17908	-0.724136	-1.91682
NM_031448	C19orf12	0.865277	1.645	1.71893	2.42772	1.25514	2.07333	-0.7241	-1.91672
NM_001142545	ADCK1	0.0200029	1.6989	1.40816	1.43017	0.859451	1.41917	-0.723554	-1.91525
NM_031288	INO80B	4.55167	4.03553	8.38978	5.76717	4.2936	7.07848	-0.721251	-1.90906
NM_019594	LRRC8A	3.28381	3.00802	5.61038	4.75736	3.14592	5.18387	-0.72055	-1.90717
NM_003585	DOC2B	1.5146	1.69393	2.63121	2.65314	1.60427	2.64217	-0.719814	-1.90519
NM_152504	C20orf196	0.81462	0.944199	1.27534	1.61971	0.879409	1.44752	-0.718981	-1.90295
NM_001190242	IFT80	2.58414	4.36162	5.99111	5.43415	3.47288	5.71263	-0.718023	-1.90037
NM_174911	FAM84B	2.12238	1.70782	3.53855	2.76023	1.9151	3.14939	-0.717653	-1.89937
NM_001164165	GPR75-ASB3	0.264482	3.03979	3.07167	2.3593	1.65214	2.71549	-0.716877	-1.89729
NM_001003845	SP5	0.790771	0.560118	1.00875	1.2115	0.675445	1.11013	-0.716813	-1.89712
NM_015215	CAMTA1	1.13187	0.798154	1.51791	1.65316	0.965012	1.58553	-0.716351	-1.89587
NM_144781	PDCD2	3.38284	5.44891	8.62368	5.88321	4.41587	7.25345	-0.715967	-1.89484
NM_018670	MESP1	0.515272	0.703884	1.16202	0.839976	0.609578	1.001	-0.715556	-1.89373
NM_022044	SDF2L1	93.0708	51.4705	148.173	89.155	72.2707	118.664	-0.715401	-1.89332
NM_203283	RBPJ	1.35879	1.46314	1.77832	2.85375	1.41097	2.31603	-0.714975	-1.89217
NM_016488	PPHLN1	0.940566	0.338252	0.326939	1.77135	0.639409	1.04914	-0.714402	-1.89063
NM_001204193	SRP19	1.77394	2.0705	3.22529	3.08239	1.92222	3.15384	-0.714336	-1.89045
NM_002467	MYC	46.8527	38.2952	67.8093	71.815	42.574	69.8122	-0.713507	-1.88822
NM_013368	SERTAD3	1.91341	1.93343	3.52645	2.77585	1.92342	3.15115	-0.712205	-1.88472
NM_001185118	MYNN	1.54024	2.15952	3.10129	2.94933	1.84988	3.02531	-0.709651	-1.87785
NM_152392	AHSA2	10.9776	11.6635	17.86	19.1604	11.3206	18.5102	-0.709376	-1.87711
NM_001160103	ZC3H14	2.46784	3.2182	5.48739	3.8078	2.84302	4.64759	-0.70906	-1.87626
NR_034166	NDUFA11	2.24895	2.63485	4.30434	3.67112	2.4419	3.98773	-0.707564	-1.87223
NM_001080424	KDM6B	5.76698	3.48388	7.19593	7.91052	4.62543	7.55323	-0.707505	-1.87207
NM_001007027	ALG8	5.18858	2.92103	6.24754	6.99155	4.0548	6.61954	-0.7071	-1.87098
NR_027780	HMGXB4	2.50521	2.79884	4.68705	3.97089	2.65203	4.32897	-0.706929	-1.87052
NM_001946	DUSP6	5.08931	5.45659	10.5327	6.67424	5.27295	8.60347	-0.706308	-1.86885
NM_003687	PDLIM4	0.838307	1.14472	2.03041	1.20459	0.991514	1.6175	-0.706061	-1.86819
NM_203472	SELS	8.62695	5.19282	14.1678	8.35938	6.90989	11.2636	-0.704933	-1.86515
NM_005173	ATP2A3	2.06295	0.852214	2.68163	2.06992	1.45758	2.37577	-0.704821	-1.86485
NM_003082	SNAPC1	27.1162	11.8389	24.3101	39.1682	19.4776	31.7391	-0.704451	-1.86386
NM_001146071	TDRD3	0.543518	1.24184	1.58648	1.32199	0.892679	1.45423	-0.704047	-1.86277
NM_001127241	BBC3	1.62701	1.16503	2.19473	2.35217	1.39602	2.27345	-0.703564	-1.86147
NM_001127194	CNBP	1.32395	1.28991	2.17096	2.08461	1.30693	2.12778	-0.703171	-1.86041
NM_001178030	SF1	6.27528	9.35227	12.8904	12.5426	7.81377	12.7165	-0.70261	-1.8589
NM_053046	EGLN2	0.996997	0.528702	0.841525	1.63924	0.762849	1.24038	-0.701315	-1.85542
NM_001130996	HMGCR	1.91768	3.23478	3.81069	4.5647	2.57623	4.18769	-0.700895	-1.85429
NM_014948	UBOX5	0.970388	0.438269	1.05264	1.23519	0.704329	1.14392	-0.699659	-1.85096
NR_026873	NCRNA00174	1.27607	0.616269	1.80354	1.2686	0.946169	1.53607	-0.699073	-1.84939
NR_024012	TEX264	1.7492	2.08792	4.81728	1.41201	1.91856	3.11464	-0.699044	-1.84931
NM_001201564	PLRG1	1.0906	1.49075	2.96248	1.22756	1.29068	2.09502	-0.698838	-1.84875
NM_004864	GDF15	497.814	279.529	682.91	578.717	388.671	630.813	-0.698662	-1.84828
NM_001113203	NACA	0.426364	0.889837	1.05837	1.07685	0.6581	1.06761	-0.698005	-1.84651
NM_001164160	PPP6R3	0.909429	1.36043	2.61992	1.05935	1.13493	1.83963	-0.696817	-1.84331
NM_014138.1	FAM156A	5.94672	6.66086	10.697	9.73811	6.30379	10.2176	-0.696759	-1.84316
NM_001005741	GBA	1.91736	2.56101	4.7647	2.49406	2.23918	3.62938	-0.696749	-1.84313
NM_001129996	ZNF222	1.97205	1.77009	3.34778	2.71677	1.87107	3.03227	-0.696537	-1.84256
NM_001171202	UBAP1	2.33625	0.667929	2.13797	2.72861	1.50209	2.43329	-0.695937	-1.84095
NM_022074	FAM111A	1.02558	2.4542	3.57197	2.0649	1.73989	2.81844	-0.695898	-1.84084
NM_004600	TROVE2	1.66752	1.29189	2.39898	2.39415	1.47971	2.39656	-0.695658	-1.8402
NM_001159390	GUK1	26.9811	16.7477	34.0838	36.732	21.8644	35.4079	-0.695488	-1.83974
NR_037776	WBSCR22	3.98523	1.72999	3.85729	5.39428	2.85761	4.62578	-0.694889	-1.83813
NM_001164313	ZBTB24	0.861779	2.64382	4.10388	1.56997	1.7528	2.83692	-0.694667	-1.83753
NM_032431	SYVN1	45.117	28.6051	75.6042	43.6685	36.861	59.6364	-0.694095	-1.83599
NM_001082480	ZNF623	2.04633	2.35262	4.36366	2.74471	2.19948	3.55418	-0.69236	-1.83132
NM_001160308	SETDB2	1.2663	0.0550644	0.994994	1.1391	0.660682	1.06705	-0.691595	-1.82926
NM_203318	MYO18A	2.4494	3.44377	4.96523	4.55006	2.94658	4.75765	-0.691204	-1.82821
NM_198159	MITF	1.99055	1.48527	2.73126	2.88009	1.73791	2.80567	-0.690995	-1.82765
NM_001113738.1	ARL17A	1.54909	1.82632	3.0106	2.43832	1.68771	2.72446	-0.690908	-1.82741
NM_001170640	CDK20	1.4254	0.133527	1.7673	0.749133	0.779463	1.25822	-0.690827	-1.8272
NM_021205	RHOU	2.20872	1.08734	2.70523	2.61418	1.64803	2.65971	-0.690524	-1.82638
NM_021168	RAB40C	2.03699	1.62819	2.49674	3.41588	1.83259	2.95631	-0.689914	-1.82474
NM_000403	GALE	4.275	2.28965	5.87563	4.70395	3.28233	5.28979	-0.688492	-1.82092
NM_133174	APBB3	1.56619	1.56997	2.33825	2.71526	1.56808	2.52676	-0.688287	-1.82036
NM_080604	TJAP1	3.4164	2.02298	5.16704	3.59703	2.71969	4.38204	-0.688159	-1.82002
NM_005679	TAF1C	0.966716	0.93926	1.52845	1.54201	0.952988	1.53523	-0.687925	-1.81939
NM_001134779	IPO11	0.477684	0.949966	1.03728	1.26183	0.713825	1.14956	-0.687433	-1.81807
NM_001009606	HS3ST6	0.724874	0.684589	1.50261	0.765891	0.704731	1.13425	-0.686594	-1.81581
NM_198082	CCDC57	1.17015	1.12197	1.7612	1.92692	1.14606	1.84406	-0.686203	-1.81476
NM_014369	PTPN18	0.592697	1.2084	0.467107	2.42565	0.900548	1.44638	-0.683569	-1.80767
NM_145815	CACNG6	2.69337	1.93859	5.23088	2.20825	2.31598	3.71956	-0.683511	-1.80751
NR_037193	SLC3A2	9.49268	4.74983	9.77637	13.0888	7.12125	11.4326	-0.682948	-1.806
NM_170744	UNC5B	1.66004	0.52731	1.76833	1.74132	1.09367	1.75483	-0.682143	-1.80383
NM_016290	UIMC1	1.38066	5.9162	6.28147	5.4249	3.64843	5.85318	-0.681946	-1.8033
NM_005701	SNUPN	2.52897	2.74608	4.02757	4.43016	2.63753	4.22886	-0.681086	-1.80099
NM_001077207	SEC31A	1.66558	1.59648	2.92152	2.30767	1.63103	2.6146	-0.680804	-1.80023
NM_002616	PER1	3.21506	2.68257	5.73485	3.71365	2.94882	4.72425	-0.67995	-1.79793
NM_001177358	GPR137	2.94093	4.72165	4.82603	7.43914	3.83129	6.13258	-0.678665	-1.79447
NM_032304	HAGHL	2.08776	2.08377	4.44885	2.22596	2.08576	3.3374	-0.67815	-1.79309
NM_145260	OSR1	1.26451	0.863688	1.81471	1.58896	1.0641	1.70183	-0.677459	-1.79123
NM_144985	CDH24	0.997173	1.01607	1.52883	1.69091	1.00662	1.60987	-0.677423	-1.79113
NM_005550	KIFC3	0.668904	2.11969	1.14184	3.31744	1.3943	2.22964	-0.677273	-1.79073
NM_001077208	SEC31A	1.58505	0.831111	1.5017	2.36044	1.20808	1.93107	-0.676684	-1.78914
NM_018114	DALRD3	1.56673	1.57061	3.05046	1.96412	1.56867	2.50729	-0.676587	-1.78888
NM_052990	IFT122	0.639014	1.75459	1.92131	1.90405	1.1968	1.91268	-0.676411	-1.78841
NM_004614	TK2	0.607043	0.682043	0.404865	1.65487	0.644543	1.02987	-0.67611	-1.7876
NM_001201536	TAF1A	0.273966	1.82431	1.26924	2.08224	1.04914	1.67574	-0.675594	-1.78621
NM_002406	MGAT1	3.79932	2.73236	8.71293	1.71559	3.26584	5.21426	-0.675008	-1.78464
NM_001168551	TMEM48	0.429229	1.97721	2.89079	0.951115	1.20322	1.92095	-0.674922	-1.7844
NM_001023560	ZNF187	0.905953	0.952284	2.16554	0.798197	0.929118	1.48187	-0.673483	-1.78053
NM_016201	AMOTL2	21.933	19.857	35.2197	31.4318	20.895	33.3257	-0.67348	-1.78052
NR_033908	LOC100288069	2.55794	2.80585	4.54841	3.99797	2.68189	4.27319	-0.672061	-1.7767
NM_032811	TBRG1	2.33473	2.16892	3.19849	3.97146	2.25183	3.58498	-0.670868	-1.7735
NM_001039656	MTL5	1.423	1.79328	3.25656	1.86325	1.60814	2.55991	-0.670697	-1.77304
NM_005710	PQBP1	1.21588	1.82804	1.93903	2.90535	1.52196	2.42219	-0.670382	-1.77219
NM_001039583	PICK1	1.4703	0.959711	1.37694	2.48893	1.21501	1.93294	-0.66983	-1.7707
NM_001038618	NARF	1.14578	0.7197	1.54569	1.41953	0.93274	1.48261	-0.668592	-1.76737
NM_001011537	FYTTD1	0.860052	0.649132	0.680281	1.71653	0.754592	1.19841	-0.667347	-1.76402
NM_031991	PTBP1	6.99425	6.77569	10.8755	10.9869	6.88497	10.9312	-0.66693	-1.7629
NM_015852	ZNF117	0.609484	0.933041	1.39263	1.05252	0.771262	1.22257	-0.664629	-1.75671
NM_001142421	MORF4L2	13.0295	6.44239	13.3948	17.4706	9.73594	15.4327	-0.664598	-1.75662
NM_020705	TBC1D24	1.28629	1.22968	1.66535	2.32187	1.25798	1.99361	-0.664268	-1.75574
NM_003752	EIF3C	0.884851	0.713127	1.70817	0.823681	0.798989	1.26593	-0.663945	-1.75487
NM_015269	ZCCHC11	3.05302	3.99924	5.8111	5.34072	3.52613	5.57591	-0.661122	-1.74727
NM_172230	SYVN1	49.4617	31.1453	71.2011	56.2401	40.3035	63.7206	-0.660855	-1.74655
NM_003216	TEF	2.14671	2.28083	4.21725	2.78119	2.21377	3.49922	-0.660528	-1.74567
NM_005667	RNF103	5.34894	4.53518	7.4394	8.17654	4.94206	7.80797	-0.659835	-1.74381
NM_031207	HYI	5.7275	3.9311	9.06811	6.19041	4.8293	7.62926	-0.659729	-1.74352
NM_001001795	C8orf82	5.5341	5.55059	9.97518	7.53594	5.54235	8.75556	-0.659703	-1.74345
NR_037596	FLJ14186	2.18691	1.68736	3.37401	2.74398	1.93714	3.05899	-0.659133	-1.74192
NM_024866	ADM2	8.01766	3.66	10.2631	8.16058	5.83883	9.21184	-0.65781	-1.73836
NM_001127198	TMC6	1.89204	2.5849	3.22098	3.84166	2.23847	3.53132	-0.657695	-1.73805
NM_001159846	MPND	1.02771	0.7426	1.32553	1.46659	0.885155	1.39606	-0.657359	-1.73715
NM_001164475	SLC41A3	1.45538	0.355044	1.05908	1.79433	0.905212	1.4267	-0.656359	-1.73446
NM_005037	PPARG	15.3311	8.85286	20.5821	17.5322	12.092	19.0572	-0.656282	-1.73425
NR_033711	KIAA0495	2.98221	4.46572	5.53423	6.18614	3.72397	5.86019	-0.654107	-1.7284
NR_024348	FBXL19-AS1	1.55873	1.05807	1.77091	2.34687	1.3084	2.05889	-0.654063	-1.72828
NM_033285	TP53INP1	1.87213	0.853488	2.01841	2.26998	1.36281	2.14419	-0.653853	-1.72771
NM_020863	ZFAT	0.425918	1.47487	1.50205	1.48829	0.950394	1.49517	-0.653712	-1.72733
NM_001432	EREG	5.28588	4.61465	8.06322	7.50458	4.95026	7.7839	-0.652987	-1.72539
NM_001142419	MORF4L2	5.66919	3.02407	7.94846	5.72076	4.34663	6.83461	-0.652962	-1.72532
NM_001193513	SLC30A6	0.984409	1.97498	2.19911	2.45293	1.47969	2.32602	-0.652564	-1.72425
NM_022978	SERF1B	1.52996	1.87611	2.91561	2.43778	1.70304	2.6767	-0.652345	-1.72366
NR_037927	SSR4	8.16601	3.76729	10.9622	7.78988	5.96665	9.37604	-0.652058	-1.72288
NM_015491	SFRS18	2.79857	7.92462	6.75335	10.0921	5.3616	8.42272	-0.651625	-1.72172
NM_001134439	PHLDB2	2.1704	1.70482	2.07051	4.01447	1.93761	3.04249	-0.650974	-1.71997
NR_002816	THSD1P1	0.92593	1.15354	1.13635	2.12683	1.03974	1.63159	-0.650063	-1.71752
NM_002481	PPP1R12B	0.585815	0.896293	1.22852	1.09695	0.741054	1.16274	-0.649872	-1.717
NM_001135245	TCOF1	1.93012	4.15454	5.0013	4.54314	3.04233	4.77222	-0.649484	-1.71596
NM_001159675	SYNCRIP	0.869989	0.885916	0.857423	1.89682	0.877953	1.37712	-0.649441	-1.71584
NM_001174121	ZFYVE27	1.16369	1.24462	1.83724	1.94027	1.20416	1.88875	-0.649414	-1.71577
NM_001199850	DAP3	2.11861	1.95001	2.41417	3.96648	2.03431	3.19033	-0.649164	-1.7151
NM_001202414	AKR1A1	2.91378	2.2812	4.60476	3.53393	2.59749	4.06935	-0.647678	-1.7111
NM_001142470	C6orf203	0.512954	2.31808	2.55827	1.87545	1.41552	2.21686	-0.647189	-1.70978
NM_012239	SIRT3	4.12979	4.73681	7.61377	6.26426	4.4333	6.93902	-0.64635	-1.70753
NM_001171906	NUDT16	0.818489	0.668084	0.956114	1.36958	0.743286	1.16285	-0.645671	-1.7057
NM_021158	TRIB3	105.035	56.1509	126.907	125.224	80.593	126.066	-0.645448	-1.7051
NM_001433	ERN1	3.9297	2.79105	6.16058	4.34613	3.36037	5.25335	-0.644617	-1.70286
NM_013979	BNIP1	0.760827	1.30951	1.60451	1.6318	1.03517	1.61816	-0.644484	-1.70251
NM_007217	PDCD10	2.50914	2.81521	3.9346	4.38718	2.66217	4.16089	-0.644287	-1.70198
NM_001024228	ARF1	1.02057	1.03226	1.43121	1.77679	1.02642	1.604	-0.64406	-1.70137
NM_001142422	MORF4L2	0.552344	0.860813	1.14351	1.06461	0.706578	1.10406	-0.643897	-1.70093
NM_202468	GIPC1	5.88119	5.18693	11.9175	5.34522	5.53406	8.63136	-0.64125	-1.6938
NM_001098414	ZNF621	1.40623	2.41276	4.06414	1.89019	1.90949	2.97716	-0.640748	-1.69245
NM_001142502	PPP1R13L	1.76533	0.79374	2.40679	1.58092	1.27954	1.99385	-0.639941	-1.69028
NM_001018111	PODXL	1.57017	2.45085	3.32806	2.93733	2.01051	3.1327	-0.639843	-1.69002
NM_203355	CTAGE5	10.171	5.2965	10.0248	14.0616	7.73375	12.0432	-0.638979	-1.68769
NM_006302	MOGS	15.6274	7.38601	17.2798	18.5512	11.5067	17.9155	-0.638734	-1.68703
NM_003180	SYT5	3.98383	1.24492	3.22854	4.90254	2.61437	4.06554	-0.636981	-1.68232
NM_145814	CACNG6	6.4099	5.70455	9.41819	9.41176	6.05722	9.41498	-0.6363	-1.68049
NM_001033575	DUSP28	1.26515	1.40264	1.89456	2.24921	1.3339	2.07188	-0.635299	-1.67779
NM_018433	KDM3A	0.827438	0.517168	0.927804	1.15949	0.672303	1.04365	-0.63445	-1.67551
NM_001079539	XBP1	12.8262	17.5871	37.502	9.69488	15.2066	23.5984	-0.633989	-1.67427
NM_014567	BCAR1	11.5172	9.00896	16.4046	15.4465	10.2631	15.9255	-0.633879	-1.67397
NR_027409	GOLGA8A	3.21179	3.67018	4.43372	6.24456	3.44098	5.33914	-0.633786	-1.67372
NM_005384	NFIL3	20.43	15.9093	31.2031	25.162	18.1697	28.1825	-0.633272	-1.67234
NM_001174120	ZFYVE27	3.30744	2.79763	4.47755	4.99051	3.05254	4.73403	-0.633061	-1.67177
NM_183044	RNF6	0.949107	1.99284	2.75997	1.80098	1.47097	2.28048	-0.632563	-1.67043
NM_004235	KLF4	4.8119	3.3154	6.02669	6.57246	4.06365	6.29957	-0.632478	-1.6702
NR_033179	TMEM150A	1.99466	3.52041	4.5827	3.9662	2.75753	4.27445	-0.63236	-1.66988
NM_001174102	PRR7	4.19282	3.72176	6.82542	5.44236	3.95729	6.13389	-0.63229	-1.6697
NM_001126131	POLG	4.49888	4.59811	7.9083	6.19139	4.54849	7.04985	-0.632202	-1.66946
NM_032019	HDAC10	1.66591	1.37077	2.75867	1.94776	1.51834	2.35322	-0.632138	-1.66929
NR_027241	LOC388796	5.68953	6.54508	9.50695	9.45481	6.1173	9.48088	-0.632125	-1.66925
NM_016258	YTHDF2	8.825	8.57606	13.9557	13.0119	8.70053	13.4838	-0.632052	-1.66906
NM_001080855	PXN	22.3943	18.5323	28.805	34.613	20.4633	31.709	-0.631854	-1.66852
NM_000368	TSC1	1.10506	1.83337	2.38519	2.16336	1.46921	2.27427	-0.630361	-1.66451
NM_001039211	ATAD3C	1.006	1.84414	2.32821	2.08295	1.42507	2.20558	-0.630125	-1.66387
NM_006813	PNRC1	14.5566	12.6541	26.3574	15.7489	13.6053	21.0531	-0.629862	-1.66316
NM_032701	SUV420H2	2.51901	2.59767	4.25299	3.66354	2.55834	3.95826	-0.62966	-1.66262
NM_152832	FAM89B	2.94252	0.526384	1.99572	3.37102	1.73445	2.68337	-0.629566	-1.66237
NM_018266	TMEM39A	19.612	14.8751	30.7606	22.5831	17.2435	26.6718	-0.629261	-1.66155
NM_145201	NAPRT1	2.01853	2.6808	3.621	3.647	2.34966	3.634	-0.629103	-1.66112
NM_201278	MTMR2	2.50904	1.84087	4.78991	1.93442	2.17496	3.36217	-0.628405	-1.65924
NM_001079882	PRKD2	3.54961	1.81081	5.35165	2.93384	2.68021	4.14274	-0.628241	-1.6588
NM_001166019	AP1B1	0.351884	1.52011	1.69124	1.19977	0.935997	1.44551	-0.626998	-1.65546
NM_001145373	OTUD1	1.31888	1.10935	1.9716	1.77673	1.21412	1.87417	-0.626343	-1.6537
NR_023361	AP3S2	1.67266	0.901388	2.54572	1.42768	1.28702	1.9867	-0.626335	-1.65367
NM_015374	SUN2	4.90026	7.29723	9.95959	8.8665	6.09875	9.41305	-0.626149	-1.65317
NM_001195220	ZNF783	5.93274	4.22267	7.16397	8.50805	5.0777	7.83601	-0.625943	-1.65262
NM_172361	CD46	1.17101	0.674045	1.63214	1.21507	0.922527	1.42361	-0.625885	-1.65246
NM_004089	TSC22D3	6.21869	5.72874	10.709	7.69727	5.97372	9.20313	-0.623497	-1.64604
NM_182849	CCNB1IP1	1.44966	2.40129	0.489691	5.4407	1.92548	2.9652	-0.622913	-1.64447
NM_003428	ZNF84	1.19692	1.06293	2.02853	1.45064	1.12993	1.73958	-0.622516	-1.6434
NM_033092	TRIM5	0.375539	2.71441	2.88389	1.8715	1.54497	2.3777	-0.621981	-1.64196
NM_006515	SETMAR	2.54718	1.05774	2.56077	2.98368	1.80246	2.77223	-0.621077	-1.63953
NM_017457	CYTH2	3.48823	3.97016	4.79399	6.6728	3.72919	5.73339	-0.620525	-1.63804
NM_152429	FGFBP3	0.60048	0.921552	1.19688	1.14203	0.761016	1.16945	-0.619838	-1.63619
NM_080630	COL11A1	2.16336	0.500367	2.07609	2.01612	1.33186	2.0461	-0.619434	-1.63511
NM_001135999	RUSC2	2.97155	1.57593	3.94263	3.04229	2.27374	3.49246	-0.619176	-1.63441
NM_001136538	ACAD10	0.876781	0.447866	0.317605	1.71705	0.662323	1.01733	-0.619176	-1.63441
NM_175885	FAM181B	0.459619	1.0255	1.3192	0.961541	0.74256	1.14037	-0.618924	-1.63373
NM_001025238	TSPAN4	12.7807	9.94523	15.3872	19.5124	11.363	17.4498	-0.618871	-1.63359
NM_025251	ARHGAP39	4.5071	2.31483	5.68053	4.79201	3.41097	5.23627	-0.61836	-1.63222
NM_015997	RRNAD1	4.20553	2.98543	5.13284	5.90219	3.59548	5.51752	-0.617834	-1.6308
NM_001142625	RAB34	1.51544	1.45924	2.43363	2.12839	1.48734	2.28101	-0.616938	-1.62839
NM_001039476	NPRL3	4.64654	3.43174	6.72247	5.64603	4.03914	6.18425	-0.61455	-1.62197
NR_003697	C7orf40	10.6519	12.5624	19.4141	16.1055	11.6072	17.7598	-0.613602	-1.61941
NM_052874	STX1B	0.696479	0.799993	1.21563	1.074	0.748236	1.14481	-0.613549	-1.61927
NM_003259	ICAM5	1.59559	1.30173	2.37162	2.05918	1.44866	2.2154	-0.612848	-1.61739
NM_212543	B4GALT4	2.87585	0.852122	3.32352	2.3764	1.86399	2.84996	-0.612551	-1.61659
NM_001025389	AMPD3	0.976497	0.849428	0.394114	2.39572	0.912963	1.39492	-0.611552	-1.6139
NM_015834	ADARB1	0.876253	0.744009	1.66793	0.807151	0.810131	1.23754	-0.611249	-1.61308
NR_027483	TPI1	2.53781	4.15314	4.44041	5.77919	3.34547	5.1098	-0.611056	-1.61256
NM_015675	GADD45B	19.9064	20.2908	37.3166	24.0759	20.0986	30.6962	-0.610967	-1.61233
NR_002158	OR2A20P	2.46696	1.7189	2.59649	3.79599	2.09293	3.19624	-0.610852	-1.61201
NR_002158.1	OR2A20P	2.46696	1.7189	2.59649	3.79599	2.09293	3.19624	-0.610852	-1.61201
NM_007074	CORO1A	1.82046	1.25178	2.8328	1.8562	1.53612	2.3445	-0.609989	-1.60969
NM_001145461	YIF1B	5.8432	0.974637	5.93176	4.47352	3.40892	5.20264	-0.60993	-1.60953
NM_014888	FAM3C	40.0876	35.0313	58.0125	56.6046	37.5594	57.3085	-0.609574	-1.60858
NM_001130862	RAD51AP1	0.0427113	1.49867	1.59929	0.752325	0.770691	1.17581	-0.609428	-1.60818
NM_021800	DNAJC12	1.16578	0.222769	1.07608	1.04221	0.694275	1.05915	-0.609322	-1.6079
NM_001136138	RPS6KC1	1.10254	2.1027	1.82949	3.05814	1.60262	2.44381	-0.608703	-1.60623
NM_001010990	HERPUD1	0.73459	1.43073	2.25158	1.05017	1.08266	1.65088	-0.608651	-1.60609
NM_001142648	SAR1A	2.87885	3.3994	3.34449	6.22717	3.13912	4.78583	-0.608407	-1.60544
NM_004922	SEC24C	6.99527	5.09731	9.75918	8.6731	6.04629	9.21614	-0.608112	-1.60464
NM_002312	LIG4	1.5125	2.32459	2.10521	3.73811	1.91854	2.92166	-0.606776	-1.60105
NM_001039469	MARK2	0.663496	0.765686	1.06004	1.11633	0.714591	1.08818	-0.606734	-1.60094
NM_021971	GMPPB	9.05469	6.09378	14.4461	8.62185	7.57423	11.534	-0.606718	-1.60089
NM_012110	CHIC2	9.74933	5.82663	11.2586	12.4578	7.78798	11.8582	-0.606564	-1.60048
NM_001128225	SLC39A13	2.68174	2.40649	3.72824	4.01688	2.54412	3.87256	-0.606124	-1.59929
NM_014448	ARHGEF16	0.824719	1.65861	1.98669	1.79257	1.24166	1.88963	-0.605828	-1.5985
NM_001670	ARVCF	1.65306	0.698031	1.76403	1.81377	1.17555	1.7889	-0.605742	-1.59827
NM_005253	FOSL2	10.3088	8.03817	14.056	13.8586	9.17348	13.9573	-0.605478	-1.59756
NM_004957	FPGS	6.43543	5.11508	10.1757	7.39418	5.77525	8.78494	-0.605148	-1.59667
NM_001042632	SNX21	1.84581	1.55552	2.39873	2.77427	1.70067	2.5865	-0.604902	-1.59601
NM_001104587	SLFN11	1.09407	1.13666	1.39831	1.9941	1.11536	1.6962	-0.604795	-1.59572
NM_153377	LRIG3	0.746609	1.78141	2.0602	1.78355	1.26401	1.92188	-0.604507	-1.59494
NM_030818	CCDC130	6.5514	5.12309	9.47717	8.27332	5.83725	8.87524	-0.604499	-1.59492
NM_024536	CHPF	5.2735	4.50848	8.96193	5.90954	4.89099	7.43574	-0.604349	-1.59452
NM_032440	LCOR	1.11907	0.836385	1.58153	1.39041	0.977727	1.48597	-0.603901	-1.59331
NM_017865	ZNF692	2.63996	3.24529	3.13763	5.80421	2.94263	4.47092	-0.603468	-1.59215
NR_037935	LIPT1	1.28066	0.352007	0.860834	1.61958	0.816334	1.24021	-0.60335	-1.59183
NM_001013251	SLC3A2	313.405	122.67	320.251	342.16	218.037	331.205	-0.60315	-1.59129
NM_007254	PNKP	3.08145	3.37959	5.13547	4.67892	3.23052	4.90719	-0.603132	-1.59124
NM_001079811	GLB1	2.29014	2.6507	2.80789	4.69593	2.47042	3.75191	-0.602869	-1.59054
NM_003763	STX16	3.15152	1.39054	3.98127	2.91483	2.27103	3.44805	-0.602434	-1.58937
NM_001193572	CSRP1	4.91827	5.67394	9.79022	6.28154	5.2961	8.03588	-0.601524	-1.58692
NM_014822	SEC24D	13.1366	11.2509	23.1425	13.8532	12.1937	18.4978	-0.601216	-1.58609
NM_016553	NUP62	2.41875	1.00137	2.79827	2.38728	1.71006	2.59278	-0.60045	-1.58403
NR_036650	LOC100288615	2.36749	3.37584	5.21537	3.4915	2.87167	4.35344	-0.600267	-1.58353
NM_016196	RBM19	2.07976	5.04467	5.74039	5.05793	3.56222	5.39916	-0.59996	-1.58271
NM_004524	LLGL2	1.04148	3.30988	3.44336	3.15161	2.17568	3.29748	-0.5999	-1.58255
NM_001077692	ALG9	2.23065	0.62979	2.73781	1.59309	1.43022	2.16545	-0.59843	-1.57859
NM_032514	MAP1LC3A	11.3221	5.73281	12.1917	13.6264	8.52745	12.9091	-0.598196	-1.57796
NM_014397	NEK6	11.5768	6.30173	15.0836	11.9746	8.93927	13.5291	-0.597838	-1.577
NM_001198531	TCF7L2	0.736503	1.14021	2.01904	0.81956	0.938357	1.4193	-0.596972	-1.57467
NM_017715	ZNF3	1.88422	2.42521	3.46216	3.05599	2.15471	3.25908	-0.596965	-1.57465
NM_000795	DRD2	2.40981	3.25266	4.48812	4.07137	2.83123	4.27975	-0.596093	-1.57231
NM_199203	TMEM189-UBE2V1	4.09465	3.42781	5.76563	5.60219	3.76123	5.68391	-0.595679	-1.57119
NM_001135647	FAM53C	1.43052	3.08926	3.51867	3.31052	2.25989	3.41459	-0.595462	-1.57061
NR_036680	DPY19L1P1	2.06976	1.72102	2.26003	3.46573	1.89539	2.86288	-0.594972	-1.56929
NM_020317	C1orf63	3.85346	9.0569	11.0602	8.43913	6.45518	9.74967	-0.594895	-1.56908
NM_198044	ZDHHC16	1.11591	0.671127	1.43567	1.26299	0.893518	1.34933	-0.594674	-1.56849
NR_033708	KIAA0495	0.774063	0.985844	1.89074	0.766683	0.879954	1.32871	-0.594529	-1.5681
NM_001197114	IQCJ-SCHIP1	1.85779	1.42076	2.3046	2.64561	1.63928	2.47511	-0.594432	-1.56784
NM_014351	SULT4A1	1.83909	2.0646	3.18707	2.70576	1.95185	2.94642	-0.594122	-1.567
NM_004993	ATXN3	0.747493	1.15274	1.41236	1.45521	0.950117	1.43379	-0.593652	-1.56574
NM_001083314	CHMP1A	2.66657	1.30957	3.27128	2.7268	1.98807	2.99904	-0.593132	-1.56434
NM_003842	TNFRSF10B	25.8828	16.3681	30.8335	32.8838	21.1255	31.8587	-0.592703	-1.56318
NM_001025239	TSPAN4	6.75155	6.63519	10.5249	9.66309	6.69337	10.094	-0.592693	-1.56316
NM_000356	TCOF1	0.706369	1.47531	1.5622	1.72779	1.09084	1.64499	-0.592644	-1.56303
NR_036610	SRSF3	20.3878	13.9593	26.507	25.2687	17.1735	25.8879	-0.592087	-1.56153
NM_201414	APP	5.94588	4.26669	8.00569	7.38805	5.10628	7.69687	-0.591998	-1.56129
NM_020416	PPP2R2C	1.80288	3.52317	4.45719	3.57088	2.66303	4.01403	-0.591987	-1.56126
NM_017900	AURKAIP1	15.9867	14.4119	24.3572	21.4457	15.1993	22.9015	-0.591434	-1.55977
NM_001039548	KLHL35	3.35432	2.1102	4.62378	3.60941	2.73226	4.1166	-0.591357	-1.55956
NM_001134793	HYLS1	5.73471	6.32442	10.2901	7.87502	6.02956	9.08256	-0.591045	-1.55872
NM_001174122	ZFYVE27	1.07175	0.341375	1.42216	0.706069	0.706562	1.06411	-0.590764	-1.55797
NM_001102454	ZNF219	1.39496	0.186396	1.27585	1.10563	0.790678	1.19074	-0.590696	-1.55778
NM_023106	FGFR1	1.09292	2.13252	2.13364	2.72009	1.61272	2.42686	-0.589598	-1.55483
NM_001198869	CAPN1	2.25217	2.68627	4.6068	2.81713	2.46922	3.71197	-0.588128	-1.55087
NR_015370	NCRNA00219	7.16374	4.94736	8.12177	10.0821	6.05555	9.10193	-0.587915	-1.5503
NM_001039590	USP9X	1.25159	0.876201	1.36021	1.83556	1.0639	1.59788	-0.586807	-1.54732
NM_024596	MCPH1	1.14691	1.06688	1.32012	2.00316	1.10689	1.66164	-0.586089	-1.54539
NM_004824	CDYL	5.419	4.78135	8.84772	6.46124	5.10018	7.65448	-0.585758	-1.5445
NM_001190415	TAF6	3.33646	2.06863	5.18375	2.92486	2.70255	4.05431	-0.585136	-1.54282
NM_001571	IRF3	2.81382	5.85802	8.28953	4.71839	4.33592	6.50396	-0.58498	-1.5424
NM_194249	DND1	2.75716	2.53709	4.09781	3.84358	2.64712	3.9707	-0.584965	-1.54236
NM_198535	ZNF699	1.14374	1.43219	2.46207	1.39836	1.28797	1.93022	-0.583668	-1.53887
NR_003700	PI4KAP2	3.68626	2.91541	5.08263	4.80916	3.30084	4.9459	-0.583401	-1.53815
NM_001003789	RABL2B	2.66452	0.542944	2.5586	2.24668	1.60373	2.40264	-0.583187	-1.53758
NM_018281	ECHDC2	2.71861	5.15455	6.95585	4.83376	3.93658	5.8948	-0.582501	-1.53573
NM_012328	DNAJB9	42.1272	27.1778	65.5354	38.2332	34.6525	51.8843	-0.582339	-1.5353
NM_172315	MEIS2	1.00995	0.675842	1.32624	1.1978	0.842896	1.26202	-0.582308	-1.53522
NM_020148	SPIRE1	8.29222	6.71709	12.0138	10.4543	7.50465	11.234	-0.58202	-1.53444
NM_178542	C17orf65	0.876306	1.0525	1.80437	1.08233	0.964403	1.44335	-0.581713	-1.53361
NM_001098790	MID1IP1	8.95166	2.26623	9.10457	7.68346	5.60895	8.39401	-0.581632	-1.53339
NM_016084	RASD1	1.4696	1.19333	2.25966	1.72275	1.33146	1.9912	-0.580627	-1.53069
NM_024887	DHDDS	2.1371	2.75628	4.47296	2.8441	2.44669	3.65853	-0.580433	-1.53017
NM_177947	ARMCX3	13.2304	8.14192	17.7554	14.1898	10.6862	15.9726	-0.579856	-1.52862
NM_012242	DKK1	304.041	260	423.749	419.306	282.021	421.527	-0.579827	-1.52854
NR_037941	STX16	4.32001	7.33205	8.9227	8.48571	5.82603	8.7042	-0.579199	-1.52685
NM_016319	COPS7A	5.82675	3.96331	10.578	4.04563	4.89503	7.31182	-0.578912	-1.52608
NR_034009	SRSF6	10.0136	11.1942	17.3466	14.3212	10.6039	15.8339	-0.578422	-1.52476
NM_001198980	SMAP2	1.27879	1.38786	2.38499	1.59618	1.33333	1.99059	-0.578164	-1.52406
NM_004836	EIF2AK3	9.12767	8.29018	15.6609	10.3422	8.70893	13.0015	-0.578117	-1.52394
NR_024575	RAB34	14.429	11.6001	27.9541	10.8748	13.0145	19.4144	-0.577005	-1.52095
NM_001012662	SLC3A2	16.1079	11.8349	20.2441	21.4284	13.9714	20.8362	-0.576619	-1.51991
NM_001166348	SLC26A11	0.991205	1.01864	1.27181	1.72424	1.00492	1.49802	-0.575977	-1.51818
NM_001166113	PNPLA6	1.4783	2.6871	3.66889	2.53871	2.0827	3.1038	-0.575581	-1.51711
NM_025204	TRABD	8.16555	7.30174	13.0971	9.94322	7.73365	11.5202	-0.57494	-1.51539
NM_001145463	YIF1B	5.48002	1.66106	6.95882	3.67213	3.57054	5.31548	-0.574056	-1.51301
NM_023072	ZSWIM4	2.46414	1.44519	2.74417	3.0743	1.95467	2.90923	-0.573718	-1.5121
NM_032907	UBL7	15.0851	7.77794	15.0352	18.992	11.4315	17.0136	-0.573671	-1.51198
NM_018107	RBM23	5.70713	6.26444	8.89095	8.92357	5.98578	8.90726	-0.573441	-1.51136
NM_024039	MIS12	11.3545	11.5915	20.6141	13.5292	11.473	17.0717	-0.57336	-1.51114
NM_173206	PIAS2	0.104652	1.48273	1.66969	0.6919	0.793691	1.1808	-0.573109	-1.51046
NM_001204467	RBM10	2.85516	3.70317	6.10479	3.65154	3.27916	4.87817	-0.57301	-1.5102
NM_001199268	DGKZ	1.75441	1.51651	1.65929	3.20578	1.63546	2.43254	-0.572764	-1.50954
NM_001199163	PSMC5	2.63998	1.59129	4.01839	2.27436	2.11564	3.14637	-0.5726	-1.50909
NM_001694	ATP6V0C	58.9482	37.4004	71.0906	72.1991	48.1743	71.6449	-0.572599	-1.50909
NM_001144823	DENND4A	1.37325	1.37469	2.32669	1.75946	1.37397	2.04307	-0.572392	-1.50853
NM_181702	GEM	5.32663	4.24465	8.16822	6.06408	4.78564	7.11615	-0.572385	-1.50852
NM_024827	HDAC11	1.68349	0.211753	1.70168	1.11479	0.947622	1.40823	-0.571505	-1.50615
NM_015921	CUTA	8.57943	7.14445	12.2615	11.0957	7.86194	11.6786	-0.57091	-1.50455
NM_001142462	OSR2	2.03972	0.576245	1.68738	2.19794	1.30798	1.94266	-0.57069	-1.50396
NM_007076	FICD	22.1738	12.5502	31.5988	19.9526	17.362	25.7757	-0.570078	-1.50231
NM_021628	ALOXE3	1.48076	0.490659	1.39524	1.52984	0.98571	1.46254	-0.569242	-1.50006
NM_002533	NVL	3.28314	4.49088	6.09548	5.43467	3.88701	5.76508	-0.568679	-1.49854
NR_015439	LOC550112	4.89306	3.4923	6.53962	5.89609	4.19268	6.21786	-0.568544	-1.49818
NM_005949	MT1F	3.49123	2.06075	4.17523	4.05766	2.77599	4.11644	-0.568397	-1.49778
NM_022482	GZF1	8.49758	7.74419	14.0332	10.0364	8.12088	12.0348	-0.567503	-1.49538
NM_198536	TMEM205	5.2905	6.79683	9.06475	8.84808	6.04366	8.95641	-0.567498	-1.49537
NR_026862	PPP1R3E	1.04242	0.886037	1.63198	1.22556	0.964229	1.42877	-0.567327	-1.49491
NM_003502	AXIN1	6.78666	3.85384	6.52134	9.24135	5.32025	7.88134	-0.566948	-1.49389
NM_001164637	FLJ35220	2.14775	0.911604	2.07731	2.45365	1.52968	2.26548	-0.56659	-1.49292
NM_013398	ZNF224	2.83527	3.79081	4.42816	5.38073	3.31304	4.90444	-0.565934	-1.49116
NM_025202	EFHD1	5.22604	6.70915	8.74946	8.91055	5.9676	8.83	-0.565265	-1.48936
NM_013335	GMPPA	18.0663	7.7591	22.3137	15.8903	12.9127	19.102	-0.564933	-1.48847
NM_001142353	PPP3CB	1.46831	3.1048	2.12297	4.6399	2.28655	3.38144	-0.56446	-1.48719
NM_152267	RNF185	5.90971	7.05947	11.0927	8.08596	6.48459	9.58933	-0.564415	-1.48707
NM_001112707	TLK2	3.54234	5.05898	8.05193	4.66344	4.30066	6.35769	-0.563943	-1.4858
NM_201523	KLC4	0.930975	1.2251	2.21779	0.967439	1.07804	1.59261	-0.56299	-1.48324
NM_001085366	ZNF655	2.282	0.474318	2.95816	1.11376	1.37816	2.03596	-0.562967	-1.48318
NM_001105538	MYBBP1A	9.49654	6.20417	13.2271	9.9645	7.85036	11.5958	-0.562773	-1.48265
NM_014067	MACROD1	4.28696	4.48251	6.93348	6.01782	4.38474	6.47565	-0.562535	-1.48201
NM_001130709	RUFY3	0.975826	1.38875	1.75384	1.73813	1.18229	1.74598	-0.56246	-1.48181
NM_182491	ZFAND2A	23.9232	22.1903	38.5558	29.5199	23.0568	34.0378	-0.561951	-1.48044
NM_018239	LRRC20	3.48998	1.86476	4.0734	3.82971	2.67737	3.95155	-0.561604	-1.47951
NM_001008485	SLC41A3	1.29626	1.08251	1.79567	1.71508	1.18938	1.75537	-0.561563	-1.4794
NM_016202	ZNF580	3.70617	5.89976	6.87782	7.27748	4.80297	7.07765	-0.559345	-1.47343
NM_001130523	CSDE1	0.810819	0.770769	1.28576	1.04472	0.790794	1.16524	-0.559253	-1.47318
NM_025092	ATHL1	3.69047	3.25363	5.22109	5.00271	3.47205	5.1119	-0.558072	-1.47
NM_001103147	GIGYF2	0.625702	0.767812	1.03875	1.01265	0.696757	1.0257	-0.557881	-1.46949
NM_145041	TMEM106A	1.98919	1.95089	3.73306	2.06618	1.97004	2.89962	-0.557639	-1.46884
NM_152326	ANKRD9	1.26251	0.782478	1.35888	1.65076	1.02249	1.50482	-0.557499	-1.46846
NM_001130053	EEF1D	1.58847	2.60788	3.6673	2.50818	2.09817	3.08774	-0.557416	-1.46824
NR_033686	PEF1	6.7237	3.74659	7.2792	8.12887	5.23515	7.70404	-0.557385	-1.46816
NM_145114	MAX	1.97682	1.85138	1.99617	3.63639	1.9141	2.81628	-0.557125	-1.46746
NM_001126337	TUFT1	12.2923	13.8665	23.2874	15.2	13.0794	19.2437	-0.55709	-1.46736
NR_026922	LOC150776	3.17248	2.9143	4.56339	4.39041	3.04339	4.4769	-0.556821	-1.46664
NM_015443	KIAA1267	2.15256	1.70056	2.67991	2.98629	1.92656	2.8331	-0.556354	-1.46538
NM_005341	ZBTB48	4.86577	4.58672	7.35041	6.54041	4.72624	6.94541	-0.555365	-1.46272
NM_017622	C17orf59	3.03886	3.22873	5.1307	4.07963	3.1338	4.60517	-0.555342	-1.46266
NM_199121	VWA1	0.887527	1.72455	1.68084	2.15698	1.30604	1.91891	-0.55509	-1.46198
NM_002357	MXD1	1.70583	1.84361	2.60565	2.60841	1.77472	2.60703	-0.554816	-1.46124
NM_144987	U2AF1L4	6.22551	3.28847	7.3778	6.58942	4.75699	6.98361	-0.553924	-1.45884
NM_032689	ZNF607	1.03487	1.29509	2.3706	1.04932	1.16498	1.70996	-0.553657	-1.45813
NM_032326	TMEM175	3.52374	3.48746	5.19548	5.09508	3.5056	5.14528	-0.553588	-1.45794
NM_001184999	KIAA0430	2.02529	0.948651	2.25121	2.11272	1.48697	2.18196	-0.553252	-1.45704
NM_012266	DNAJB5	12.2185	8.13255	18.5289	11.3327	10.1755	14.9308	-0.553188	-1.45686
NM_001195555	CLINT1	4.15505	4.65673	6.62467	6.30115	4.40589	6.46291	-0.55275	-1.45569
NM_013994	DDR1	1.58793	1.52307	1.59677	2.96644	1.5555	2.2816	-0.552671	-1.45547
NM_001142395	PRRG1	1.00789	2.3275	2.59565	2.29664	1.66769	2.44615	-0.552654	-1.45543
NM_001001433	STX16	0.497668	1.98856	1.84122	1.80543	1.24311	1.82333	-0.552613	-1.45532
NM_005612	REST	1.79759	1.55726	3.03722	1.87849	1.67742	2.45785	-0.551152	-1.45138
NM_206818	OSCAR	8.90868	6.72716	11.5741	11.3316	7.81792	11.4528	-0.55085	-1.45057
NM_033630	SCAND1	5.56594	3.44685	9.16092	4.03752	4.5064	6.59922	-0.550322	-1.44915
NM_004706	ARHGEF1	6.02951	8.29266	12.206	8.76699	7.16108	10.4865	-0.550282	-1.44905
NM_152995	NFXL1	3.46547	3.63322	6.29075	4.10289	3.54935	5.19682	-0.550076	-1.44849
NM_032786	ZC3H10	2.70196	2.18521	3.70397	3.45139	2.44359	3.57768	-0.550025	-1.44835
NM_016582	SLC15A3	1.29278	0.96142	1.54589	1.75269	1.1271	1.64929	-0.54923	-1.44621
NM_001572	IRF7	2.14071	1.45194	3.12922	2.12666	1.79632	2.62794	-0.548884	-1.44528
NM_152783	D2HGDH	2.11688	3.02228	4.08224	3.42839	2.56958	3.75531	-0.547401	-1.44129
NM_001002020	PUS1	3.46504	4.29569	8.34204	2.99981	3.88036	5.67093	-0.547392	-1.44127
NM_001100426	RAP1GDS1	0.677201	1.57644	1.55384	1.73971	1.12682	1.64678	-0.547386	-1.44125
NR_003227	AFG3L1P	2.39888	2.12682	3.94387	2.66986	2.26285	3.30687	-0.547323	-1.44108
NM_207520	RTN4	5.47683	4.37594	7.4815	6.91547	4.92638	7.19848	-0.547164	-1.44066
NM_001010878	C16orf91	2.79526	1.61224	3.55304	2.88593	2.20375	3.21949	-0.546869	-1.43986
NM_030941	LOC81691	0.246725	1.28163	1.06062	1.17209	0.764177	1.11635	-0.546816	-1.43972
NM_014779	TSC22D2	12.1092	12.0704	17.2832	18.0262	12.0898	17.6547	-0.546262	-1.43823
NM_001007794	CEPT1	1.19684	0.873167	1.93903	1.08344	1.035	1.51124	-0.546092	-1.43777
NM_175918	CRIPAK	1.57864	2.10681	2.59705	2.78265	1.84272	2.68985	-0.545685	-1.43668
NM_001172745	SEC23B	2.60241	0.645896	2.49409	2.24638	1.62415	2.37024	-0.545343	-1.43575
NM_002309	LIF	13.5974	12.615	20.61	17.6415	13.1062	19.1258	-0.545267	-1.43555
NM_004348	RUNX2	1.80044	1.97297	3.23837	2.26608	1.88671	2.75223	-0.54473	-1.43411
NM_001024809	RARA	0.803135	0.642989	0.922051	1.18673	0.723062	1.05439	-0.544218	-1.43273
NR_024350	BTF3L4	1.46272	1.946	3.17748	1.78959	1.70436	2.48353	-0.543165	-1.4299
NM_198941	SERINC3	7.56494	1.79244	6.80325	6.82947	4.67869	6.81636	-0.542897	-1.42917
NM_003275	TMOD1	0.467117	1.35105	1.44641	1.20183	0.909084	1.32412	-0.542549	-1.42824
NM_014871	PAN2	1.83182	1.99662	2.26453	3.31116	1.91422	2.78784	-0.542394	-1.42782
NR_002824	HERC2P2	5.49528	6.62285	8.27062	9.37422	6.05907	8.82242	-0.542079	-1.42697
NM_021127	PMAIP1	9.10136	8.16786	14.6465	10.4613	8.63461	12.5539	-0.539933	-1.4212
NM_203394	E2F7	4.29091	4.62232	7.24837	5.70965	4.45662	6.47901	-0.539825	-1.42091
NM_213645	WARS	8.88635	5.34037	9.03911	11.6403	7.11336	10.3397	-0.539592	-1.42028
NM_001134435	IQCG	0.638364	1.2747	1.06537	1.71506	0.956532	1.39021	-0.539423	-1.41983
NM_004290	RNF14	1.275	1.02619	1.38349	1.96056	1.1506	1.67203	-0.539216	-1.41927
NM_048368	CTDP1	2.17974	2.37376	3.50252	3.11266	2.27675	3.30759	-0.538805	-1.41816
NM_003748	ALDH4A1	3.47114	4.47069	7.33924	4.19521	3.97092	5.76722	-0.538406	-1.41709
NM_138761	BAX	2.67618	1.62715	3.97907	2.27071	2.15166	3.12489	-0.538352	-1.41695
NM_177452	TRAPPC6B	2.81196	1.62274	2.84338	3.59608	2.21735	3.21973	-0.538103	-1.41628
NM_004472	FOXD1	23.5335	16.1082	27.7112	29.8382	19.8209	28.7747	-0.537782	-1.41541
NM_001114632	JMJD7	1.17492	2.17762	3.2643	1.60206	1.67627	2.43318	-0.537589	-1.41489
NM_000024	ADRB2	2.4295	2.00272	3.00568	3.42558	2.21611	3.21563	-0.537072	-1.4135
NM_003388	CLIP2	1.46181	3.19295	3.792	2.9614	2.32738	3.3767	-0.536907	-1.41306
NM_080867	SOCS4	2.48009	2.74474	3.22793	4.35088	2.61241	3.7894	-0.536587	-1.4122
NM_018976	SLC38A2	106.674	102.732	169.299	134.297	104.703	151.798	-0.53585	-1.41021
NM_001085368	ZNF655	2.09801	2.93083	3.37032	3.91725	2.51442	3.64378	-0.535212	-1.4085
NR_027762	RBM34	2.50929	2.04472	3.9817	2.61774	2.277	3.29972	-0.535206	-1.40848
NR_024402	MGC23284	0.480094	1.12197	1.11436	1.2067	0.801032	1.16053	-0.534852	-1.40753
NM_001005743	NUMB	3.39196	2.43335	2.61987	5.81829	2.91265	4.21908	-0.534594	-1.40683
NM_001204425	BIVM-ERCC5	1.29098	1.2034	1.91429	1.6978	1.24719	1.80604	-0.534153	-1.40565
NM_024010	MTRR	5.26364	7.11367	9.47666	8.43533	6.18865	8.95599	-0.533228	-1.40316
NR_030767	ANKRD13D	2.4604	2.1491	3.18909	3.48153	2.30475	3.33531	-0.533211	-1.40311
NM_032127	FAM160A2	1.37245	2.01896	2.60519	2.30187	1.69571	2.45353	-0.532974	-1.40248
NR_037882	RTEL1-TNFRSF6B	0.57124	0.901862	1.0787	1.05193	0.736551	1.06532	-0.532423	-1.40099
NM_025130	HKDC1	14.538	4.01553	8.951	17.8815	9.27676	13.4162	-0.532288	-1.40063
NR_037612	SEPT5-GP1BB	1.80704	0.903622	2.2613	1.65651	1.35533	1.9589	-0.531402	-1.39825
NM_001146289	LEPRE1	6.7431	4.43672	9.4242	6.73409	5.58991	8.07915	-0.531378	-1.39818
NM_001991	EZH1	3.3323	2.89499	4.35946	4.63936	3.11364	4.49941	-0.531131	-1.39752
NM_001008895	CUL4A	18.0567	14.4129	24.1062	22.7786	16.2348	23.4424	-0.530031	-1.39456
NM_004723	ARHGEF2	7.95301	5.05946	10.1633	8.62594	6.50624	9.39462	-0.530012	-1.39451
NM_001134408	GRIN2A	0.888304	1.14522	1.36664	1.56856	1.01676	1.4676	-0.529477	-1.39307
NM_001015051	RUNX2	0.852834	0.718425	0.73736	1.52987	0.785629	1.13362	-0.52901	-1.39181
NM_133339	RAD17	1.28144	1.0637	2.31262	1.07036	1.17257	1.69149	-0.528621	-1.39076
NM_020463	SMEK2	3.69222	2.88247	4.7088	4.77505	3.28735	4.74193	-0.52855	-1.39057
NM_001901	CTGF	293.002	160.231	334.359	319.345	226.617	326.852	-0.528385	-1.39013
NM_014650	ZNF432	0.930813	1.37749	1.62206	1.70705	1.15415	1.66456	-0.528304	-1.38991
NM_052943	FAM46B	4.79198	4.55544	7.23895	6.23566	4.67371	6.73731	-0.527603	-1.38803
NM_001039707	SDCCAG3	3.66938	1.04471	1.96888	4.8266	2.35704	3.39774	-0.527596	-1.38801
NM_032306	ALKBH7	4.49847	4.57468	7.74693	5.31659	4.53658	6.53176	-0.525868	-1.38336
NM_004346	CASP3	2.02804	0.775297	2.47577	1.56039	1.40167	2.01808	-0.525838	-1.38328
NM_001177664	RIF1	1.41945	1.7994	2.03988	2.59316	1.60943	2.31652	-0.525414	-1.38213
NM_024417	FDXR	1.4886	2.36454	2.86818	2.6778	1.92657	2.77299	-0.525408	-1.38212
NM_015102	NPHP4	1.84159	1.94326	2.94369	2.5032	1.89243	2.72344	-0.525197	-1.38155
NR_027017	PGAP2	1.54576	2.96928	4.79532	1.70215	2.25752	3.24873	-0.525139	-1.3814
NR_036608	SRSF2	6.28417	5.64477	7.7111	9.44118	5.96447	8.57614	-0.523935	-1.37815
NM_198181.1	GOLGA6L9	7.76025	5.36688	8.39635	10.4762	6.56356	9.43628	-0.523738	-1.37762
NM_001018159	NAE1	1.06132	0.485466	0.612939	1.61066	0.773393	1.1118	-0.523623	-1.37732
NM_022817	PER2	2.33327	2.35008	3.75495	2.97546	2.34167	3.36521	-0.523154	-1.37605
NM_001199513	TGIF2	2.2394	1.86821	4.23651	1.66587	2.05381	2.95119	-0.522998	-1.37563
NM_033488	CDK11B	1.01401	0.738214	1.34838	1.16944	0.876112	1.25891	-0.522988	-1.37561
NM_032442	NEURL4	1.77971	2.82554	3.21863	3.39861	2.30262	3.30862	-0.52295	-1.37551
NM_004383	CSK	7.58639	7.53473	11.8324	9.88051	7.56056	10.8565	-0.521988	-1.37292
NR_027768	DPY19L2P2	0.859953	1.27273	1.51473	1.54701	1.06634	1.53087	-0.521682	-1.37209
NM_001042413	GLIS3	1.57555	1.64333	1.85977	2.76129	1.60944	2.31053	-0.521665	-1.37205
NM_001079846	CREBBP	2.56422	1.59071	3.08894	2.87126	2.07747	2.9801	-0.520537	-1.36901
NM_025069	ZNF703	2.08526	2.25735	3.04904	3.18018	2.1713	3.11461	-0.520489	-1.36888
NM_153373	AGXT2L2	3.52678	2.61848	4.20759	4.60631	3.07263	4.40695	-0.520306	-1.36839
NM_013306	SNX15	16.2892	12.2063	21.9536	18.9153	14.2477	20.4344	-0.520269	-1.36829
NM_138349	TP53I13	14.1872	11.8212	20.7825	16.5138	13.0042	18.6482	-0.520055	-1.36772
NM_145232	CTU1	1.46144	1.0783	1.86429	1.77576	1.26987	1.82003	-0.519277	-1.36562
NM_014890	FILIP1L	5.48635	6.96721	9.44822	8.39709	6.22678	8.92266	-0.518987	-1.36484
NM_152600	ZNF579	10.3763	6.53928	12.5696	11.6679	8.45779	12.1188	-0.518888	-1.36458
NM_001191060	SLC25A22	1.33051	1.05305	2.22592	1.1893	1.19178	1.70761	-0.518861	-1.3645
NM_001025194	CES1	4.64683	3.73729	4.95801	7.05168	4.19206	6.00485	-0.518468	-1.36344
NR_003654	SCAND2	1.70996	2.10225	2.68978	2.77049	1.9061	2.73014	-0.518345	-1.36311
NM_001079522	KTN1	3.02672	2.8659	4.89751	3.54218	2.94631	4.21985	-0.518281	-1.36294
NM_030630	C17orf28	3.19925	1.55	3.93012	2.87189	2.37462	3.40101	-0.518261	-1.36289
NR_036599	ZNF28	1.84219	1.48076	1.72421	3.03269	1.66148	2.37845	-0.517557	-1.361
NM_000361	THBD	1.97291	0.811421	1.70489	2.27955	1.39217	1.99222	-0.517046	-1.35962
NM_032711	MAFG	11.2679	9.13473	12.539	16.6429	10.2013	14.5909	-0.516319	-1.35766
NM_003655	CBX4	21.3111	16.0214	30.491	22.8753	18.6663	26.6832	-0.515497	-1.35545
NM_203383	RNH1	11.7041	4.84223	10.167	13.4809	8.27317	11.8239	-0.515201	-1.35466
NM_001037806	NCKAP5L	3.71816	3.96901	6.13759	4.84706	3.84359	5.49233	-0.514964	-1.35402
NM_015099	CAMTA2	3.26884	1.49678	3.72773	3.07485	2.38281	3.40129	-0.513418	-1.34986
NM_013445	GAD1	1.96333	1.86807	3.28011	2.18831	1.9157	2.73421	-0.513252	-1.34941
NM_198900	FMNL3	0.717724	0.959991	0.96112	1.43332	0.838858	1.19722	-0.513191	-1.34925
NM_014430	CIDEB	1.06622	1.78353	1.83789	2.2288	1.42487	2.03335	-0.51302	-1.34879
NM_213636	PDLIM7	1.88268	0.792623	1.55631	2.26141	1.33765	1.90886	-0.513009	-1.34876
NM_001008707	EML1	0.766536	0.654263	1.16037	0.865613	0.710399	1.01299	-0.51192	-1.34583
NR_026752	CROCCP2	2.76232	3.65576	4.45106	4.70053	3.20904	4.5758	-0.511881	-1.34572
NM_001080434	LMTK3	0.791354	1.0053	1.5307	1.03063	0.898327	1.28066	-0.511581	-1.34491
NM_201524	GPR56	1.28961	1.63116	2.3967	1.76644	1.46039	2.08157	-0.511323	-1.34422
NM_031942	CDCA7	1.25409	0.804305	0.796587	2.1368	1.0292	1.46669	-0.511048	-1.34348
NM_001077198	ATG9A	9.55095	7.8126	11.5313	13.2081	8.68178	12.3697	-0.510749	-1.34268
NM_001185092	NIT1	1.5405	0.993218	1.82363	1.78625	1.26686	1.80494	-0.510695	-1.34253
NM_145204	SENP8	1.38881	1.90842	2.42229	2.27396	1.64861	2.34813	-0.510255	-1.34135
NM_145247	MEIR5	0.0761436	2.59052	1.6984	2.09952	1.33333	1.89896	-0.510174	-1.34113
NM_018994	FBXO42	16.239	11.6653	20.3349	19.4052	13.9521	19.87	-0.510108	-1.34095
NM_001098211	HRH1	2.42685	0.935471	1.26628	3.52044	1.68116	2.39336	-0.50958	-1.33953
NM_001010867	IBA57	0.963136	1.03481	1.41326	1.43041	0.998973	1.42183	-0.509236	-1.33861
NM_001130725	PSMB5	26.5366	16.0541	30.749	29.8653	21.2953	30.3072	-0.50912	-1.33829
NM_001040662	METTL21D	0.637717	0.901699	0.669845	1.52081	0.769708	1.09533	-0.508979	-1.33792
NM_005802	TOPORS	5.15694	3.46286	6.70054	5.56558	4.3099	6.13306	-0.508953	-1.33784
NM_001039577	CCNL2	9.98072	11.9394	16.2923	14.8946	10.9601	15.5935	-0.508684	-1.33712
NM_012068	ATF5	1.57086	3.72578	5.68581	1.84824	2.64832	3.76702	-0.508348	-1.33622
NM_000958	PTGER4	5.60886	6.0391	9.0914	7.47659	5.82398	8.284	-0.508321	-1.33614
NM_001190274	FBXO11	11.1911	9.98993	15.3282	14.7981	10.5905	15.0632	-0.508251	-1.33596
NM_023923	PHACTR4	5.16745	4.8685	7.62166	6.65233	5.01797	7.13699	-0.508211	-1.33585
NR_036443	HERC2P9	2.96803	3.78562	4.46662	5.13816	3.37683	4.80239	-0.508085	-1.33551
NM_170662	CBLB	3.46357	2.87997	4.97059	4.05052	3.17177	4.51056	-0.508017	-1.33533
NM_001085454	GIT1	1.80086	2.69068	2.95321	3.4334	2.24577	3.19331	-0.50784	-1.33485
NR_002555	LOC613037	4.35707	4.99718	6.86509	6.43416	4.67713	6.64963	-0.507651	-1.33434
NM_001040451	RUFY1	9.33097	10.564	17.1051	11.1636	9.94749	14.1343	-0.506802	-1.33206
NM_001136225	RCOR3	2.44782	3.6337	3.83227	4.80884	3.04076	4.32055	-0.506785	-1.33201
NM_022566	MESDC1	7.99	5.57011	10.4607	8.79758	6.78005	9.62914	-0.50611	-1.3302
NM_001174100	PCBP4	2.66875	1.90793	4.15431	2.34486	2.28834	3.24959	-0.505954	-1.32978
NM_015589	SAMD4A	5.60831	3.76719	5.28587	8.01902	4.68775	6.65245	-0.504989	-1.32718
NM_003714	STC2	78.123	47.7273	89.4621	89.132	62.9252	89.297	-0.504976	-1.32714
NM_052902	STK11IP	2.16154	2.75086	3.71562	3.2526	2.4562	3.48411	-0.504362	-1.32549
NM_130436	DYRK1A	1.17528	0.906712	1.60466	1.34761	1.041	1.47613	-0.50386	-1.32414
NM_006670	TPBG	2.72341	3.89805	3.48484	5.90374	3.31073	4.69429	-0.503758	-1.32387
NM_020451	SEPN1	1.68843	1.15491	1.68056	2.35044	1.42167	2.0155	-0.503551	-1.32331
NM_019104	LIN37	13.2104	9.79476	18.4128	14.1889	11.5026	16.3009	-0.50299	-1.3218
NR_024437	LOC728323	2.1975	2.16288	2.93821	3.23994	2.18019	3.08907	-0.502721	-1.32108
NM_001170718	BCAR1	5.01763	3.96056	5.39665	7.32133	4.48909	6.35899	-0.502373	-1.32014
NM_000141	FGFR2	1.35459	0.492365	0.680789	1.93544	0.923477	1.30811	-0.50234	-1.32005
NM_001040194	AGTRAP	4.48613	2.0876	5.80039	3.50852	3.28687	4.65445	-0.5019	-1.31887
NM_002953	RPS6KA1	6.37777	5.92028	9.77369	7.63271	6.14902	8.7032	-0.501188	-1.31695
NM_001037334	USP14	2.26213	1.56257	2.53149	2.87976	1.91235	2.70562	-0.500615	-1.31541
NM_145036	CCDC46	1.14078	0.406624	0.895876	1.29328	0.773702	1.09458	-0.500525	-1.31517
NM_001172303	MASTL	2.67721	0.76581	2.67343	2.19636	1.72151	2.4349	-0.500185	-1.31425
NM_015472	WWTR1	27.2301	26.4916	38.8414	37.1381	26.8608	37.9898	-0.500105	-1.31404
NM_031922	REPS1	2.15525	2.71618	3.52869	3.35537	2.43572	3.44203	-0.498914	-1.31083
NM_001025202	STAG3L2	5.81497	7.52748	9.43974	9.40899	6.67122	9.42436	-0.498444	-1.30957
NM_015711	GLTSCR1	1.98226	1.53603	2.45974	2.50858	1.75914	2.48416	-0.497884	-1.30806
NM_016324	ZNF274	2.15284	0.242935	1.93893	1.44286	1.19789	1.6909	-0.497295	-1.30648
NM_014007	ZBTB43	1.98439	1.32188	2.22529	2.4402	1.65314	2.33275	-0.496824	-1.30521
NR_027749	TTC31	2.54515	1.72736	3.17641	2.85059	2.13625	3.0135	-0.496356	-1.30395
NM_017586	C9orf7	1.60999	1.71479	3.10962	1.57869	1.66239	2.34416	-0.495809	-1.30248
NM_001040876	ABCE1	2.44223	1.3732	1.90078	3.4792	1.90772	2.68999	-0.495755	-1.30233
NM_001002295	GATA3	5.0062	2.70282	6.37695	4.48583	3.85451	5.43139	-0.494774	-1.29969
NM_002967	SAFB	6.6746	4.18041	7.78604	7.50803	5.42751	7.64703	-0.494611	-1.29926
NM_001024683	ZNF688	1.29957	0.73698	1.83572	1.03153	1.01828	1.43362	-0.49354	-1.29638
NM_001025580	AMMECR1	1.5547	0.82507	2.82245	0.52329	1.18989	1.67287	-0.491503	-1.29089
NM_001025204	U2AF1	1.75261	0.406946	1.14769	1.8882	1.07978	1.51795	-0.491385	-1.29058
NM_001001483	ZDHHC13	1.85216	1.72264	2.94806	2.07648	1.7874	2.51227	-0.491129	-1.28989
NM_001007067	SDCBP	1.62749	2.66086	2.53062	3.49627	2.14418	3.01344	-0.490991	-1.28952
NM_030647	JHDM1D	1.44453	1.0793	1.6852	1.86107	1.26191	1.77313	-0.490688	-1.2887
NM_032789	PARP10	1.60469	2.32494	2.86119	2.65885	1.96481	2.76002	-0.490285	-1.28762
NM_173179	SLC35C2	3.08777	1.74782	4.25621	2.53643	2.41779	3.39632	-0.49028	-1.2876
NR_024199	CBLL1	1.33889	1.59956	1.71615	2.41118	1.46923	2.06366	-0.490153	-1.28726
NM_058219	EXOSC6	8.45288	4.86471	7.50953	11.1959	6.65879	9.35271	-0.490124	-1.28718
NM_013246	CLCF1	3.20434	1.25577	3.08082	3.1824	2.23006	3.13161	-0.489825	-1.28638
NR_023349	TSEN15	1.04594	0.625663	1.34814	0.998967	0.835801	1.17355	-0.489651	-1.28591
NM_020461	TUBGCP6	1.8332	1.61556	2.56965	2.27027	1.72438	2.41996	-0.488905	-1.2839
NM_001163280	HTATSF1	4.66214	6.41325	10.193	5.34958	5.5377	7.77129	-0.488869	-1.28381
NM_020808	SIPA1L2	2.78174	2.74543	4.21912	3.53533	2.76358	3.87723	-0.488483	-1.28277
NR_023384	RNF216L	2.84854	1.42085	3.4734	2.51558	2.13469	2.99449	-0.48828	-1.28222
NM_018155	SLC25A36	1.85059	1.16832	2.06101	2.17375	1.50945	2.11738	-0.488252	-1.28215
NM_006375	ENOX2	3.21369	1.64627	2.51247	4.30005	2.42998	3.40626	-0.487244	-1.27943
NM_001142428	MORF4L2	1.29561	2.1419	2.51601	2.30243	1.71876	2.40922	-0.487202	-1.27932
NR_028269	LOC100288778	5.14594	4.8087	6.17921	7.77272	4.97732	6.97597	-0.487024	-1.27884
NM_005600	NIT1	13.7602	10.706	18.5584	15.7297	12.2331	17.1441	-0.486918	-1.27856
NM_001040655	TTC23	0.504366	0.994605	1.10377	0.996792	0.749486	1.05028	-0.486803	-1.27825
NM_033251	RPL13	14.9076	16.4525	22.6985	21.2398	15.68	21.9691	-0.486549	-1.27756
NM_001128930	ENTPD4	2.25111	1.46317	1.84354	3.36032	1.85714	2.60193	-0.4865	-1.27743
NM_004176	SREBF1	19.4037	15.451	26.8767	21.9233	17.4274	24.4	-0.485528	-1.27482
NM_001130912	SUGT1	5.37165	8.83496	11.4664	8.42059	7.1033	9.9435	-0.485263	-1.2741
NM_016547	SDF4	7.91663	6.61863	10.4401	9.90694	7.26763	10.1735	-0.485262	-1.2741
NM_005841	SPRY1	0.318066	1.85085	2.10741	0.927556	1.08446	1.51748	-0.484706	-1.27261
NM_001407	CELSR3	2.12372	1.43589	2.26786	2.71307	1.77981	2.49046	-0.484696	-1.27258
NM_018078	LARP1B	2.92888	2.05522	3.7642	3.2091	2.49205	3.48665	-0.484509	-1.27207
NM_194271	RNF34	2.38929	1.95066	2.73983	3.33219	2.16997	3.03601	-0.484498	-1.27205
NM_014966	DHX30	5.27173	5.5231	8.20547	6.89532	5.39741	7.55039	-0.484284	-1.27147
NM_001190329	ATP5G3	0.821702	1.28857	1.57066	1.38119	1.05514	1.47592	-0.48419	-1.27122
NM_001077516	SLC39A7	10.156	3.46733	9.23913	9.81698	6.81166	9.52806	-0.484174	-1.27117
NM_005455	ZRANB2	6.21731	9.0677	12.2984	9.07768	7.6425	10.688	-0.48388	-1.27038
NM_001130824	SUPT5H	17.3504	19.7355	33.4913	18.3703	18.543	25.9308	-0.483796	-1.27016
NM_001193655	C17orf62	4.05873	5.01945	5.78663	6.90002	4.53909	6.34333	-0.482836	-1.26757
NM_021630	PDLIM2	1.16689	1.42316	2.30862	1.31014	1.29503	1.80938	-0.482515	-1.26671
NM_001167935	CCM2	0.0900065	2.29297	1.37683	1.95185	1.19149	1.66434	-0.482185	-1.26582
NM_003447	ZNF165	2.12308	2.25573	4.02804	2.08734	2.1894	3.05769	-0.481903	-1.26506
NM_001010917	GOLGA7B	1.12313	1.03629	1.35731	1.65823	1.07971	1.50777	-0.481773	-1.26471
NM_021211	ZBED5	5.03911	8.52522	8.26673	10.6732	6.78216	9.46997	-0.481613	-1.26428
NM_001145414	CHM	1.19317	0.970143	1.63518	1.38503	1.08166	1.51011	-0.481406	-1.26373
NM_013329	GCFC1	1.16346	0.458953	1.49926	0.765618	0.811207	1.13244	-0.481292	-1.26342
NM_003244	TGIF1	36.1328	26.6895	47.8461	39.8416	31.4111	43.8439	-0.481098	-1.2629
NM_015906	TRIM33	1.99394	3.16857	3.66056	3.54445	2.58126	3.6025	-0.480928	-1.26244
NM_022875	SMN2	12.9001	14.9997	22.3108	16.6208	13.9499	19.4658	-0.480687	-1.26179
NM_002741	PKN1	25.9415	15.3221	30.0972	27.4805	20.6318	28.7889	-0.48064	-1.26167
NM_019892	INPP5E	2.93552	2.90383	4.17647	3.97063	2.91967	4.07355	-0.480479	-1.26123
NM_001135022	ELMOD3	2.58331	2.51303	4.40746	2.70142	2.54817	3.55444	-0.480161	-1.26038
NM_152477	ZNF565	1.87496	2.89026	3.57408	3.07273	2.38261	3.32341	-0.480119	-1.26026
NM_022760	FAM113A	10.5261	8.41053	13.8779	12.5323	9.46832	13.2051	-0.479916	-1.25972
NM_001198934	ABCC10	4.55572	4.6878	5.73812	7.15202	4.62176	6.44507	-0.479754	-1.25928
NM_001024935	WASF1	3.03229	2.99706	4.9681	3.43963	3.01467	4.20387	-0.479714	-1.25917
NM_001128143	PMS1	0.549463	1.03517	1.9901	0.219319	0.792316	1.10471	-0.479518	-1.25865
NM_001145338	ZBTB22	1.85771	2.41993	3.34968	2.61331	2.13882	2.98149	-0.479221	-1.25785
NM_001306	CLDN3	9.4666	3.99469	9.24975	9.5128	6.73064	9.38128	-0.479039	-1.25736
NM_015107	PHF8	3.08822	3.11277	4.19302	4.44568	3.1005	4.31935	-0.478316	-1.25541
NM_001001655	ALKBH2	6.45346	5.40339	8.27607	8.24056	5.92842	8.25831	-0.478199	-1.2551
NM_001142326	DMTF1	2.00432	0.994845	3.37866	0.79576	1.49958	2.08721	-0.477015	-1.25191
NM_032815	NFATC2IP	8.42492	10.294	13.2043	12.8395	9.35946	13.0219	-0.476443	-1.25037
NM_001099456	NPW	3.45171	2.2362	4.4703	3.44244	2.84395	3.95637	-0.476279	-1.24993
NM_031371	ARID4B	0.942683	1.06714	1.77296	1.02281	1.00491	1.39789	-0.476177	-1.24966
NM_001146286	TCF7L2	1.09428	0.753494	0.9158	1.65443	0.923887	1.28512	-0.476109	-1.24947
NM_001076785	SLC7A6	3.1452	2.71304	4.97369	3.17469	2.92912	4.07419	-0.476046	-1.2493
NM_021931	DHX35	2.33033	2.34681	3.09177	3.41332	2.33857	3.25255	-0.475942	-1.24903
NM_001162861	COX11	0.430313	2.07635	0.960263	2.52593	1.25333	1.7431	-0.475884	-1.24887
NM_001177801	RANGRF	3.79052	7.20058	6.68417	8.60103	5.49555	7.6426	-0.4758	-1.24864
NM_003315	DNAJC7	14.7875	14.3754	20.682	19.8553	14.5815	20.2687	-0.475116	-1.2468
NM_175839	SMOX	25.2809	22.5477	37.7341	28.7358	23.9143	33.2349	-0.474828	-1.24603
NM_198317	KLHL17	0.834001	0.850663	1.57988	0.761351	0.842332	1.17062	-0.474806	-1.24597
NM_133436	ASNS	9.47624	6.69124	11.8462	10.6195	8.08374	11.2328	-0.474629	-1.24549
NM_152618	BBS12	0.405349	1.05132	1.02167	1.00212	0.728334	1.01189	-0.474387	-1.24484
NM_000425	L1CAM	10.4586	7.46505	14.2371	10.6638	8.96182	12.4505	-0.474333	-1.2447
NR_034146	SIRT2	20.1245	9.94908	14.9045	26.8699	15.0368	20.8872	-0.474122	-1.24413
NM_052897	MBD6	29.3087	20.738	34.548	34.9654	25.0234	34.7567	-0.474016	-1.24384
NM_018140	CEP72	1.80708	2.14586	2.49165	2.99878	1.97647	2.74521	-0.473993	-1.24378
NM_001177716	KLF11	3.33628	4.25178	5.91244	4.62084	3.79403	5.26664	-0.473152	-1.24152
NM_024105	ALG12	21.1585	14.3614	27.261	22.0397	17.7599	24.6503	-0.472981	-1.24106
NM_015238	WWC1	1.87467	1.6586	2.62041	2.28311	1.76663	2.45176	-0.472814	-1.24061
NM_139168	SREK1	3.39474	2.77277	3.77039	4.78758	3.08376	4.27898	-0.47258	-1.23998
NM_078626	CDKN2C	0.567271	1.04304	1.40504	0.829235	0.805156	1.11714	-0.472467	-1.23968
NR_033416	CCT6P3	1.26465	2.10484	2.50325	2.17032	1.68474	2.33678	-0.471995	-1.2384
NM_022080	NAPB	1.70142	1.85468	2.41001	2.52145	1.77805	2.46573	-0.471719	-1.23766
NM_001199183	ATP2C1	3.7907	2.46942	4.06955	4.61019	3.13006	4.33987	-0.471462	-1.23697
NM_030767	AKNA	5.45673	2.78189	5.56981	5.84997	4.11931	5.70989	-0.47106	-1.23589
NM_001142522	FBXO5	3.48075	7.92111	6.59588	9.2081	5.70093	7.90199	-0.471019	-1.23578
NM_001099407	C20orf12	1.05086	0.934757	1.54317	1.20845	0.992808	1.37581	-0.470694	-1.2349
NM_001136473	LITAF	0.954504	1.69195	1.28244	2.38416	1.32323	1.8333	-0.470382	-1.23407
NM_020880	ZNF530	1.0966	0.950491	1.49091	1.34465	1.02355	1.41778	-0.470058	-1.23319
NM_020428	SLC44A2	2.55906	3.0182	3.43633	4.28908	2.78863	3.86271	-0.470055	-1.23319
NM_001141969	DAXX	3.07307	1.46794	3.54085	2.74665	2.2705	3.14375	-0.469473	-1.23162
NM_024741	ZNF408	3.00639	2.25043	3.85698	3.42163	2.62841	3.6393	-0.469473	-1.23162
NM_001080480	MBOAT1	6.0513	5.23818	8.2482	7.38261	5.64474	7.81541	-0.469414	-1.23146
NM_002744	PRKCZ	23.2338	11.8224	27.527	20.981	17.5281	24.254	-0.468553	-1.22914
NM_147202	C9orf25	2.5141	3.54352	5.17232	3.20961	3.02881	4.19097	-0.468531	-1.22909
NM_173631	ZNF547	0.908755	1.29262	1.55205	1.49382	1.10069	1.52293	-0.468449	-1.22887
NM_001085487	MYSM1	3.96455	4.24735	5.64213	5.71783	4.10595	5.67998	-0.46817	-1.22811
NM_001193328	ZNF692	1.24063	2.08236	3.69013	0.906331	1.66149	2.29823	-0.468042	-1.22777
NM_003378	VGF	5.09257	3.38172	4.51965	7.20028	4.23714	5.85996	-0.4678	-1.22712
NM_001039675	UNC45A	1.11688	1.42378	1.10708	2.40631	1.27033	1.75669	-0.46766	-1.22674
NM_001039355	SLC25A29	3.68126	3.91126	5.1794	5.31955	3.79626	5.24948	-0.467594	-1.22656
NM_183373	C6orf145	51.6953	27.3797	50.6897	58.6491	39.5375	54.6694	-0.467512	-1.22634
NM_001135776	ZBTB43	0.679299	0.872194	0.687046	1.45787	0.775747	1.07246	-0.467264	-1.22568
NM_005168	RND3	26.5982	23.8549	36.6608	33.0567	25.2265	34.8588	-0.466578	-1.22383
NM_001005911	IP6K2	2.2696	0.688737	2.6241	1.46302	1.47917	2.04356	-0.466298	-1.22308
NR_024466	LSM5	0.898216	0.703234	1.2596	0.952549	0.800725	1.10607	-0.46607	-1.22246
NM_015151	DIP2A	2.18612	2.02029	2.74074	3.06971	2.1032	2.90523	-0.46606	-1.22244
NM_183400	RNF14	0.251257	1.24785	1.10999	0.960688	0.749553	1.03534	-0.466	-1.22227
NM_015655	ZNF337	5.21719	4.20711	6.6809	6.33503	4.71215	6.50797	-0.465821	-1.22179
NM_024659	GTDC1	1.72498	0.9131	1.16236	2.48089	1.31904	1.82163	-0.465738	-1.22157
NM_202494	GIPC1	1.92655	1.02719	2.58834	1.49056	1.47687	2.03945	-0.465637	-1.2213
NR_024117	MSTO2P	3.29281	2.57654	4.84559	3.25911	2.93467	4.05235	-0.465558	-1.22109
NM_001145295	NGLY1	2.02996	2.21297	2.98164	2.87583	2.12147	2.92874	-0.465217	-1.22017
NM_213646	WARS	3.4852	1.50097	2.91492	3.96817	2.49309	3.44155	-0.465124	-1.21992
NR_037601	LOC100507217	5.05652	6.63962	9.2316	6.91358	5.84807	8.07259	-0.465071	-1.21978
NM_006026	H1FX	48.7556	31.5394	52.701	58.0752	40.1475	55.3881	-0.464266	-1.21761
NM_001127202	PCID2	10.0836	11.6721	14.1878	15.8142	10.8779	15.001	-0.463665	-1.21599
NM_006296	VRK2	6.50893	9.38453	12.0827	9.82148	7.94673	10.9521	-0.462773	-1.21359
NM_181892	UBE2D3	12.2572	10.9471	15.9165	16.0627	11.6021	15.9896	-0.462742	-1.21351
NM_024424	WT1	0.784394	0.726907	1.15372	0.928201	0.755651	1.04096	-0.462124	-1.21185
NM_019069	WDR5B	2.94455	2.62883	4.07901	3.59729	2.78669	3.83815	-0.461859	-1.21113
NM_013362	ZNF225	1.31544	1.76368	1.8878	2.35287	1.53956	2.12033	-0.461774	-1.2109
NM_032828	ZNF587	2.74222	2.43119	3.06931	4.05563	2.5867	3.56247	-0.461762	-1.21087
NM_001004060	NOMO2	4.93981	9.08179	8.32836	10.9688	7.0108	9.64858	-0.460738	-1.20812
NM_001031847	CPT1A	2.38731	3.60918	4.77424	3.47747	2.99824	4.12585	-0.460575	-1.20768
NM_001731	BTG1	20.8355	14.0008	23.2914	24.6446	17.4182	23.968	-0.460518	-1.20753
NM_014572	LATS2	4.47585	3.31245	5.27155	5.44501	3.89415	5.35828	-0.460462	-1.20737
NM_005347	HSPA5	1491.22	721.768	1487.77	1556.91	1106.49	1522.34	-0.460295	-1.20692
NM_021231	C19orf29	2.95943	1.63109	3.64663	2.66887	2.29526	3.15775	-0.460239	-1.20678
NM_080591	PTGS1	0.74201	1.55372	1.69549	1.46259	1.14786	1.57904	-0.460095	-1.20639
NM_001330	CTF1	3.09291	0.809129	1.69224	3.67546	1.95102	2.68385	-0.460076	-1.20634
NM_001009944	PKD1	8.06867	6.37119	9.85566	10.0062	7.21993	9.93093	-0.459944	-1.20598
NM_175871	C19orf39	0.566117	1.03893	0.886295	1.32137	0.802523	1.10383	-0.459906	-1.20588
NR_033770	ROCK1P1	2.85561	1.95891	3.27093	3.35003	2.40726	3.31048	-0.459648	-1.20519
NM_021237	SELK	29.9059	24.8862	44.7189	30.6259	27.396	37.6724	-0.45954	-1.20489
NM_020307	CCNL1	12.1262	12.9877	18.2912	16.2427	12.557	17.267	-0.459527	-1.20486
NM_015428	ZNF473	0.77388	1.70328	1.42327	1.98239	1.23858	1.70283	-0.459247	-1.20411
NM_181358	HIPK1	0.918482	0.961106	1.92099	0.662992	0.939794	1.29199	-0.45918	-1.20392
NM_100486	WAC	3.88699	4.17772	5.03251	6.05451	4.03235	5.54351	-0.459177	-1.20392
NM_152595	PGBD4	1.43912	2.31315	2.91258	2.24573	1.87614	2.57916	-0.459135	-1.2038
NM_003456	ZNF205	2.27618	3.79338	3.81618	4.52548	3.03478	4.17083	-0.458743	-1.20275
NM_016630	SPG21	20.2518	19.1885	27.7053	26.4863	19.7202	27.0958	-0.458399	-1.20182
NM_019895	CLDND1	2.27398	1.98244	0.847901	5.0002	2.12821	2.92405	-0.458328	-1.20163
NM_004926	ZFP36L1	9.93475	13.3522	18.6037	13.3768	11.6435	15.9902	-0.457671	-1.19986
NM_171998	RAB39B	16.8467	5.06189	12.6875	17.3978	10.9543	15.0427	-0.457562	-1.19957
NM_013388	PREB	31.8978	29.1452	46.9112	36.8726	30.5215	41.8919	-0.456845	-1.19764
NM_198315	VWA5A	0.518384	1.12359	1.28292	0.970465	0.820987	1.12669	-0.456663	-1.19715
NM_152458	ZNF785	0.96931	1.25255	1.50385	1.54454	1.11093	1.52419	-0.45628	-1.19612
NM_001122770	ZBTB37	1.2156	1.30538	1.441	2.01576	1.26049	1.72838	-0.455436	-1.19385
NM_019886	CHST7	3.77524	2.12353	4.24931	3.83635	2.94938	4.04283	-0.454951	-1.19255
NM_153828	RTN4	374.184	225.517	400.243	421.779	299.851	411.011	-0.454934	-1.1925
NM_205834	LSR	3.98729	4.87003	7.46578	4.67364	4.42866	6.06971	-0.454757	-1.19203
NM_019096	GTPBP2	17.1989	12.8128	21.427	19.686	15.0059	20.5565	-0.45407	-1.19017
NM_018086	FIGN	4.11172	4.0079	4.73684	6.38505	4.05981	5.56095	-0.453918	-1.18977
NM_145021	2008-03-01	3.79043	4.55033	6.58764	4.83709	4.17038	5.71237	-0.453909	-1.18974
NM_001130859	PPIP5K1	3.28838	2.38154	3.68248	4.08383	2.83496	3.88315	-0.453901	-1.18972
NM_199329	SLC43A3	1.06916	2.12322	2.19402	2.17862	1.59619	2.18632	-0.453872	-1.18964
NM_001177663	RIF1	0.714246	1.09296	1.26569	1.20763	0.903603	1.23666	-0.452688	-1.18646
NM_005975	PTK6	2.18184	2.78904	4.10967	2.69072	2.48544	3.4002	-0.452116	-1.18492
NM_006123	IDS	13.1312	9.38754	15.0326	15.7694	11.2594	15.401	-0.451898	-1.18433
NM_080651	MED30	5.89594	5.79682	8.46129	7.53126	5.84638	7.99627	-0.451784	-1.18403
NM_144767	AKAP13	5.53885	4.27872	6.32336	7.10412	4.90878	6.71374	-0.451751	-1.18394
NM_002360	MAFK	47.0017	34.6637	53.0283	58.6422	40.8327	55.8353	-0.451451	-1.18313
NM_015100	POGZ	3.91657	3.21979	4.04502	5.71299	3.56818	4.87901	-0.451399	-1.18299
NR_029435	FLJ31306	0.931612	1.4081	1.03259	2.16565	1.16986	1.59912	-0.450947	-1.18177
NM_012155	EML2	6.56265	3.80341	8.05726	6.10668	5.18303	7.08197	-0.450355	-1.18018
NM_014688	USP6NL	3.69314	2.5219	4.07244	4.41847	3.10752	4.24545	-0.450156	-1.17964
NM_020727	ZNF295	2.44116	2.9388	3.47864	3.871	2.68998	3.67482	-0.450078	-1.17944
NM_005481	MED16	6.43561	4.66207	8.22824	6.9265	5.54884	7.57737	-0.449511	-1.17791
NM_172240	POC1B	1.63866	0.569712	1.52333	1.49197	1.10419	1.50765	-0.449318	-1.17739
NM_080647	TBX1	11.7348	13.6214	19.3077	15.3095	12.6781	17.3086	-0.44915	-1.17694
NM_001145771	GPR56	6.06842	3.62865	7.0961	6.14262	4.84854	6.61936	-0.449143	-1.17692
NM_001033714	NOP2	4.08592	9.69635	7.66995	11.1379	6.89114	9.40392	-0.448521	-1.17525
NR_003098	SNHG1	34.4283	45.3583	63.6817	45.1795	39.8933	54.4306	-0.448271	-1.17457
NM_001186	BACH1	2.31736	2.47541	3.24091	3.29757	2.39638	3.26924	-0.448096	-1.1741
NM_001100169	IMMT	9.0146	8.86335	12.7724	11.6162	8.93897	12.1943	-0.448026	-1.17391
NM_001038707	CDC42SE1	0.87881	0.812079	0.548124	1.75817	0.845445	1.15315	-0.447794	-1.17329
NM_004503	HOXC6	13.2041	15.7719	19.215	20.298	14.488	19.7565	-0.447469	-1.17241
NM_032376	TMEM101	15.0062	16.298	23.2902	19.3963	15.6521	21.3433	-0.447424	-1.17229
NM_032436	ZNF828	2.45736	4.033	5.51769	3.32681	3.24518	4.42225	-0.446482	-1.16976
NM_024625	ZC3HAV1	1.47347	2.09647	2.28969	2.57425	1.78497	2.43197	-0.446226	-1.16907
NM_001144070	ABCC3	3.69503	1.94498	3.73694	3.94722	2.82001	3.84208	-0.44619	-1.16897
NM_001846	COL4A2	1.06526	0.89965	1.19557	1.48052	0.982455	1.33804	-0.445663	-1.16756
NM_016612	SLC25A37	8.7599	9.11228	11.5183	12.8221	8.93609	12.1702	-0.445637	-1.16749
NM_001048223	DBNDD2	24.5202	15.6885	29.3124	25.4373	20.1044	27.3748	-0.445343	-1.1667
NM_025195	TRIB1	6.33506	8.80767	11.1869	9.42818	7.57137	10.3075	-0.445075	-1.16597
NM_001142300	CCNYL1	6.1529	3.58169	7.84055	5.40978	4.8673	6.62516	-0.444836	-1.16533
NM_033305	VPS13A	0.869253	0.867794	1.30533	1.05893	0.868524	1.18213	-0.444752	-1.1651
NM_001145971	RDH13	2.95868	4.05128	5.18081	4.35917	3.50498	4.76999	-0.44458	-1.16464
NM_004634	BRPF1	2.49107	2.06313	3.13652	3.05954	2.2771	3.09803	-0.444153	-1.16349
NR_027796	C3orf17	4.07629	3.65289	5.31923	5.19274	3.86459	5.25598	-0.443646	-1.16213
NM_030640	DUSP16	5.46113	4.63611	6.55377	7.17761	5.04862	6.86569	-0.443516	-1.16178
NM_001083956	ZNF655	1.71239	2.74179	3.15682	2.89789	2.22709	3.02736	-0.442898	-1.16012
NR_024408	LOC253039	2.29715	2.03389	3.03809	2.84832	2.16552	2.9432	-0.442675	-1.15951
NM_181832	NF2	1.90089	1.50349	1.53587	3.08999	1.70219	2.31293	-0.44233	-1.15859
NM_004334	BST1	1.44485	1.96496	2.65409	1.97848	1.7049	2.31629	-0.442121	-1.15803
NM_152592	C14orf49	3.2647	1.94246	3.22341	3.84957	2.60358	3.53649	-0.441821	-1.15722
NR_003367	PVT1	7.42414	5.40208	8.13611	9.28473	6.41311	8.71042	-0.441718	-1.15694
NM_001130914	BTG3	0.71652	2.82426	3.19636	1.61241	1.77039	2.40438	-0.441601	-1.15663
NR_002217	PMS2CL	3.58685	4.58796	5.16556	5.93586	4.08741	5.55071	-0.441487	-1.15632
NM_001017392	SUGP2	5.70688	8.60768	10.279	9.15715	7.15728	9.71808	-0.441259	-1.15571
NM_001304	CPD	6.68088	6.6646	8.9906	9.12474	6.67274	9.05767	-0.440861	-1.15463
NM_001145025	EDEM2	2.53182	2.01799	2.88489	3.29058	2.2749	3.08773	-0.440743	-1.15432
NM_001017369	SC4MOL	2.68217	3.65852	3.25965	5.34363	3.17035	4.30164	-0.440247	-1.15298
NR_002830	GEMIN8P4	0.753835	0.961119	1.37032	0.955789	0.857477	1.16305	-0.439749	-1.15164
NR_034181	SUV39H2	1.20416	0.416832	0.646568	1.55145	0.810496	1.09901	-0.439326	-1.15051
NM_005842	SPRY2	8.18867	8.78642	13.3805	9.63716	8.48755	11.5088	-0.439322	-1.15049
NM_001136497	BTF3L4	5.55241	5.58026	6.08732	9.00777	5.56633	7.54755	-0.43928	-1.15038
NM_176792	MRPL43	0.906942	1.17922	1.10304	1.72538	1.04308	1.41421	-0.439145	-1.15002
NM_005632	SOLH	8.16766	6.8964	10.2207	10.2015	7.53203	10.2111	-0.439028	-1.1497
NM_001134388	ZDHHC4	13.5795	14.0471	20.3136	17.1381	13.8133	18.7259	-0.438973	-1.14956
NR_024368	FLJ45340	1.96672	1.79715	2.44868	2.65263	1.88193	2.55065	-0.438651	-1.14869
NM_001114100	SEZ6L2	16.2867	12.9794	20.8369	18.824	14.6331	19.8304	-0.438487	-1.14825
NM_014963	SBNO2	16.2215	11.7167	19.3116	18.5443	13.9691	18.9279	-0.438279	-1.14769
NM_001134376	CCNJ	1.16827	1.78538	2.35788	1.64299	1.47683	2.00043	-0.437815	-1.14644
NM_005125	CCS	10.4432	11.6241	16.1766	13.7139	11.0336	14.9452	-0.437777	-1.14634
NM_001711	BGN	2.06488	1.07835	2.26016	1.99683	1.57161	2.1285	-0.437586	-1.14582
NM_001017919	RCCD1	2.99559	2.90943	4.38486	3.61096	2.95251	3.99791	-0.437304	-1.14507
NM_016451	COPB1	17.9292	15.5702	25.2238	20.1347	16.7497	22.6792	-0.437238	-1.14489
NM_001077700	MIER1	1.51602	1.28283	1.37121	2.41843	1.39942	1.89482	-0.437227	-1.14486
NM_004587	RRBP1	21.9194	26.7119	36.355	29.4877	24.3157	32.9213	-0.437138	-1.14462
NM_015925	LSR	22.4679	12.0353	22.8446	23.8559	17.2516	23.3502	-0.436708	-1.14346
NR_036659	NCRNA00275	60.2558	43.9856	72.8473	68.2121	52.1207	70.5297	-0.436374	-1.14256
NM_004278	PIGL	2.89572	2.52442	4.36877	2.96544	2.71007	3.6671	-0.436311	-1.14239
NM_001017962	P4HA1	9.63502	6.63101	10.7206	11.2892	8.13302	11.0049	-0.436284	-1.14232
NM_000837	GRINA	15.8961	11.8393	19.9588	17.5675	13.8677	18.7631	-0.436174	-1.14202
NM_145254	TMEM170A	7.95298	7.24274	10.831	9.72348	7.59786	10.2772	-0.435788	-1.14099
NM_001083606	PTCH1	0.78367	0.750549	0.715146	1.35984	0.767109	1.03749	-0.435597	-1.14047
NM_022372	MLST8	4.98162	2.51478	6.75372	3.38405	3.7482	5.06888	-0.43547	-1.14013
NM_001077665	AGAP6	2.26658	2.5552	2.92073	3.59985	2.41089	3.26029	-0.435434	-1.14003
NM_006079	CITED2	48.9672	49.7713	72.4131	61.0804	49.3693	66.7468	-0.435085	-1.13909
NM_001171166	CAMTA2	8.61533	7.1824	9.5007	11.8571	7.89886	10.6789	-0.435046	-1.13899
NM_006070	TFG	17.452	13.1703	21.7833	19.6005	15.3111	20.6919	-0.434483	-1.13748
NM_001083965	TDRKH	3.09376	3.65717	5.26464	3.85737	3.37547	4.561	-0.434265	-1.13689
NM_001135037	MFAP3	2.59594	3.13857	4.28393	3.46395	2.86726	3.87394	-0.434131	-1.13653
NM_001171945	SUN1	2.06683	1.37869	2.45113	2.20122	1.72276	2.32618	-0.433238	-1.13412
NM_152237	GAS2L1	0.902456	2.20184	2.73114	1.46033	1.55215	2.09573	-0.43319	-1.134
NM_001013659	ZNF793	0.828805	1.36555	1.60314	1.35924	1.09718	1.48119	-0.43296	-1.13338
NM_031296	RAB33B	2.80842	2.46699	4.03038	3.09117	2.6377	3.56078	-0.432908	-1.13324
NM_000289	PFKM	1.68377	3.92416	5.38075	2.18956	2.80396	3.78516	-0.432884	-1.13317
NM_021190	PTBP2	1.37406	2.11165	2.53532	2.16994	1.74286	2.35263	-0.432822	-1.13301
NM_003745	SOCS1	1.33649	1.49472	1.41326	2.40802	1.41561	1.91064	-0.432637	-1.13251
NM_000118	ENG	0.246494	1.30947	0.971437	1.12864	0.777982	1.05004	-0.432634	-1.1325
NM_006164	NFE2L2	41.9491	43.7426	63.3931	52.2617	42.8458	57.8274	-0.432598	-1.1324
NM_001080488	ONECUT3	1.09439	2.38673	2.39718	2.30046	1.74056	2.34882	-0.432385	-1.13183
NM_024631	C11orf61	4.07493	5.18726	5.4066	7.09191	4.6311	6.24925	-0.432331	-1.13168
NM_003856	IL1RL1	5.73191	1.26876	3.37849	6.06707	3.50034	4.72278	-0.432143	-1.13118
NM_138394	HNRPLL	5.16915	5.91577	6.86679	8.08824	5.54246	7.47752	-0.432032	-1.13088
NM_024821	CCDC134	2.81763	3.849	5.10263	3.89145	3.33331	4.49704	-0.432018	-1.13084
NR_036623	DBF4B	2.55042	3.50842	4.17017	4.00378	3.02942	4.08697	-0.431992	-1.13077
NM_138783	ZNF653	1.79471	1.62284	2.7948	1.81557	1.70877	2.30518	-0.43192	-1.13058
NR_033972	LOC440028	4.18237	2.67407	3.93061	5.31458	3.42822	4.62259	-0.431243	-1.12876
NR_029407	LOC642361	2.52949	1.52559	2.96028	2.50714	2.02754	2.73371	-0.43113	-1.12845
NM_001145365	ZNF652	0.861902	0.856259	1.40317	0.912634	0.859081	1.1579	-0.430648	-1.12716
NM_001128613	NUDT22	6.57169	5.35793	6.23878	9.83162	5.96481	8.0352	-0.429858	-1.12503
NM_016211	SEC31A	14.8034	11.2487	17.7836	17.2987	13.026	17.5411	-0.429344	-1.12365
NM_001144869	LIPT2	1.51468	1.51465	2.04586	2.03344	1.51466	2.03965	-0.429323	-1.12359
NM_207012	AP3M1	5.81851	5.43377	7.49084	7.6569	5.62614	7.57387	-0.428885	-1.12241
NM_014615	KIAA0182	6.74936	6.58201	10.0297	7.91535	6.66568	8.97252	-0.428761	-1.12208
NM_177951	PPM1A	1.87818	1.80122	2.4154	2.5366	1.8397	2.476	-0.428541	-1.12149
NM_006301	MAP3K12	0.828218	1.88317	1.63893	2.00901	1.35569	1.82397	-0.42805	-1.12017
NM_001240	CCNT1	8.02724	8.52877	11.2809	10.9907	8.27801	11.1358	-0.42785	-1.11963
NM_018116	MSTO1	23.2816	16.1831	32.1602	20.9237	19.7324	26.5419	-0.427712	-1.11926
NM_145117	NAV2	1.27343	1.05109	1.43951	1.68714	1.16226	1.56333	-0.427685	-1.11918
NM_001017921	VMAC	0.819498	0.979536	1.39658	1.02281	0.899517	1.20969	-0.427421	-1.11847
NM_024816	RABEP2	3.56396	5.54044	7.10669	5.13712	4.5522	6.1219	-0.427417	-1.11846
NM_024686	TTLL7	12.6146	7.648	12.8876	14.359	10.1313	13.6233	-0.427257	-1.11803
NM_006010	MANF	298.963	163.563	333.613	288.277	231.263	310.945	-0.427125	-1.11768
NM_001079516	ASAH2B	5.81373	3.54848	5.98604	6.60083	4.6811	6.29343	-0.426999	-1.11734
NM_001184794	PARD3	3.02961	1.21428	2.8599	2.84371	2.12195	2.85181	-0.426488	-1.11596
NM_016262	TUBE1	16.0122	13.7684	21.857	18.1655	14.8903	20.0113	-0.426438	-1.11583
NM_006096	NDRG1	7.90462	4.82966	9.51619	7.59419	6.36714	8.55519	-0.426154	-1.11507
NM_052888	LRRC37B	2.76568	2.87711	3.33786	4.24127	2.82139	3.78957	-0.425624	-1.11364
NM_001198863	CPNE1	0.896847	0.968389	1.35933	1.14586	0.932618	1.25259	-0.425562	-1.11347
NM_005088	AKAP17A	6.03489	4.90314	8.18926	6.50042	5.46901	7.34484	-0.42545	-1.11317
NM_005088.1	AKAP17A	6.03489	4.90314	8.18926	6.50042	5.46901	7.34484	-0.42545	-1.11317
NR_034072	SARS	1.33674	1.09175	2.20365	1.05734	1.21425	1.6305	-0.42525	-1.11263
NM_030907	RSG1	2.19321	2.21372	3.77698	2.13772	2.20347	2.95735	-0.424531	-1.1107
NM_024907	FBXO17	37.9191	37.4727	55.3012	45.8086	37.6959	50.5549	-0.423443	-1.10777
NM_173860	HOXC12	1.41047	2.2479	3.18085	1.72447	1.82919	2.45266	-0.423146	-1.10697
NM_001135865	LOC100132247	16.7244	15.6518	20.8789	22.5274	16.1881	21.7032	-0.422971	-1.1065
NM_001105552	ZNF83	0.747569	2.28441	1.75571	2.30921	1.51599	2.03246	-0.422967	-1.10649
NM_021916	ZNF70	1.46924	1.15381	2.07795	1.43763	1.31153	1.75779	-0.422517	-1.10528
NM_001135048	JDP2	4.79078	3.02146	6.20415	4.26426	3.90612	5.23421	-0.422234	-1.10452
NM_014347	ZNF324	2.22935	2.09773	3.5646	2.23347	2.16354	2.89904	-0.422179	-1.10437
NM_001113434	C17orf51	1.67568	1.65402	2.37374	2.0869	1.66485	2.23032	-0.421859	-1.10351
NM_001042697	ZSWIM7	0.524592	1.03892	1.27773	0.816794	0.781756	1.04726	-0.421832	-1.10344
NM_001172679	ZNF764	1.4155	3.0074	3.06893	2.85549	2.21145	2.96221	-0.421681	-1.10303
NR_037631	LOC100288911	5.61473	6.60016	9.42927	6.92961	6.10745	8.17944	-0.421433	-1.10236
NM_033250	PML	3.68189	2.39006	4.41312	3.71867	3.03598	4.0659	-0.421413	-1.10231
NM_032348	MXRA8	45.6087	37.9829	62.9691	48.9529	41.7958	55.961	-0.421064	-1.10137
NR_003659	WASH3P	4.8453	3.82485	5.00445	6.60402	4.33507	5.80424	-0.421049	-1.10133
NM_018641	CHST12	11.6169	11.2885	16.6715	13.9953	11.4527	15.3334	-0.42099	-1.10117
NM_033141	MAP3K9	1.7718	1.5417	2.17008	2.26583	1.65675	2.21795	-0.420874	-1.10086
NM_001361	DHODH	2.11147	2.85922	3.38667	3.26768	2.48535	3.32717	-0.420852	-1.1008
NM_198476	C19orf54	2.85842	2.47582	3.38872	3.75223	2.66712	3.57048	-0.420833	-1.10075
NM_019848	SLC10A3	20.1782	12.869	24.1151	20.1192	16.5236	22.1171	-0.420637	-1.10022
NM_001142684	ZMYM5	3.06476	2.88484	4.16325	3.79991	2.9748	3.98158	-0.420548	-1.09998
NM_014806	RUSC2	17.5217	11.8724	17.3445	21.9961	14.6971	19.6703	-0.420492	-1.09983
NM_152455	ZSCAN29	6.20881	6.7588	9.17301	8.18164	6.48381	8.67732	-0.42041	-1.09961
NM_001098786	C7orf68	8.62019	11.1729	16.3335	10.1551	9.89654	13.2443	-0.420375	-1.09951
NM_001042467	MLPH	0.887871	5.25879	4.0425	4.18031	3.07333	4.11141	-0.419829	-1.09805
NM_001039886	ZNF808	1.12239	1.49337	1.52003	1.97884	1.30788	1.74944	-0.419659	-1.09759
NM_001168344	RREB1	1.62209	0.357615	1.97432	0.673526	0.989853	1.32392	-0.419534	-1.09725
NM_001001556	GALK2	0.803477	1.53573	0.926236	2.20153	1.1696	1.56388	-0.419113	-1.09612
NM_003993	CLK2	7.12459	8.37773	9.07571	11.6469	7.75116	10.3613	-0.418722	-1.09507
NM_001143994	RASSF7	1.85255	1.95507	4.22101	0.868591	1.90381	2.5448	-0.418663	-1.09491
NM_001441	FAAH	3.1846	2.86302	4.51164	3.57187	3.02381	4.04176	-0.418614	-1.09478
NM_145245	EVI5L	3.839	2.1871	4.89064	3.16384	3.01305	4.02724	-0.418567	-1.09465
NM_005587	MEF2A	2.7209	3.65037	4.2471	4.26669	3.18563	4.2569	-0.418221	-1.09372
NM_001127328	ACADM	0.719092	1.44731	0.483357	2.41107	1.0832	1.44721	-0.417977	-1.09306
NM_016605	FAM53C	14.8156	12.343	20.8778	15.404	13.5793	18.1409	-0.417837	-1.09269
NM_032458	PHF6	1.42314	3.38263	3.7126	2.70705	2.40288	3.20982	-0.417727	-1.09239
NM_001042758	SRGAP2	5.58059	5.60004	7.10552	7.82862	5.59032	7.46707	-0.417613	-1.09208
NM_001143850	TCTN2	0.569892	1.64759	0.269241	2.69146	1.10874	1.48035	-0.417016	-1.09048
NM_013365	GGA1	5.69513	2.12268	5.58201	4.85578	3.9089	5.21889	-0.41698	-1.09038
NM_001014795	ILK	3.9076	2.2727	4.61122	3.63967	3.09015	4.12545	-0.416873	-1.09009
NM_020928	ZSWIM6	4.81844	3.78182	5.19738	6.28176	4.30013	5.73957	-0.416562	-1.08926
NM_001001890	RUNX1	2.86531	3.9635	4.48387	4.62955	3.4144	4.55671	-0.416358	-1.08871
NM_014703	VPRBP	4.80014	3.30121	5.80963	5.00051	4.05068	5.40507	-0.416151	-1.08815
NM_015641	TES	127.424	74.8622	135.834	134.082	101.143	134.958	-0.416113	-1.08805
NM_194071	CREB3L2	9.05261	7.10698	13.0408	8.52109	8.0798	10.7809	-0.416093	-1.08799
NM_002092	GRSF1	7.48878	8.52005	10.5379	10.8211	8.00441	10.6795	-0.415976	-1.08768
NM_213619	ATP6V1H	0.131984	2.37648	1.10555	2.24093	1.25423	1.67324	-0.41584	-1.08731
NM_005080	XBP1	73.8304	43.2337	75.6697	80.4498	58.532	78.0597	-0.415352	-1.086
NM_013323	SNX11	6.56087	6.80161	9.47675	8.34312	6.68124	8.90994	-0.415299	-1.08586
NM_001008211	OPTN	1.11659	0.644825	1.27081	1.0779	0.880707	1.17436	-0.415134	-1.08541
NM_021731	C19orf28	5.98069	3.68067	5.40248	7.47885	4.83068	6.44067	-0.414983	-1.08501
NM_001082537	TCTN1	5.59029	3.05776	6.03383	5.49556	4.32402	5.76469	-0.414869	-1.0847
NM_002546	TNFRSF11B	0.838579	1.58826	1.77901	1.45617	1.21342	1.61759	-0.414768	-1.08443
NR_024445	LOC100128003	0.76028	0.882949	1.2814	0.908954	0.821615	1.09518	-0.414631	-1.08406
NM_001204478	FAM18B2-CDRT4	2.69839	1.84415	3.10779	2.94696	2.27127	3.02738	-0.414568	-1.08389
NM_022574	GIGYF1	6.71685	5.18366	7.73866	8.1222	5.95026	7.93043	-0.414448	-1.08357
NM_001135993	TTC39C	1.04528	0.679213	1.62853	0.669434	0.862247	1.14898	-0.414184	-1.08286
NM_001033555	SPECC1	7.15787	5.00924	8.49642	7.71402	6.08355	8.10522	-0.413937	-1.08219
NM_007048	BTN3A1	1.3365	1.43626	2.10751	1.58636	1.38638	1.84693	-0.41381	-1.08185
NM_001328	CTBP1	3.23484	3.9917	6.09104	3.53588	3.61327	4.81346	-0.413769	-1.08174
NM_003127	SPTAN1	8.11464	7.87565	10.9432	10.3527	7.99514	10.6479	-0.41338	-1.08069
NM_001025595	ARFIP1	2.12412	2.61689	3.44802	2.86603	2.37051	3.15702	-0.413371	-1.08067
NM_001164502	EIF4ENIF1	0.678991	0.868662	1.0335	1.02741	0.773826	1.03045	-0.413199	-1.08021
NM_001171138	CLU	3.88984	3.98327	6.37061	4.11068	3.93655	5.24064	-0.412811	-1.07916
NM_133467	CITED4	26.9658	26.0459	35.8462	34.715	26.5058	35.2806	-0.412564	-1.0785
NM_033334	NR6A1	0.80126	1.14571	1.35487	1.23664	0.973485	1.29575	-0.412562	-1.07849
NM_001098817	INO80C	1.41202	1.69548	2.65898	1.47575	1.55375	2.06737	-0.412039	-1.07709
NR_024260	NECAP1	0.915225	1.35858	0.748748	2.27665	1.1369	1.5127	-0.412016	-1.07703
NM_001177984	SCN8A	0.890862	0.9601	1.14982	1.3128	0.925481	1.23131	-0.411919	-1.07676
NM_001198978	SMAP2	1.72715	3.50956	3.22118	3.746	2.61836	3.48359	-0.411914	-1.07675
NM_022466	IKZF5	5.57165	4.76869	7.03343	6.7209	5.17017	6.87716	-0.411602	-1.07591
NM_017877	C2orf18	43.7733	27.5983	48.9815	45.95	35.6858	47.4657	-0.411537	-1.07574
NM_006856	ATF7	3.27623	4.29416	5.81692	4.2509	3.78519	5.03391	-0.411312	-1.07513
NM_016498	MTFP1	9.57083	10.0977	14.8877	11.2651	9.83427	13.0764	-0.411076	-1.0745
NM_006337	MCRS1	12.9521	19.0662	21.6822	20.8736	16.0092	21.2779	-0.410459	-1.07284
NM_004823	KCNK6	14.4008	12.6307	20.8516	15.0727	13.5158	17.9622	-0.410318	-1.07246
NM_004184	WARS	25.7408	9.97822	25.7061	21.7596	17.8595	23.7328	-0.410193	-1.07212
NM_016938	EFEMP2	2.35284	1.62527	2.2997	2.98633	1.98906	2.64302	-0.410101	-1.07187
NM_001002762	DNAJB12	3.36094	3.84027	5.45521	4.11303	3.6006	4.78412	-0.410014	-1.07164
NM_148912	ABHD11	2.45225	3.65951	5.01581	3.10383	3.05588	4.05982	-0.409828	-1.07114
NM_022173	TIA1	5.68436	7.17602	8.46073	8.61794	6.43019	8.53933	-0.409262	-1.06962
NM_025090	USP36	17.8293	15.6269	22.5616	21.8651	16.7281	22.2133	-0.409153	-1.06932
NM_021809	TGIF2	1.47284	0.512731	0.293672	2.34246	0.992785	1.31807	-0.408869	-1.06856
NM_001172681	ZNF641	3.51983	3.88746	4.92599	4.90592	3.70364	4.91596	-0.408526	-1.06763
NM_001130689	HMGB2	7.42233	8.87346	11.3205	10.3025	8.1479	10.8115	-0.408067	-1.0664
NM_152912	MTIF3	2.16314	3.21715	1.89598	5.242	2.69014	3.56899	-0.407832	-1.06577
NM_181799	UBE2C	0.74498	2.76892	2.9371	1.7243	1.75695	2.3307	-0.40769	-1.06539
NR_034035	SRSF10	4.16772	3.2465	5.7313	4.10407	3.70711	4.91768	-0.407684	-1.06537
NM_005904	SMAD7	2.22788	2.33541	3.39695	2.65531	2.28165	3.02613	-0.4074	-1.0646
NM_001110503	TMEM87A	0.721413	1.69764	1.46912	1.73903	1.20953	1.60407	-0.407299	-1.06433
NR_024531	RPL23AP7	7.52804	6.16195	8.06898	10.0866	6.84499	9.07779	-0.407292	-1.06431
NR_036432	HERC2P3	2.71161	2.70733	3.21421	3.97202	2.70947	3.59312	-0.407224	-1.06413
NM_032876	JUB	24.2866	16.9154	26.1236	28.5136	20.601	27.3186	-0.407169	-1.06398
NM_006019	TCIRG1	7.20967	5.50549	9.97966	6.87576	6.35758	8.42771	-0.406663	-1.06262
NM_014489	PGAP2	1.84255	3.17093	3.76726	2.87821	2.50674	3.32274	-0.406559	-1.06234
NM_024324	CRELD2	222.516	71.9239	209.084	181.17	147.22	195.127	-0.40644	-1.06202
NM_014773	KIAA0141	6.54091	6.53251	9.59051	7.72844	6.53671	8.65948	-0.405715	-1.06007
NR_024542	SNHG7	18.3892	14.7777	20.7997	23.1291	16.5834	21.9644	-0.405423	-1.05929
NM_020759	STARD9	0.845252	0.886399	1.21303	1.0804	0.865826	1.14671	-0.405359	-1.05911
NM_001105199	TMEM177	2.05649	4.40316	5.75844	2.79633	3.22982	4.27738	-0.405273	-1.05888
NM_002145	HOXB2	18.3671	24.5067	31.4925	25.2847	21.4369	28.3886	-0.405215	-1.05873
NR_026950	LOC283922	1.00206	1.43876	1.53202	1.7003	1.22041	1.61616	-0.405204	-1.0587
NM_001002836	ZNF787	33.4953	28.989	43.1669	39.572	31.2421	41.3695	-0.405072	-1.05834
NM_020798	USP35	1.42856	1.2016	1.76539	1.71694	1.31508	1.74117	-0.404902	-1.05788
NM_012230	POMZP3	2.66164	2.58264	3.74821	3.19445	2.62214	3.47133	-0.404744	-1.05746
NR_003093	E2F6	1.18322	1.16498	1.86452	1.24382	1.1741	1.55417	-0.404589	-1.05704
NM_001104590	SLFN11	3.67723	5.17504	8.33864	3.37895	4.42614	5.85879	-0.404557	-1.05695
NM_177434	FTSJ1	4.27913	3.44724	4.48067	5.74625	3.86319	5.11346	-0.404509	-1.05683
NM_021646	ZNF500	2.44611	2.51511	4.26536	2.30107	2.48061	3.28322	-0.404414	-1.05657
NM_194259	UBE2I	6.15167	4.82991	8.0753	6.45867	5.49079	7.26699	-0.404343	-1.05638
NM_001007561	IRGQ	2.128	2.42044	3.12994	2.88842	2.27422	3.00918	-0.403999	-1.05545
NM_024042	METRN	21.0705	20.9721	33.0486	22.569	21.0213	27.8088	-0.40369	-1.05462
NM_001137550	LRRFIP1	1.46997	1.14929	1.47349	1.99116	1.30963	1.73232	-0.40355	-1.05425
NM_032620	GTPBP3	2.09559	2.5009	4.03693	2.04291	2.29825	3.03992	-0.403501	-1.05411
NM_001130848	PITPNM1	2.92501	1.76601	3.38364	2.82102	2.34551	3.10233	-0.403451	-1.05398
NM_001159330	ARHGAP27	1.26556	1.29745	1.84807	1.54126	1.2815	1.69467	-0.403161	-1.0532
NM_020951	ZNF529	3.02097	2.49989	3.73904	3.56026	2.76043	3.64965	-0.402865	-1.0524
NM_001203261	NDUFC2-KCTD14	8.04485	10.5473	13.8122	10.7648	9.29608	12.2885	-0.402615	-1.05173
NM_144999	LRRC45	2.86324	3.56663	5.52596	2.9731	3.21494	4.24953	-0.402514	-1.05146
NM_001145796	SH2B1	3.8227	2.20844	3.93753	4.03395	3.01557	3.98574	-0.402417	-1.0512
NM_012410	SEZ6L2	6.48472	2.72348	7.86989	4.29877	4.6041	6.08433	-0.402179	-1.05056
NM_001128164	ATXN1	7.24044	5.42163	7.36876	9.36229	6.33103	8.36552	-0.402015	-1.05012
NM_144631	ZNF513	5.01947	4.71052	7.59104	5.26562	4.865	6.42833	-0.402006	-1.05009
NM_001172436	PHKA1	0.81569	1.55566	1.02498	2.10781	1.18568	1.56639	-0.401739	-1.04937
NM_001098787	BET1L	31.0483	30.4093	48.0427	33.1442	30.7288	40.5934	-0.401656	-1.04915
NM_022092	CHTF18	2.32523	3.35282	4.052	3.4483	2.83902	3.75015	-0.401553	-1.04887
NM_001195203	EEF1D	5.19698	10.512	11.0428	9.70217	7.85449	10.3725	-0.401172	-1.04785
NM_001145031	PLAU	0.599339	2.24231	1.57031	2.18199	1.42082	1.87615	-0.401047	-1.04751
NR_002944	HNRNPA1P10	36.9118	27.3065	37.5572	47.2384	32.1091	42.3978	-0.401005	-1.0474
NM_001135053	SIGIRR	3.87733	3.51873	6.10002	3.66183	3.69803	4.88093	-0.400398	-1.04576
NM_001015882	DNAJC25	4.6136	2.59487	4.99381	4.51916	3.60424	4.75648	-0.400203	-1.04524
NM_001625	AK2	15.3121	12.8748	19.9896	17.2029	14.0935	18.5963	-0.399987	-1.04466
NM_130464	NPIPL3	25.4392	22.9537	29.9197	33.9285	24.1964	31.9241	-0.399851	-1.04429
NM_001001549	GRB10	2.05172	1.41569	1.70004	2.87461	1.73371	2.28733	-0.399803	-1.04416
NM_212550	BLOC1S3	7.0073	6.15182	9.2536	8.10248	6.57956	8.67804	-0.399378	-1.04302
NM_133169	OSCAR	2.08485	0.706935	1.74728	1.93445	1.39589	1.84086	-0.399196	-1.04253
NM_015277	NEDD4L	2.97689	3.2828	3.22975	5.02483	3.12984	4.12729	-0.399104	-1.04228
NM_138419	FAM54A	0.888332	2.41536	1.94879	2.40753	1.65185	2.17816	-0.399031	-1.04209
NM_017911	FAM118A	3.07359	4.45061	5.03995	4.88131	3.7621	4.96063	-0.398985	-1.04196
NM_170713	RASSF1	7.47621	5.38747	9.64077	7.31908	6.43184	8.47992	-0.39882	-1.04152
NM_014516	CNOT3	52.9447	45.7701	69.0081	61.1371	49.3574	65.0726	-0.398784	-1.04142
NM_016955	SEPSECS	1.50008	1.44892	1.95707	1.93078	1.4745	1.94392	-0.398747	-1.04132
NM_001166460	MPP1	1.39608	0.886289	1.32471	1.682	1.14118	1.50335	-0.397654	-1.03838
NM_021933	MIIP	12.0115	14.5361	19.093	15.8783	13.2738	17.4856	-0.39759	-1.03821
NM_025049	PIF1	0.740703	1.84769	1.57137	1.83745	1.2942	1.70441	-0.397216	-1.0372
NM_000296	PKD1	5.60821	4.41778	7.39387	5.80921	5.013	6.60154	-0.39713	-1.03697
NM_139179	DAGLB	12.4962	8.98915	12.8037	15.4831	10.7427	14.1434	-0.396776	-1.03602
NM_016470	C20orf111	38.3602	31.1602	43.1818	48.3266	34.7602	45.7542	-0.396468	-1.03519
NM_032430	BRSK1	2.49859	1.50433	2.47018	2.79837	2.00146	2.63428	-0.396353	-1.03488
NM_001109974	SYNPO	2.75209	3.42144	3.98893	4.13486	3.08677	4.06189	-0.396057	-1.03409
NM_032482	DOT1L	5.23379	4.24087	5.82725	6.63959	4.73733	6.23342	-0.39595	-1.0338
NM_024535	CORO7	0.437049	1.42819	1.41676	1.03753	0.93262	1.22714	-0.395945	-1.03378
NM_018337	ZNF444	15.7003	13.8343	20.3084	18.5528	14.7673	19.4306	-0.395924	-1.03373
NM_133496	SLC30A7	1.11123	0.772386	1.37869	1.09974	0.941808	1.23921	-0.395922	-1.03372
NR_026879	FAM185A	1.22981	0.745501	1.02751	1.57111	0.987656	1.29931	-0.395666	-1.03303
NM_181864	ACOT7	3.66139	9.30172	11.0142	6.03829	6.48156	8.52624	-0.395571	-1.03278
NR_034076	LOC100499177	10.3112	8.8197	14.8466	10.3184	9.56545	12.5825	-0.395514	-1.03262
NM_002376	MARK3	3.46404	5.99787	6.33978	6.10537	4.73095	6.22257	-0.39538	-1.03226
NM_005851	CDK2AP2	93.7286	66.4777	120.614	90.0735	80.1031	105.344	-0.395174	-1.03171
NM_022744	C16orf58	25.7039	18.6562	32.7101	25.6205	22.1801	29.1653	-0.39499	-1.03122
NM_152447	LRFN5	0.710501	1.16886	1.38145	1.08973	0.939681	1.23559	-0.394958	-1.03113
NM_024589	ROGDI	7.68525	7.47977	12.6288	7.30812	7.58251	9.96846	-0.394695	-1.03042
NM_014445	SERP1	63.3963	42.2307	76.0814	62.7726	52.8135	69.427	-0.39459	-1.03014
NM_001131024	PEX5	2.58561	3.35223	4.24105	3.56362	2.96892	3.90233	-0.394399	-1.02963
NM_203444	ABCB9	2.234	1.37531	2.92648	1.81736	1.80465	2.37192	-0.394332	-1.02944
NM_018144	SEC61A2	1.75196	2.09282	2.64787	2.405	1.92239	2.52644	-0.394202	-1.02909
NR_034124	LOC284751	1.50193	1.19683	1.93989	1.60676	1.34938	1.77333	-0.39416	-1.02898
NM_177985	ARL5A	2.56363	1.13255	2.16652	2.69023	1.84809	2.42837	-0.393956	-1.02843
NM_001204817	ZNF587	2.21218	3.10599	3.86949	3.11819	2.65909	3.49384	-0.393884	-1.02824
NM_001130031	ZNF562	2.34877	2.15987	3.05439	2.86904	2.25432	2.96171	-0.39374	-1.02785
NM_014698	TMEM63A	4.05298	4.16334	5.56835	5.22402	4.10816	5.39619	-0.393447	-1.02706
NM_001017958	OS9	20.558	9.50241	16.8857	22.5983	15.0302	19.742	-0.393403	-1.02695
NM_003663	CGGBP1	9.85571	9.7611	14.1224	11.6436	9.80841	12.883	-0.393378	-1.02688
NM_002923	RGS2	3.35804	4.24103	6.36491	3.61501	3.79954	4.98996	-0.393205	-1.02641
NM_003565	ULK1	38.6562	21.7887	40.0789	39.2826	30.2224	39.6808	-0.392819	-1.02537
NM_001146018	TJAP1	2.89314	1.43406	4.04766	1.63338	2.1636	2.84052	-0.392721	-1.02511
NM_005154	USP8	5.96547	8.69096	10.2075	9.03339	7.32822	9.62045	-0.392642	-1.0249
NM_000794	DRD1	0.988992	1.53576	1.67405	1.63977	1.26238	1.65691	-0.392354	-1.02412
NM_001127662	GSN	19.3948	17.511	27.0178	21.4201	18.4529	24.2189	-0.392289	-1.02395
NM_002842	PTPRH	36.2919	20.1255	34.3986	39.6355	28.2087	37.017	-0.39205	-1.0233
NM_134263	SLC26A6	1.76374	1.01231	1.53338	2.10851	1.38803	1.82095	-0.391654	-1.02224
NR_026650	BPHL	1.94985	3.14979	2.78254	3.90747	2.54982	3.34501	-0.391613	-1.02213
NM_182915	STEAP3	3.0932	3.94302	5.72702	3.50194	3.51811	4.61448	-0.391367	-1.02147
NM_017791	FLVCR2	4.35305	4.35365	5.94906	5.46832	4.35335	5.70869	-0.391034	-1.02057
NM_001102421	ZFAND5	5.9485	5.24489	8.94398	5.7335	5.5967	7.33874	-0.390957	-1.02036
NM_001171251	C17orf53	1.0721	0.94291	1.48798	1.15404	1.00751	1.32101	-0.390854	-1.02009
NM_032302	PSMG3	7.86532	9.40132	10.4813	12.1538	8.63332	11.3176	-0.390574	-1.01933
NM_001174089	SLC4A11	14.9921	12.8721	18.5343	17.9806	13.9321	18.2574	-0.390073	-1.01798
NM_014807	C2CD2L	4.06701	3.66887	4.95559	5.1809	3.86794	5.06825	-0.389921	-1.01758
NM_006751	SSFA2	2.31595	3.9002	4.7105	3.43427	3.10807	4.07238	-0.389853	-1.01739
NM_005920	MEF2D	8.27101	6.15763	9.06951	9.83142	7.21432	9.45046	-0.389522	-1.0165
NM_182984	TRMT2A	1.97903	1.32406	3.14945	1.17737	1.65155	2.16341	-0.389491	-1.01642
NM_198591	BSG	1.52212	0.797376	2.34545	0.692679	1.15975	1.51906	-0.389372	-1.0161
NM_005787	ALG3	14.1882	13.3238	20.2851	15.7472	13.756	18.0161	-0.38923	-1.01572
NM_001018161	PON2	4.3914	5.26522	7.99287	4.65175	4.82831	6.32231	-0.388933	-1.01492
NM_005865	PRSS16	4.329	1.87151	4.54161	3.57715	3.10026	4.05938	-0.388873	-1.01475
NM_001031677	RAB24	9.15111	7.69502	12.8807	9.17611	8.42306	11.0284	-0.388807	-1.01458
NM_006929	SKIV2L	0.574336	1.0025	1.08917	0.975272	0.788418	1.03222	-0.388719	-1.01434
NM_005380	NBL1	27.6132	25.372	36.1861	33.1801	26.4926	34.6831	-0.388643	-1.01414
NM_006714	SMPDL3A	1.75437	1.69829	2.5177	2.00193	1.72633	2.25982	-0.388496	-1.01374
NM_004886	APBA3	5.19235	3.6638	6.65522	4.93755	4.42807	5.79638	-0.388474	-1.01368
NR_024127	SNHG12	7.2919	7.1326	9.96632	8.91522	7.21225	9.44077	-0.388455	-1.01363
NM_198542	ZNF773	2.84614	3.14293	4.96548	2.8712	2.99453	3.91834	-0.387911	-1.01217
NR_033195	ZFAND1	2.56219	2.72225	3.80908	3.10425	2.64222	3.45667	-0.38763	-1.01141
NM_001198525	TCF7L2	1.76273	2.88489	3.05911	3.01994	2.32381	3.03952	-0.387354	-1.01067
NM_001145317	DSN1	1.31829	1.18295	0.952742	2.31828	1.25062	1.63551	-0.387098	-1.00998
NM_173039	AQP11	1.31103	0.717578	1.36834	1.28448	1.0143	1.32641	-0.387037	-1.00981
NM_001100119	XRCC3	1.92855	1.94929	3.80809	1.26294	1.93892	2.53552	-0.387026	-1.00978
NM_153253	SIPA1	0.654019	1.04258	1.41569	0.802837	0.848299	1.10926	-0.386956	-1.0096
NM_001164757	NOS1AP	1.37425	1.00127	1.37596	1.72996	1.18776	1.55296	-0.386777	-1.00912
NM_001142405	SLMO1	2.31717	2.46573	4.02207	2.23018	2.39145	3.12613	-0.38649	-1.00834
NM_170725	PGBD2	1.84331	1.41431	1.81221	2.44543	1.62881	2.12882	-0.386236	-1.00766
NR_024497	LOC399744	1.65654	1.06974	1.8845	1.67868	1.36314	1.78159	-0.386232	-1.00765
NM_025161	C17orf70	7.75418	13.2002	15.9808	11.3979	10.4772	13.6893	-0.385802	-1.00649
NM_001141973	ATP13A2	7.0367	2.81843	5.70157	7.17388	4.92757	6.43773	-0.385676	-1.00615
NM_033029	LMLN	1.17672	1.8577	2.48326	1.48106	1.51721	1.98216	-0.385653	-1.00609
NM_024710	ISOC2	6.41518	3.58417	5.0998	7.96293	4.99967	6.53137	-0.38555	-1.00582
NM_007195	POLI	1.66608	2.0252	2.43153	2.38991	1.84564	2.41072	-0.385343	-1.00526
NM_001129898	ZNF673	0.817756	2.52104	1.95258	2.40828	1.6694	2.18043	-0.385285	-1.0051
NM_153451	ORAOV1	7.34512	7.48036	10.8325	8.52967	7.41274	9.68108	-0.385162	-1.00477
NM_018011	ARGLU1	9.57446	13.5462	14.5816	15.6079	11.5603	15.0947	-0.384864	-1.00397
NM_004197.1	STK19	2.88949	2.59353	2.40316	4.75561	2.74151	3.57938	-0.384741	-1.00364
NM_032454.1	STK19	2.88949	2.59353	2.40316	4.75561	2.74151	3.57938	-0.384741	-1.00364
NM_001135734	ZNF384	3.51627	4.51911	4.94534	5.54577	4.01769	5.24556	-0.384729	-1.00361
NM_001020821	MYADM	2.45475	1.68516	2.65558	2.74902	2.06996	2.7023	-0.384588	-1.00323
NM_001033519	WIPI2	3.84774	2.82632	3.67106	5.04162	3.33703	4.35634	-0.384552	-1.00313
NM_017727	TMEM214	35.3505	25.8416	45.7345	34.1385	30.5961	39.9365	-0.384362	-1.00262
NM_024927	PLEKHH3	3.18556	3.80024	5.05284	4.06555	3.4929	4.55919	-0.384354	-1.0026
NM_000121	EPOR	4.58681	4.09115	6.47811	4.84682	4.33898	5.66247	-0.384074	-1.00184
NM_023018	NADK	13.6477	9.36093	16.7524	13.2714	11.5043	15.0119	-0.383932	-1.00146
NM_001136499	ZNF841	1.302	1.80539	2.31189	1.74175	1.5537	2.02682	-0.383515	-1.00034
NM_001033569	AMZ2	6.61942	4.54372	7.56795	6.99329	5.58157	7.28062	-0.38339	-1
NM_014146	LAT2	2.55678	2.27066	3.15154	3.14402	2.41372	3.14778	-0.383076	-0.999159
NM_212481	ARID5A	5.89362	4.98476	7.6233	6.56306	5.43919	7.09318	-0.383041	-0.999063
NM_001042574	CRTC3	1.82887	3.06399	3.28504	3.09346	2.44643	3.18925	-0.382539	-0.997714
NM_130434	DPP8	4.10205	3.02147	4.7653	4.51979	3.56176	4.64255	-0.382326	-0.997139
NM_014872	ZBTB5	12.971	14.0942	17.8491	17.4257	13.5326	17.6374	-0.382199	-0.996798
NM_001134387	ZDHHC4	13.1339	15.8193	15.4758	22.2583	14.4766	18.867	-0.382146	-0.996656
NM_007263	COPE	39.1423	28.0651	46.0945	41.4943	33.6037	43.7944	-0.382126	-0.996603
NM_001102594	DTX2	5.30223	3.33264	4.98049	6.27227	4.31743	5.62638	-0.382033	-0.996351
NM_031292	PUS7L	1.2764	2.05834	2.84862	1.496	1.66737	2.17231	-0.381656	-0.995337
NM_053005	MOB2	15.3698	12.8884	18.1706	18.6452	14.1291	18.4079	-0.381655	-0.995336
NM_005833	RABEPK	7.84008	5.04544	6.99745	9.78749	6.44276	8.39247	-0.381417	-0.994694
NM_017908	ZNF446	4.33309	4.51173	7.39994	4.12045	4.42241	5.7602	-0.381285	-0.994339
NM_012293	PXDN	0.790018	0.81273	1.06177	1.02552	0.801374	1.04364	-0.381083	-0.993797
NM_032683	MPV17L2	12.7862	11.1759	19.3438	11.8592	11.981	15.6015	-0.38093	-0.993385
NM_032833	PPP1R15B	28.7171	25.1016	33.6957	36.3745	26.9093	35.0351	-0.380693	-0.992748
NM_198488	FAM83H	9.49032	7.92372	11.4045	11.2626	8.70702	11.3336	-0.380349	-0.991821
NR_026778	NCRNA00201	1.09177	1.88697	1.43074	2.44621	1.48937	1.93847	-0.38022	-0.991474
NM_018166	FAM176B	11.2802	11.985	17.2365	13.0418	11.6326	15.1392	-0.380111	-0.99118
NM_003852	TRIM24	2.2624	2.17355	2.69252	3.07843	2.21798	2.88548	-0.379566	-0.989714
NM_001199878	SERF2	5.53438	2.57913	6.42493	4.1295	4.05675	5.27721	-0.379451	-0.989404
NM_006526	ZNF217	25.3645	29.9651	39.6684	32.3041	27.6648	35.9862	-0.379394	-0.989252
NM_001039618	CREBZF	7.89263	10.6048	12.691	11.3703	9.24872	12.0306	-0.37939	-0.98924
NM_139075	TPCN2	3.18246	2.35064	4.29851	2.89682	2.76655	3.59767	-0.378973	-0.988118
NM_017870	TMEM132A	8.93159	7.57815	11.6209	9.84493	8.25487	10.7329	-0.378725	-0.98745
NM_001136205	KCTD1	4.66788	5.8256	6.68664	6.95633	5.24674	6.82149	-0.378665	-0.987289
NM_198576	AGRN	22.4268	22.189	32.7215	25.2826	22.3079	29.0021	-0.3786	-0.987116
NM_001993	F3	3.94958	3.56744	4.74666	5.02518	3.75851	4.88592	-0.378469	-0.986764
NR_033787	DNM1P41	2.13305	1.34401	2.28688	2.23294	1.73853	2.25991	-0.378397	-0.98657
NM_001145165	DOHH	3.59445	4.85947	5.54421	5.44284	4.22696	5.49352	-0.378112	-0.985801
NM_001348	DAPK3	17.0664	10.8796	18.4274	17.8904	13.973	18.1589	-0.378035	-0.985595
NM_032433	ZNF333	1.15803	1.37513	1.56413	1.72737	1.26658	1.64575	-0.377807	-0.984981
NM_144697	C1orf51	1.81676	1.93027	1.97305	2.89491	1.87352	2.43398	-0.37757	-0.984343
NM_001143688	DIS3L	3.48149	3.76267	4.976	4.43474	3.62208	4.70537	-0.37749	-0.984128
NR_003505	PPP4R1L	2.71087	2.53916	2.91779	3.90068	2.62501	3.40923	-0.377122	-0.983139
NM_001031716	OBFC2A	7.75282	7.67865	10.5164	9.52244	7.71573	10.0194	-0.376923	-0.982604
NM_015603	CCDC9	6.91525	7.04117	9.51061	8.6113	6.97821	9.06095	-0.376806	-0.982288
NR_026697	FAM134C	1.41133	0.477007	1.20008	1.25123	0.944168	1.22565	-0.376437	-0.981295
NM_182972	IRF2BP2	22.4654	21.7353	28.6605	28.7092	22.1003	28.6849	-0.37622	-0.980711
NM_198273	LYSMD3	8.95508	9.13058	13.543	9.92854	9.04283	11.7358	-0.376066	-0.980298
NM_152405	JMY	2.82962	1.88149	3.01199	3.10061	2.35555	3.0563	-0.375719	-0.979364
NM_130398	EXO1	1.92014	1.60845	1.6632	2.91475	1.76429	2.28898	-0.37561	-0.97907
NM_199250	C19orf48	18.0399	19.3818	30.057	18.4934	18.7109	24.2752	-0.375608	-0.979065
NM_022727	TRMT2A	2.05096	3.01832	3.0275	3.54875	2.53464	3.28812	-0.375484	-0.978732
NR_027154	LOC641298	5.15197	4.68348	5.7031	7.05488	4.91772	6.37899	-0.375337	-0.978336
NM_144949	SOCS5	3.91609	4.15211	5.18978	5.27579	4.0341	5.23278	-0.375332	-0.978323
NM_001199417	ARHGAP23	6.2131	4.60089	6.58861	7.4369	5.407	7.01276	-0.375154	-0.977844
NM_001039457	ATP6V0B	2.10032	3.34716	2.17076	4.8939	2.72374	3.53233	-0.375031	-0.977513
NM_203500	KEAP1	9.9979	9.7172	13.2648	12.2975	9.85755	12.7812	-0.374717	-0.976666
NM_020666	CLK4	2.18358	3.91502	3.81917	4.08797	3.0493	3.95357	-0.374678	-0.976562
NM_001145437	LSS	2.78349	2.52273	3.73496	3.14233	2.65311	3.43865	-0.374156	-0.975157
NM_014863	CHST15	1.2651	1.8581	2.2766	1.77073	1.5616	2.02366	-0.373946	-0.974592
NM_005707	PDCD7	7.62045	7.80968	10.6348	9.35768	7.71507	9.99624	-0.373707	-0.973951
NM_001953	TYMP	11.6592	7.68182	13.3044	11.7536	9.67051	12.529	-0.373607	-0.973682
NM_015654	NAT9	12.5908	11.4871	18.5274	12.667	12.0389	15.5972	-0.373577	-0.973602
NM_001141979	TP53BP1	1.13662	0.591976	0.7855	1.45367	0.864298	1.11959	-0.373363	-0.973025
NM_152339	SPATA2L	2.4867	1.59301	2.67651	2.60809	2.03986	2.6423	-0.373328	-0.972929
NM_003530	HIST1H3D	3.15444	1.81449	3.80691	2.6291	2.48447	3.218	-0.373231	-0.97267
NR_028027	CREBZF	1.48587	0.331984	0.60893	1.74518	0.908927	1.17705	-0.372945	-0.971901
NM_005238	ETS1	34.1139	28.2092	38.0365	42.6607	31.1615	40.3486	-0.372752	-0.971379
NM_032779	CCDC142	0.749097	1.05111	1.01845	1.3122	0.900103	1.16532	-0.37257	-0.97089
NM_172373	ELF1	5.69022	5.06133	7.77053	6.14854	5.37577	6.95953	-0.372518	-0.970751
NM_001190946	FAM193B	2.88536	3.97416	4.83288	4.04673	3.42976	4.4398	-0.372389	-0.970403
NM_023070	ZNF643	8.21238	8.41225	11.5439	9.97197	8.31231	10.7579	-0.372079	-0.96957
NM_014205	ZNHIT2	8.90991	7.78363	12.1236	9.47684	8.34677	10.8002	-0.371771	-0.96874
NM_002503	NFKBIB	83.5924	52.3454	96.037	79.8566	67.9689	87.9468	-0.371756	-0.968701
NM_153693	HOXC6	11.7578	10.2086	15.1286	13.2917	10.9832	14.2102	-0.371623	-0.968344
NM_001080472	FITM2	6.24996	6.45071	7.43174	8.99978	6.35034	8.21576	-0.371561	-0.968177
NM_001134758	ARFRP1	0.937995	1.61697	1.46002	1.84488	1.27748	1.65245	-0.371303	-0.967482
NM_001098509	SGSM2	2.07546	2.50447	2.58588	3.33506	2.28997	2.96047	-0.370501	-0.965323
NM_001123226	MTO1	0.675983	0.985115	0.753353	1.39411	0.830549	1.07373	-0.370496	-0.965311
NM_015012	TMEM41B	81.0357	51.0816	93.5667	77.1945	66.0587	85.3806	-0.370161	-0.964409
NM_018445	SELS	130.568	92.0707	158.551	129.204	111.319	143.877	-0.370137	-0.964343
NM_152244	SNX11	1.72461	0.746854	2.05829	1.13581	1.23573	1.59705	-0.370044	-0.964093
NM_001143964	TBC1D7	7.64728	2.11432	8.03739	4.57522	4.8808	6.30631	-0.369677	-0.963108
NM_002146	HOXB3	11.4898	16.8546	18.4569	18.165	14.1722	18.3109	-0.369643	-0.963015
NM_178502	DTX3	10.6234	7.65911	11.4343	12.1866	9.14125	11.8104	-0.3696	-0.962899
NM_001127361	RNF19B	7.78874	7.04807	10.6181	8.55044	7.4184	9.58427	-0.36956	-0.962791
NM_002319	LRCH4	8.44395	7.23967	11.3894	8.86812	7.84181	10.1288	-0.369199	-0.961821
NM_001025236	TSPAN4	4.81183	0.589793	5.92154	1.05387	2.70081	3.48771	-0.368885	-0.960976
NR_002578	GAS5	113.821	84.8397	134.406	122.135	99.3303	128.27	-0.368883	-0.96097
NM_001130991	HYOU1	344.078	147.696	313.818	321.189	245.887	317.503	-0.368777	-0.960685
NM_198046	ZDHHC16	7.16049	3.24313	6.44869	6.98501	5.20181	6.71685	-0.368771	-0.960669
NM_007207	DUSP10	0.767087	1.12067	0.917428	1.51944	0.943878	1.21843	-0.368355	-0.95955
NM_001127671	LIFR	4.07678	4.922	6.36635	5.247	4.49939	5.80668	-0.367983	-0.958549
NM_025232	REEP4	9.54317	8.2081	12.3911	10.5153	8.87564	11.4532	-0.367828	-0.958133
NM_015949	GET4	29.9455	24.2432	35.8614	34.0465	27.0943	34.9539	-0.367463	-0.957151
NM_172069	PLEKHH2	4.87085	3.3325	4.73073	5.84826	4.10168	5.28949	-0.366917	-0.95568
NM_021138	TRAF2	11.5324	10.9757	14.879	14.1457	11.254	14.5123	-0.366837	-0.955465
NM_017983	WIPI1	21.0726	10.2971	22.0111	18.432	15.6849	20.2216	-0.366522	-0.954618
NM_001198906	YY1AP1	0.482063	1.20003	1.58666	0.58185	0.841047	1.08425	-0.366447	-0.954415
NM_001100400	PDS5A	0.831336	1.36336	1.99767	0.831201	1.09735	1.41444	-0.366205	-0.953766
NM_201400	FAM86A	3.14932	4.76494	6.27367	3.9264	3.95713	5.10004	-0.366053	-0.953355
NM_134440	RFXANK	7.07526	8.27335	9.80665	9.97128	7.67431	9.88897	-0.365783	-0.952631
NM_022575	VPS16	5.95993	4.94912	7.01945	7.03684	5.45453	7.02815	-0.36569	-0.95238
NM_001127371	CDCA7L	1.67756	2.02044	2.1057	2.65879	1.849	2.38225	-0.365577	-0.952074
NM_001142565	CPSF7	8.10699	11.3797	10.5589	14.5429	9.74334	12.5509	-0.365302	-0.951335
NM_006465	ARID3B	5.42536	4.90718	6.13615	7.1729	5.16627	6.65452	-0.365213	-0.951095
NM_014501	UBE2S	185.362	196.638	265.602	226.393	191	245.998	-0.365071	-0.950714
NM_006729	DIAPH2	0.936851	1.35479	1.4516	1.49989	1.14582	1.47575	-0.365062	-0.950691
NM_005354	JUND	37.0042	27.118	44.3088	38.2331	32.0611	41.2709	-0.364303	-0.948647
NM_004180	TANK	2.68536	3.58077	3.7963	4.26918	3.13307	4.03274	-0.364186	-0.948332
NM_014855	KIAA0415	6.74176	5.74684	7.80683	8.26788	6.2443	8.03735	-0.364181	-0.948319
NM_001127398	ERLEC1	3.13077	2.73706	3.61926	3.93285	2.93391	3.77605	-0.364053	-0.947974
NR_027001	LOC388152	27.3348	18.929	29.4495	30.0726	23.1319	29.7611	-0.363542	-0.946599
NM_001014283	DCUN1D2	3.78399	4.32044	5.67358	4.75298	4.05222	5.21328	-0.363481	-0.946435
NM_002292	LAMB2	8.76264	7.00996	9.53187	10.7554	7.8863	10.1436	-0.363154	-0.945557
NM_033412	MCART1	3.61165	3.78363	4.22457	5.28637	3.69764	4.75547	-0.362983	-0.945096
NM_183048	ZMYND8	2.83511	2.06086	3.44691	2.84938	2.44799	3.14814	-0.362907	-0.944892
NM_014577	BRD1	6.27406	5.87717	7.91174	7.71366	6.07561	7.8127	-0.362791	-0.944579
NM_001085367	ZNF655	11.3285	4.66797	9.98852	10.5784	7.99824	10.2835	-0.362572	-0.94399
NM_001002246	ANAPC11	9.30037	12.5718	16.0315	12.0895	10.9361	14.0605	-0.362552	-0.943935
NR_015378	LOC401588	1.79601	2.67151	3.60845	2.13485	2.23376	2.87165	-0.362406	-0.943543
NM_005385	NKTR	4.81442	6.32246	6.94283	7.37408	5.56844	7.15846	-0.362375	-0.94346
NM_001145444	SCAF4	1.13336	1.432	1.51827	1.77954	1.28268	1.64891	-0.362347	-0.943385
NM_007274	ACOT7	5.46579	8.7326	11.8803	6.36936	7.09919	9.12483	-0.362142	-0.942834
NM_001177636	DAG1	1.09374	0.977452	0.818362	1.84323	1.0356	1.3308	-0.361828	-0.941989
NM_181485	ZGPAT	5.49453	5.61655	6.82293	7.45492	5.55554	7.13893	-0.36178	-0.941858
NM_152285	ARRDC1	5.03148	5.8008	8.06567	5.85346	5.41614	6.95956	-0.361732	-0.94173
NM_178868	CMTM8	7.45691	6.52466	10.1769	7.78617	6.99078	8.98153	-0.361508	-0.941126
NR_002909	SNHG3	21.9082	22.7587	29.0316	28.3441	22.3334	28.6879	-0.361234	-0.940389
NM_020745	AARS2	2.27163	2.62261	3.10602	3.18071	2.44712	3.14337	-0.361225	-0.940366
NR_037713	RFFL	6.70728	3.5602	6.69739	6.48914	5.13374	6.59326	-0.360983	-0.939714
NM_001098520	HTATIP2	14.1159	19.9017	21.0098	22.6779	17.0088	21.8438	-0.360946	-0.939615
NR_029472	SNRPC	1.23129	0.866013	0.500713	2.19247	1.04865	1.34659	-0.360777	-0.93916
NM_021167	GATAD1	13.2141	10.7998	15.7979	15.0336	12.0069	15.4157	-0.360535	-0.93851
NM_134424	RAD52	1.59998	2.82191	2.66353	3.01251	2.21095	2.83802	-0.360222	-0.937666
NM_020310	MNT	6.85411	5.21776	7.12377	8.36558	6.03594	7.74467	-0.359627	-0.936067
NM_001114394	PAPD4	4.23677	9.02578	7.47873	9.53658	6.63127	8.50765	-0.359475	-0.935658
NM_001111018	NAV2	1.49799	1.80064	1.9758	2.25603	1.64932	2.11592	-0.359415	-0.935495
NM_145331	MAP3K7	2.87648	3.18761	1.24094	6.538	3.03205	3.88947	-0.359282	-0.935139
NM_201412	LUC7L	10.7029	14.6898	17.503	15.0697	12.6964	16.2863	-0.35925	-0.93505
NM_001033580	MYO19	0.828522	1.29069	1.4614	1.25685	1.05961	1.35912	-0.35915	-0.934783
NM_001271	CHD2	15.2446	12.9775	16.8189	19.377	14.1111	18.098	-0.359001	-0.934382
NM_000581	GPX1	26.1764	26.1819	36.6871	30.4638	26.1791	33.5754	-0.358988	-0.934348
NM_004419	DUSP5	39.2149	27.8965	37.4859	48.5838	33.5557	43.0348	-0.358948	-0.934238
NM_024514	CYP2R1	7.82398	4.99892	8.04184	8.39517	6.41145	8.21851	-0.358225	-0.932295
NM_004954	MARK2	3.71393	5.3276	6.62899	4.95689	4.52076	5.79294	-0.357729	-0.930959
NM_006389	HYOU1	218.029	78.798	182.692	197.628	148.413	190.16	-0.357591	-0.930589
NM_003312	TST	2.50236	2.57813	3.26468	3.24485	2.54025	3.25476	-0.357586	-0.930574
NM_001161347	CHFR	1.74615	0.315834	1.2685	1.37272	1.03099	1.32061	-0.357171	-0.929459
NR_036434	RSRC2	4.93391	8.66404	9.228	8.18931	6.79898	8.70866	-0.357133	-0.929355
NM_016556	PSMC3IP	4.15591	6.22096	7.51553	5.77364	5.18844	6.64459	-0.35688	-0.928674
NM_005628	SLC1A5	104.075	59.5413	100.412	109.081	81.8081	104.746	-0.356586	-0.927883
NR_027783	SAT1	70.8426	34.393	66.5912	68.1265	52.6178	67.3589	-0.356317	-0.927159
NM_153213	ARHGEF19	2.68268	3.0003	3.9715	3.30292	2.84149	3.63721	-0.356185	-0.926804
NM_025217	ULBP2	0.689418	1.01277	0.547185	1.63159	0.851094	1.08939	-0.356127	-0.926649
NM_001167618	MLH1	3.45055	0.792515	3.25027	2.17956	2.12153	2.71491	-0.3558	-0.92577
NM_130839	UBE3A	4.92449	5.91578	7.10825	6.7632	5.42014	6.93572	-0.355718	-0.925548
NM_016049	FAM158A	12.9071	10.8837	16.3179	14.1245	11.8954	15.2212	-0.355678	-0.925442
NM_022892	NAIP	1.25925	1.49171	1.62021	1.89942	1.37548	1.75981	-0.355489	-0.924931
NM_018009	TAPBPL	1.92901	2.29947	3.03841	2.37123	2.11424	2.70482	-0.355393	-0.924675
NM_001142641	FBRSL1	5.30479	5.27647	6.56009	6.9764	5.29063	6.76825	-0.355342	-0.924538
NM_004287	GOSR2	11.1872	11.5319	16.2247	12.8331	11.3596	14.5289	-0.35502	-0.92367
NM_001136201	ISOC2	43.7438	25.2106	55.1277	33.0359	34.4772	44.0818	-0.354541	-0.92238
NM_001127266	TMEM129	3.63475	4.6659	6.77925	3.8321	4.15032	5.30567	-0.354312	-0.921766
NM_016217	HECA	0.852155	0.759886	0.960876	1.09974	0.806021	1.03031	-0.354187	-0.92143
NM_021934	C12orf44	36.4388	23.0714	40.5955	35.4651	29.7551	38.0303	-0.354012	-0.920959
NM_001080425	BEX4	9.52283	1.92299	5.77203	8.85677	5.72291	7.3144	-0.353991	-0.920901
NM_001621	AHR	11.6521	11.4635	15.1892	14.3483	11.5578	14.7688	-0.353681	-0.920068
NR_037654	MTHFS	1.97981	1.76667	2.70425	2.0826	1.87324	2.39343	-0.353541	-0.919691
NM_006454	MXD4	3.94463	4.79326	6.24658	4.91518	4.36895	5.58088	-0.353208	-0.918794
NM_024616	C3orf52	2.82845	3.84628	4.07755	4.44852	3.33737	4.26304	-0.353171	-0.918697
NM_012385	NUPR1	255.053	133.195	266.293	229.592	194.124	247.942	-0.353027	-0.918308
NM_001135862	PHF21B	1.48541	1.44872	2.11276	1.63376	1.46707	1.87326	-0.352618	-0.917209
NM_152438	DDX11	0.643925	1.72782	1.98664	1.04157	1.18587	1.51411	-0.352516	-0.916934
NM_032834	ALG10	1.60557	1.75184	2.40286	1.88352	1.6787	2.14319	-0.352411	-0.916651
NM_001162384	ARHGEF2	11.1815	7.86984	10.4914	13.8301	9.52567	12.1608	-0.35234	-0.916459
NM_013304	ZDHHC1	1.40501	0.633304	1.71083	0.890706	1.01916	1.30077	-0.351987	-0.915511
NR_027405	MTHFD2	29.5266	24.315	32.5402	36.1755	26.9208	34.3578	-0.351918	-0.915325
NM_030649	ACAP3	1.77487	2.24841	2.84103	2.29364	2.01164	2.56733	-0.351899	-0.915274
NM_000535	PMS2	7.55294	10.9141	9.81002	13.7574	9.23352	11.7837	-0.351841	-0.915118
NM_174856	IDH3B	0.310781	2.64167	1.32148	2.44613	1.47623	1.8838	-0.351737	-0.914836
NM_001170963	IGSF1	1.48151	3.10675	3.9036	1.9513	2.29413	2.92745	-0.351697	-0.914731
NM_138778	WDR85	5.23306	5.65842	7.64292	6.25336	5.44574	6.94814	-0.351499	-0.914196
NM_021734	SLC25A19	2.60395	3.91746	3.44499	4.8754	3.26071	4.16019	-0.351467	-0.914111
NM_000641	IL11	1.78047	1.27401	1.61653	2.2805	1.52724	1.94851	-0.351448	-0.91406
NM_001238	CCNE1	2.04565	1.66266	2.79357	1.93754	1.85415	2.36556	-0.351417	-0.913976
NM_022164	TINAGL1	6.22746	8.17201	10.348	8.01946	7.19974	9.18373	-0.351136	-0.913221
NM_001195479	TFG	28.4628	24.4666	38.2975	29.2135	26.4647	33.7555	-0.351053	-0.912998
NM_054014	FKBP1A	7.40636	10.087	10.916	11.3953	8.74668	11.1556	-0.350967	-0.912766
NM_005133	RCE1	15.257	11.6843	19.3126	15.047	13.4706	17.1798	-0.350894	-0.912568
NM_020218	ATXN7L3	1.53424	1.05331	1.57773	1.7222	1.29377	1.64996	-0.350849	-0.912447
NM_001996	FBLN1	31.567	28.0473	38.8924	37.1338	29.8072	38.0131	-0.350838	-0.912419
NM_019100	DMAP1	8.72571	8.66768	7.92697	14.2518	8.6967	11.0894	-0.35064	-0.911886
NM_001143668	AMIGO2	33.9361	20.3215	33.3429	35.8421	27.1288	34.5925	-0.350634	-0.91187
NM_144618	GABPB2	2.18984	2.23359	2.63983	2.99862	2.21171	2.81922	-0.350133	-0.910522
NM_006505	PVR	13.6574	10.6408	14.1052	16.8637	12.1491	15.4845	-0.349971	-0.910085
NM_015284	KIAA0467	2.52833	2.24909	2.88155	3.20721	2.38871	3.04438	-0.349917	-0.90994
NM_145754	KIFC2	4.47388	3.68311	4.71721	5.67803	4.0785	5.19762	-0.349814	-0.909664
NM_000153	GALC	3.72099	2.3048	3.48355	4.19454	3.01289	3.83905	-0.349597	-0.909079
NM_002201	ISG20	19.5943	9.12594	15.665	20.93	14.3601	18.2975	-0.349579	-0.90903
NM_014780	CUL7	4.50908	4.73993	7.05183	4.73129	4.62451	5.89156	-0.349351	-0.908417
NR_034060	ZNF85	1.59823	1.5918	2.33834	1.72568	1.59502	2.03201	-0.349338	-0.908381
NM_001014433	CUTA	8.01486	11.1298	13.2765	11.1117	9.57233	12.1941	-0.349241	-0.908122
NM_182905	WASH1	4.62532	4.00971	5.80549	5.1936	4.31752	5.49955	-0.349111	-0.907772
NM_002346	LY6E	28.5607	30.1004	42.039	32.6809	29.3305	37.3599	-0.349088	-0.907711
NM_004050	BCL2L2	4.1525	2.88988	4.88643	4.08225	3.52119	4.48434	-0.348833	-0.907023
NM_025218	ULBP1	16.0889	8.84491	15.0021	16.748	12.4669	15.875	-0.348658	-0.906552
NM_147187	TNFRSF10B	12.5735	6.30929	11.2896	12.7505	9.44139	12.02	-0.348371	-0.90578
NM_138774	C19orf22	16.1235	12.7603	20.6283	16.1416	14.4419	18.3849	-0.348265	-0.905495
NM_145040	PRKCDBP	4.20664	5.78402	8.40442	4.31395	4.99533	6.35919	-0.348262	-0.905487
NM_002359	MAFG	13.0557	8.73269	15.1036	12.6281	10.8942	13.8659	-0.347976	-0.904719
NM_003670	BHLHE40	26.9517	32.4996	42.6031	33.0552	29.7257	37.8291	-0.34779	-0.904217
NM_025099	CTC1	3.5438	3.23834	4.33936	4.29001	3.39107	4.31468	-0.347515	-0.903477
NM_001130158	MYO1B	1.48943	4.13084	4.09988	3.05047	2.81013	3.57518	-0.347374	-0.903099
NM_001145434	ZNF880	1.51256	1.366	2.00788	1.65408	1.43928	1.83098	-0.347269	-0.902815
NM_001142599	P4HA2	2.28753	2.59128	2.65904	3.54734	2.4394	3.10319	-0.347223	-0.902691
NM_144997	FLCN	10.5709	9.14413	13.0966	11.981	9.85751	12.5388	-0.347103	-0.90237
NR_028051	MTERFD2	0.479067	2.20641	1.87598	1.53906	1.34274	1.70752	-0.346724	-0.901349
NM_001128431	SLC39A14	51.3337	31.6198	51.9726	53.4975	41.4768	52.7351	-0.346459	-0.900637
NM_020376	PNPLA2	78.0988	50.0641	75.3101	87.6382	64.0815	81.4741	-0.346436	-0.900573
NM_001103148	GIGYF2	1.78231	0.809075	1.59985	1.69482	1.29569	1.64733	-0.346411	-0.900506
NM_207327	C22orf40	4.35702	4.87288	6.4996	5.23352	4.61495	5.86656	-0.3462	-0.899939
NM_002051	GATA3	1.04079	1.17623	1.34134	1.47684	1.10851	1.40909	-0.346142	-0.899783
NM_001194990	MEPCE	12.5478	9.4366	17.0921	10.8511	10.9922	13.9716	-0.346017	-0.899447
NM_001039693	C2orf60	0.948185	1.83318	2.27506	1.26006	1.39068	1.76756	-0.345966	-0.89931
NM_018335	ZNF839	2.70599	3.34054	4.3272	3.35741	3.02326	3.84231	-0.345865	-0.899037
NM_020177	FEM1C	3.61975	3.6114	4.83574	4.35163	3.61558	4.59368	-0.345427	-0.897859
NR_003110	CCT6P1	2.21936	2.16274	2.93594	2.63098	2.19105	2.78346	-0.345257	-0.897402
NM_001011666	CREB5	2.65758	1.64941	2.25236	3.2187	2.15349	2.73553	-0.34514	-0.897088
NM_001080543	C19orf29	2.44079	3.5853	4.08168	3.57298	3.01304	3.82733	-0.345116	-0.897023
NM_001172631	TECPR2	0.549005	1.04146	0.79904	1.22108	0.795233	1.01006	-0.344992	-0.89669
NM_207171	POGZ	6.9085	7.7268	9.29539	9.29293	7.31765	9.29416	-0.344944	-0.89656
NM_181708	BCDIN3D	2.0399	1.6933	2.48139	2.25887	1.8666	2.37013	-0.344553	-0.895509
NR_036447	PKD1P1	32.8503	21.64	33.7394	35.4401	27.2451	34.5898	-0.344345	-0.894949
NM_020894	KIAA1530	3.28205	2.90268	3.84175	4.01022	3.09237	3.92598	-0.344344	-0.894946
NM_001014443	USP21	2.98144	4.30745	5.56616	3.68657	3.64445	4.62636	-0.34418	-0.894504
NM_001135054	SIGIRR	1.35884	4.13961	4.01354	2.96379	2.74923	3.48867	-0.34365	-0.893078
NM_015329	MAU2	5.97494	5.18721	7.2088	6.95552	5.58108	7.08216	-0.343646	-0.893069
NM_001542	IGSF3	0.826275	0.882967	1.40581	0.763074	0.854621	1.08444	-0.343596	-0.892934
NM_003492	TMEM187	5.74681	4.36133	6.77455	6.05031	5.05407	6.41243	-0.343426	-0.892474
NM_032450	HEATR7A	1.78107	1.60023	2.39547	1.89457	1.69065	2.14502	-0.343413	-0.892441
NM_139164	STARD4	8.68952	9.51341	13.2837	9.80794	9.10146	11.5458	-0.3432	-0.891867
NM_002231	CD82	8.4222	10.5154	11.8612	12.1596	9.4688	12.0104	-0.343031	-0.891412
NM_133473	ZNF431	1.0008	0.779775	0.98942	1.26892	0.890288	1.12917	-0.342919	-0.891113
NM_019593	GPCPD1	1.3475	1.58152	2.00127	1.71347	1.46451	1.85737	-0.342843	-0.890907
NM_002446	MAP3K10	69.4537	46.0479	75.416	71.0639	57.7508	73.2399	-0.34279	-0.890764
NM_002996	CX3CL1	21.325	18.8811	29.816	21.1731	20.103	25.4946	-0.342774	-0.890722
NM_001099270	ZBTB34	1.60305	1.37087	1.66462	2.10687	1.48696	1.88575	-0.342769	-0.890707
NM_182739	NDUFB6	2.2902	2.49369	2.95861	3.10634	2.39195	3.03247	-0.342312	-0.889477
NM_033437	PDE5A	1.86623	2.03156	2.29274	2.64817	1.9489	2.47045	-0.34212	-0.888963
NM_018357	LARP6	41.0326	30.5108	45.1222	45.5351	35.7717	45.3287	-0.341605	-0.887575
NR_028104	DCAF8	2.69924	5.10504	4.13232	5.75694	3.90214	4.94463	-0.341597	-0.887554
NM_018177	N4BP2	2.6867	2.66782	3.54941	3.23536	2.67726	3.39238	-0.341543	-0.887408
NM_178858	SFXN2	2.30364	2.41209	3.68926	2.28584	2.35786	2.98755	-0.341482	-0.887244
NM_001145145	SLC1A5	12.2225	4.72973	10.7814	10.6972	8.47612	10.7393	-0.341425	-0.887091
NM_001080469	FBXO46	4.69156	4.40718	5.4602	6.06632	4.54937	5.76326	-0.341218	-0.886536
NM_183057	VPS28	10.8648	10.6271	14.7772	12.4451	10.746	13.6112	-0.340996	-0.885937
NM_001167989	PQBP1	4.97071	3.69509	2.74745	8.22826	4.3329	5.48785	-0.340909	-0.885704
NM_001048195	RCC1	0.32455	1.94651	1.88852	0.987883	1.13553	1.4382	-0.3409	-0.885679
NM_020354	ENTPD7	3.342	2.93581	4.77721	3.17232	3.1389	3.97477	-0.340608	-0.884894
NM_020128	MDM1	1.06522	1.63319	2.24467	1.17135	1.3492	1.70801	-0.340207	-0.883814
NM_001042535	AGAP3	5.09714	3.49518	6.67622	4.20031	4.29616	5.43827	-0.340099	-0.883523
NM_001199379	GBF1	8.97424	9.36256	12.5119	10.6947	9.1684	11.6033	-0.339793	-0.882701
NM_006343	MERTK	18.3761	13.3086	18.7886	21.3102	15.8423	20.0494	-0.339773	-0.882646
NM_201525	GPR56	8.28291	1.51718	5.45804	6.94327	4.90005	6.20066	-0.339626	-0.88225
NM_199054	MKNK2	26.3486	19.4832	31.0037	26.993	22.9159	28.9983	-0.339622	-0.88224
NM_001862	COX5B	163.279	137.129	199.563	180.553	150.204	190.058	-0.339517	-0.881957
NM_002079	GOT1	93.0551	56.6553	100.475	88.9475	74.8552	94.7113	-0.339433	-0.881733
NM_006582	GMEB1	2.37225	2.21663	3.13192	2.67411	2.29444	2.90301	-0.33941	-0.88167
NM_001184998	KIAA0430	1.93699	3.33487	2.66516	4.00324	2.63593	3.3342	-0.339029	-0.880644
NM_013274	POLL	1.26253	1.62704	0.351068	3.3039	1.44478	1.82748	-0.339004	-0.880577
NM_002194	INPP1	6.06956	3.54819	5.30824	6.85372	4.80887	6.08098	-0.338604	-0.879502
NM_005224	ARID3A	3.16571	2.78136	3.75682	3.76295	2.97354	3.75989	-0.338509	-0.879247
NM_130854	PTPRS	2.94942	2.73931	3.46278	3.72981	2.84436	3.5963	-0.338405	-0.878965
NM_012180	FBXO8	3.3373	1.59562	2.90632	3.33048	2.46646	3.1184	-0.338364	-0.878856
NM_017575	SMG6	2.60768	2.67107	3.14126	3.53205	2.63937	3.33665	-0.338206	-0.878431
NR_003713	LOC728613	1.39459	1.76396	2.38261	1.61033	1.57927	1.99647	-0.338189	-0.878385
NM_003935	TOP3B	2.11979	1.93049	2.52852	2.59171	2.02514	2.56012	-0.338187	-0.878379
NM_001130111	FAM108A1	8.49115	8.81561	11.6233	10.2543	8.65338	10.9388	-0.338119	-0.878196
NM_031229	RBCK1	30.3428	19.2723	32.7181	29.9891	24.8075	31.3536	-0.337852	-0.877478
NM_021140	KDM6A	5.38115	5.00859	6.78646	6.34349	5.19487	6.56497	-0.337702	-0.877074
NM_001161706	FXN	2.51347	2.38214	3.37151	2.81421	2.4478	3.09286	-0.337453	-0.876404
NM_001003891	MED15	5.2505	6.90416	9.50504	5.84679	6.07733	7.67591	-0.336901	-0.87492
NM_001004318	PAPL	21.7232	16.6965	24.9566	23.569	19.2098	24.2628	-0.3369	-0.874916
NM_178815	ARL5B	5.00484	4.17806	6.22481	5.37114	4.59145	5.79798	-0.336599	-0.874107
NM_032444	SLX4	3.83623	3.92634	4.81512	4.98669	3.88129	4.9009	-0.336514	-0.873877
NM_020682	AS3MT	1.23394	2.65579	2.65705	2.2528	1.94487	2.45492	-0.336009	-0.872519
NM_030775	WNT5B	12.7013	11.0468	15.1308	14.8324	11.8741	14.9816	-0.33538	-0.870826
NM_004435	ENDOG	6.10532	5.09749	9.24007	4.88795	5.6014	7.06401	-0.334699	-0.868994
NM_001128160	UBP1	7.97817	8.02959	11.4835	8.70121	8.00388	10.0924	-0.334491	-0.868436
NM_181786	HKR1	8.96527	9.83568	12.0698	11.6355	9.40048	11.8527	-0.334404	-0.868201
NM_016173	HEMK1	1.53236	1.16293	1.96872	1.42941	1.34764	1.69907	-0.334301	-0.867922
NM_015503	SH2B1	0.83378	1.55982	1.7548	1.26266	1.1968	1.50873	-0.334153	-0.867524
NM_001128923	SH3D19	2.14412	1.1743	0.947061	3.23623	1.65921	2.09165	-0.334142	-0.867495
NR_015431	FLJ43663	1.04453	1.07896	1.1318	1.54508	1.06174	1.33844	-0.334115	-0.867424
NM_018502	TMCO6	0.72449	2.06872	1.75453	1.7654	1.39661	1.75997	-0.333623	-0.866099
NM_001197293	DPYSL2	3.30408	1.02556	3.20562	2.25007	2.16482	2.72784	-0.333515	-0.865808
NM_003113	SP100	6.49488	7.58821	9.0861	8.65947	7.04155	8.87279	-0.333495	-0.865755
NM_001130858	PPIP5K1	0.620352	2.13943	2.1777	1.29978	1.37989	1.73874	-0.333488	-0.865736
NM_182810	ATF4	202.816	183.155	278.432	207.792	192.986	243.112	-0.333129	-0.864769
NM_001111	ADAR	6.4543	6.44674	8.7183	7.53168	6.45052	8.12499	-0.332951	-0.86429
NR_037648	FOXRED1	4.63218	5.18595	5.86987	6.49351	4.90907	6.18169	-0.332553	-0.863221
NM_001142285	RPS24	1.17199	1.08813	1.73179	1.11418	1.13006	1.42298	-0.332521	-0.863135
NM_001170535	ATAD3A	9.51717	9.97922	13.5751	10.9738	9.7482	12.2744	-0.332451	-0.862947
NM_001199480	ZNF193	1.87955	4.10492	4.52965	3.00482	2.99223	3.76723	-0.332283	-0.862493
NR_027855	CLK1	4.03463	1.7331	3.20917	4.05159	2.88387	3.63038	-0.332117	-0.862047
NM_183241	C9orf142	9.37515	8.39401	12.245	10.1171	8.88458	11.1811	-0.33168	-0.860872
NM_022765	MICAL1	5.30741	6.08367	6.74962	7.58574	5.69554	7.16768	-0.331674	-0.860854
NM_006943	SOX12	16.0205	13.7232	19.3316	18.0985	14.8719	18.7151	-0.331615	-0.860696
NM_001008712	RBPMS	5.65812	4.57224	7.0266	5.8466	5.11518	6.4366	-0.331514	-0.860424
NM_001100159	C7orf57	4.22644	1.9245	4.21689	3.52144	3.07547	3.86917	-0.331215	-0.859621
NM_016306	DNAJB11	424.485	208.823	406.847	389.833	316.654	398.34	-0.331093	-0.859292
NM_001130924	TMEM201	3.62663	2.83959	3.95705	4.17649	3.23311	4.06677	-0.330961	-0.858936
NM_005629	SLC6A8	13.3311	9.10757	14.1034	14.1207	11.2193	14.112	-0.33094	-0.858882
NM_001018112	FANCA	0.667375	1.15341	1.34664	0.943403	0.910393	1.14502	-0.330814	-0.858542
NM_015599	PGM3	5.09115	4.49939	6.64522	5.41689	4.79527	6.03106	-0.330798	-0.858499
NM_033319	CENPL	2.59328	4.4233	4.76098	4.06375	3.50829	4.41237	-0.330784	-0.858461
NR_026598	NENF	1.96391	2.55011	3.71085	1.96619	2.25701	2.83852	-0.330726	-0.858305
NM_005067	SIAH2	19.2617	16.2681	24.035	20.6449	17.7649	22.34	-0.330596	-0.857956
NM_001005909	IP6K2	4.83269	3.53807	6.45241	4.07255	4.18538	5.26248	-0.330384	-0.857385
NM_207340	ZDHHC24	8.70289	7.3835	9.97301	10.2521	8.0432	10.1126	-0.330307	-0.857177
NM_005116	SLC23A2	2.20046	1.93447	2.44817	2.75017	2.06746	2.59917	-0.330188	-0.856857
NM_001115016	KIAA1310	5.61985	6.40741	7.86201	7.25799	6.01363	7.56	-0.33015	-0.856755
NM_007245	ATXN2L	13.3472	16.9916	19.7441	18.3897	15.1694	19.0669	-0.329906	-0.856099
NR_003610	PDXDC2P	1.18544	1.1798	1.66558	1.30726	1.18262	1.48642	-0.329855	-0.855962
NM_018004	TMEM45A	11.8677	5.22962	10.0462	11.4414	8.54866	10.7438	-0.329734	-0.855636
NR_034160	LOC100499227	1.33186	0.943383	1.5928	1.2665	1.13762	1.42965	-0.329641	-0.855386
NM_054016	SRSF10	4.02721	5.05264	4.76539	6.64509	4.53993	5.70524	-0.329619	-0.855327
NM_001002247	ANAPC11	4.60646	5.50249	8.27935	4.42387	5.05448	6.35161	-0.329561	-0.85517
NM_001145853	WFS1	6.75967	4.90022	7.28374	7.36808	5.82995	7.32591	-0.329526	-0.855075
NM_004220	ZNF213	4.37676	2.73722	4.88862	4.05075	3.55699	4.46969	-0.329516	-0.85505
NM_001204106	BCL2L11	1.68127	0.346689	0.616308	1.9318	1.01398	1.27405	-0.329398	-0.854731
NM_182924	MICALL2	5.68578	7.97649	8.79346	8.37261	6.83113	8.58304	-0.329363	-0.854636
NM_001025160	CD97	6.35891	2.45619	6.23591	4.8356	4.40755	5.53575	-0.328803	-0.853131
NM_014190	ADD1	3.08755	5.05241	7.2254	2.99767	4.06998	5.11153	-0.328735	-0.852947
NM_017612	ZCCHC8	18.2479	16.8177	21.9873	22.0384	17.5328	22.0129	-0.32829	-0.851749
NM_001136157	OTUD5	10.2946	9.4744	15.322	9.49719	9.8845	12.4096	-0.328216	-0.851552
NM_001142451	SPNS1	4.32617	2.93589	4.35124	4.76596	3.63103	4.5586	-0.328212	-0.85154
NM_003299	HSP90B1	1197.06	555.801	971.683	1228.81	876.431	1100.25	-0.328115	-0.85128
NM_004907	IER2	22.199	20.2102	26.9982	26.238	21.2046	26.6181	-0.32803	-0.851052
NM_014674	EDEM1	16.7928	12.3919	20.1893	16.4447	14.5923	18.317	-0.327971	-0.850892
NM_020533	MCOLN1	7.01241	6.49756	9.01039	7.94767	6.75498	8.47903	-0.327947	-0.850827
NM_014914	AGAP1	3.15121	3.28811	4.09034	3.99149	3.21966	4.04092	-0.327774	-0.850361
NM_182612	PDDC1	13.9225	15.3965	19.3049	17.4908	14.6595	18.3978	-0.327701	-0.850166
NM_001171624	VEGFA	2.9246	2.78216	4.63926	2.52236	2.85338	3.58081	-0.327614	-0.849932
NM_003376	VEGFA	2.9246	2.78216	4.63926	2.52236	2.85338	3.58081	-0.327614	-0.849932
NM_020747	ZNF608	3.59111	3.84767	4.30556	5.02867	3.71939	4.66711	-0.327465	-0.849531
NM_014734	KIAA0247	3.3624	2.78047	3.89219	3.81577	3.07144	3.85398	-0.327436	-0.849453
NM_032631	HDGFRP2	6.16571	5.0652	7.85791	6.23267	5.61545	7.04529	-0.327256	-0.848969
NM_017454	STAU1	2.96452	2.48569	1.56356	5.2726	2.72511	3.41808	-0.326874	-0.847941
NM_001039490	CD151	13.7278	9.16217	13.0802	15.6206	11.445	14.3504	-0.326375	-0.846599
NM_003620	PPM1D	1.07434	1.42682	1.82445	1.31107	1.25058	1.56776	-0.326107	-0.845878
NM_001033026	C19orf6	38.9401	36.7593	49.9349	44.9336	37.8497	47.4342	-0.325647	-0.84464
NM_001190706	MTRNR2L9	14.1206	9.65699	14.2085	15.5884	11.8888	14.8985	-0.32556	-0.844404
NM_001010938	TNK2	2.75738	2.59529	4.35786	2.34982	2.67633	3.35384	-0.325555	-0.844392
NM_203372	ACSL3	14.851	19.8156	21.708	21.7309	17.3333	21.7194	-0.325441	-0.844085
NM_004794	RAB33A	3.3195	2.29659	4.32069	2.71615	2.80804	3.51842	-0.325362	-0.843871
NM_018372	C1orf103	8.25335	5.98003	8.12212	9.7113	7.11669	8.91671	-0.325305	-0.843719
NM_033215	PPP1R3F	1.87021	1.7935	2.54036	2.0496	1.83186	2.29498	-0.325176	-0.843373
NM_001079843	CASZ1	3.19188	2.05182	3.08768	3.48098	2.62185	3.28433	-0.325014	-0.842936
NM_003995	NPR2	0.922682	1.27178	1.61045	1.13825	1.09723	1.37435	-0.324882	-0.842581
NM_001142551	WDR47	1.96736	1.71315	2.56701	2.0415	1.84025	2.30425	-0.324395	-0.84127
NM_001099754	SYBU	4.47535	2.40271	3.55029	5.06171	3.43903	4.306	-0.324347	-0.84114
NM_014066	COMMD5	2.98637	2.33603	4.50089	2.16115	2.6612	3.33102	-0.323887	-0.839904
NM_001347	DGKQ	1.27306	1.84268	2.19767	1.70184	1.55787	1.94975	-0.323718	-0.839449
NM_005994	TBX2	2.07511	2.41986	3.05064	2.57489	2.24749	2.81277	-0.323678	-0.83934
NM_001130145	YAP1	8.25369	10.5114	11.9909	11.4911	9.38255	11.741	-0.323504	-0.838873
NM_001195798	LDLR	1.69865	2.13284	2.86893	1.925	1.91575	2.39696	-0.323303	-0.838333
NM_001015048	BAG5	4.55718	4.95086	5.66631	6.22989	4.75402	5.9481	-0.323281	-0.838273
NM_003845	DYRK4	5.19237	2.95542	5.12298	5.06983	4.0739	5.0964	-0.323071	-0.837708
NM_001130056	EEF1D	14.8573	8.71129	13.1504	16.3322	11.7843	14.7413	-0.322998	-0.837512
NM_001034957	SORBS1	2.33361	5.24417	5.42555	4.0533	3.78889	4.73942	-0.322937	-0.837347
NM_031212	SLC25A28	15.2368	15.429	20.0508	18.3075	15.3329	19.1791	-0.322908	-0.83727
NM_001135806	SYT1	1.4232	1.36274	2.496	0.988214	1.39297	1.74211	-0.322669	-0.836627
NM_001011671	CHCHD7	4.56971	4.51619	6.38798	4.97343	4.54295	5.6807	-0.322441	-0.836012
NM_006978	RNF113A	19.5867	18.7084	24.6072	23.2662	19.1475	23.9367	-0.322064	-0.835
NM_001099684	FAM156B	1.56108	2.66571	3.15577	2.12629	2.1134	2.64103	-0.321538	-0.833584
NM_181673	OGT	3.60843	3.89302	6.13045	3.24341	3.75073	4.68693	-0.321474	-0.833411
NM_014787	DNAJC6	2.48424	1.84919	2.96739	2.4472	2.16671	2.70729	-0.321343	-0.833058
NM_017595	NKIRAS2	6.29706	6.59048	8.84873	7.24967	6.44377	8.0492	-0.32094	-0.831975
NM_052852	ZNF486	2.30416	3.16465	2.66151	4.16842	2.73441	3.41497	-0.320644	-0.831178
NM_001142685	ARHGAP32	8.39072	8.38583	10.0104	10.9416	8.38828	10.476	-0.320642	-0.831172
NM_013284	POLM	3.1994	3.26055	4.40408	3.6633	3.22998	4.03369	-0.320577	-0.830998
NM_001145928	SAP130	5.84307	6.30083	7.43866	7.72186	6.07195	7.58026	-0.320087	-0.82968
NM_144683	DHRS13	1.82558	1.98695	2.6838	2.07472	1.90627	2.37926	-0.319764	-0.828811
NM_007114	TMF1	6.13008	7.05473	8.95791	7.49645	6.59241	8.22718	-0.319593	-0.82835
NM_182565	FAM100B	10.1738	8.40733	12.4374	10.7495	9.29057	11.5935	-0.319472	-0.828024
NM_016648	LARP7	8.13283	9.97437	13.7488	8.84595	9.0536	11.2974	-0.319424	-0.827896
NM_025157	PXN	2.36544	3.78643	4.38639	3.28956	3.07593	3.83798	-0.31932	-0.827616
NM_014305	TGDS	4.13734	5.30367	6.77652	5.00342	4.72051	5.88997	-0.319319	-0.827613
NM_080861	SPSB3	8.86374	5.70938	9.85831	8.32341	7.28656	9.09086	-0.319179	-0.827236
NM_024552	LASS4	1.69563	2.05179	2.70379	1.97074	1.87371	2.33726	-0.318924	-0.826549
NM_016041	DERL2	77.3164	47.946	84.31	71.9303	62.6312	78.1201	-0.318813	-0.826252
NM_032878	ALKBH6	5.83274	7.74539	9.42312	7.51275	6.78906	8.46794	-0.318797	-0.826209
NM_001085462	CTNND1	6.49439	8.69882	9.91493	9.03517	7.59661	9.47505	-0.318779	-0.826159
NM_005510	DOM3Z	5.67014	4.69054	7.05472	5.86731	5.18034	6.46101	-0.318714	-0.825985
NM_001127218	POLD2	9.94424	8.37955	11.2362	11.616	9.16189	11.4261	-0.318615	-0.825719
NM_001250	CD40	4.47046	5.87682	7.31826	5.5861	5.17364	6.45218	-0.318607	-0.825697
NM_001085354	MORC4	1.30388	1.67634	2.81014	0.905065	1.49011	1.8576	-0.318023	-0.824126
NM_020447	C15orf17	14.4325	15.0527	18.8104	17.9401	14.7426	18.3753	-0.317773	-0.823453
NM_152644	FAM24B	12.1077	10.4416	12.7834	15.321	11.2746	14.0522	-0.317713	-0.823293
NM_001017406	S100PBP	2.6816	3.53908	4.09117	3.65988	3.11034	3.87553	-0.317319	-0.822233
NM_024116	TAF1D	27.6635	26.2725	32.3968	34.8058	26.968	33.6013	-0.317269	-0.822096
NM_213589	RAPH1	6.97351	4.67525	6.44478	8.06666	5.82438	7.25572	-0.317014	-0.821412
NM_022751	FAM59A	1.15322	1.70342	2.30084	1.25711	1.42832	1.77897	-0.316727	-0.820639
NM_001126132	TNNT1	44.4228	26.8824	48.2822	40.5281	35.6526	44.4051	-0.31672	-0.820619
NM_003080	SMPD2	13.3386	12.282	18.189	13.7213	12.8103	15.9551	-0.316718	-0.820614
NM_014365	HSPB8	8.07499	2.90523	3.67888	9.99454	5.49011	6.83671	-0.316467	-0.81994
NM_001040450	FAM63B	1.11608	1.32491	1.66257	1.37702	1.2205	1.5198	-0.31641	-0.819787
NM_005135	SLC12A6	4.79982	3.68552	4.63384	5.93197	4.24267	5.28291	-0.316359	-0.819649
NM_001164271	DLC1	0.416327	1.44712	1.65101	0.669221	0.931724	1.16012	-0.316295	-0.819476
NM_001111308	PDE4A	2.95793	3.16788	4.39478	3.23255	3.06291	3.81366	-0.316277	-0.819429
NR_024079	C2orf52	1.40112	0.567109	1.24475	1.20547	0.984115	1.22511	-0.316013	-0.818718
NM_024939	ESRP2	3.82488	4.33385	5.10195	5.05335	4.07937	5.07765	-0.315816	-0.818189
NM_017686	GDAP2	0.832752	0.949739	1.25166	0.966873	0.891246	1.10927	-0.315711	-0.817906
NM_001142640	TNRC6C	1.64954	0.96886	1.49461	1.7643	1.3092	1.62946	-0.315704	-0.817886
NM_001163484	DCAF11	2.61558	2.14559	2.54511	3.38012	2.38058	2.96261	-0.315555	-0.817485
NM_021221	LY6G5B	1.65766	3.1702	2.8547	3.15262	2.41393	3.00366	-0.315338	-0.816901
NM_024848	MORN1	1.92858	1.60603	1.87008	2.52786	1.7673	2.19897	-0.315277	-0.816737
NM_152281	GORAB	1.54381	3.43955	2.94045	3.25955	2.49168	3.1	-0.315149	-0.816394
NM_032205	PHF20L1	1.43408	0.657481	0.884684	1.71731	1.04578	1.301	-0.315038	-0.816093
[truncated: 12,530 more rows]

## Sheet: miR-100_diff_expressed genes
Supplementary Data 5. List of differentially expressed genes from miR-100 or miR-125b overexpression in PANC-1 cells.
List of miR-100 differentially expressed genes
Transcript	Gene	mir-100 (RPKM) - Rep 1	mir-100 (RPKM) - Rep 2	mir-nc (RPKM) - Rep 1	mir-nc (RPKM) - Rep 2	miR-100 (mean)	mir-nc (mean)	Log2FC nc_vs_100	Z-score
NM_001136017	CCND3	0.0145469	0.148624	2.40365	0.0203042	0.0815855	1.21198	-3.89291	-12.3274
NM_016620	ZNF644	0.06287	0.0862085	1.09741	1.1095	0.0745393	1.10346	-3.88788	-12.3115
NM_021180	GRHL3	0.133885	0.133657	2.20648	0.0878558	0.133771	1.14717	-3.10024	-9.81998
NR_027624	BZW2	0.154673	0.0875778	1.92971	0.075996	0.121125	1.00285	-3.04954	-9.65959
NM_002642	PIGC	0.137779	0.184681	0.967029	1.3523	0.16123	1.15966	-2.84652	-9.01738
NR_027018	PGAP2	0.0162819	0.496486	1.38945	2.1304	0.256384	1.75992	-2.77914	-8.80425
NM_024952	C14orf159	0.0498797	0.358088	2.15347	0.411654	0.203984	1.28256	-2.6525	-8.40367
NM_033092	TRIM5	0.546577	0.230216	2.88389	1.8715	0.388396	2.3777	-2.61396	-8.28176
NM_181308	WDR20	0.178832	0.297964	1.64538	1.04479	0.238398	1.34509	-2.49625	-7.90942
NM_001136275	AKIRIN1	0.0366657	0.692078	2.75852	1.18717	0.364372	1.97284	-2.43679	-7.72133
NM_001130862	RAD51AP1	0.0661056	0.377213	1.59929	0.752325	0.221659	1.17581	-2.40724	-7.62783
NM_001008800	CCT3	0.242082	0.474434	0.797724	2.65177	0.358258	1.72475	-2.26731	-7.18522
NR_024412	LOC401397	0.863668	0.6387	2.7716	3.99441	0.751184	3.383	-2.17107	-6.88077
NM_001014811	ME3	0.181273	1.37342	2.80777	3.92021	0.777347	3.36399	-2.11354	-6.69881
NM_001142502	PPP1R13L	0.469591	0.463672	2.40679	1.58092	0.466631	1.99385	-2.0952	-6.6408
NR_024415	OBFC2A	0.488953	0.147773	1.53967	1.0706	0.318363	1.30513	-2.03545	-6.45179
NM_001145417	MSL2	0.434765	0.634108	2.65819	1.68366	0.534436	2.17092	-2.02222	-6.40993
NR_033426	ACAD9	0.271968	0.29781	1.47996	0.811579	0.284889	1.14577	-2.00785	-6.36446
NM_001193600	SCP2	0.438748	0.391094	3.03067	0.297686	0.414921	1.66418	-2.0039	-6.35198
NM_012236	SCMH1	0.77318	0.0506202	1.43377	1.86679	0.4119	1.65028	-2.00234	-6.34706
NM_001127603	C9orf95	0.509558	1.06941	4.67461	1.58362	0.789484	3.12912	-1.98677	-6.2978
NM_001164313	ZBTB24	0.435985	1.0013	4.10388	1.56997	0.718642	2.83692	-1.98098	-6.27948
NM_001174090	SLC4A11	1.45886	0.382451	5.30148	1.89097	0.920655	3.59623	-1.96575	-6.2313
NM_001136218	TMEM51	2.28411	1.1267	6.82532	6.19883	1.70541	6.51208	-1.933	-6.12771
NM_153374	LYSMD2	0.913067	0.994876	4.34128	2.89018	0.953971	3.61573	-1.92227	-6.09376
NM_001142427	MORF4L2	1.11107	1.25063	4.96188	3.97899	1.18085	4.47044	-1.92059	-6.08845
NM_001166348	SLC26A11	0.483717	0.320945	1.27181	1.72424	0.402331	1.49802	-1.89661	-6.01258
NM_001204447	C20orf29	0.259447	1.30677	3.67658	2.04993	0.783108	2.86326	-1.87037	-5.92959
NM_001160004	NRG1	0.106394	0.501745	1.66843	0.51033	0.304069	1.08938	-1.84103	-5.83679
NM_001031847	CPT1A	1.34469	1.09161	4.77424	3.47747	1.21815	4.12585	-1.76	-5.58046
NR_037188	CPNE1	0.546526	2.66258	5.28225	5.48381	1.60455	5.38303	-1.74625	-5.53696
NM_001142520	FAM111A	0.139418	1.05415	1.24797	2.75372	0.596784	2.00084	-1.74533	-5.53405
NM_001097599	TMEM22	1.50773	0.0669934	2.49426	2.76336	0.787362	2.62881	-1.73931	-5.51502
NM_001191060	SLC25A22	0.745056	0.29043	2.22592	1.1893	0.517743	1.70761	-1.72167	-5.45921
NM_001012635	IL32	1.15885	0.1781	3.74287	0.623777	0.668475	2.18332	-1.70758	-5.41464
NM_020682	AS3MT	0.270422	1.2524	2.65705	2.2528	0.761411	2.45492	-1.68893	-5.35565
NM_001170726	GPR137	0.549667	0.477806	2.29755	1.00984	0.513737	1.65369	-1.68659	-5.34825
NM_001199865	KIF16B	0.973156	0.687115	2.70131	2.63295	0.830136	2.66713	-1.68387	-5.33964
NM_001202457	ZNF816	0.222602	0.634123	1.12964	1.61748	0.428362	1.37356	-1.68102	-5.33061
NM_152999	STEAP2	0.214101	0.46626	1.14154	1.01494	0.34018	1.07824	-1.66431	-5.27776
NM_001193425	SUV39H2	0.73377	0.215918	1.72048	1.27177	0.474844	1.49612	-1.65571	-5.25055
NM_004912	KRIT1	0.154182	0.933537	1.56927	1.84262	0.54386	1.70595	-1.64927	-5.23018
NM_001162862	COX11	2.15322	1.58327	7.49477	4.05968	1.86824	5.77722	-1.62869	-5.1651
NM_001002880	CBY1	1.25611	0.368125	3.10604	1.89735	0.812118	2.50169	-1.62315	-5.14755
NM_001190847	CNOT4	0.560688	0.411264	0.712022	2.25842	0.485976	1.48522	-1.61172	-5.11141
NM_004346	CASP3	0.924309	0.402176	2.47577	1.56039	0.663242	2.01808	-1.60538	-5.09134
NR_038104	TECR	0.102601	0.733542	0.85942	1.63569	0.418071	1.24755	-1.57728	-5.00248
NM_024708	ASB7	0.46699	0.467049	1.94137	0.815544	0.467019	1.37846	-1.5615	-4.95255
NM_032996	CASP9	0.511867	0.873978	2.93417	1.15169	0.692922	2.04293	-1.55987	-4.94741
NM_001168551	TMEM48	0.85698	0.451467	2.89079	0.951115	0.654223	1.92095	-1.55397	-4.92872
NR_030724	XPNPEP1	0.0518282	0.851166	1.80557	0.83634	0.451497	1.32096	-1.54879	-4.91236
NM_001198670	TMEM136	0.983975	1.07021	2.50286	3.44948	1.02709	2.97617	-1.53489	-4.86838
NM_174890	ANUBL1	0.369018	0.682579	1.89744	1.14803	0.525798	1.52273	-1.53408	-4.86583
NM_024535	CORO7	0.378231	0.483632	1.41676	1.03753	0.430932	1.22714	-1.50978	-4.78894
NM_173341	PHF7	0.486655	0.320009	0.979277	1.30877	0.403332	1.14402	-1.50408	-4.77091
NM_001195	BFSP1	1.02085	0.00372807	1.72384	1.14672	0.512289	1.43528	-1.4863	-4.71468
NM_004614	TK2	0.150728	0.598761	0.404865	1.65487	0.374744	1.02987	-1.45848	-4.62667
NM_013986	EWSR1	0.485282	0.622066	1.12472	1.89819	0.553674	1.51145	-1.44883	-4.59615
NM_024426	WT1	0.41122	0.571563	2.05821	0.613258	0.491391	1.33573	-1.44269	-4.57672
NM_001201564	PLRG1	0.983904	0.57072	2.96248	1.22756	0.777312	2.09502	-1.4304	-4.53785
NM_001199849	DAP3	1.74883	0.468317	2.2936	3.65198	1.10857	2.97279	-1.42311	-4.5148
NM_182556	SLC25A45	0.0454393	0.90655	1.40755	1.13644	0.475995	1.27199	-1.41808	-4.49887
NM_016282	AK3	0.468109	0.546567	1.57181	1.10249	0.507338	1.33715	-1.39814	-4.43581
NM_024120	C20orf7	0.915929	0.548754	1.60868	2.22358	0.732341	1.91613	-1.38761	-4.40249
NM_001135161	COMT	0.735393	1.11194	3.02819	1.78584	0.923666	2.40701	-1.3818	-4.38412
NR_033363	ATG12	0.373457	0.527566	1.55753	0.773979	0.450512	1.16575	-1.37163	-4.35194
NM_134263	SLC26A6	1.23211	0.176734	1.53338	2.10851	0.704422	1.82095	-1.37018	-4.34735
NM_016324	ZNF274	0.244185	1.06946	1.93893	1.44286	0.656822	1.6909	-1.36421	-4.32848
NM_001122825	ESRP1	0.243848	0.773971	1.43476	1.17174	0.50891	1.30325	-1.35663	-4.30451
NM_001031739	ASB9	0.0245625	1.08665	1.85212	0.978298	0.555606	1.41521	-1.34888	-4.27998
NM_199249	C19orf48	0.577399	0.603679	1.52661	1.46577	0.590539	1.49619	-1.34119	-4.25565
NM_001100118	XRCC3	0.986329	1.10566	1.72568	3.55584	1.04599	2.64076	-1.33608	-4.23949
NM_001142419	MORF4L2	2.31394	3.10145	7.94846	5.72076	2.7077	6.83461	-1.33579	-4.23859
NM_001199706	KIAA0895	0.799391	0.727716	2.19944	1.64286	0.763553	1.92115	-1.33117	-4.22396
NM_024960	PANK2	2.29588	1.21297	3.41628	5.38145	1.75442	4.39886	-1.32613	-4.20803
NM_001105552	ZNF83	0.965321	0.661549	1.75571	2.30921	0.813435	2.03246	-1.32113	-4.1922
NM_001127206	HMOX2	1.51282	0.527515	2.56422	2.5293	1.02017	2.54676	-1.31986	-4.18818
NM_183009	KIAA1429	0.376288	1.0732	1.52425	2.08997	0.724744	1.80711	-1.31814	-4.18275
NM_183044	RNF6	0.826475	1.00398	2.75997	1.80098	0.915227	2.28048	-1.31713	-4.17956
NM_030577	TMEM177	0.35026	0.537664	0.316866	1.88085	0.443962	1.09886	-1.3075	-4.14908
NR_033489	ABHD16A	1.26484	0.914625	2.66124	2.71725	1.08973	2.68925	-1.30323	-4.13557
NM_203283	RBPJ	1.37016	0.506969	1.77832	2.85375	0.938565	2.31603	-1.30313	-4.13526
NM_199330	HOMER2	0.536692	0.369406	0.380333	1.85348	0.453049	1.11691	-1.30177	-4.13096
NM_001675	ATF4	1.37492	2.33885	4.55611	4.59628	1.85688	4.5762	-1.30126	-4.12936
NM_001127194	CNBP	0.856522	0.872122	2.17096	2.08461	0.864322	2.12778	-1.29971	-4.12445
NM_001010935	RAP1A	2.776	3.45121	6.59654	8.73135	3.11361	7.66395	-1.2995	-4.12378
NM_001164095	COPS7A	0.292723	1.7177	2.46828	2.47491	1.00521	2.4716	-1.29794	-4.11886
NR_028100	DCAF11	0.709907	0.371093	1.82983	0.814929	0.5405	1.32238	-1.29077	-4.09616
NM_018555	ZNF331	1.69527	1.54363	3.90773	3.94386	1.61945	3.92579	-1.27748	-4.05413
NM_005619	RTN2	1.44699	0.801113	2.53553	2.90918	1.12405	2.72235	-1.27615	-4.04991
NM_001024959	ARPC4	1.58822	0.878209	5.1514	0.798082	1.23321	2.97474	-1.27034	-4.03154
NM_025215	PUS1	1.62699	2.61435	3.07125	7.12443	2.12067	5.09784	-1.26537	-4.01581
NR_037804	NPHP3-ACAD11	0.490803	0.724223	1.20149	1.71601	0.607513	1.45875	-1.26375	-4.01068
NM_001204143	MBD1	0.792085	1.31243	2.74568	2.30089	1.05226	2.52329	-1.26182	-4.00457
NM_001160308	SETDB2	0.331184	0.568488	0.994994	1.1391	0.449836	1.06705	-1.24615	-3.95503
NM_018239	LRRC20	1.19279	2.13966	4.0734	3.82971	1.66623	3.95155	-1.24584	-3.95403
NM_152720	NEK3	0.879461	0.816026	2.6476	1.35725	0.847743	2.00243	-1.24005	-3.93572
NM_001078174	SLC29A1	3.30839	1.59886	6.42046	5.14599	2.45363	5.78322	-1.23696	-3.92595
NM_005841	SPRY1	0.85485	0.436878	2.10741	0.927556	0.645864	1.51748	-1.23238	-3.91146
NM_001142805	SLC6A8	0.227402	1.14864	2.12914	1.10096	0.688021	1.61505	-1.23105	-3.90727
NM_024917	TRMT2B	0.7502	0.784333	1.55871	2.0178	0.767266	1.78825	-1.22075	-3.87468
NM_001130689	HMGB2	4.74065	4.5659	11.3205	10.3025	4.65327	10.8115	-1.21625	-3.86043
NM_001195291	SERPINB6	0.610644	1.17323	2.08947	2.04049	0.891937	2.06498	-1.21111	-3.84419
NM_001178099	ZNF182	0.693945	0.712266	1.66585	1.56937	0.703106	1.61761	-1.20205	-3.81552
NM_016655	GABPB1	0.419146	0.75377	1.83711	0.843244	0.586458	1.34018	-1.19232	-3.78476
NM_001078166	SRSF1	1.90458	2.00146	6.1477	2.74611	1.95302	4.44691	-1.18709	-3.76821
NR_036578	APTX	0.740603	0.559666	0.394259	2.5563	0.650134	1.47528	-1.18218	-3.75266
NM_001099339	COMMD7	0.396175	1.7069	2.44737	2.323	1.05154	2.38518	-1.1816	-3.75084
NM_000289	PFKM	1.1492	2.19476	5.38075	2.18956	1.67198	3.78516	-1.17879	-3.74196
NM_001085426	ARSA	0.93595	0.929977	3.1538	1.06817	0.932963	2.11098	-1.17802	-3.73952
NM_001128917	TOMM40	2.30976	3.28998	8.28739	4.37754	2.79987	6.33247	-1.17741	-3.73757
NM_213619	ATP6V1H	0.794211	0.688866	1.10555	2.24093	0.741538	1.67324	-1.17405	-3.72695
NM_032689	ZNF607	0.967228	0.549438	2.3706	1.04932	0.758333	1.70996	-1.17306	-3.72382
NR_029435	FLJ31306	0.226697	1.19757	1.03259	2.16565	0.712133	1.59912	-1.16706	-3.70483
NM_032620	GTPBP3	1.30639	1.40393	4.03693	2.04291	1.35516	3.03992	-1.16557	-3.70013
NM_001198846	RBM14-RBM4	1.29715	1.10748	4.12819	1.26434	1.20232	2.69626	-1.16515	-3.69879
NM_194457	UBE2J2	1.05019	0.263294	0.885104	2.05865	0.656742	1.47188	-1.16426	-3.69598
NM_001033522	CSTF1	0.446328	1.32265	1.2139	2.73191	0.884489	1.9729	-1.15741	-3.6743
NM_001039590	USP9X	0.48917	0.944578	1.36021	1.83556	0.716874	1.59788	-1.15637	-3.67103
NR_037882	RTEL1-TNFRSF6B	0.307147	0.653745	1.0787	1.05193	0.480446	1.06532	-1.14883	-3.64719
NM_001039584	PICK1	1.41616	0.411732	1.94428	2.10856	0.913946	2.02642	-1.14875	-3.64693
NM_001142286	SMC6	2.0645	2.70639	6.11701	4.36602	2.38544	5.24151	-1.13573	-3.60572
NR_033932	FLJ35946	0.683547	0.620658	1.57219	1.28217	0.652103	1.42718	-1.13	-3.5876
NM_198495.1	CTAGE4	1.08139	0.249032	1.2145	1.67583	0.665211	1.44517	-1.11935	-3.55392
NM_001171134	FAM3A	1.65926	4.2579	5.99724	6.8434	2.95858	6.42032	-1.11774	-3.54883
NM_013957	NRG1	0.170382	0.902278	1.89965	0.415702	0.53633	1.15768	-1.11004	-3.52447
NM_001048174	MUTYH	1.57509	2.56768	5.0283	3.90171	2.07138	4.465	-1.10807	-3.51823
NM_206953	PRAME	1.73843	2.56051	4.0937	5.13381	2.14947	4.61376	-1.10196	-3.49891
NM_001142428	MORF4L2	1.00956	1.24145	2.51601	2.30243	1.1255	2.40922	-1.09799	-3.48637
NM_001161780	PDP1	0.44679	1.38859	2.78636	1.11529	0.91769	1.95083	-1.08801	-3.45477
NM_001160046	SGOL2	3.70664	2.15476	6.65109	5.79103	2.9307	6.22106	-1.08592	-3.44816
NM_202470	GIPC1	6.28696	6.24519	14.5871	11.8948	6.26607	13.2409	-1.07937	-3.42746
NM_130469	JDP2	1.20121	0.603416	1.76033	2.03937	0.902313	1.89985	-1.07419	-3.41105
NM_001040110	NRF1	1.49664	1.11803	3.64525	1.81837	1.30733	2.73181	-1.06323	-3.37639
NM_001122770	ZBTB37	1.01326	0.644671	1.441	2.01576	0.828966	1.72838	-1.06004	-3.3663
NM_000861	HRH1	0.712192	0.257776	1.3793	0.630456	0.484984	1.00488	-1.05101	-3.33775
NM_153464	ILF3	0.745082	1.02784	1.21014	2.44843	0.886461	1.82929	-1.04515	-3.31921
NM_001082480	ZNF623	1.44867	2.00275	4.36366	2.74471	1.72571	3.55418	-1.04233	-3.31028
NM_001040197	AGTRAP	0.862426	0.574877	2.05964	0.899475	0.718651	1.47956	-1.0418	-3.30861
NM_003503	CDC7	2.29321	2.19217	4.18494	5.04569	2.24269	4.61531	-1.0412	-3.30671
NR_033266	WASH5P	3.13207	2.52306	6.26175	5.36528	2.82756	5.81351	-1.03985	-3.30244
NM_001145166	PRMT3	1.13447	0.45294	2.17249	1.08987	0.793705	1.63118	-1.03924	-3.30052
NM_001080953	PLAGL1	1.0267	0.171762	1.42313	1.03986	0.599231	1.2315	-1.03923	-3.30047
NM_001101800	FAM13B	0.68679	0.694907	1.53619	1.29365	0.690848	1.41492	-1.03428	-3.28482
NM_001171805	PAPD7	2.26468	1.30488	3.6098	3.69896	1.78478	3.65438	-1.03388	-3.28356
NM_001144928	NKIRAS2	1.03275	0.0525208	0.703491	1.50339	0.542635	1.10344	-1.02395	-3.25216
NM_001174118	MEX3D	2.39269	2.62543	6.75862	3.42481	2.50906	5.09171	-1.021	-3.24283
NM_001040655	TTC23	0.547544	0.488665	1.10377	0.996792	0.518104	1.05028	-1.01946	-3.23794
NM_025207	FLAD1	1.02771	1.07852	2.13692	2.12116	1.05312	2.12904	-1.01554	-3.22554
NM_001172639	CELF1	1.07181	0.959113	2.26433	1.83287	1.01546	2.0486	-1.0125	-3.21594
NM_001193655	C17orf62	2.92653	3.36948	5.78663	6.90002	3.148	6.34333	-1.0108	-3.21055
NM_001544	ICAM4	0.767962	1.62979	2.21615	2.61038	1.19888	2.41326	-1.0093	-3.20582
NM_001134415	TBCCD1	0.564014	0.755293	2.00875	0.628896	0.659654	1.31882	-0.999471	-3.17471
NM_001163297	MARK2	2.14551	0.973784	2.94714	3.28259	1.55965	3.11486	-0.99795	-3.1699
NR_027383	AKAP17A	1.24457	0.510011	2.09896	1.39425	0.87729	1.7466	-0.993427	-3.15559
NR_027383.1	AKAP17A	1.24457	0.510011	2.09896	1.39425	0.87729	1.7466	-0.993427	-3.15559
NM_001134408	GRIN2A	0.50794	0.967144	1.36664	1.56856	0.737542	1.4676	-0.992662	-3.15317
NM_001127649	PEX26	1.10547	0.666965	1.76787	1.75577	0.886217	1.76182	-0.991334	-3.14897
NM_001204747	RFC1	1.5715	1.62045	4.29196	2.0362	1.59597	3.16408	-0.987348	-3.13636
NM_013960	NRG1	3.85958	3.06847	6.19044	7.50423	3.46402	6.84734	-0.983093	-3.12291
NM_004121	GGT5	1.24236	0.576444	3.40904	0.182206	0.909402	1.79562	-0.981494	-3.11785
NR_024607	MGC16121	0.882697	0.641188	1.24938	1.75921	0.761942	1.50429	-0.981333	-3.11734
NM_018281	ECHDC2	2.06127	3.9139	6.95585	4.83376	2.98759	5.8948	-0.980464	-3.11459
NM_001199480	ZNF193	1.63549	2.19362	4.52965	3.00482	1.91456	3.76723	-0.976497	-3.10204
NM_198156	VHL	1.21514	0.774274	1.88908	2.01181	0.994707	1.95044	-0.97146	-3.08611
NM_024424	WT1	0.444554	0.617803	1.15372	0.928201	0.531178	1.04096	-0.970647	-3.08353
NM_145887	LRDD	0.915893	0.515985	1.09083	1.71121	0.715939	1.40102	-0.968569	-3.07696
NM_001174120	ZFYVE27	3.46383	1.3905	4.47755	4.99051	2.42717	4.73403	-0.963797	-3.06187
NM_001202468	ZMYND11	1.73003	2.18408	4.41191	3.22191	1.95705	3.81691	-0.963721	-3.06163
NM_005658	TRAF1	1.37243	1.64401	3.02416	2.85128	1.50822	2.93772	-0.96185	-3.05571
NM_145279	MOBKL2C	1.04368	1.19742	2.40279	1.94649	1.12055	2.17464	-0.95657	-3.039
NM_001001655	ALKBH2	6.08582	2.4255	8.27607	8.24056	4.25566	8.25831	-0.956465	-3.03867
NM_001142478	C5orf13	0.0529839	1.05404	1.58251	0.565531	0.553512	1.07402	-0.956335	-3.03826
NM_001164160	PPP6R3	1.00048	0.896285	2.61992	1.05935	0.948383	1.83963	-0.955879	-3.03682
NM_001164757	NOS1AP	0.821587	0.790031	1.37596	1.72996	0.805809	1.55296	-0.946511	-3.00719
NR_030767	ANKRD13D	2.21529	1.24864	3.18909	3.48153	1.73196	3.33531	-0.945411	-3.00371
NM_001001560	GGA1	0.529934	0.948129	0.978053	1.86749	0.739031	1.42277	-0.944996	-3.0024
NM_001266	CES1	1.27406	0.0868131	1.39841	1.21938	0.680437	1.30889	-0.943817	-2.99866
NM_023105	FGFR1	0.70728	0.344605	1.34881	0.673125	0.525942	1.01097	-0.94276	-2.99532
NM_001040194	AGTRAP	1.40512	3.43906	5.80039	3.50852	2.42209	4.65445	-0.94236	-2.99406
NM_153675	FOXA2	0.773597	1.99492	2.09466	3.20728	1.38426	2.65097	-0.937407	-2.97839
NM_001040657	TTC23	0.496835	0.957071	1.42041	1.36271	0.726953	1.39156	-0.936769	-2.97637
NM_001178122	ABI1	0.977996	0.195293	1.0842	1.16103	0.586645	1.12261	-0.936305	-2.9749
NM_198159	MITF	1.56083	1.37355	2.73126	2.88009	1.46719	2.80567	-0.935292	-2.9717
NM_001080125	CASP8	1.66486	0.367771	1.0099	2.8761	1.01632	1.943	-0.934938	-2.97058
NM_001164773	BCAT2	1.36889	0.00393687	1.12057	1.50333	0.686413	1.31195	-0.934563	-2.96939
NM_001549	IFIT3	1.65685	5.15249	5.75126	7.22466	3.40467	6.48796	-0.93025	-2.95575
NM_024061	ZNF655	4.61847	5.36663	8.2719	10.7476	4.99255	9.50975	-0.929631	-2.95379
NM_001178079	STAT6	0.990643	0.550269	1.72954	1.20432	0.770456	1.46693	-0.929016	-2.95184
NM_001130519	ZNF195	3.10455	3.14401	7.25063	4.62852	3.12428	5.93957	-0.926836	-2.94495
NM_001142292	LMAN2L	0.919722	0.768447	2.13918	1.06526	0.844085	1.60222	-0.924613	-2.93792
NM_025211	GKAP1	1.43999	0.419854	2.62708	0.896388	0.929922	1.76173	-0.921814	-2.92907
NM_001193513	SLC30A6	1.03221	1.43082	2.19911	2.45293	1.23151	2.32602	-0.917429	-2.91519
NM_001042762	FIGNL1	5.50847	3.32829	8.77331	7.90961	4.41838	8.34146	-0.916782	-2.91315
NR_028272	NEAT1	110.566	116.582	218.784	210.019	113.574	214.401	-0.916682	-2.91283
NM_015906	TRIM33	1.49206	2.32558	3.66056	3.54445	1.90882	3.6025	-0.916319	-2.91168
NM_001033556	PPM1B	3.89749	3.54918	8.32344	5.7237	3.72334	7.02357	-0.915609	-2.90944
NM_177526	PPAP2C	0.536801	2.18199	4.70389	0.423661	1.3594	2.56378	-0.915305	-2.90847
NM_001136196	TNPO2	1.53767	0.819381	2.84485	1.59696	1.17853	2.22091	-0.914165	-2.90487
NR_028352	PIGP	0.856503	1.32532	2.3994	1.70293	1.09091	2.05117	-0.910909	-2.89457
NM_001142784	IL11RA	1.10155	1.23943	2.29801	2.10327	1.17049	2.20064	-0.910811	-2.89426
NM_001204106	BCL2L11	0.785347	0.571271	0.616308	1.9318	0.678309	1.27405	-0.909412	-2.88983
NM_018393	TCP11L1	1.94322	2.68094	4.72769	3.95344	2.31208	4.34056	-0.908692	-2.88755
NM_001195056	DDIT3	5.4294	12.7757	22.0974	12.0343	9.10255	17.0659	-0.90677	-2.88147
NM_017719	SNRK	1.26417	1.65722	2.42091	3.05513	1.4607	2.73802	-0.906478	-2.88055
NM_144677	MGAT5B	0.677745	1.0694	1.14971	2.12425	0.873572	1.63698	-0.906037	-2.87916
NM_024596	MCPH1	0.890638	0.88404	1.32012	2.00316	0.887339	1.66164	-0.905051	-2.87604
NM_001130043	CRYZ	1.14278	0.13149	0.419275	1.96316	0.637135	1.19122	-0.902766	-2.86881
NM_033285	TP53INP1	1.08344	1.21304	2.01841	2.26998	1.14824	2.14419	-0.901012	-2.86326
NM_001177466	MAMLD1	0.314827	1.10193	0.553912	2.0898	0.708379	1.32186	-0.899973	-2.85997
NM_178542	C17orf65	0.686761	0.860535	1.80437	1.08233	0.773648	1.44335	-0.899672	-2.85902
NM_001135732	TOM1	0.976344	0.9045	1.28589	2.22029	0.940422	1.75309	-0.89852	-2.85538
NM_152595	PGBD4	1.46329	1.30451	2.91258	2.24573	1.3839	2.57916	-0.898159	-2.85424
NM_032638	GATA2	1.77858	0.213129	1.46575	2.24219	0.995854	1.85397	-0.896611	-2.84934
NM_001039707	SDCCAG3	2.01258	1.64404	1.96888	4.8266	1.82831	3.39774	-0.894065	-2.84129
NM_199357	ARHGAP11A	3.47841	4.73291	6.70145	8.55278	4.10566	7.62711	-0.893523	-2.83957
NM_001167594	CTSA	0.564023	1.03388	0.744896	2.22313	0.798952	1.48401	-0.893324	-2.83894
NM_015683	ARRDC2	2.87009	0.844147	5.06521	1.83104	1.85712	3.44813	-0.892746	-2.83712
NM_001146284	TCF7L2	1.03141	0.513146	0.834489	2.03102	0.772278	1.43275	-0.891599	-2.83349
NM_013274	POLL	0.854227	1.11886	0.351068	3.3039	0.986544	1.82748	-0.889404	-2.82654
NM_006363	SEC23B	3.14678	2.93125	8.35802	2.89866	3.03902	5.62834	-0.889106	-2.8256
NM_024331	TTPAL	2.00387	1.84319	4.31343	2.79721	1.92353	3.55532	-0.886223	-2.81648
NM_001040443	PHF11	0.655452	2.71091	4.63195	1.58122	1.68318	3.10658	-0.884139	-2.80989
NM_001134793	HYLS1	3.88554	5.95661	10.2901	7.87502	4.92108	9.08256	-0.884125	-2.80985
NR_027768	DPY19L2P2	0.557549	1.10151	1.51473	1.54701	0.82953	1.53087	-0.883987	-2.80941
NM_015343	CTDNEP1	1.99609	2.44958	5.1059	3.08011	2.22283	4.093	-0.88076	-2.7992
NR_034041	SRSF1	1.08099	0.44234	1.50451	1.29282	0.761665	1.39867	-0.876822	-2.78674
NM_032631	HDGFRP2	2.58524	5.08808	7.85791	6.23267	3.83666	7.04529	-0.876808	-2.7867
NM_005104	BRD2	0.898571	1.44744	2.75894	1.54853	1.17301	2.15374	-0.876631	-2.78614
NM_003426	ZNF74	0.21807	1.78842	1.78757	1.89046	1.00324	1.83902	-0.874259	-2.77864
NM_001146175	ZNF414	0.314483	2.13077	2.11395	2.36443	1.22263	2.23919	-0.872993	-2.77463
NM_020725	ATXN7L1	0.575997	1.09866	1.39096	1.67355	0.837329	1.53225	-0.871791	-2.77083
NM_001136494	C1orf198	0.583372	0.549514	1.226	0.846596	0.566443	1.0363	-0.871436	-2.76971
NM_001104589	SLFN11	1.39255	1.0674	1.6399	2.85762	1.22998	2.24876	-0.870501	-2.76675
NM_003409	ZFP161	1.17409	0.414041	1.18182	1.71768	0.794065	1.44975	-0.868474	-2.76034
NM_018089	ANKZF1	1.39353	1.91713	3.17728	2.8544	1.65533	3.01584	-0.865441	-2.75074
NM_001039841	ARHGAP11B	2.80026	2.72929	5.5297	4.53941	2.76478	5.03456	-0.864702	-2.7484
NM_001199513	TGIF2	1.7513	1.49064	4.23651	1.66587	1.62097	2.95119	-0.864439	-2.74757
NM_133436	ASNS	6.60972	5.73653	11.8462	10.6195	6.17312	11.2328	-0.863651	-2.74508
NM_001048195	RCC1	1.31911	0.263952	1.88852	0.987883	0.791531	1.4382	-0.861548	-2.73843
NM_002481	PPP1R12B	0.92415	0.357427	1.22852	1.09695	0.640788	1.16274	-0.859602	-2.73227
NM_017522	LRP8	0.702141	0.80549	0.994469	1.73915	0.753815	1.36681	-0.858529	-2.72888
NM_003995	NPR2	0.786621	0.734656	1.61045	1.13825	0.760638	1.37435	-0.853467	-2.71286
NM_198055	MZF1	2.02894	1.78713	3.003	3.88853	1.90803	3.44577	-0.852737	-2.71055
NM_001040619	ATF3	1.15603	1.67886	3.93734	1.17251	1.41745	2.55492	-0.849988	-2.70186
NM_024741	ZNF408	1.65268	2.38699	3.85698	3.42163	2.01984	3.6393	-0.849426	-2.70008
NM_024309	TNIP2	8.37787	6.19353	13.5207	12.6725	7.2857	13.0966	-0.846053	-2.68941
NM_020863	ZFAT	0.82776	0.83612	1.50205	1.48829	0.83194	1.49517	-0.845758	-2.68848
NM_001142646	TPRA1	0.924269	1.37087	2.27444	1.85015	1.14757	2.0623	-0.845669	-2.6882
NM_001195248	APTX	2.59408	0.932095	4.54578	1.78537	1.76309	3.16558	-0.844364	-2.68407
NM_181313	TAZ	6.82196	7.68199	15.8917	10.0953	7.25197	12.9935	-0.841344	-2.67452
NM_001171945	SUN1	1.68659	0.911402	2.45113	2.20122	1.299	2.32618	-0.840563	-2.67205
NR_024265	POGLUT1	1.33531	0.826461	2.30399	1.56623	1.08089	1.93511	-0.840202	-2.6709
NM_001081573	GAB3	1.41245	0.715274	2.12344	1.68281	1.06386	1.90312	-0.839059	-2.66729
NM_001098492	ZNF419	0.530126	0.694456	0.726539	1.46393	0.612291	1.09523	-0.83895	-2.66695
NM_001184722	GPI	0.512194	0.717668	1.34631	0.850658	0.614931	1.09848	-0.837017	-2.66083
NR_003226	AFG3L1P	2.17576	1.6354	2.07174	4.73014	1.90558	3.40094	-0.835703	-2.65667
NR_028444	PDIA5	1.17802	1.83208	3.37076	1.994	1.50505	2.68238	-0.833702	-2.65034
NM_001030010	ALDH3B1	1.19791	0.700644	2.17804	1.20503	0.949277	1.69154	-0.833432	-2.64949
NM_182984	TRMT2A	1.16843	1.26067	3.14945	1.17737	1.21455	2.16341	-0.832885	-2.64776
NM_145113	MAX	1.29532	1.31084	2.53778	2.1023	1.30308	2.32004	-0.832224	-2.64567
NR_024012	TEX264	0.739362	2.76428	4.81728	1.41201	1.75182	3.11464	-0.830212	-2.6393
NM_015503	SH2B1	0.988652	0.711962	1.7548	1.26266	0.850307	1.50873	-0.827279	-2.63003
NM_001145025	EDEM2	1.37861	2.11269	2.88489	3.29058	1.74565	3.08773	-0.822785	-2.61581
NM_012392	PEF1	1.91209	0.962868	3.03889	2.0364	1.43748	2.53764	-0.819949	-2.60684
NM_001029991	METTL17	3.79346	3.46006	7.3877	5.41614	3.62676	6.40192	-0.819823	-2.60644
NM_080649	APEX1	11.2411	3.47034	14.4996	11.4159	7.35572	12.9578	-0.816877	-2.59712
NM_001002259	CAPRIN2	1.06471	1.33737	1.99059	2.23537	1.20104	2.11298	-0.814995	-2.59117
NM_001114382	TSC2	1.94307	0.967966	3.32611	1.79434	1.45552	2.56022	-0.814738	-2.59035
NM_015199	ANKRD28	4.36106	4.99422	7.29725	9.14774	4.67764	8.2225	-0.813795	-2.58737
NM_176895	PPAP2A	1.2228	0.406602	1.70669	1.15718	0.814701	1.43193	-0.813623	-2.58683
NR_023316	ACSF3	1.33656	1.57471	2.62961	2.48546	1.45564	2.55754	-0.813105	-2.58519
NM_001169109	SCO2	0.839205	1.85372	2.48577	2.24414	1.34646	2.36496	-0.812639	-2.58371
NM_080632	UPF3B	1.38557	0.771456	1.47853	2.31003	1.07851	1.89428	-0.812606	-2.58361
NM_001142421	MORF4L2	7.47244	10.108	13.3948	17.4706	8.79022	15.4327	-0.812019	-2.58176
NR_027410	GOLGA8B	5.76953	8.20971	10.5776	13.9563	6.98962	12.2669	-0.811491	-2.58008
NM_001170755	NBPF15	1.51599	1.61689	2.60977	2.88663	1.56644	2.7482	-0.810997	-2.57852
NM_145280	METTL21A	1.72558	0.848873	2.86518	1.65089	1.28723	2.25804	-0.810802	-2.5779
NM_024876	ADCK4	1.67006	1.59551	3.18539	2.5374	1.63278	2.86139	-0.809384	-2.57342
NM_030793	FBXO38	2.49471	2.19437	3.89976	4.30529	2.34454	4.10252	-0.807207	-2.56653
NM_130836	OPA1	3.27998	1.87052	4.95913	4.04105	2.57525	4.50009	-0.805241	-2.56031
NM_001172666	RAB40C	0.460384	1.14409	1.37855	1.4249	0.802237	1.40173	-0.805103	-2.55988
NM_001035511	SDHC	0.838394	0.666678	1.07981	1.54985	0.752536	1.31483	-0.805044	-2.55969
NM_030964	SPRY4	0.370937	0.969104	1.53311	0.807104	0.670021	1.17011	-0.804363	-2.55754
NM_014756	CKAP5	2.27047	2.28912	3.57179	4.38777	2.2798	3.97978	-0.803785	-2.55571
NM_016162	ING4	1.78793	3.38109	3.78905	5.23097	2.58451	4.51001	-0.80324	-2.55398
NM_030937	CCNL2	12.0769	15.5928	22.848	25.4059	13.8348	24.127	-0.802339	-2.55113
NM_001048223	DBNDD2	16.1335	15.3246	29.3124	25.4373	15.7291	27.3748	-0.79942	-2.5419
NM_001136528	SERPINE2	1.58875	0.179555	1.69733	1.37803	0.884153	1.53768	-0.798388	-2.53864
NR_024141	BBIP1	1.39997	1.2324	1.9586	2.61761	1.31618	2.2881	-0.797791	-2.53675
NM_004600	TROVE2	1.39584	1.36256	2.39898	2.39415	1.3792	2.39656	-0.797136	-2.53468
NM_001124756	PABPC1L	6.15552	8.08789	10.6666	14.0593	7.12171	12.3629	-0.795728	-2.53022
NM_001166113	PNPLA6	1.86992	1.70764	3.66889	2.53871	1.78878	3.1038	-0.79506	-2.52811
NM_014948	UBOX5	0.873643	0.446891	1.05264	1.23519	0.660267	1.14392	-0.792858	-2.52114
NR_026591	RAD1	0.591498	0.918198	2.37021	0.24409	0.754848	1.30715	-0.792167	-2.51896
NR_027635	SPATA5L1	1.03052	0.287978	1.82637	0.456498	0.659249	1.14143	-0.791952	-2.51828
NM_001098813	2008-09-01	1.47613	0.610689	2.32719	1.2786	1.04341	1.80289	-0.78901	-2.50897
NM_198855	ZNF211	0.72702	0.608089	1.6751	0.628888	0.667555	1.15199	-0.787176	-2.50317
NM_017911	FAM118A	2.76364	2.9935	5.03995	4.88131	2.87857	4.96063	-0.785171	-2.49683
NM_198966	PTHLH	1.13406	0.182083	1.69609	0.571842	0.658072	1.13397	-0.785061	-2.49648
NM_004249	RAB28	0.768483	1.29852	2.32218	1.23792	1.0335	1.78005	-0.784377	-2.49432
NM_145902	HMGA1	1.04187	0.741043	1.52192	1.54117	0.891456	1.53154	-0.780751	-2.48285
NM_001104590	SLFN11	3.79713	3.02545	8.33864	3.37895	3.41129	5.85879	-0.780287	-2.48138
NM_001135037	MFAP3	2.76755	1.75485	4.28393	3.46395	2.2612	3.87394	-0.776713	-2.47007
NM_001009960	ZNF655	1.16676	2.1407	2.15822	3.5012	1.65373	2.82971	-0.77493	-2.46443
NM_001143964	TBC1D7	4.90389	2.46967	8.03739	4.57522	3.68678	6.30631	-0.774434	-2.46286
NM_199194	BRE	0.470327	1.04584	1.67551	0.913753	0.758084	1.29463	-0.772113	-2.45552
NM_001135947	URM1	1.27259	0.363468	1.89604	0.894202	0.818029	1.39512	-0.770166	-2.44936
NM_001197124	IRF3	1.77617	0.00586339	2.48071	0.557615	0.891017	1.51916	-0.769752	-2.44805
NM_001164189	PLIN3	1.4726	1.31198	2.91439	1.83097	1.39229	2.37268	-0.769058	-2.44586
NM_153253	SIPA1	0.940288	0.363153	1.41569	0.802837	0.651721	1.10926	-0.767277	-2.44022
NM_012062	DNM1L	1.2779	2.25747	2.59976	3.4098	1.76768	3.00478	-0.765398	-2.43428
NM_133342	RAD17	1.95779	3.85383	4.94235	4.93371	2.90581	4.93803	-0.764995	-2.43301
NM_001170756	FAM122B	2.01865	2.07494	3.37776	3.57503	2.04679	3.4764	-0.764225	-2.43057
NM_203444	ABCB9	2.06718	0.726115	2.92648	1.81736	1.39665	2.37192	-0.764087	-2.43013
NM_015443	KIAA1267	1.43089	1.90787	2.67991	2.98629	1.66938	2.8331	-0.763069	-2.42691
NM_001002261	ZFYVE27	1.65417	1.55383	3.02068	2.4199	1.604	2.72029	-0.762086	-2.4238
NR_033734	CRYBB2P1	1.51707	2.15318	3.37806	2.8463	1.83512	3.11218	-0.762047	-2.42368
NM_001172700	SHROOM1	0.356655	1.29133	1.63229	1.16054	0.823993	1.39641	-0.761025	-2.42045
NM_001164386	RAPGEF6	0.662351	0.684673	1.06988	1.21222	0.673512	1.14105	-0.760586	-2.41906
NR_037947	NSUN2	1.17445	1.74709	2.33401	2.59553	1.46077	2.46477	-0.754724	-2.40052
NM_022978	SERF1B	1.13546	2.03846	2.91561	2.43778	1.58696	2.6767	-0.754187	-2.39882
NM_021967	SERF1A	0.828965	1.48819	2.12857	1.77971	1.15858	1.95414	-0.754179	-2.39879
NM_001099283	ZNF239	2.12739	5.25524	6.87872	5.56257	3.69131	6.22065	-0.752929	-2.39484
NM_001039919	ZNF384	0.726026	0.752861	1.59638	0.893521	0.739444	1.24495	-0.751577	-2.39056
NM_198058	ZNF266	1.38506	1.50916	3.26477	1.60254	1.44711	2.43365	-0.74995	-2.38541
NM_001199400	NEK1	0.458341	1.00481	0.779926	1.67907	0.731576	1.2295	-0.748991	-2.38238
NM_017776	ZNF673	1.88267	2.85403	4.65671	3.29923	2.36835	3.97797	-0.74815	-2.37972
NM_001023560	ZNF187	0.865452	0.901701	2.16554	0.798197	0.883576	1.48187	-0.74599	-2.37289
NM_003852	TRIM24	1.39645	2.04454	2.69252	3.07843	1.7205	2.88548	-0.745985	-2.37287
NM_001542	IGSF3	0.696532	0.596799	1.40581	0.763074	0.646666	1.08444	-0.745861	-2.37248
NM_001123378	ADSL	4.3218	2.42441	6.0384	5.26119	3.3731	5.6498	-0.744121	-2.36698
NM_001008727	ZNF121	2.94266	3.54638	3.90477	6.96239	3.24452	5.43358	-0.743898	-2.36627
NM_000456	SUOX	0.40789	1.27713	1.57878	1.23729	0.84251	1.40803	-0.740917	-2.35684
NM_001159390	GUK1	17.0622	25.3279	34.0838	36.732	21.195	35.4079	-0.740344	-2.35503
NR_036515	LOC284454	6.47477	6.96018	12.1091	10.2704	6.71748	11.1898	-0.736187	-2.34188
NM_001163508	DCAF4	0.363671	1.0835	1.40346	1.00615	0.723585	1.2048	-0.735564	-2.33991
NM_001018112	FANCA	0.708271	0.668131	1.34664	0.943403	0.688201	1.14502	-0.734473	-2.33646
NM_006444	SMC2	1.43236	1.83958	2.61793	2.82211	1.63597	2.72002	-0.733471	-2.33329
NM_014138.1	FAM156A	5.79723	6.50299	10.697	9.73811	6.15011	10.2176	-0.732366	-2.32979
NM_001083535	CEP57L1	1.54585	1.27301	3.1906	1.4916	1.40943	2.3411	-0.732075	-2.32887
NM_003016	SRSF2	12.27	18.9283	28.3148	23.5007	15.5991	25.9078	-0.731916	-2.32837
NM_001042601	TTC14	1.75662	2.96357	3.83211	4.00687	2.36009	3.91949	-0.731821	-2.32807
NM_020897	HCN3	1.03698	0.926506	1.81634	1.44052	0.981743	1.62843	-0.730064	-2.32251
NM_001190417	ZNF674	1.90438	0.78398	2.62515	1.83178	1.34418	2.22846	-0.729324	-2.32017
NM_001238	CCNE1	0.953987	1.89989	2.79357	1.93754	1.42694	2.36556	-0.729256	-2.31995
NR_033649	SF1	3.27161	5.47729	8.6692	5.81508	4.37445	7.24214	-0.727314	-2.31381
NM_001198656	AKAP2	1.07138	0.803366	1.7201	1.38363	0.937373	1.55187	-0.727308	-2.31379
NM_032344	NUDT22	2.63585	2.38841	5.42659	2.88872	2.51213	4.15766	-0.726859	-2.31237
NM_001077493	NFKB2	7.83643	7.99791	12.7497	13.4472	7.91717	13.0984	-0.726339	-2.31073
NM_138394	HNRPLL	5.03272	4.00935	6.86679	8.08824	4.52104	7.47752	-0.725906	-2.30936
NM_005900	SMAD1	1.27519	1.82561	1.76274	3.36253	1.5504	2.56264	-0.724988	-2.30645
NM_001047160	NET1	1.68579	3.40985	5.38065	3.03285	2.54782	4.20675	-0.723443	-2.30157
NM_001020821	MYADM	1.01556	2.26453	2.65558	2.74902	1.64004	2.7023	-0.720452	-2.29211
NM_001042632	SNX21	1.22896	1.91258	2.39873	2.77427	1.57077	2.5865	-0.719529	-2.28919
NM_001039803	CDK20	0.358089	1.18576	1.8044	0.737295	0.771925	1.27085	-0.719259	-2.28833
NM_147223	NCOA1	3.32077	2.37311	5.06422	4.29527	2.84694	4.67974	-0.717018	-2.28124
NM_152308	C16orf75	2.74548	2.93281	5.57184	3.7488	2.83914	4.66032	-0.714972	-2.27477
NM_001040427	HAGH	5.70331	4.78457	9.88607	7.32748	5.24394	8.60678	-0.714822	-2.27429
NM_133372	FNIP1	0.945015	0.954839	1.47404	1.64394	0.949927	1.55899	-0.714723	-2.27398
NM_006165	NFRKB	3.26522	2.92324	5.14913	5.00287	3.09423	5.076	-0.714112	-2.27205
NM_001199972	RPL36A	2.01368	2.18367	2.51939	4.36383	2.09868	3.44161	-0.713605	-2.27045
NR_036650	LOC100288615	2.07473	3.23589	5.21537	3.4915	2.65531	4.35344	-0.713274	-2.2694
NM_001190850	CNOT4	1.76637	1.10047	1.308	3.38972	1.43342	2.34886	-0.712499	-2.26695
NM_138494	ZNF655	0.876927	1.50155	1.31292	2.58178	1.18924	1.94735	-0.711474	-2.26371
NM_173601	GXYLT1	1.95682	2.35456	3.44752	3.60276	2.15569	3.52514	-0.709531	-2.25756
NM_001105	ACVR1	0.804345	0.521906	1.38568	0.779572	0.663126	1.08263	-0.707181	-2.25013
NM_005701	SNUPN	2.50358	2.67881	4.02757	4.43016	2.59119	4.22886	-0.706653	-2.24845
NM_003748	ALDH4A1	3.29218	3.77559	7.33924	4.19521	3.53389	5.76722	-0.706622	-2.24836
NM_001127398	ERLEC1	2.68978	1.94301	3.61926	3.93285	2.31639	3.77605	-0.704998	-2.24322
NM_001018068	SERBP1	3.417	3.56145	5.55144	5.82433	3.48922	5.68788	-0.704986	-2.24318
NM_001177664	RIF1	1.47325	1.37395	2.03988	2.59316	1.4236	2.31652	-0.702415	-2.23505
NM_152221	CSNK1E	8.95122	7.17137	13.9472	12.2833	8.06129	13.1152	-0.702162	-2.23425
NM_017900	AURKAIP1	13.9733	14.2033	24.3572	21.4457	14.0883	22.9015	-0.700941	-2.23039
NM_001025202	STAG3L2	6.13041	5.46964	9.43974	9.40899	5.80002	9.42436	-0.700336	-2.22847
NM_173490	TMEM171	2.49981	0.215321	2.3614	2.04874	1.35757	2.20507	-0.699803	-2.22679
NM_175918	CRIPAK	1.63096	1.68256	2.59705	2.78265	1.65676	2.68985	-0.699161	-2.22476
NM_198889	ANKRD17	3.22857	3.4704	5.27689	5.59713	3.34949	5.43701	-0.698874	-2.22385
NR_002819	MALAT1	10.7572	10.6791	18.539	16.2077	10.7181	17.3733	-0.69682	-2.21735
NM_001006621	MAPKAP1	0.417066	1.04328	1.87053	0.495717	0.730173	1.18312	-0.69629	-2.21568
NM_001034841	ITPRIPL2	7.93161	6.96269	12.3835	11.7483	7.44715	12.0659	-0.696175	-2.21531
NM_001113203	NACA	0.651473	0.667056	1.05837	1.07685	0.659265	1.06761	-0.695455	-2.21303
NM_001199708	KIAA0895	2.49956	0.925949	2.49176	3.05415	1.71275	2.77296	-0.695106	-2.21193
NM_001115156	GDI2	1.0052	1.95433	2.47353	2.31551	1.47976	2.39452	-0.694368	-2.2096
NM_001146314	ABHD14B	2.87743	5.38916	6.70817	6.65094	4.1333	6.67955	-0.69246	-2.20356
NM_001009811	AZI1	1.49237	1.71519	2.82697	2.35268	1.60378	2.58982	-0.691378	-2.20014
NM_016424	LUC7L3	7.80735	11.4369	15.8222	15.2332	9.62213	15.5277	-0.690417	-2.1971
NM_001005735	CHEK2	0.261531	1.85942	2.4993	0.922938	1.06048	1.71112	-0.690229	-2.1965
NR_028051	MTERFD2	0.179271	1.93736	1.87598	1.53906	1.05832	1.70752	-0.690133	-2.1962
NM_014381	MLH3	0.517703	0.74228	0.93521	1.09752	0.629992	1.01636	-0.690014	-2.19582
NR_033414	SLC29A3	1.07697	0.614654	1.96173	0.757996	0.845812	1.35986	-0.685052	-2.18013
NM_013398	ZNF224	2.70569	3.39806	4.42816	5.38073	3.05187	4.90444	-0.684394	-2.17804
NR_033936.2	LOC727849	2.89377	3.03453	6.67833	2.84634	2.96415	4.76234	-0.684051	-2.17696
NR_037941	STX16	4.8702	5.97247	8.9227	8.48571	5.42134	8.7042	-0.683064	-2.17384
NR_033384	PDHB	0.414388	1.65213	1.12919	2.18839	1.03326	1.65879	-0.682929	-2.17341
NM_182811	PLCG1	1.89995	2.34563	2.74721	4.06754	2.12279	3.40738	-0.682699	-2.17268
NM_001042553	TATDN3	0.769583	0.983158	1.56402	1.24921	0.876371	1.40661	-0.682615	-2.17242
NM_001201483	ENO1	3.16246	2.91458	5.54257	4.20584	3.03852	4.8742	-0.681798	-2.16983
NM_001136138	RPS6KC1	1.72508	1.32467	1.82949	3.05814	1.52487	2.44381	-0.680444	-2.16555
NM_030808	NDEL1	9.3023	7.48112	17.4473	9.44276	8.39171	13.445	-0.680036	-2.16426
NM_001145277	NECAP2	1.2143	1.01715	1.54148	2.03241	1.11573	1.78695	-0.679514	-2.16261
NM_001160354	LY6K	0.468966	0.861228	0.894984	1.23446	0.665097	1.06472	-0.67884	-2.16048
NM_012189	CABYR	2.18248	1.32784	2.63707	2.97355	1.75516	2.80531	-0.676558	-2.15326
NM_013400	REPIN1	0.438078	2.19809	1.92548	2.2853	1.31808	2.10539	-0.675645	-2.15037
NR_027058	C17orf86	4.16925	4.82039	7.46281	6.89363	4.49482	7.17822	-0.675363	-2.14948
NM_001190317	IP6K2	1.26405	1.8562	1.66139	3.32048	1.56012	2.49093	-0.675026	-2.14841
NM_001146285	TCF7L2	1.30543	2.56339	3.04361	3.13024	1.93441	3.08692	-0.674277	-2.14604
NM_024625	ZC3HAV1	1.4975	1.55091	2.28969	2.57425	1.52421	2.43197	-0.674068	-2.14538
NM_001001433	STX16	1.05004	1.23582	1.84122	1.80543	1.14293	1.82333	-0.673835	-2.14464
NM_001038618	NARF	0.505716	1.35664	1.54569	1.41953	0.931178	1.48261	-0.67101	-2.13571
NM_021174	KIAA1967	2.35508	2.74723	4.76601	3.35662	2.55116	4.06131	-0.670796	-2.13503
NM_199070	NDUFAF3	2.56866	3.28729	5.81553	3.49844	2.92797	4.65698	-0.669493	-2.13091
NM_207171	POGZ	6.48185	5.21093	9.29539	9.29293	5.84639	9.29416	-0.668778	-2.12865
NM_006323	SEC24B	1.19989	0.883079	1.79567	1.51525	1.04148	1.65546	-0.668591	-2.12805
NM_006913	RNF5	0.727061	0.649587	0.587072	1.59973	0.688324	1.0934	-0.667663	-2.12512
NM_016089	ZNF589	1.23746	1.22348	2.18939	1.7167	1.23047	1.95304	-0.666516	-2.12149
NM_153718	NUP62	5.27096	3.41031	8.81056	4.96273	4.34063	6.88664	-0.665895	-2.11953
NM_006352	ZNF238	1.03294	0.978223	1.37911	1.8097	1.00558	1.59441	-0.664988	-2.11666
NM_001098414	ZNF621	1.79547	1.96094	4.06414	1.89019	1.8782	2.97716	-0.664585	-2.11538
NM_021190	PTBP2	1.2826	1.68666	2.53532	2.16994	1.48463	2.35263	-0.664171	-2.11407
NM_001040098	MOSPD3	1.3758	1.55304	2.22881	2.40914	1.46442	2.31898	-0.663158	-2.11087
NM_020416	PPP2R2C	3.00091	2.06985	4.45719	3.57088	2.53538	4.01403	-0.662851	-2.1099
NM_145297	ZNF626	1.77571	1.98762	2.85049	3.10661	1.88166	2.97855	-0.6626	-2.10911
NM_001145522	RAI14	2.53703	3.34593	3.9204	5.39009	2.94148	4.65524	-0.662315	-2.1082
NR_027676	BRCA1	1.2645	0.838873	1.86382	1.46489	1.05169	1.66436	-0.662258	-2.10802
NM_001202554	PIGV	2.7549	2.03675	3.36341	4.21765	2.39582	3.79053	-0.661877	-2.10682
NM_001079539	XBP1	12.008	17.8298	37.502	9.69488	14.9189	23.5984	-0.66155	-2.10578
NM_001197114	IQCJ-SCHIP1	1.47544	1.65567	2.3046	2.64561	1.56556	2.47511	-0.660816	-2.10346
NM_001143688	DIS3L	3.18654	2.77011	4.976	4.43474	2.97832	4.70537	-0.659807	-2.10027
NM_001033570	AMZ2	1.60146	3.29485	3.06252	4.6692	2.44815	3.86586	-0.659094	-2.09802
NM_001039654	ZNF550	4.84328	6.15675	8.14061	9.22678	5.50002	8.6837	-0.658874	-2.09732
NM_001265	CDX2	0.590154	0.683218	0.99846	1.01186	0.636686	1.00516	-0.658771	-2.09699
NM_001017420	ESCO2	0.780531	1.07559	1.35254	1.57443	0.92806	1.46348	-0.657117	-2.09176
NR_024402	MGC23284	0.817477	0.656752	1.11436	1.2067	0.737115	1.16053	-0.654823	-2.0845
NM_203488	ACYP1	2.39895	2.61688	4.87463	3.00995	2.50792	3.94229	-0.652545	-2.0773
NR_028102	THUMPD2	1.3256	1.38323	2.21559	2.04223	1.35441	2.12891	-0.652445	-2.07698
NM_001014437	CARS	3.68461	4.78635	7.25136	6.05704	4.23548	6.6542	-0.65174	-2.07475
NM_001204817	ZNF587	2.17792	2.27232	3.86949	3.11819	2.22512	3.49384	-0.65093	-2.07219
NM_172229	KREMEN2	0.90227	0.986783	1.98028	0.983638	0.944527	1.48196	-0.649842	-2.06875
NM_001190415	TAF6	1.42159	3.74687	5.18375	2.92486	2.58423	4.05431	-0.64972	-2.06836
NM_001017926	ZHX1	0.934181	1.1468	1.28805	1.97662	1.04049	1.63234	-0.649673	-2.06821
NM_001146699	RBM19	1.3145	1.08799	2.02849	1.73706	1.20124	1.88278	-0.64833	-2.06396
NM_001143906	TRAFD1	1.17238	1.0444	1.58053	1.89276	1.10839	1.73664	-0.647837	-2.06241
NM_001193357	NUP62	2.44027	1.79696	2.13587	4.50109	2.11862	3.31848	-0.647401	-2.06103
NM_001163380	RAB2B	0.466404	1.73115	1.86095	1.57873	1.09878	1.71984	-0.646376	-2.05778
NR_024054	LOC100170939	2.75585	4.91179	5.60038	6.38453	3.83382	5.99245	-0.644365	-2.05142
NR_024448	LOC91316	0.90268	0.565545	1.07803	1.21435	0.734112	1.14619	-0.642773	-2.04639
NM_001166265	LTBP1	0.943548	1.86709	2.13395	2.25409	1.40532	2.19402	-0.642679	-2.04609
NM_005198	CHKB	2.13046	2.59679	4.05859	3.31984	2.36362	3.68921	-0.642313	-2.04493
NM_052925	LENG8	26.3866	30.6262	41.3925	47.5192	28.5064	44.4558	-0.641087	-2.04105
NM_177452	TRAPPC6B	1.81541	2.31423	2.84338	3.59608	2.06482	3.21973	-0.640924	-2.04054
NM_194249	DND1	2.79557	2.30005	4.09781	3.84358	2.54781	3.9707	-0.640134	-2.03804
NM_001236	CBR3	1.59446	1.58625	2.31816	2.63323	1.59035	2.47569	-0.638485	-2.03282
NR_027154	LOC641298	3.35886	4.84272	5.7031	7.05488	4.10079	6.37899	-0.637426	-2.02947
NM_003990	PAX2	0.703807	0.623491	1.65422	0.409859	0.663649	1.03204	-0.637006	-2.02814
NM_006654	FRS2	1.10962	1.25877	1.35316	2.32457	1.1842	1.83886	-0.634909	-2.02151
NM_001163474	ZNF746	1.97056	2.08652	1.85962	4.43189	2.02854	3.14575	-0.632965	-2.01536
NM_001024855	ZNF197	1.10674	1.02326	1.75771	1.54015	1.065	1.64893	-0.630677	-2.00812
NM_004178	TARBP2	4.31043	2.54691	6.97818	3.63827	3.42867	5.30823	-0.63058	-2.00782
NM_001024628	NRP1	1.38302	2.61318	3.3326	2.84797	1.9981	3.09029	-0.629111	-2.00317
NM_001142501	MON1A	0.559672	1.19413	1.17465	1.53768	0.876901	1.35617	-0.629047	-2.00297
NM_001040662	METTL21D	0.958218	0.459368	0.669845	1.52081	0.708793	1.09533	-0.627926	-1.99942
NM_001142422	MORF4L2	0.682219	0.747381	1.14351	1.06461	0.7148	1.10406	-0.627207	-1.99715
NR_026811.2	LOC80154	2.19309	1.96619	3.98058	2.44354	2.07964	3.21206	-0.627165	-1.99701
NM_199121	VWA1	1.16575	1.3201	1.68084	2.15698	1.24293	1.91891	-0.626548	-1.99506
NM_021231	C19orf29	2.07057	2.0212	3.64663	2.66887	2.04589	3.15775	-0.626172	-1.99387
NM_031991	PTBP1	7.3805	6.78924	10.8755	10.9869	7.08487	10.9312	-0.625638	-1.99219
NM_020705	TBC1D24	1.46996	1.1144	1.66535	2.32187	1.29218	1.99361	-0.625576	-1.99199
NM_001003694	BRPF1	1.03601	0.931072	1.67853	1.35618	0.983541	1.51736	-0.625502	-1.99175
NM_001194997	CARS	1.80534	2.16827	2.52137	3.60858	1.9868	3.06498	-0.625425	-1.99151
NM_001130059	ATF7	0.783733	1.21061	1.13791	1.93612	0.997171	1.53702	-0.624218	-1.98769
NM_018044	NSUN5	1.28308	1.44307	2.04733	2.15439	1.36308	2.10086	-0.624115	-1.98737
NM_001136499	ZNF841	1.31266	1.32191	2.31189	1.74175	1.31729	2.02682	-0.62165	-1.97957
NM_001142426	MORF4L2	1.30132	6.80114	6.73741	5.72413	4.05123	6.23077	-0.62105	-1.97767
NR_028493	LYRM2	0.76194	0.60473	1.27119	0.826561	0.683335	1.04888	-0.618179	-1.96859
NM_181673	OGT	2.52358	3.58575	6.13045	3.24341	3.05466	4.68693	-0.617629	-1.96685
NR_026697	FAM134C	0.849953	0.748127	1.20008	1.25123	0.79904	1.22565	-0.617213	-1.96553
NM_199487	UQCC	1.12682	0.79945	1.85875	1.09408	0.963135	1.47642	-0.616288	-1.96261
NM_023012	RSRC2	7.55402	6.56607	10.3584	11.2823	7.06004	10.8203	-0.615998	-1.96169
NM_153377	LRIG3	1.31126	1.19923	2.0602	1.78355	1.25524	1.92188	-0.614546	-1.9571
NM_001011666	CREB5	2.09603	1.47801	2.25236	3.2187	1.78702	2.73553	-0.614265	-1.95621
NM_015873	VILL	0.497883	0.843875	1.49751	0.554509	0.670879	1.02601	-0.61292	-1.95195
NM_015426	POC1A	4.56932	3.03054	6.00201	5.61831	3.79993	5.81016	-0.612605	-1.95096
NM_024631	C11orf61	3.88043	4.3036	5.4066	7.09191	4.09201	6.24925	-0.610873	-1.94548
NM_001135943	MADD	0.817997	1.39432	2.65069	0.726956	1.10616	1.68882	-0.61046	-1.94417
NM_000940	PON3	1.2298	1.55156	1.64906	2.59516	1.39068	2.12211	-0.609709	-1.9418
NM_001201329	PPP1R3B	1.13671	1.39389	1.64899	2.21225	1.2653	1.93062	-0.609585	-1.9414
NR_037648	FOXRED1	3.91687	4.18665	5.86987	6.49351	4.05176	6.18169	-0.609453	-1.94099
NM_001008657	TCOF1	1.11398	1.49885	1.71054	2.27503	1.30642	1.99279	-0.609173	-1.9401
NM_005455	ZRANB2	8.27529	5.74272	12.2984	9.07768	7.00901	10.688	-0.608716	-1.93865
NM_001003845	SP5	0.593905	0.862822	1.00875	1.2115	0.728364	1.11013	-0.607992	-1.93636
NM_022105	DIDO1	1.40569	2.10982	1.90707	3.44872	1.75775	2.67789	-0.607365	-1.93438
NM_001098493	ZNF419	1.88213	3.12732	4.87793	2.75355	2.50473	3.81574	-0.607311	-1.93421
NM_001008801	ZNF468	1.94627	1.69549	1.64437	3.90096	1.82088	2.77266	-0.606637	-1.93208
NM_024328	THTPA	0.765296	0.676087	1.18051	1.013	0.720692	1.09675	-0.605788	-1.92939
NR_033397	PRMT1	4.53251	4.98198	8.23507	6.24369	4.75725	7.23938	-0.60574	-1.92924
NR_024543	SNHG7	4.53065	2.18326	6.52196	3.67465	3.35696	5.0983	-0.602864	-1.92015
NM_024778	LONRF3	1.44806	1.1914	2.17894	1.82759	1.31973	2.00326	-0.60211	-1.91776
NM_001039656	MTL5	1.3504	2.02569	3.25656	1.86325	1.68805	2.55991	-0.600737	-1.91342
NM_005667	RNF103	4.62793	5.67841	7.4394	8.17654	5.15317	7.80797	-0.599487	-1.90946
NM_003410	ZFX	0.983785	1.5204	1.77611	2.01692	1.25209	1.89651	-0.59901	-1.90795
NM_001039650	ZMYM5	1.30644	1.27849	2.70285	1.21194	1.29246	1.95739	-0.59881	-1.90732
NM_013279	C11orf9	1.17334	0.600456	1.22724	1.45705	0.886898	1.34214	-0.5977	-1.90381
NM_001171137	STRBP	0.975232	1.56464	1.63281	2.20985	1.26994	1.92133	-0.59735	-1.9027
NM_207195	ADAM15	0.77845	1.03742	1.80901	0.936107	0.907935	1.37256	-0.596207	-1.89909
NM_023076	UNKL	1.44212	2.36016	2.59211	3.15221	1.90114	2.87216	-0.595271	-1.89613
NM_001113755	TYMP	1.10821	2.1978	3.90574	1.08781	1.65301	2.49677	-0.594975	-1.89519
NM_173207	TGIF1	2.26729	1.13329	2.10094	3.03498	1.70029	2.56796	-0.594842	-1.89477
NM_001005619	ITGB4	0.511223	0.816345	0.956616	1.04778	0.663784	1.0022	-0.594382	-1.89331
NM_004153	ORC1	0.669198	1.80508	1.53811	2.19745	1.23714	1.86778	-0.594317	-1.89311
NM_152392	AHSA2	11.4196	13.1079	17.86	19.1604	12.2637	18.5102	-0.59392	-1.89185
NM_017744	ST7L	0.423414	1.61913	2.16864	0.913916	1.02127	1.54128	-0.59376	-1.89135
NM_001142557	HMMR	0.721233	0.965408	1.37791	1.16708	0.843321	1.27249	-0.593507	-1.89055
NM_001198531	TCF7L2	1.12923	0.752239	2.01904	0.81956	0.940735	1.4193	-0.59332	-1.88995
NM_018011	ARGLU1	9.55356	10.4575	14.5816	15.6079	10.0055	15.0947	-0.593249	-1.88973
NM_016319	COPS7A	3.76014	5.93368	10.578	4.04563	4.84691	7.31182	-0.593164	-1.88946
NR_026777	ZNF37BP	0.942277	1.00733	1.54289	1.39752	0.974804	1.4702	-0.592834	-1.88842
NM_019100	DMAP1	4.73611	9.97042	7.92697	14.2518	7.35327	11.0894	-0.592722	-1.88806
NM_001199172	MGAT5B	2.17732	2.30964	3.71522	3.04995	2.24348	3.38259	-0.592388	-1.88701
NM_001159576	SCNN1A	0.642135	1.31762	1.49565	1.45623	0.979877	1.47594	-0.590961	-1.88249
NM_005815	ZNF443	0.644883	1.02325	1.17612	1.33639	0.834067	1.25625	-0.590895	-1.88228
NM_001042428	ZNF205	1.57747	3.36492	4.12367	3.31759	2.47119	3.72063	-0.590338	-1.88052
NM_015655	ZNF337	4.07508	4.57155	6.6809	6.33503	4.32332	6.50797	-0.590069	-1.87967
NM_001079811	GLB1	2.41335	2.57245	2.80789	4.69593	2.4929	3.75191	-0.5898	-1.87882
NM_001184892	FLAD1	0.473899	1.27	1.4687	1.15589	0.87195	1.31229	-0.589776	-1.87874
NR_033677	DDX49	2.42677	3.68489	5.61316	3.58123	3.05583	4.5972	-0.58919	-1.87689
NM_002579	PALM	1.52021	0.0253828	1.5673	0.757458	0.772796	1.16238	-0.58892	-1.87604
NM_139047	MAPK8	2.53157	4.18206	4.44334	5.65294	3.35682	5.04814	-0.588659	-1.87521
NM_001037633	SIL1	2.73481	0.654024	3.0771	2.01898	1.69442	2.54804	-0.588599	-1.87502
NR_002555	LOC613037	4.12787	4.72529	6.86509	6.43416	4.42658	6.64963	-0.58708	-1.87022
NM_001037536	SCML1	1.23511	0.595095	1.89275	0.853959	0.915103	1.37335	-0.585699	-1.86585
NM_001114403	UPK3BL	1.79117	2.33623	3.77586	2.40519	2.0637	3.09052	-0.582619	-1.8561
NM_001098505	DDX17	3.16909	5.08577	7.87558	4.48348	4.12743	6.17953	-0.582253	-1.85495
NM_002662	PLD1	1.70782	1.15355	1.50157	2.78109	1.43068	2.14133	-0.581801	-1.85352
NM_003487	TAF15	17.1525	9.94671	16.9145	23.6306	13.5496	20.2725	-0.581277	-1.85186
NM_001111308	PDE4A	1.67585	3.42382	4.39478	3.23255	2.54983	3.81366	-0.580774	-1.85027
NM_005431	XRCC2	1.73318	1.88847	2.67982	2.72981	1.81082	2.70481	-0.578883	-1.84429
NM_001142551	WDR47	2.38056	0.70479	2.56701	2.0415	1.54268	2.30425	-0.578866	-1.84423
NM_014323	PATZ1	1.16583	0.270606	0.78805	1.35733	0.718218	1.07269	-0.578739	-1.84383
NM_001112707	TLK2	5.25548	3.26221	8.05193	4.66344	4.25884	6.35769	-0.578039	-1.84162
NM_001077207	SEC31A	2.11	1.39396	2.92152	2.30767	1.75198	2.6146	-0.577601	-1.84023
NM_033413	LRRC46	1.3637	1.26736	1.85214	2.07364	1.31553	1.96289	-0.577335	-1.83939
NM_032021	TMEM133	1.28758	1.08615	1.78572	1.75297	1.18687	1.76934	-0.57606	-1.83535
NM_001002030	ECHDC1	7.29663	7.08706	10.7097	10.7282	7.19184	10.7189	-0.57573	-1.83431
NM_080592	C2orf28	12.6735	11.9629	20.7216	15.9971	12.3182	18.3593	-0.575724	-1.83429
NM_001017392	SUGP2	6.48003	6.56614	10.279	9.15715	6.52309	9.71808	-0.575116	-1.83237
NM_001081491	NXF1	1.63608	2.8811	3.41744	3.30819	2.25859	3.36281	-0.574247	-1.82962
NM_001199252	SGOL1	1.16395	1.10298	2.06478	1.30764	1.13346	1.68621	-0.573044	-1.82582
NM_001029997	ZNF181	2.62484	3.41472	3.8374	5.14311	3.01978	4.49026	-0.572354	-1.82363
NM_001079803	GAA	1.86227	1.72875	2.71012	2.62597	1.79551	2.66805	-0.571389	-1.82058
NM_001039708	SDCCAG3	5.51858	4.86706	10.3501	5.0671	5.19282	7.7086	-0.569951	-1.81603
NR_003084	HOXC5	0.551886	1.8968	2.64588	0.988043	1.22434	1.81696	-0.56952	-1.81467
NR_024333	LOC147727	1.72501	1.50365	2.92993	1.86053	1.61433	2.39523	-0.569229	-1.81375
NR_029427	WDR13	1.32233	1.45892	3.07231	1.05392	1.39062	2.06311	-0.569091	-1.81331
NM_020148	SPIRE1	8.80253	6.35214	12.0138	10.4543	7.57733	11.234	-0.568116	-1.81023
NR_033195	ZFAND1	2.27784	2.38932	3.80908	3.10425	2.33358	3.45667	-0.566836	-1.80618
NM_001199492	PDCD4	1.28747	0.120096	0.924625	1.15991	0.703783	1.04227	-0.566523	-1.80519
NM_001142353	PPP3CB	1.88845	2.679	2.12297	4.6399	2.28373	3.38144	-0.566247	-1.80431
NM_014650	ZNF432	1.13851	1.10993	1.62206	1.70705	1.12422	1.66456	-0.566212	-1.8042
NM_019555	ARHGEF3	0.673988	1.04782	1.40394	1.14529	0.860904	1.27462	-0.566137	-1.80397
NR_002944	HNRNPA1P10	26.2241	31.0551	37.5572	47.2384	28.6396	42.3978	-0.565978	-1.80346
NM_001002033	HN1	2.66948	4.06503	4.75517	5.19868	3.36726	4.97692	-0.563682	-1.7962
NM_001025194	CES1	4.43834	3.68953	4.95801	7.05168	4.06393	6.00485	-0.56325	-1.79483
NM_152326	ANKRD9	0.900793	1.13647	1.35888	1.65076	1.01863	1.50482	-0.562959	-1.79391
NM_001033714	NOP2	5.50342	7.23275	7.66995	11.1379	6.36808	9.40392	-0.562403	-1.79216
NM_001018008	TPM1	4.00814	5.50559	8.35678	5.67517	4.75687	7.01598	-0.560633	-1.78655
NM_004524	LLGL2	1.87525	2.59804	3.44336	3.15161	2.23665	3.29748	-0.56003	-1.78465
NM_001113738.1	ARL17A	1.74962	1.94746	3.0106	2.43832	1.84854	2.72446	-0.559584	-1.78324
NM_020397	CAMK1D	1.44424	1.49293	2.13949	2.18872	1.46859	2.16411	-0.559344	-1.78248
NM_001130009	GEN1	1.17423	1.26082	1.25847	2.32621	1.21752	1.79234	-0.557893	-1.77789
NM_014351	SULT4A1	2.09532	1.90822	3.18707	2.70576	2.00177	2.94642	-0.557684	-1.77723
NM_032335	PHF6	3.13603	3.12031	3.41516	5.7886	3.12817	4.60188	-0.556904	-1.77476
NM_015726	DCAF8	3.75097	6.52817	8.58386	6.52916	5.13957	7.55651	-0.556072	-1.77213
NM_001167618	MLH1	1.86587	1.82895	3.25027	2.17956	1.84741	2.71491	-0.555403	-1.77001
NM_032870	SFRS18	10.389	11.9938	16.8138	16.0676	11.1914	16.4407	-0.554881	-1.76836
NM_130472	MADD	0.680922	0.774888	1.25887	0.879646	0.727905	1.06926	-0.554788	-1.76807
NM_001134430	TOR2A	1.76345	1.20614	1.56368	2.79607	1.4848	2.17988	-0.553982	-1.76552
NM_001204193	SRP19	2.14785	2.14919	3.22529	3.08239	2.14852	3.15384	-0.553766	-1.76484
NM_033319	CENPL	1.87938	4.13244	4.76098	4.06375	3.00591	4.41237	-0.55375	-1.76478
NM_022074	FAM111A	2.21827	1.62261	3.57197	2.0649	1.92044	2.81844	-0.553457	-1.76386
NM_021211	ZBED5	6.65403	6.25171	8.26673	10.6732	6.45287	9.46997	-0.553418	-1.76373
NM_152429	FGFBP3	0.841844	0.753471	1.19688	1.14203	0.797658	1.16945	-0.551995	-1.75923
NM_018699	PRDM5	0.621685	1.18542	1.43541	1.21351	0.903552	1.32446	-0.551724	-1.75837
NM_001199787	SLC35E2	0.931153	0.650558	1.11352	1.20487	0.790856	1.15919	-0.551637	-1.7581
NM_001199383	RNF145	5.70493	4.9	8.33456	7.20515	5.30246	7.76985	-0.551224	-1.75679
NM_001080488	ONECUT3	1.40162	1.81001	2.39718	2.30046	1.60581	2.34882	-0.54863	-1.74859
NR_027633	BRD9	2.48761	1.72241	2.97684	3.17938	2.10501	3.07811	-0.548218	-1.74728
NM_001146071	TDRD3	0.73782	1.25154	1.58648	1.32199	0.99468	1.45423	-0.547956	-1.74646
NM_024821	CCDC134	2.66032	3.49159	5.10263	3.89145	3.07595	4.49704	-0.547941	-1.74641
NM_005802	TOPORS	3.3813	5.01065	6.70054	5.56558	4.19597	6.13306	-0.547601	-1.74533
NM_001003940	BMF	0.825447	0.669876	1.51289	0.669399	0.747661	1.09114	-0.545385	-1.73832
NM_181508	HPS5	2.77039	2.57924	4.08177	3.72478	2.67482	3.90327	-0.545246	-1.73788
NR_002824	HERC2P2	5.31596	6.78261	8.27062	9.37422	6.04929	8.82242	-0.54441	-1.73524
NM_173206	PIAS2	1.29583	0.323856	1.66969	0.6919	0.809843	1.1808	-0.544044	-1.73408
NM_025240	CD276	1.61512	1.86021	1.74728	3.31604	1.73767	2.53166	-0.542934	-1.73057
NM_020666	CLK4	2.24471	3.18292	3.81917	4.08797	2.71381	3.95357	-0.542834	-1.73025
NM_024798	SNX22	1.02393	0.809467	1.76621	0.898136	0.916698	1.33217	-0.539262	-1.71896
NM_001114172	PIK3R3	0.867108	0.97249	1.39902	1.27329	0.919799	1.33615	-0.538697	-1.71717
NM_013448	BAZ1A	6.1155	2.99086	6.7534	6.46914	4.55318	6.61127	-0.538053	-1.71513
NM_175842	SMOX	1.48807	0.761177	2.29382	0.971963	1.12462	1.63289	-0.537987	-1.71492
NM_001177984	SCN8A	0.769053	0.927622	1.14982	1.3128	0.848337	1.23131	-0.537484	-1.71333
NM_206929	SYTL2	6.40113	2.58265	5.81238	7.22604	4.49189	6.51921	-0.537375	-1.71298
NR_033650	SF1	1.59245	2.36367	3.53045	2.21036	1.97806	2.8704	-0.537168	-1.71233
NM_001168499	CNDP2	2.54269	1.09211	2.43836	2.83147	1.8174	2.63491	-0.53588	-1.70826
NM_148906	OSBPL9	1.62935	0.645353	2.02373	1.27186	1.13735	1.64779	-0.534859	-1.70503
NM_004348	RUNX2	1.89813	1.90214	3.23837	2.26608	1.90013	2.75223	-0.534496	-1.70388
NM_032358	CCDC77	1.42504	2.35096	2.23317	3.235	1.888	2.73408	-0.534199	-1.70294
NM_024011	CDK11A	3.08295	2.10714	3.39914	4.11134	2.59504	3.75524	-0.533146	-1.69961
NM_182553	CNIH2	0.579616	0.94732	1.29213	0.917342	0.763468	1.10474	-0.533062	-1.69934
NM_014871	PAN2	1.60911	2.24509	2.26453	3.31116	1.9271	2.78784	-0.532719	-1.69826
NR_023312	CIRBP	2.69784	3.19458	4.73694	3.78665	2.94621	4.2618	-0.532601	-1.69788
NM_014397	NEK6	7.29181	11.4141	15.0836	11.9746	9.35295	13.5291	-0.532572	-1.69779
NM_015277	NEDD4L	3.28091	2.42874	3.22975	5.02483	2.85482	4.12729	-0.531793	-1.69533
NM_001185072	CLDN12	1.60226	1.38304	2.89638	1.41927	1.49265	2.15782	-0.531702	-1.69504
NM_004957	FPGS	6.43737	5.718	10.1757	7.39418	6.07768	8.78494	-0.531511	-1.69443
NM_004241	JMJD1C	9.95349	9.47437	11.744	16.324	9.71393	14.034	-0.530799	-1.69218
NM_032907	UBL7	11.3628	12.2173	15.0352	18.992	11.7901	17.0136	-0.529119	-1.68687
NM_003636	KCNAB2	1.04962	3.31519	2.86257	3.43543	2.18241	3.149	-0.528975	-1.68641
NM_153013	C5orf33	0.695748	0.861842	0.245032	2.00175	0.778795	1.12339	-0.528545	-1.68505
NM_052874	STX1B	0.848249	0.739399	1.21563	1.074	0.793824	1.14481	-0.528223	-1.68404
NM_002719	PPP2R5C	0.577331	2.03978	2.16475	1.60728	1.30856	1.88601	-0.527366	-1.68132
NM_019094	NUDT4	5.30671	4.24181	7.50514	6.25695	4.77426	6.88105	-0.527351	-1.68128
NM_001002001	GMPR2	2.78359	4.84968	5.27226	5.72643	3.81664	5.49934	-0.526959	-1.68004
NM_020317	C1orf63	6.20921	7.33887	11.0602	8.43913	6.77404	9.74967	-0.525336	-1.6749
NM_002480	PPP1R12A	5.6099	5.52691	8.30288	7.72345	5.56841	8.01317	-0.525108	-1.67418
NM_014066	COMMD5	1.52498	3.1062	4.50089	2.16115	2.31559	3.33102	-0.524584	-1.67252
NM_015214	DDHD2	1.27174	3.3773	3.1603	3.52678	2.32452	3.34354	-0.524444	-1.67208
NR_024350	BTF3L4	1.65546	1.7982	3.17748	1.78959	1.72683	2.48353	-0.524269	-1.67153
NM_001145783	LOC729991	1.16572	1.8912	2.54623	1.85006	1.52846	2.19814	-0.524208	-1.67133
NM_001145794	ANTXR2	1.32503	1.35123	1.756	2.09101	1.33813	1.92351	-0.523519	-1.66916
NR_033711	KIAA0495	3.43688	4.71774	5.53423	6.18614	4.07731	5.86019	-0.523329	-1.66855
NM_017569	FAM48A	3.2366	1.80772	3.49455	3.7543	2.52216	3.62443	-0.523092	-1.66781
NM_015852	ZNF117	0.855762	0.84617	1.39263	1.05252	0.850966	1.22257	-0.52275	-1.66672
NM_021960	MCL1	27.834	29.0549	40.3319	41.3694	28.4444	40.8507	-0.522212	-1.66502
NM_001013842	C8orf58	0.681678	1.89508	2.69925	0.998702	1.28838	1.84898	-0.521169	-1.66172
NM_001130517	MPST	0.862606	0.935272	1.35991	1.21881	0.898939	1.28936	-0.52036	-1.65916
NR_034053	TNPO3	0.821842	1.54426	1.6523	1.7409	1.18305	1.6966	-0.520134	-1.65845
NM_183008	UBXN11	0.384659	1.76916	1.44445	1.64388	1.07691	1.54417	-0.51993	-1.6578
NM_001142326	DMTF1	1.70599	1.20573	3.37866	0.79576	1.45586	2.08721	-0.519704	-1.65709
NM_001009606	HS3ST6	0.871061	0.711828	1.50261	0.765891	0.791444	1.13425	-0.519179	-1.65543
NR_024260	NECAP1	0.881435	1.23106	0.748748	2.27665	1.05625	1.5127	-0.518177	-1.65226
NM_002131	HMGA1	16.6249	16.4566	26.9393	20.4348	16.5407	23.687	-0.518074	-1.65193
NM_206927	SYTL2	0.653011	0.755573	1.16711	0.849951	0.704292	1.00853	-0.518009	-1.65173
NM_001135245	TCOF1	3.04991	3.61733	5.0013	4.54314	3.33362	4.77222	-0.517571	-1.65034
NM_020951	ZNF529	2.61848	2.4821	3.73904	3.56026	2.55029	3.64965	-0.517097	-1.64884
NM_032779	CCDC142	0.835026	0.79369	1.01845	1.3122	0.814358	1.16532	-0.516997	-1.64853
NM_001002258	ATP5G3	1.33636	0.974212	2.26688	1.03936	1.15529	1.65312	-0.516941	-1.64835
NM_181892	UBE2D3	11.1062	11.2448	15.9165	16.0627	11.1755	15.9896	-0.516794	-1.64788
NM_001199847	SMURF1	4.85437	3.84959	6.19807	6.25324	4.35198	6.22565	-0.516554	-1.64712
NM_001079684	KIAA1191	4.30526	4.35243	6.03573	6.3474	4.32885	6.19156	-0.516322	-1.64639
NM_001008564	NUPL1	0.682996	0.905321	0.697452	1.57391	0.794158	1.13568	-0.516059	-1.64556
NM_014659	PPIP5K1	2.15313	1.6623	2.79294	2.66162	1.90772	2.72728	-0.515617	-1.64416
NM_004603	STX1A	12.1621	5.70338	13.8106	11.7281	8.93274	12.7693	-0.51551	-1.64382
NM_001134296	AP3M2	1.37409	0.628356	2.0084	0.853946	1.00122	1.43117	-0.515435	-1.64358
NM_001145036	COG2	1.1187	1.19032	0.422867	2.87769	1.15451	1.65028	-0.515429	-1.64356
NM_139353	TAF1C	0.836434	1.19331	1.53824	1.36096	1.01487	1.4496	-0.514357	-1.64017
NR_003093	E2F6	0.720199	1.45653	1.86452	1.24382	1.08836	1.55417	-0.513983	-1.63899
NM_000118	ENG	0.63886	0.831824	0.971437	1.12864	0.735342	1.05004	-0.513955	-1.6389
NM_005522	HOXA1	1.68968	1.53463	2.18127	2.42278	1.61216	2.30202	-0.513913	-1.63877
NR_036570	PILRB	1.06517	1.55648	1.53889	2.20439	1.31082	1.87164	-0.513828	-1.6385
NR_026678	TMEM79	2.83621	4.4789	6.61468	3.82931	3.65755	5.22199	-0.513722	-1.63816
NM_001114182	IRAK4	0.750992	1.48251	1.35722	1.83143	1.11675	1.59432	-0.513638	-1.6379
NM_001042469	SUMF2	11.4923	7.06482	14.6358	11.8257	9.27856	13.2308	-0.511922	-1.63247
NM_001173452	TFCP2	3.98196	1.84646	4.66453	3.64534	2.91421	4.15494	-0.511721	-1.63184
NM_001083601	NAT15	1.29563	0.790915	1.89817	1.07655	1.04327	1.48736	-0.511638	-1.63157
NM_001024935	WASF1	3.07687	2.82198	4.9681	3.43963	2.94943	4.20387	-0.511283	-1.63045
NM_144606	FLCN	1.84449	1.31549	1.88486	2.61876	1.57999	2.25181	-0.51117	-1.63009
NM_012323	MAFF	8.20482	8.42338	12.1822	11.5158	8.3141	11.849	-0.511133	-1.62998
NM_001085487	MYSM1	3.72194	4.25007	5.64213	5.71783	3.98601	5.67998	-0.510942	-1.62937
NM_006201	CDK16	13.0467	12.3465	19.305	16.859	12.6966	18.082	-0.510112	-1.62675
NM_001033050	MTERFD3	2.15331	2.40249	3.49533	2.98967	2.2779	3.2425	-0.509402	-1.6245
NM_001145335	UBE2Q2	1.4746	0.732191	2.3076	0.832638	1.1034	1.57012	-0.508924	-1.62299
NM_001170905	ZNF736	2.05766	2.32209	3.51054	2.71384	2.18987	3.11219	-0.507082	-1.61716
NM_003216	TEF	2.5763	2.34878	4.21725	2.78119	2.46254	3.49922	-0.506886	-1.61654
NM_016556	PSMC3IP	4.78572	4.56783	7.51553	5.77364	4.67678	6.64459	-0.506665	-1.61584
NM_005585	SMAD6	2.17918	3.08872	4.35374	3.12782	2.63395	3.74078	-0.506111	-1.61409
NM_015286	SYNM	1.9697	2.42295	2.75214	3.48249	2.19632	3.11732	-0.505212	-1.61125
NM_207418	FAM72D	5.55967	6.09678	8.05745	8.48687	5.82822	8.27216	-0.505208	-1.61123
NM_001199125	COPS3	2.98786	4.59979	4.74085	6.02341	3.79383	5.38213	-0.504524	-1.60907
NR_003265	SDHAP2	2.21249	2.0695	3.1026	2.97061	2.141	3.03661	-0.504178	-1.60797
NM_014966	DHX30	5.286	5.36413	8.20547	6.89532	5.32507	7.55039	-0.503753	-1.60663
NM_001040439	MAPK8IP3	2.67492	4.21048	4.21068	5.54962	3.4427	4.88015	-0.503385	-1.60547
NM_012485	HMMR	2.25322	2.49337	3.28873	3.43954	2.3733	3.36414	-0.503344	-1.60534
NM_175920	LNPEP	1.82229	2.94427	3.28221	3.47098	2.38328	3.3766	-0.502621	-1.60305
NM_004041	ARRB1	4.56166	7.26189	9.35881	7.38945	5.91177	8.37413	-0.502348	-1.60219
NM_001122752	SERPINI1	2.03762	1.42529	2.36261	2.54234	1.73145	2.45248	-0.502254	-1.60189
NM_138434	C7orf29	0.75104	0.701425	0.896935	1.16035	0.726232	1.02864	-0.502238	-1.60184
NR_027409	GOLGA8A	2.68409	4.85508	4.43372	6.24456	3.76959	5.33914	-0.502202	-1.60172
NM_005033	EXOSC9	6.41462	5.19919	7.87676	8.57193	5.80691	8.22434	-0.502131	-1.6015
NM_001130688	HMGB2	7.25811	6.00866	7.74509	11.0399	6.63338	9.3925	-0.501763	-1.60034
NM_001198807	C9orf30	0.910017	1.0481	0.512603	2.25994	0.979059	1.38627	-0.501743	-1.60027
NM_203383	RNH1	6.74318	9.96298	10.167	13.4809	8.35308	11.8239	-0.501332	-1.59897
NR_028131	CFL2	1.30749	0.987664	1.38318	1.86414	1.14758	1.62366	-0.500659	-1.59684
NR_027469	LOC100286793	2.41646	2.00195	2.2476	4.00169	2.2092	3.12465	-0.500165	-1.59528
NM_005676	RBM10	2.50104	2.97329	3.87212	3.86499	2.73717	3.86856	-0.499112	-1.59195
NM_004414	RCAN1	0.313634	2.69916	2.4408	1.81615	1.5064	2.12847	-0.498718	-1.5907
NR_027856	CLK1	1.83343	2.81673	5.513	1.05562	2.32508	3.28431	-0.49831	-1.58941
NM_025049	PIF1	1.27708	1.1385	1.57137	1.83745	1.20779	1.70441	-0.496903	-1.58496
NR_033134	ALG13	1.93947	2.20904	2.72689	3.12721	2.07425	2.92705	-0.496854	-1.58481
NM_001197027	PLEKHA8	0.824188	0.7446	1.34601	0.867614	0.784394	1.10681	-0.49676	-1.58451
NM_001034116	EIF2B4	10.623	10.2433	13.3414	16.0943	10.4331	14.7179	-0.496392	-1.58335
NM_001109974	SYNPO	3.05381	2.70577	3.98893	4.13486	2.87979	4.06189	-0.496189	-1.5827
NM_012141	INTS6	2.07163	2.54615	3.36426	3.14768	2.30889	3.25597	-0.495888	-1.58175
NM_199423	WWP2	1.2748	1.53907	2.1545	1.81294	1.40694	1.98372	-0.495653	-1.58101
NM_001085354	MORC4	1.66222	0.973349	2.81014	0.905065	1.31778	1.8576	-0.495327	-1.57998
NM_198536	TMEM205	4.99321	7.72858	9.06475	8.84808	6.3609	8.95641	-0.493692	-1.5748
NM_001190242	IFT80	2.87041	5.24499	5.99111	5.43415	4.0577	5.71263	-0.493493	-1.57418
NM_003083	SNAPC2	1.57419	1.82917	2.82952	1.95899	1.70168	2.39425	-0.492617	-1.5714
NM_001145856	SH3BP2	0.726043	1.09893	1.71352	0.853394	0.912486	1.28346	-0.49216	-1.56996
NR_036434	RSRC2	5.11975	7.26855	9.228	8.18931	6.19415	8.70866	-0.491544	-1.56801
NM_207037	TCF12	2.32862	2.32385	2.50217	4.03623	2.32624	3.2692	-0.490941	-1.5661
NM_001034025	ERP29	7.7604	20.2816	20.6078	18.7985	14.021	19.7032	-0.490837	-1.56577
NM_015107	PHF8	3.36938	2.77888	4.19302	4.44568	3.07413	4.31935	-0.490636	-1.56514
NR_015378	LOC401588	1.61866	2.46916	3.60845	2.13485	2.04391	2.87165	-0.490548	-1.56486
NM_001002762	DNAJB12	3.46824	3.3423	5.45521	4.11303	3.40527	4.78412	-0.490484	-1.56466
NM_003388	CLIP2	2.63196	2.17538	3.792	2.9614	2.40367	3.3767	-0.490375	-1.56431
NM_001142601	SPHK1	1.77959	2.91471	3.60006	2.99433	2.34715	3.29719	-0.490329	-1.56417
NM_213636	PDLIM7	0.971161	1.7467	1.55631	2.26141	1.35893	1.90886	-0.49024	-1.56388
NM_032263	IQCG	1.50766	1.5519	2.16402	2.13356	1.52978	2.14879	-0.4902	-1.56376
NM_006560	CELF1	4.59068	5.19786	6.70027	7.04548	4.89427	6.87287	-0.48982	-1.56256
NM_198082	CCDC57	1.02888	1.59752	1.7612	1.92692	1.3132	1.84406	-0.489799	-1.56249
NM_031448	C19orf12	1.38802	1.56512	1.71893	2.42772	1.47657	2.07333	-0.489697	-1.56217
NM_173636	WDR62	0.564825	1.89437	2.40456	1.04706	1.2296	1.72581	-0.489088	-1.56024
NM_015714	G0S2	0.640406	0.959452	1.14721	1.09802	0.799929	1.12261	-0.488919	-1.55971
NM_001025370	VEGFA	5.88894	8.80978	11.5011	9.12644	7.34936	10.3138	-0.488881	-1.55959
NM_001171628	VEGFA	5.88894	8.80978	11.5011	9.12644	7.34936	10.3138	-0.488881	-1.55959
NM_182646	CPEB2	0.787063	0.813278	1.19508	1.04979	0.800171	1.12244	-0.488253	-1.5576
NM_015589	SAMD4A	5.25138	4.23658	5.28587	8.01902	4.74398	6.65245	-0.487787	-1.55613
NM_015018	DOPEY1	0.659711	0.967998	1.15194	1.12968	0.813855	1.14081	-0.487216	-1.55432
NR_027788	ZNF767	1.321	0.999898	1.46393	1.78702	1.16045	1.62548	-0.486178	-1.55104
NM_152695	ZNF449	3.05773	3.72486	4.6875	4.80932	3.39129	4.74841	-0.485608	-1.54923
NM_001079515	TBCE	2.69896	1.33528	4.45786	1.19051	2.01712	2.82418	-0.485538	-1.54901
NM_001098402	ZNF295	1.06261	1.61615	1.64082	2.1065	1.33938	1.87366	-0.484294	-1.54508
NM_198434	AURKA	2.18436	1.31317	2.40423	2.48817	1.74876	2.4462	-0.484206	-1.5448
NM_172351	CD46	5.18281	6.0561	7.34482	8.3723	5.61946	7.85856	-0.483835	-1.54362
NM_001032287	NR2C1	5.88009	4.76659	6.08231	8.80298	5.32334	7.44264	-0.483484	-1.54251
NM_020924	ZBTB26	2.13912	2.11089	3.47047	2.46994	2.125	2.9702	-0.483096	-1.54129
NM_001161580	POC1A	2.40729	3.06379	4.04448	3.602	2.73554	3.82324	-0.48297	-1.54089
NM_018082	POLR3B	1.98319	0.480343	1.4866	1.95628	1.23177	1.72144	-0.482887	-1.54063
NM_001177842	SRPR	1.93363	1.62465	2.06385	2.90644	1.77914	2.48515	-0.48215	-1.53829
NM_001017921	VMAC	0.877059	0.855046	1.39658	1.02281	0.866053	1.20969	-0.482117	-1.53819
NM_180977	PPP2R5D	2.23835	2.03013	2.46752	3.49438	2.13424	2.98095	-0.48205	-1.53798
NM_001136269	DAZAP2	2.03001	2.23541	2.99325	2.96433	2.13271	2.97879	-0.482039	-1.53794
NM_006759	UGP2	1.55619	2.25521	3.18979	2.13108	1.9057	2.66044	-0.481341	-1.53574
NM_001953	TYMP	9.64882	8.30131	13.3044	11.7536	8.97507	12.529	-0.481277	-1.53553
NM_079421	CDKN2D	2.55827	3.0809	3.85924	4.01263	2.81959	3.93594	-0.481224	-1.53536
NM_001184743	PGBD1	0.436963	1.7097	1.45945	1.5371	1.07333	1.49828	-0.481207	-1.53531
NM_032127	FAM160A2	1.82458	1.6911	2.60519	2.30187	1.75784	2.45353	-0.481055	-1.53483
NM_001013659	ZNF793	1.19081	0.931844	1.60314	1.35924	1.06133	1.48119	-0.480887	-1.5343
NR_024171	MDM4	1.52877	2.08078	2.2261	2.81076	1.80478	2.51843	-0.480706	-1.53373
NM_001184728	PIGT	1.29819	2.24339	2.41845	2.52043	1.77079	2.46944	-0.479791	-1.53083
NM_001135999	RUSC2	2.10257	2.90655	3.94263	3.04229	2.50456	3.49246	-0.479686	-1.5305
NM_033213	ZNF670	0.876757	1.17187	1.72746	1.12881	1.02431	1.42813	-0.479475	-1.52983
NM_198969	AES	3.88971	5.51264	7.20559	5.90229	4.70118	6.55394	-0.479341	-1.52941
NM_018273	TMEM143	1.40536	1.41922	1.91032	2.0253	1.41229	1.96781	-0.478555	-1.52692
NM_001080124	CASP8	2.76626	3.70079	4.69058	4.31518	3.23353	4.50288	-0.47774	-1.52435
NM_001163323	CCDC120	0.976958	0.90864	2.13355	0.490041	0.942799	1.3118	-0.476521	-1.52049
NM_001077199	SREK1	15.2027	15.7629	22.0494	21.0083	15.4828	21.5288	-0.475605	-1.51759
NM_003477	PDHX	10.0288	9.55624	15.9735	11.2594	9.79252	13.6165	-0.475599	-1.51757
NM_002525	NRD1	2.09027	2.18463	2.80091	3.14163	2.13745	2.97127	-0.475189	-1.51628
NM_033158	HYAL2	0.946853	1.64977	2.41078	1.19853	1.29831	1.80465	-0.475086	-1.51595
NM_031895	CACNG8	8.30703	9.01291	12.1896	11.8786	8.65997	12.0341	-0.474694	-1.51471
NM_198968	DZIP1	1.566	0.991774	1.76867	1.78504	1.27889	1.77686	-0.474437	-1.5139
NM_016228	AADAT	0.4386	1.15554	1.47428	0.740431	0.79707	1.10736	-0.47434	-1.51359
NM_177995	PTPDC1	1.71287	2.20747	3.38645	2.05745	1.96017	2.72195	-0.473662	-1.51144
NM_013246	CLCF1	1.8427	2.66838	3.08082	3.1824	2.25554	3.13161	-0.473432	-1.51072
NM_001130921	RABL2B	1.22046	2.71931	3.39732	2.07156	1.96989	2.73444	-0.473134	-1.50977
NM_001145165	DOHH	3.44248	4.47562	5.54421	5.44284	3.95905	5.49352	-0.472578	-1.50802
NM_006298	ZNF192	3.56547	3.66561	4.83041	5.20306	3.61554	5.01673	-0.472538	-1.50789
NM_144682	SLFN13	2.84437	2.87437	3.78954	4.14483	2.85937	3.96719	-0.472418	-1.50751
NM_001130031	ZNF562	1.57115	2.70088	3.05439	2.86904	2.13601	2.96171	-0.471511	-1.50464
NM_001146030	SEMA7A	3.32303	3.2294	1.64268	7.43981	3.27622	4.54124	-0.471058	-1.50321
NM_000584	IL8	0.632988	0.886758	1.15192	0.954107	0.759873	1.05301	-0.470694	-1.50206
NM_013432	TONSL	2.11717	2.36267	3.18095	3.02652	2.23992	3.10373	-0.470558	-1.50163
NM_001098212	HRH1	1.17275	1.13855	2.26385	0.937546	1.15565	1.6007	-0.469997	-1.49985
NM_001103147	GIGYF2	0.722028	0.759158	1.03875	1.01265	0.740593	1.0257	-0.469856	-1.49941
NM_005419	STAT2	2.42894	2.09481	2.85865	3.40477	2.26187	3.13171	-0.469431	-1.49806
NM_201414	APP	6.45476	4.66457	8.00569	7.38805	5.55966	7.69687	-0.469274	-1.49756
NM_145687	MAP4K4	4.37096	3.98437	5.34193	6.22468	4.17767	5.78331	-0.469197	-1.49732
NM_001173982	CHST11	1.56362	1.57305	2.3209	2.02044	1.56834	2.17067	-0.468907	-1.4964
NR_028502	C17orf91	6.52471	7.56485	10.6748	8.82501	7.04478	9.74991	-0.468834	-1.49617
NM_001184999	KIAA0430	1.7073	1.44679	2.25121	2.11272	1.57705	2.18196	-0.468404	-1.49481
NM_194255	SLC19A1	4.09044	2.53796	5.36225	3.80831	3.3142	4.58528	-0.468349	-1.49464
NM_019069	WDR5B	2.81965	2.73091	4.07901	3.59729	2.77528	3.83815	-0.467778	-1.49283
NM_182691	SRPK2	1.31449	0.984994	2.36634	0.812453	1.14974	1.5894	-0.467169	-1.49091
NM_001190329	ATP5G3	1.0951	1.04076	1.57066	1.38119	1.06793	1.47592	-0.466802	-1.48975
NM_024698	SLC25A22	5.7375	5.46424	10.2819	5.19645	5.60087	7.73918	-0.466529	-1.48888
NM_003678	THOC5	4.23655	6.70071	8.82651	6.2853	5.46863	7.55591	-0.466425	-1.48855
NM_001013837	MAD1L1	1.09083	0.546235	0.546542	1.71272	0.818532	1.12963	-0.46474	-1.48322
NM_001160124	KLF6	0.233426	1.29995	1.28098	0.835173	0.766688	1.05808	-0.464732	-1.4832
NM_001789	CDC25A	1.59974	1.75136	2.50647	2.11785	1.67555	2.31216	-0.464606	-1.4828
NM_014688	USP6NL	3.41973	2.73502	4.07244	4.41847	3.07737	4.24545	-0.464219	-1.48157
NM_001172303	MASTL	1.47739	2.05256	2.67343	2.19636	1.76497	2.4349	-0.464212	-1.48155
NM_001105574	HMX3	4.80908	4.22325	6.62906	5.83147	4.51616	6.23027	-0.464195	-1.4815
NM_053001	OSR2	1.19661	1.41243	2.0777	1.52042	1.30452	1.79906	-0.463724	-1.48001
NM_001145815	AMDHD2	1.86888	1.47121	3.15318	1.45034	1.67005	2.30176	-0.46285	-1.47725
NM_001024668	LETMD1	3.25148	4.50106	5.25889	5.41561	3.87627	5.33725	-0.461428	-1.47274
NM_145102	ZKSCAN5	5.19402	6.18753	8.34801	7.31052	5.69078	7.82927	-0.460252	-1.46902
NM_001142327	DMTF1	2.57076	2.97532	3.90547	3.72432	2.77304	3.81489	-0.460175	-1.46878
NM_001136157	OTUD5	6.86673	11.1762	15.322	9.49719	9.02146	12.4096	-0.460022	-1.4683
NM_153358	ZNF791	3.58409	5.08351	6.0515	5.86805	4.3338	5.95977	-0.459625	-1.46704
NM_001167929	IL1RAP	1.05368	0.772484	0.92698	1.58433	0.913082	1.25565	-0.459624	-1.46704
NM_001039619	PRMT5	3.2473	2.45141	4.32469	3.51142	2.84936	3.91805	-0.459502	-1.46665
NM_001143994	RASSF7	2.78971	0.91306	4.22101	0.868591	1.85139	2.5448	-0.458948	-1.4649
NM_001031714	INF2	2.83029	2.08665	2.18514	4.57147	2.45847	3.37831	-0.458539	-1.46361
NM_001077208	SEC31A	1.39676	1.41614	1.5017	2.36044	1.40645	1.93107	-0.457342	-1.45982
NM_178000	PPP2R4	12.0023	11.2501	18.8198	13.1042	11.6262	15.962	-0.457262	-1.45957
NM_001195220	ZNF783	5.58916	5.82596	7.16397	8.50805	5.70756	7.83601	-0.457245	-1.45951
NM_198971	HINFP	7.81767	6.54551	10.2846	9.43011	7.18159	9.85736	-0.456897	-1.45841
NM_052888	LRRC37B	2.47476	3.04927	3.33786	4.24127	2.76201	3.78957	-0.456311	-1.45656
NM_001143841	TMEM106C	7.05869	4.9889	12.6775	3.85039	6.02379	8.26394	-0.456158	-1.45608
NM_022822	KLC2	9.8715	9.20985	14.9777	11.1977	9.54068	13.0877	-0.456048	-1.45573
NM_001135745	ALS2	2.2826	2.39533	3.93428	2.48043	2.33896	3.20736	-0.455514	-1.45404
NM_024839	RPP21	0.457143	3.34642	1.86165	3.35286	1.90178	2.60725	-0.45518	-1.45298
NM_001025389	AMPD3	1.42602	0.610494	0.394114	2.39572	1.01826	1.39492	-0.454078	-1.44949
NR_026728	EDEM2	2.098	1.893	2.99489	2.4716	1.9955	2.73325	-0.453865	-1.44882
NM_023018	NADK	10.7504	11.1726	16.7524	13.2714	10.9615	15.0119	-0.453661	-1.44818
NM_001024683	ZNF688	1.17842	0.915275	1.83572	1.03153	1.04685	1.43362	-0.453616	-1.44804
NR_027017	PGAP2	2.66984	2.07537	4.79532	1.70215	2.37261	3.24873	-0.453406	-1.44737
NM_001039886	ZNF808	1.28055	1.27542	1.52003	1.97884	1.27798	1.74944	-0.453018	-1.44614
NM_001533	HNRNPL	8.96622	12.0217	13.4663	15.2628	10.494	14.3645	-0.452954	-1.44594
NR_036504	LOC728752	1.70804	2.31671	3.03841	2.46578	2.01238	2.7521	-0.451631	-1.44176
NM_033305	VPS13A	0.952683	0.776205	1.30533	1.05893	0.864444	1.18213	-0.451544	-1.44148
NM_153827	MINK1	4.21619	6.62648	7.89048	6.93376	5.42134	7.41212	-0.451238	-1.44051
NM_170739	MRPL11	0.602766	1.4091	1.91353	0.836367	1.00593	1.37495	-0.450843	-1.43926
NM_194278	C14orf43	2.82759	4.28047	4.42487	5.29046	3.55403	4.85766	-0.450807	-1.43915
NM_024848	MORN1	1.78512	1.4332	1.87008	2.52786	1.60916	2.19897	-0.45052	-1.43824
NM_001014999.1	SLX1A	1.13498	1.15472	1.56331	1.56418	1.14485	1.56374	-0.449847	-1.43611
NM_024044.1	SLX1B	1.13498	1.15472	1.56331	1.56418	1.14485	1.56374	-0.449847	-1.43611
NM_032258.1	TBC1D3F	1.95246	1.54942	2.94638	1.83682	1.75094	2.3916	-0.449846	-1.43611
NM_001145642	KIAA0226	1.13129	1.20222	1.16781	2.0166	1.16675	1.59221	-0.448524	-1.43193
NM_001172220	SCMH1	3.9436	2.19244	4.98363	3.38651	3.06802	4.18507	-0.447944	-1.43009
NM_001198978	SMAP2	2.26734	2.84034	3.22118	3.746	2.55384	3.48359	-0.447907	-1.42997
NM_001160103	ZC3H14	3.02349	3.79401	5.48739	3.8078	3.40875	4.64759	-0.447242	-1.42787
NM_001083965	TDRKH	5.14239	1.54946	5.26464	3.85737	3.34592	4.561	-0.446947	-1.42694
NM_001040450	FAM63B	0.975386	1.25545	1.66257	1.37702	1.11542	1.5198	-0.446292	-1.42487
NM_178584	2010-09-01	5.20138	6.62453	8.59763	7.5108	5.91296	8.05421	-0.445865	-1.42352
NM_021242	MID1IP1	2.71669	3.56135	4.33164	4.21961	3.13902	4.27562	-0.445821	-1.42338
NM_001157	ANXA11	14.3304	14.9799	23.2345	16.6758	14.6552	19.9551	-0.445353	-1.4219
NM_020894	KIAA1530	2.54484	3.22299	3.84175	4.01022	2.88392	3.92598	-0.445026	-1.42086
NM_033008	PCBP4	4.3661	4.94412	6.55153	6.12176	4.65511	6.33664	-0.444904	-1.42048
NM_014190	ADD1	3.58527	3.92614	7.2254	2.99767	3.7557	5.11153	-0.444673	-1.41974
NM_001123384	BCOR	1.08809	1.09394	1.36723	1.60018	1.09102	1.48371	-0.443533	-1.41614
NR_029417	SHMT2	0.807534	0.748635	1.46764	0.648246	0.778084	1.05794	-0.443263	-1.41529
NM_003620	PPM1D	1.14576	1.1605	1.82445	1.31107	1.15313	1.56776	-0.44315	-1.41493
NR_002830	GEMIN8P4	0.72469	0.987023	1.37032	0.955789	0.855857	1.16305	-0.442478	-1.4128
NM_005612	REST	2.01143	1.60594	3.03722	1.87849	1.80869	2.45785	-0.442459	-1.41274
NM_001040715	KIAA0895L	0.841108	1.21053	1.37193	1.41562	1.02582	1.39377	-0.442221	-1.41199
NM_152838	RBM12	0.978765	0.709978	1.15279	1.14144	0.844372	1.14712	-0.44206	-1.41148
NM_001018025	MTCP1	1.52704	1.79133	2.55734	1.94869	1.65918	2.25301	-0.441382	-1.40934
NM_032854	CORO6	1.31858	1.89227	2.66295	1.69666	1.60543	2.1798	-0.441244	-1.4089
NM_152447	LRFN5	0.784935	1.03532	1.38145	1.08973	0.910127	1.23559	-0.44106	-1.40832
NR_003501	EARS2	0.562096	1.6104	1.30114	1.6479	1.08625	1.47452	-0.440892	-1.40778
NM_033417	HAUS8	3.39286	3.46852	4.74965	4.56088	3.43069	4.65526	-0.440365	-1.40612
NM_001131036	ZCCHC9	9.15766	9.24148	13.7795	11.1862	9.19957	12.4828	-0.440309	-1.40594
NM_013994	DDR1	1.91927	1.44552	1.59677	2.96644	1.6824	2.2816	-0.439533	-1.40348
NM_183361	DTNB	1.17614	1.98163	2.66587	1.61583	1.57889	2.14085	-0.439278	-1.40268
NM_001076674	TMUB2	5.23468	2.89486	3.34379	7.67918	4.06477	5.51149	-0.439267	-1.40265
NM_001204456	RBAK	2.20962	2.56945	2.95676	3.52317	2.38953	3.23997	-0.439248	-1.40259
NM_207012	AP3M1	5.49609	5.67643	7.49084	7.6569	5.58626	7.57387	-0.439148	-1.40227
NM_002357	MXD1	1.90101	1.94483	2.60565	2.60841	1.92292	2.60703	-0.439108	-1.40214
NM_020773	TBC1D14	6.7373	4.86661	7.78066	7.94749	5.80196	7.86407	-0.438738	-1.40097
NM_001571	IRF3	4.10551	5.49155	8.28953	4.71839	4.79853	6.50396	-0.438726	-1.40093
NM_183245	INVS	1.52546	1.8504	2.00175	2.57381	1.68793	2.28778	-0.438693	-1.40083
NM_001170637	SRGAP2	4.45847	3.91933	5.9807	5.37037	4.1889	5.67553	-0.438185	-1.39922
NM_001010866	TMEM201	1.18462	1.36711	2.09958	1.35756	1.27587	1.72857	-0.438103	-1.39896
NM_031858	NBR1	1.48621	1.48574	1.76333	2.2605	1.48598	2.01192	-0.43716	-1.39598
NM_002312	LIG4	1.48794	2.82812	2.10521	3.73811	2.15803	2.92166	-0.437073	-1.39571
NM_152478	ZNF583	1.12978	1.15842	2.0125	1.08457	1.1441	1.54853	-0.436691	-1.3945
NR_028027	CREBZF	0.936084	0.803604	0.60893	1.74518	0.869844	1.17705	-0.436353	-1.39343
NM_032116	KATNAL1	1.4018	2.04684	2.55051	2.11555	1.72432	2.33303	-0.436177	-1.39287
NM_001137667	CASP8AP2	1.61684	1.11591	1.81381	1.88111	1.36637	1.84746	-0.43519	-1.38975
NM_001042413	GLIS3	1.87742	1.54086	1.85977	2.76129	1.70914	2.31053	-0.434953	-1.389
NM_001001485	ATP2C1	1.2069	1.25996	1.23	2.10348	1.23343	1.66674	-0.434353	-1.3871
NM_005975	PTK6	2.48872	2.54431	4.10967	2.69072	2.51652	3.4002	-0.43419	-1.38659
NM_130837	OPA1	0.513765	1.09192	0.788292	1.38083	0.802843	1.08456	-0.433922	-1.38574
NM_030803	ATG16L1	4.16575	4.67677	7.03823	4.90668	4.42126	5.97246	-0.433867	-1.38556
NM_203293	TRIM7	1.22967	2.40362	2.35428	2.55293	1.81665	2.45361	-0.433626	-1.3848
NM_152237	GAS2L1	1.88194	1.22343	2.73114	1.46033	1.55269	2.09573	-0.432691	-1.38184
NR_037985	TTC19	0.702494	0.978273	1.16149	1.10609	0.840383	1.13379	-0.432034	-1.37976
NM_001168344	RREB1	0.875967	1.08816	1.97432	0.673526	0.982063	1.32392	-0.430931	-1.37628
NM_015350	LRRC8B	1.89314	1.36668	2.36939	2.02474	1.62991	2.19706	-0.430785	-1.37581
NM_022449	RAB17	1.51386	1.002	2.19059	1.20005	1.25793	1.69532	-0.430506	-1.37493
NM_025080	ASRGL1	4.30637	4.39133	6.06776	5.65366	4.34885	5.86071	-0.430442	-1.37473
NM_001010986	ATP11C	3.76785	1.33573	1.96311	4.91358	2.55179	3.43834	-0.430205	-1.37398
NM_001164165	GPR75-ASB3	2.4974	1.53407	3.07167	2.3593	2.01573	2.71549	-0.429904	-1.37303
NR_002909	SNHG3	23.4873	19.1336	29.0316	28.3441	21.3104	28.6879	-0.428879	-1.36978
NM_001079882	PRKD2	2.6129	3.54259	5.35165	2.93384	3.07775	4.14274	-0.428713	-1.36926
NM_001204478	FAM18B2-CDRT4	2.2075	2.29111	3.10779	2.94696	2.24931	3.02738	-0.428588	-1.36886
NM_014007	ZBTB43	1.83996	1.62722	2.22529	2.4402	1.73359	2.33275	-0.428266	-1.36785
NR_015366	LOC388796	2.51444	3.80677	4.59832	3.90247	3.1606	4.2504	-0.427396	-1.36509
NM_003710	SPINT1	3.29564	3.64374	6.79546	2.53491	3.46969	4.66519	-0.427128	-1.36424
NM_145055	C18orf25	0.613158	1.29702	1.77795	0.789432	0.955089	1.28369	-0.426591	-1.36255
NM_152485	C1orf74	0.543227	1.12999	1.25819	0.990016	0.836608	1.1241	-0.42615	-1.36115
NM_001195200	CCDC107	3.10712	2.82124	3.43994	4.52481	2.96418	3.98238	-0.425996	-1.36067
NM_001657.1	AREG	6.81997	7.03684	10.5404	8.07611	6.9284	9.30826	-0.425987	-1.36064
NM_001198	PRDM1	0.785944	1.78294	1.9872	1.46374	1.28444	1.72547	-0.425848	-1.3602
NM_007207	DUSP10	0.707778	1.10678	0.917428	1.51944	0.907279	1.21843	-0.42541	-1.35881
NR_024603	MPDU1	1.92083	1.63166	3.72025	1.04716	1.77625	2.3837	-0.424375	-1.35554
NM_014050	MRPL42	12.8365	14.4384	17.8604	18.7332	13.6374	18.2968	-0.424017	-1.35441
NR_033708	KIAA0495	1.02394	0.957605	1.89074	0.766683	0.990772	1.32871	-0.423402	-1.35246
NM_000720	CACNA1D	0.679251	1.62684	1.74343	1.34917	1.15305	1.5463	-0.423371	-1.35236
NM_178043	LARP1B	5.5675	6.65518	8.58742	7.79337	6.11134	8.1904	-0.422444	-1.34943
NM_001172640	CELF1	8.04008	7.95848	10.5908	10.8462	7.99928	10.7185	-0.422161	-1.34853
NM_001102603	ZNF160	1.16496	2.73781	3.32926	1.90014	1.95138	2.6147	-0.422147	-1.34849
NM_017552	ATAD2B	2.32616	2.50329	3.06384	3.4038	2.41472	3.23382	-0.42138	-1.34607
NM_001190791	ZNF317	1.69154	2.74537	2.98393	2.95721	2.21846	2.97057	-0.421184	-1.34545
NM_031288	INO80B	4.83288	5.74055	8.38978	5.76717	5.28672	7.07848	-0.421067	-1.34507
NM_144593	RHEBL1	1.83389	1.42728	2.08584	2.2805	1.63058	2.18317	-0.421035	-1.34497
NM_003428	ZNF84	1.53287	1.06621	2.02853	1.45064	1.29954	1.73958	-0.420742	-1.34405
NM_007195	POLI	1.57792	2.02433	2.43153	2.38991	1.80113	2.41072	-0.420566	-1.34349
NM_001141974	ATP13A2	1.61229	0.169301	1.21326	1.17126	0.890795	1.19226	-0.420533	-1.34338
NM_001114331	CLCN7	2.0396	1.63464	2.64776	2.26957	1.83712	2.45866	-0.420429	-1.34306
NM_001025368	VEGFA	11.6078	11.2915	14.987	15.6597	11.4497	15.3233	-0.420428	-1.34305
NM_001171626	VEGFA	11.6078	11.2915	14.987	15.6597	11.4497	15.3233	-0.420428	-1.34305
NM_033260	FOXQ1	5.4185	6.41105	7.5165	8.31265	5.91477	7.91458	-0.420189	-1.3423
NM_033544	RCCD1	1.43015	0.675271	0.938708	1.87807	1.05271	1.40839	-0.419937	-1.3415
NM_001097590	RPP38	4.22712	4.09387	6.54495	4.58557	4.1605	5.56526	-0.419694	-1.34073
NM_018195	C11orf57	0.592253	3.59471	3.35682	2.24134	2.09348	2.79908	-0.419049	-1.33869
NR_003148	LOC147804	2.43049	2.93611	3.82811	3.34493	2.6833	3.58652	-0.418576	-1.33719
NM_001135178	ZNF397	2.43248	3.04977	3.90186	3.42324	2.74112	3.66255	-0.41808	-1.33563
NR_024019	FAM193B	1.28583	1.1748	1.69782	1.58991	1.23032	1.64386	-0.418064	-1.33557
NM_006296	VRK2	3.74671	12.6504	12.0827	9.82148	8.19856	10.9521	-0.417765	-1.33463
NM_001003789	RABL2B	2.81611	0.781288	2.5586	2.24668	1.7987	2.40264	-0.417667	-1.33432
NM_033070	CECR5	3.79269	2.25151	2.74877	5.32266	3.0221	4.03571	-0.417273	-1.33307
NM_002895	RBL1	2.3577	2.28184	2.69398	3.49985	2.31977	3.09692	-0.41685	-1.33173
NM_001024674	LIN52	2.74399	3.59715	4.71072	3.75474	3.17057	4.23273	-0.416846	-1.33172
NM_001012718	IL32	1.73799	1.61029	1.55848	2.91147	1.67414	2.23497	-0.416839	-1.3317
NM_033301	RPL8	102.57	101.694	151.896	120.778	102.132	136.337	-0.416742	-1.33139
NR_027397	GORAB	1.34294	0.983571	2.26072	0.842251	1.16326	1.55149	-0.415482	-1.32741
NR_034171	LOC645212	0.976898	1.73877	1.454	2.16739	1.35783	1.81069	-0.415236	-1.32663
NM_001042355	CYLD	1.00323	0.84741	1.62021	0.847579	0.92532	1.23389	-0.415195	-1.3265
NM_001008485	SLC41A3	2.21377	0.419455	1.79567	1.71508	1.31661	1.75537	-0.414948	-1.32572
NM_003378	VGF	3.9556	4.83641	4.51965	7.20028	4.396	5.85996	-0.414699	-1.32493
NM_001136021	NFATC2	1.2141	0.558089	1.1305	1.23024	0.886095	1.18037	-0.413707	-1.32179
NM_016096	ZNF706	3.1561	3.09955	3.83379	4.49663	3.12783	4.16521	-0.413229	-1.32028
NM_152426	APOBEC3D	0.80279	0.769668	1.10922	0.984678	0.786229	1.04695	-0.41317	-1.32009
NM_005246	FER	2.06441	2.05006	3.0792	2.39877	2.05723	2.73899	-0.412935	-1.31935
NR_003505	PPP4R1L	2.2503	2.87225	2.91779	3.90068	2.56128	3.40923	-0.412586	-1.31825
NR_034169	LOC728066	3.19466	5.908	6.20434	5.9109	4.55133	6.05762	-0.412463	-1.31786
NM_007215	POLG2	2.65991	3.31978	3.61941	4.33733	2.98984	3.97837	-0.412107	-1.31673
NM_001081560	DMPK	2.05464	2.07232	4.03096	1.46026	2.06348	2.74561	-0.412047	-1.31654
NM_005984	SLC25A1	5.78082	13.5573	16.9031	8.82066	9.66906	12.8619	-0.411654	-1.3153
NM_024887	DHDDS	1.35375	4.14702	4.47296	2.8441	2.75039	3.65853	-0.411631	-1.31522
NM_005194	CEBPB	31.5573	34.1561	48.5795	38.8313	32.8567	43.7054	-0.411624	-1.3152
NM_001130912	SUGT1	6.89644	8.05681	11.4664	8.42059	7.47663	9.9435	-0.411366	-1.31439
NM_003035	STIL	2.89526	3.76249	4.83929	4.01456	3.32888	4.42692	-0.41127	-1.31408
NM_001033575	DUSP28	1.3881	1.72853	1.89456	2.24921	1.55831	2.07188	-0.410957	-1.31309
NM_033406	FBXO3	3.37192	1.72838	4.05208	2.72605	2.55015	3.38906	-0.410305	-1.31103
NM_016630	SPG21	18.9555	21.8373	27.7053	26.4863	20.3964	27.0958	-0.409755	-1.30929
NM_138341	TMEM116	2.81039	3.38752	5.568	2.66517	3.09896	4.11658	-0.409666	-1.30901
NM_006388	KAT5	2.58652	1.29268	4.20834	0.9444	1.9396	2.57637	-0.409581	-1.30874
NM_007166	PICALM	12.0037	9.20257	14.9601	13.2067	10.6031	14.0834	-0.409505	-1.3085
NM_003579	RAD54L	2.84201	2.86562	4.24938	3.33157	2.85381	3.79047	-0.409487	-1.30844
NM_001177640	DAG1	1.95661	1.73069	2.81887	2.07816	1.84365	2.44851	-0.409342	-1.30799
NM_054035	UNC119	1.61225	2.06461	2.94097	1.94085	1.83843	2.44091	-0.408945	-1.30673
NR_003654	SCAND2	2.10654	2.00633	2.68978	2.77049	2.05644	2.73014	-0.408827	-1.30635
NR_033835	PIGA	0.895236	2.55134	3.19045	1.38465	1.72329	2.28755	-0.408639	-1.30576
NM_004221	IL32	7.28169	3.82706	7.14141	7.60175	5.55438	7.37158	-0.408349	-1.30484
NM_130839	UBE3A	4.4419	6.01176	7.10825	6.7632	5.22683	6.93572	-0.40811	-1.30409
NM_005674	ZNF239	3.70114	2.02189	3.65493	3.9349	2.86151	3.79492	-0.407288	-1.30149
NM_024493	ZKSCAN3	1.17565	1.92236	1.90426	2.20226	1.549	2.05326	-0.406575	-1.29923
NM_182524	ZNF595	2.82908	2.03001	3.23428	3.20549	2.42955	3.21989	-0.406323	-1.29843
NM_032485	MCM8	3.61694	4.78962	4.36495	6.77157	4.20328	5.56826	-0.405711	-1.2965
NM_201627	TRIM41	1.9912	1.67253	2.3873	2.46599	1.83187	2.42665	-0.40565	-1.29631
NM_001135865	LOC100132247	16.3224	16.4553	20.8789	22.5274	16.3889	21.7032	-0.40519	-1.29485
NM_001024916	CBWD5	1.54869	2.50331	2.09515	3.27045	2.026	2.6828	-0.405105	-1.29458
NM_001127229	AURKAIP1	14.0693	17.9606	19.6247	22.7865	16.0149	21.2056	-0.405026	-1.29433
NM_001145365	ZNF652	0.747415	1.00197	1.40317	0.912634	0.874692	1.1579	-0.404665	-1.29319
NR_034009	SRSF6	11.2283	12.6976	17.3466	14.3212	11.9629	15.8339	-0.404443	-1.29249
NM_007048	BTN3A1	1.71047	1.08118	2.10751	1.58636	1.39583	1.84693	-0.404015	-1.29113
NM_014667	VGLL4	4.44122	5.82178	6.22453	7.3526	5.1315	6.78857	-0.403726	-1.29022
NM_005257	GATA6	0.772213	0.913519	1.01883	1.21052	0.842866	1.11468	-0.403248	-1.28871
NM_001142495	MYO5A	4.25425	2.87049	4.75716	4.6651	3.56237	4.71113	-0.403236	-1.28867
NM_006070	TFG	15.882	15.414	21.7833	19.6005	15.648	20.6919	-0.403088	-1.2882
NM_152660	FAM76A	0.933618	1.46323	1.54093	1.62796	1.19842	1.58445	-0.402839	-1.28741
NM_021914	CFL2	3.0394	2.84481	3.94715	3.8299	2.94211	3.88853	-0.402374	-1.28594
NM_001991	EZH1	3.30191	3.50735	4.35946	4.63936	3.40463	4.49941	-0.402238	-1.28551
NM_001168355	OSMR	3.26585	2.44062	4.03131	3.5091	2.85324	3.7702	-0.402044	-1.2849
NM_033421	SNX21	0.904137	2.16307	2.5343	1.51831	1.5336	2.0263	-0.401926	-1.28453
NM_153348	FBXW8	1.65768	1.70263	2.43197	2.00555	1.68016	2.21876	-0.401159	-1.2821
NM_001014449	DDX19B	1.29817	2.19685	3.93164	0.682531	1.74751	2.30709	-0.400771	-1.28087
NM_002522	NPTX1	0.978321	0.942383	1.12886	1.40624	0.960352	1.26755	-0.400407	-1.27972
NM_207297	MBNL1	3.33564	4.88875	5.76141	5.09335	4.11219	5.42738	-0.400347	-1.27953
NM_180982	MRPL52	3.71919	6.67092	7.26043	6.45243	5.19505	6.85643	-0.400319	-1.27944
NM_152409	C5orf24	1.73863	1.26958	2.17721	1.79274	1.50411	1.98497	-0.400216	-1.27912
NM_032786	ZC3H10	2.68957	2.73253	3.70397	3.45139	2.71105	3.57768	-0.400173	-1.27898
NM_003998	NFKB1	8.28269	5.13086	8.00743	9.69206	6.70678	8.84975	-0.400017	-1.27849
NM_001177387	ATXN7	1.48782	1.17733	1.54562	1.97104	1.33258	1.75833	-0.399989	-1.2784
NM_000795	DRD2	2.62769	3.86003	4.48812	4.07137	3.24386	4.27975	-0.399813	-1.27784
NM_017759	INO80D	1.47786	1.9252	2.17091	2.31884	1.70153	2.24487	-0.399803	-1.27781
NM_006670	TPBG	3.0918	4.02557	3.48484	5.90374	3.55869	4.69429	-0.399563	-1.27705
NR_003659	WASH3P	3.77308	5.03116	5.00445	6.60402	4.40212	5.80424	-0.398907	-1.27498
NM_001441	FAAH	3.60607	2.52588	4.51164	3.57187	3.06597	4.04176	-0.398636	-1.27412
NM_001098786	C7orf68	8.16566	11.9302	16.3335	10.1551	10.0479	13.2443	-0.398473	-1.2736
NM_001099754	SYBU	3.53388	3.00279	3.55029	5.06171	3.26833	4.306	-0.397792	-1.27145
NM_001033910	TRAF5	1.50088	0.654806	1.56949	1.27022	1.07784	1.41986	-0.397597	-1.27083
NM_201278	MTMR2	1.85903	3.24571	4.78991	1.93442	2.55237	3.36217	-0.397553	-1.27069
NR_024531	RPL23AP7	7.47626	6.31075	8.06898	10.0866	6.89351	9.07779	-0.397103	-1.26927
NM_006766	MYST3	1.49198	1.35878	2.00433	1.74928	1.42538	1.87681	-0.396932	-1.26873
NM_130802	MEN1	1.12844	0.51814	0.497882	1.66928	0.82329	1.08358	-0.396334	-1.26684
NM_033111	N4BP2L2	2.77336	3.72986	3.06151	5.49669	3.25161	4.2791	-0.396153	-1.26626
NM_001025242	IRAK1	16.6851	24.737	28.9718	25.5258	20.7111	27.2488	-0.395792	-1.26512
NM_001131018	CIZ1	2.66417	3.98701	5.67718	3.07096	3.32559	4.37407	-0.395366	-1.26377
NM_003856	IL1RL1	4.56874	2.61335	3.37849	6.06707	3.59104	4.72278	-0.395233	-1.26335
NM_173475	DCUN1D3	3.92433	4.07092	5.52127	4.99143	3.99763	5.25635	-0.394918	-1.26236
NM_001142640	TNRC6C	1.19914	1.27943	1.49461	1.7643	1.23928	1.62946	-0.394882	-1.26224
NM_007041	ATE1	2.32074	3.57687	6.36265	1.38775	2.94881	3.8752	-0.39414	-1.2599
NM_001197331	POLE2	1.72157	1.61363	1.63338	2.74874	1.6676	2.19106	-0.393856	-1.259
NM_001145463	YIF1B	3.60679	4.48487	6.95882	3.67213	4.04583	5.31548	-0.393763	-1.2587
NR_036443	HERC2P9	3.27868	4.03211	4.46662	5.13816	3.65539	4.80239	-0.393725	-1.25858
NM_152477	ZNF565	2.70842	2.35158	3.57408	3.07273	2.53	3.32341	-0.393525	-1.25795
NM_030818	CCDC130	5.99895	7.51432	9.47717	8.27332	6.75664	8.87524	-0.393482	-1.25782
NM_006301	MAP3K12	0.61933	2.15814	1.63893	2.00901	1.38874	1.82397	-0.393311	-1.25727
NM_001135643	DCTN4	2.45745	3.75334	4.6036	3.5531	3.1054	4.07835	-0.393209	-1.25695
NM_001178139	TFDP2	2.36717	1.90322	3.29546	2.31267	2.13519	2.80407	-0.393152	-1.25677
NM_000153	GALC	3.14553	2.70254	3.48355	4.19454	2.92403	3.83905	-0.392787	-1.25562
NM_130464	NPIPL3	22.8036	25.8297	29.9197	33.9285	24.3166	31.9241	-0.392701	-1.25535
NM_001131024	PEX5	2.10509	3.84013	4.24105	3.56362	2.97261	3.90233	-0.392607	-1.25505
NM_182751	MCM10	1.0804	0.548091	1.31459	0.821933	0.814245	1.06826	-0.391729	-1.25227
NR_028388	FUS	0.898968	1.60445	0.896857	2.38612	1.25171	1.64149	-0.391105	-1.2503
NM_001145434	ZNF880	1.56768	1.2254	2.00788	1.65408	1.39654	1.83098	-0.390759	-1.2492
NM_173211	TGIF1	6.73932	1.10262	4.03081	6.25055	3.92097	5.14068	-0.390749	-1.24917
NM_001001974	PLEKHA1	1.15792	1.77343	3.28596	0.557036	1.46568	1.9215	-0.390666	-1.24891
NM_032120	C7orf64	5.92646	5.03876	7.2207	7.15317	5.48261	7.18694	-0.390514	-1.24843
NM_005135	SLC12A6	4.74255	3.31844	4.63384	5.93197	4.0305	5.28291	-0.390374	-1.24799
NM_201650	LRRC23	1.82076	0.85762	2.06258	1.44708	1.33919	1.75483	-0.389971	-1.24671
NM_018649	H2AFY2	0.990587	0.539669	1.18301	0.821215	0.765128	1.00211	-0.389271	-1.2445
NM_152244	SNX11	1.54799	0.891074	2.05829	1.13581	1.21953	1.59705	-0.389082	-1.2439
NM_021127	PMAIP1	7.76464	11.4106	14.6465	10.4613	9.58762	12.5539	-0.388891	-1.24329
NM_001009934	DNASE1L1	0.923628	1.34118	1.87089	1.09445	1.1324	1.48267	-0.388809	-1.24303
NR_026752	CROCCP2	3.23206	3.75958	4.45106	4.70053	3.49582	4.5758	-0.388392	-1.24171
NM_024762	ZNF552	1.54185	1.89029	2.12177	2.3687	1.71607	2.24524	-0.387758	-1.23971
NM_138570	SLC38A10	10.8869	8.20402	12.5997	12.3771	9.54546	12.4884	-0.387702	-1.23953
NM_001034957	SORBS1	3.75253	3.49317	5.42555	4.0533	3.62285	4.73942	-0.387587	-1.23917
NM_002756	MAP2K3	3.83154	2.96723	4.4669	4.42708	3.39939	4.44699	-0.387555	-1.23907
NM_001136040	CPSF7	12.5842	15.4396	20.6671	15.9912	14.0119	18.3291	-0.387487	-1.23885
NR_034124	LOC284751	1.42131	1.29054	1.93989	1.60676	1.35593	1.77333	-0.38718	-1.23788
NM_032641	SPSB2	1.28126	3.20591	3.10367	2.76338	2.24358	2.93352	-0.386829	-1.23677
NM_001082579	RBFOX2	2.28089	2.35947	3.65833	2.40857	2.32018	3.03345	-0.386723	-1.23643
NM_001185073	CLDN12	1.70816	0.848971	1.99198	1.35114	1.27857	1.67156	-0.386669	-1.23626
NM_018379	FAM63A	1.00602	2.38272	2.59188	1.83765	1.69437	2.21476	-0.386405	-1.23543
NM_001198900	YY1AP1	0.646238	0.986263	0.823539	1.31001	0.81625	1.06677	-0.386171	-1.23469
NM_020734	RIMKLB	1.56029	1.36871	2.00025	1.82766	1.4645	1.91396	-0.386149	-1.23462
NM_001033044	GLUL	1.70472	1.74628	2.92733	1.58193	1.7255	2.25463	-0.385876	-1.23376
NM_015921	CUTA	8.75564	9.12383	12.2615	11.0957	8.93974	11.6786	-0.385563	-1.23277
NM_003447	ZNF165	1.78371	2.89762	4.02804	2.08734	2.34066	3.05769	-0.385524	-1.23264
NM_031207	HYI	5.61709	6.06565	9.06811	6.19041	5.84137	7.62926	-0.385236	-1.23173
NM_001105520	C17orf100	2.22514	2.74777	4.09435	2.39996	2.48645	3.24715	-0.385086	-1.23126
NM_058166	TRIM6	4.40581	3.67023	7.68168	2.86343	4.03802	5.27255	-0.384854	-1.23052
NM_001037811	HSD17B10	6.335	6.44496	7.97641	8.70994	6.38998	8.34318	-0.384785	-1.2303
NM_198089	ZNF155	0.83612	1.77611	1.41232	1.99813	1.30611	1.70522	-0.38468	-1.22997
NM_020461	TUBGCP6	1.76745	1.93976	2.56965	2.27027	1.8536	2.41996	-0.384649	-1.22988
NM_001145373	OTUD1	1.68392	1.18722	1.9716	1.77673	1.43557	1.87417	-0.384624	-1.2298
NM_003749	IRS2	2.90818	2.9887	3.45558	4.24239	2.94844	3.84898	-0.384526	-1.22949
NM_206907	PRKAA1	2.23355	1.82583	2.59942	2.69934	2.02969	2.64938	-0.384395	-1.22907
NM_001170765	LCOR	1.48179	1.64491	1.96597	2.11512	1.56335	2.04054	-0.384314	-1.22881
NM_018902	PCDHA11	0.754022	0.816238	1.26054	0.788378	0.78513	1.02446	-0.383859	-1.22737
NR_028327.2	LOC100133331	1.48448	1.4105	2.03036	1.74681	1.44749	1.88858	-0.383752	-1.22704
NM_001025238	TSPAN4	18.6758	8.0767	15.3872	19.5124	13.3763	17.4498	-0.383537	-1.22636
NM_001164637	FLJ35220	2.09276	1.38051	2.07731	2.45365	1.73663	2.26548	-0.383522	-1.22631
NR_027855	CLK1	2.43535	3.13143	3.20917	4.05159	2.78339	3.63038	-0.383277	-1.22554
NR_034123	LOC100131067	4.51253	3.60526	3.6504	6.93437	4.05889	5.29239	-0.382831	-1.22412
NM_001017919	RCCD1	2.9786	3.1543	4.38486	3.61096	3.06645	3.99791	-0.382677	-1.22363
NM_001142782	MAGI3	1.31384	1.48598	1.75486	1.89432	1.39991	1.82459	-0.382238	-1.22225
NM_001761	CCNF	4.27972	4.50642	6.09894	5.35041	4.39307	5.72468	-0.381964	-1.22138
NM_014735	PHF16	1.77516	2.52974	1.52144	4.0859	2.15245	2.80367	-0.381337	-1.2194
NM_001193535	FBXL5	0.802171	0.755626	1.76034	0.268707	0.778899	1.01452	-0.381295	-1.21926
NM_178238	PILRB	1.95865	3.11057	3.61823	2.98394	2.53461	3.30109	-0.381177	-1.21889
NM_001200016	NAT6	1.10325	0.969527	1.68805	1.01149	1.03639	1.34977	-0.381149	-1.2188
NM_001130071	EPN1	0.902912	1.87843	1.67581	1.9464	1.39067	1.8111	-0.381089	-1.21861
NM_148912	ABHD11	2.64219	3.59404	5.01581	3.10383	3.11811	4.05982	-0.380742	-1.21751
NM_017766	CASZ1	2.55502	3.35024	3.52384	4.16372	2.95263	3.84378	-0.380525	-1.21683
NM_001006639	TCEAL1	8.43821	10.0444	13.0238	11.0257	9.24131	12.0247	-0.379838	-1.21466
NM_013239	PPP2R3B	1.03272	1.17719	1.46736	1.40815	1.10495	1.43775	-0.37983	-1.21463
NM_013239.1	PPP2R3B	1.03272	1.17719	1.46736	1.40815	1.10495	1.43775	-0.37983	-1.21463
NM_019900	ABCC1	16.1436	11.7007	19.7974	16.4226	13.9222	18.11	-0.379405	-1.21328
NM_170754	TENC1	2.24312	2.27301	2.99999	2.87313	2.25807	2.93656	-0.37904	-1.21213
NM_001172638	ZFP62	1.30914	0.768925	0.778043	1.92418	1.03903	1.35111	-0.378906	-1.21171
NM_145117	NAV2	1.0664	1.33817	1.43951	1.68714	1.20229	1.56333	-0.378839	-1.2115
NM_021648	TSPYL4	1.60485	1.76897	2.13947	2.24461	1.68691	2.19204	-0.377891	-1.2085
NM_005358	LMO7	1.6885	1.79256	2.39197	2.12945	1.74053	2.26071	-0.377249	-1.20647
NM_031244	SIRT5	0.813746	0.98211	1.19325	1.13927	0.897928	1.16626	-0.377218	-1.20637
NM_001042758	SRGAP2	5.93839	5.56306	7.10552	7.82862	5.75073	7.46707	-0.376798	-1.20504
NM_138923	TAF1	2.37743	1.84847	1.88799	3.59914	2.11295	2.74356	-0.376793	-1.20502
NM_144949	SOCS5	3.29854	4.76152	5.18978	5.27579	4.03003	5.23278	-0.376788	-1.20501
NM_000368	TSC1	1.71074	1.79288	2.38519	2.16336	1.75181	2.27427	-0.37656	-1.20429
NM_005485	PARP3	2.23302	2.1791	1.75227	3.97335	2.20606	2.86281	-0.37596	-1.20239
NM_205843	NFIC	4.31774	7.15196	7.12497	7.75829	5.73485	7.44163	-0.375863	-1.20208
NM_032350	C7orf50	18.487	15.5337	21.3107	22.832	17.0103	22.0713	-0.375762	-1.20176
NM_004768	SRSF11	22.6869	23.082	27.822	31.5618	22.8845	29.6919	-0.375702	-1.20157
NM_001134338	RNF24	1.93248	0.934441	2.00073	1.71685	1.43346	1.85879	-0.374862	-1.19891
NM_201999	ELF2	2.99351	2.2485	3.35598	3.44104	2.621	3.39851	-0.374782	-1.19866
NM_005498	AP1M2	3.03777	2.35054	2.80416	4.18069	2.69415	3.49242	-0.374396	-1.19744
NM_001185093	NIT1	2.58005	3.5756	4.00387	3.97502	3.07782	3.98944	-0.374277	-1.19706
NM_018140	CEP72	2.04378	2.1921	2.49165	2.99878	2.11794	2.74521	-0.374257	-1.197
NM_178582	HM13	4.05281	5.75093	7.98293	4.7243	4.90187	6.35361	-0.374245	-1.19697
NR_027780	HMGXB4	3.47797	3.20185	4.68705	3.97089	3.33991	4.32897	-0.374215	-1.19687
NM_145307	RTKN2	2.62341	2.45372	3.34559	3.23342	2.53857	3.28951	-0.373857	-1.19574
NM_004902	RBM39	25.9639	30.9073	39.0948	34.577	28.4356	36.8359	-0.373414	-1.19434
NM_198437	AURKA	8.18399	11.476	12.3612	13.0978	9.83	12.7295	-0.372913	-1.19275
NM_006582	GMEB1	2.39468	2.0893	3.13192	2.67411	2.24199	2.90301	-0.372772	-1.1923
NM_001145966	MKI67	11.4739	13.5695	17.561	14.8556	12.5217	16.2083	-0.372302	-1.19082
NM_015458	MTMR9	1.36376	1.13431	1.5748	1.65861	1.24903	1.61671	-0.372243	-1.19063
NM_000425	L1CAM	11.2864	7.95533	14.2371	10.6638	9.62087	12.4505	-0.371959	-1.18973
NM_130384	ATRIP	1.70063	1.20338	2.19784	1.55886	1.452	1.87835	-0.371419	-1.18803
NM_004993	ATXN3	1.03812	1.1788	1.41236	1.45521	1.10846	1.43379	-0.371272	-1.18756
NM_002687	PNN	22.4255	22.711	29.8199	28.5562	22.5682	29.1881	-0.371083	-1.18696
NM_012239	SIRT3	3.90747	6.82596	7.61377	6.26426	5.36672	6.93902	-0.370692	-1.18572
NM_031423	NUF2	2.26226	3.33148	2.43043	4.80172	2.79687	3.61607	-0.370611	-1.18547
NM_017926	C14orf118	3.20577	2.94188	3.96186	3.98616	3.07382	3.97401	-0.37056	-1.18531
NM_020128	MDM1	0.882105	1.76097	2.24467	1.17135	1.32154	1.70801	-0.370099	-1.18385
NM_001040451	RUFY1	12.5691	9.30486	17.1051	11.1636	10.937	14.1343	-0.369991	-1.18351
NM_001015891	TAF9	2.78895	9.26505	5.81086	9.7668	6.027	7.78883	-0.369967	-1.18343
NM_005057	RBBP5	4.44951	4.34879	5.77067	5.59934	4.39915	5.68501	-0.369937	-1.18334
NM_033661	WDR4	3.23219	3.06592	4.8803	3.25866	3.14906	4.06948	-0.369926	-1.1833
NM_001014283	DCUN1D2	3.69029	4.38142	5.67358	4.75298	4.03585	5.21328	-0.369317	-1.18138
NM_006954	ZNF33A	2.3041	2.14118	2.88427	2.85774	2.22264	2.871	-0.369282	-1.18126
NM_145159	JAG2	0.84477	0.716051	1.44916	0.566194	0.780411	1.00768	-0.368728	-1.17951
NM_001126132	TNNT1	29.5312	39.2519	48.2822	40.5281	34.3916	44.4051	-0.368673	-1.17934
NM_001172773	ZNF548	2.71844	2.62775	3.08229	3.82009	2.67309	3.45119	-0.368583	-1.17905
NM_016488	PPHLN1	0.748072	0.877179	0.326939	1.77135	0.812626	1.04914	-0.368551	-1.17895
NM_015215	CAMTA1	1.23825	1.21805	1.51791	1.65316	1.22815	1.58553	-0.368483	-1.17874
NM_033182	FBXO44	3.62861	1.05434	2.82371	3.22095	2.34147	3.02233	-0.368244	-1.17798
NM_078469	BCCIP	4.26214	3.24574	4.53106	5.15986	3.75394	4.84546	-0.368228	-1.17793
NM_198977	ARHGEF1	1.25381	1.42083	1.0471	2.40505	1.33732	1.72608	-0.36815	-1.17769
NM_019597	HNRNPH2	11.2404	8.38772	10.8039	14.5262	9.81406	12.6651	-0.367931	-1.17699
NM_001172631	TECPR2	0.913735	0.651827	0.79904	1.22108	0.782781	1.01006	-0.36776	-1.17645
NM_015508	TIPARP	3.77169	4.57556	7.50324	3.26676	4.17363	5.385	-0.367645	-1.17609
NM_000107	DDB2	5.29778	6.45421	6.97454	8.18658	5.87599	7.58056	-0.367471	-1.17554
NM_002103	GYS1	1.99496	3.75024	4.49297	2.91807	2.8726	3.70552	-0.367319	-1.17505
NM_001039618	CREBZF	8.24842	10.4058	12.691	11.3703	9.32711	12.0306	-0.367213	-1.17472
NM_005154	USP8	7.31215	7.61533	10.2075	9.03339	7.46374	9.62045	-0.366205	-1.17153
NM_007292	ACOX1	1.19785	1.90722	1.91806	2.08387	1.55253	2.00096	-0.36607	-1.1711
NM_001039476	NPRL3	4.64084	4.95753	6.72247	5.64603	4.79918	6.18425	-0.365809	-1.17028
NM_172127	CAMK2D	1.61569	1.19229	2.17306	1.44459	1.40399	1.80882	-0.36552	-1.16936
NM_054014	FKBP1A	10.7242	6.59451	10.916	11.3953	8.65935	11.1556	-0.365443	-1.16912
NM_001099695	REPIN1	4.03124	3.35401	4.78073	4.73346	3.69263	4.75709	-0.365434	-1.16909
NM_001142425	MORF4L2	5.44002	7.52069	10.2236	6.47328	6.48036	8.34844	-0.365434	-1.16909
NM_203472	SELS	7.5884	9.89952	14.1678	8.35938	8.74396	11.2636	-0.365308	-1.16869
NM_021107	MRPS12	12.757	11.0578	12.4355	18.2397	11.9074	15.3376	-0.365214	-1.1684
NM_001166550	IDS	2.32777	2.10464	2.36893	3.33999	2.2162	2.85446	-0.365127	-1.16812
NM_024043	DBNDD1	3.49132	4.89635	7.15943	3.64346	4.19383	5.40144	-0.365075	-1.16796
NM_017778	WHSC1L1	2.60995	2.5757	3.32487	3.35297	2.59282	3.33892	-0.364857	-1.16727
NM_021075	NDUFV3	4.14867	3.67777	5.62484	4.45348	3.91322	5.03916	-0.364827	-1.16717
NR_024080	ACP1	3.4583	3.02631	4.30104	4.04624	3.2423	4.17364	-0.364286	-1.16546
NM_001145436	LSS	3.59424	3.66084	4.01903	5.31815	3.62754	4.66859	-0.363995	-1.16454
NM_002546	TNFRSF11B	1.51155	1.00251	1.77901	1.45617	1.25703	1.61759	-0.363827	-1.16401
NM_198892	BMP2K	2.09873	2.44991	2.83408	3.0192	2.27432	2.92664	-0.36381	-1.16396
NM_001136497	BTF3L4	5.27606	6.45529	6.08732	9.00777	5.86568	7.54755	-0.36371	-1.16364
NM_001104925	PCMTD2	0.815023	1.74603	1.94262	1.35259	1.28053	1.6476	-0.363633	-1.1634
NM_001130963	TMEM194A	12.1878	10.7107	13.4702	15.9922	11.4492	14.7312	-0.363622	-1.16336
NM_001195057	DDIT3	17.0494	29.7985	41.2651	18.9959	23.424	30.1305	-0.36324	-1.16215
NM_001003788	STRADA	1.6971	4.57626	5.10511	2.96373	3.13668	4.03442	-0.363123	-1.16178
NM_022173	TIA1	6.46961	6.80905	8.46073	8.61794	6.63933	8.53933	-0.363086	-1.16167
NM_181865	ACOT7	4.78108	7.338	6.81852	8.76694	6.05954	7.79273	-0.362921	-1.16114
NM_001142648	SAR1A	3.00593	4.4376	3.34449	6.22717	3.72176	4.78583	-0.362782	-1.1607
NM_001142615	EHBP1	0.654757	0.935157	1.26091	0.783548	0.794957	1.02223	-0.36277	-1.16066
NM_024847	TMC7	2.80493	2.21374	3.26265	3.1906	2.50934	3.22662	-0.362721	-1.16051
NM_001159700	FHL1	1.17844	1.47062	2.49985	0.906086	1.32453	1.70297	-0.362571	-1.16004
NM_001199461	PDCD2	13.8327	19.1413	19.9034	22.4701	16.487	21.1867	-0.361833	-1.1577
NM_002146	HOXB3	12.8481	15.6708	18.4569	18.165	14.2594	18.3109	-0.360788	-1.1544
NM_203437	AFTPH	0.74931	1.24041	0.936881	1.61704	0.99486	1.27696	-0.360148	-1.15237
NM_152715	TBCEL	2.8297	3.87763	4.06886	4.53901	3.35366	4.30394	-0.359918	-1.15164
NR_027796	C3orf17	2.67154	5.52082	5.31923	5.19274	4.09618	5.25598	-0.359682	-1.1509
NM_133496	SLC30A7	1.40736	0.52472	1.37869	1.09974	0.96604	1.23921	-0.359272	-1.1496
NM_014805	EPM2AIP1	1.6166	1.76144	2.24415	2.08838	1.68902	2.16627	-0.359023	-1.14881
NM_005600	NIT1	15.656	11.0822	18.5584	15.7297	13.3691	17.1441	-0.358806	-1.14813
NM_001204838	ZNF568	1.62995	1.39965	2.12381	1.76122	1.5148	1.94251	-0.358798	-1.1481
NM_004383	CSK	8.02655	8.90779	11.8324	9.88051	8.46717	10.8565	-0.358601	-1.14748
NR_023319	ADPGK	5.83287	6.0225	8.93863	6.25939	5.92769	7.59901	-0.358343	-1.14666
NM_148977	PANK1	0.879735	0.920763	1.29919	1.00803	0.900249	1.15361	-0.35776	-1.14482
NM_001113492	2009-09-01	4.66334	4.4395	5.31523	6.34871	4.55142	5.83197	-0.357667	-1.14452
NM_001198844	RBM4	3.1614	3.92544	4.73427	4.34021	3.54342	4.53724	-0.356672	-1.14138
NR_033761	ATP5S	1.62538	2.06531	1.83933	2.88561	1.84535	2.36247	-0.356405	-1.14053
NM_173163	NFATC3	0.96062	0.803392	0.742906	1.51525	0.882006	1.12908	-0.356285	-1.14015
NM_003419	ZNF345	0.718373	0.8907	1.22279	0.836377	0.804536	1.02958	-0.355831	-1.13872
NM_006469	IVNS1ABP	11.3512	13.2288	15.9984	15.4458	12.29	15.7221	-0.355309	-1.13706
NM_021106	RGS3	5.75648	6.48856	8.93806	6.72531	6.12252	7.83169	-0.355197	-1.13671
NM_170692	RASAL2	3.57272	4.53579	4.64054	5.73097	4.05426	5.18576	-0.355117	-1.13646
NM_022658	HOXC8	4.44744	5.58013	6.49169	6.32784	5.01379	6.40977	-0.354371	-1.1341
NM_006785	MALT1	3.76525	4.91233	5.75477	5.33872	4.33879	5.54674	-0.354349	-1.13403
NM_003111	SP3	1.75878	1.79396	2.58468	1.95684	1.77637	2.27076	-0.354243	-1.13369
NM_001170535	ATAD3A	8.56895	10.636	13.5751	10.9738	9.60248	12.2744	-0.35418	-1.13349
NM_013361	ZNF223	0.734484	0.904676	1.017	1.07821	0.81958	1.0476	-0.354138	-1.13336
NM_001048199	RCC1	0.989716	1.46049	1.69123	1.4395	1.2251	1.56536	-0.353596	-1.13165
NM_019113	FGF21	0.783955	0.949104	1.38703	0.827163	0.866529	1.1071	-0.35346	-1.13122
NM_001134388	ZDHHC4	16.339	12.9901	20.3136	17.1381	14.6646	18.7259	-0.352698	-1.12881
NM_012162	FBXL6	3.08669	3.55671	4.57029	3.91258	3.3217	4.24144	-0.352631	-1.12859
NM_145021	2008-03-01	5.35527	3.59308	6.58764	4.83709	4.47417	5.71237	-0.352466	-1.12807
NM_005808	CTDSPL	1.23023	1.25435	1.72085	1.45088	1.24229	1.58587	-0.352268	-1.12744
NM_013412	RABL2A	1.73024	0.862619	1.68784	1.62186	1.29643	1.65485	-0.352157	-1.12709
NM_003368	USP1	7.08585	10.7998	11.464	11.3656	8.94282	11.4148	-0.352103	-1.12692
NM_015151	DIP2A	2.08058	2.4725	2.74074	3.06971	2.27654	2.90523	-0.351807	-1.12599
NM_002533	NVL	3.97094	5.06503	6.09548	5.43467	4.51799	5.76508	-0.35166	-1.12552
NM_001204468	RBM10	3.39068	2.25834	5.24934	1.95733	2.82451	3.60333	-0.351332	-1.12448
NM_173569	UBN2	1.64916	1.63409	2.06513	2.12298	1.64162	2.09405	-0.351175	-1.12399
NM_021922	FANCE	2.05168	1.15063	1.63349	2.45127	1.60116	2.04238	-0.351138	-1.12387
NM_001166293	SSX2IP	6.94183	5.88235	9.82061	6.53114	6.41209	8.17587	-0.350578	-1.1221
NM_001040424	PRDM15	1.15853	1.13579	1.54456	1.38085	1.14716	1.4627	-0.350572	-1.12208
NM_001040158	H2AFY	25.8211	25.7913	31.2304	34.5637	25.8062	32.8971	-0.350241	-1.12103
NM_001973	ELK4	4.63983	4.74755	5.34	6.62588	4.69369	5.98294	-0.350132	-1.12069
NM_001203247	EZH2	9.31916	8.42224	11.6318	10.9809	8.8707	11.3064	-0.350013	-1.12031
NM_022765	MICAL1	7.1048	4.14301	6.74962	7.58574	5.6239	7.16768	-0.349934	-1.12006
NM_001145295	NGLY1	2.55372	2.04227	2.98164	2.87583	2.29799	2.92874	-0.349902	-1.11996
NM_173208	TGIF1	5.10689	8.59705	11.6924	5.77015	6.85197	8.73128	-0.349674	-1.11924
NM_015575	GIGYF2	2.67553	2.77915	3.0677	3.88278	2.72734	3.47524	-0.349618	-1.11906
NM_024584	CCDC121	2.38039	1.4014	2.12999	2.68701	1.89089	2.4085	-0.349066	-1.11732
NR_002451	ABCA11P	2.35945	2.36773	3.98759	2.0325	2.36359	3.01004	-0.348805	-1.11649
NM_133639	RHOV	0.949482	1.23161	1.4399	1.33575	1.09055	1.38783	-0.347775	-1.11323
NM_002595	CDK17	3.63709	4.92616	5.68816	5.20934	4.28163	5.44875	-0.347767	-1.11321
NM_001860	SLC31A2	2.73766	2.03597	3.59814	2.47589	2.38681	3.03701	-0.347567	-1.11258
NM_001199389	EPB41L2	1.53647	2.18449	2.92023	1.81423	1.86048	2.36723	-0.347525	-1.11244
NM_001142355	NIF3L1	5.3912	6.75022	6.89797	8.54948	6.07071	7.72372	-0.347432	-1.11215
NM_182765	HECTD2	1.91621	1.79977	2.44131	2.28623	1.85799	2.36377	-0.347347	-1.11188
NM_130436	DYRK1A	1.11749	1.20313	1.60466	1.34761	1.16031	1.47613	-0.347314	-1.11178
NM_001136473	LITAF	1.42327	1.45907	1.28244	2.38416	1.44117	1.8333	-0.347202	-1.11142
NM_020963	MOV10	3.10041	2.30542	3.51095	3.36475	2.70291	3.43785	-0.34699	-1.11075
NM_003622	PPFIBP1	6.30186	5.79817	7.31388	8.07511	6.05002	7.69449	-0.346888	-1.11043
NM_001127671	LIFR	4.54698	4.58586	6.36635	5.247	4.56642	5.80668	-0.346649	-1.10967
NM_032828	ZNF587	2.81562	2.79218	3.06931	4.05563	2.8039	3.56247	-0.345443	-1.10586
NM_001171907	CXorf40A	0.882174	2.06023	2.34877	1.38946	1.4712	1.86912	-0.34536	-1.10559
NM_001159676	SYNCRIP	1.87967	3.28269	3.08348	3.47331	2.58118	3.2784	-0.344959	-1.10432
NM_001048200	HIPK3	3.35101	4.94755	4.9523	5.58601	4.14928	5.26915	-0.344711	-1.10354
NM_007049	BTN2A1	14.4088	10.2373	15.8907	15.4044	12.3231	15.6476	-0.344577	-1.10312
NM_003082	SNAPC1	26.5283	23.4657	24.3101	39.1682	24.997	31.7391	-0.344509	-1.1029
NM_016196	RBM19	4.44743	4.05722	5.74039	5.05793	4.25232	5.39916	-0.344483	-1.10282
NM_033437	PDE5A	1.69253	2.19976	2.29274	2.64817	1.94615	2.47045	-0.344158	-1.10179
NM_025247	ACAD10	1.75887	2.11948	3.25301	1.6677	1.93918	2.46035	-0.343423	-1.09947
NR_027261	POLE3	1.37479	1.38535	1.35747	2.14289	1.38007	1.75018	-0.342762	-1.09737
NM_001199163	PSMC5	1.80056	3.16186	4.01839	2.27436	2.48121	3.14637	-0.342647	-1.09701
NM_176795	HRAS	10.4819	11.9355	14.4965	13.9272	11.2087	14.2119	-0.342475	-1.09647
NM_005219	DIAPH1	19.5851	17.8621	21.0713	26.3922	18.7236	23.7318	-0.341961	-1.09484
NM_001143758	LRRC27	0.997922	1.2182	1.55893	1.24995	1.10806	1.40444	-0.341958	-1.09483
NM_001076684	UBTF	7.05174	5.6234	7.75481	8.30815	6.33757	8.03148	-0.341736	-1.09413
NM_001142370	PTPN18	8.50521	7.33627	10.7074	9.36745	7.92074	10.0374	-0.341682	-1.09396
NM_014615	KIAA0182	7.74817	6.41567	10.0297	7.91535	7.08192	8.97252	-0.341373	-1.09298
NM_001040061	C3orf72	3.17814	3.00942	3.88589	3.95211	3.09378	3.919	-0.341115	-1.09216
NM_001042572	CHD2	3.15114	2.61007	1.31796	5.97868	2.88061	3.64832	-0.34086	-1.09136
NM_001159772	CANT1	3.84142	3.55038	4.09668	5.2644	3.6959	4.68054	-0.340749	-1.09101
NM_207116	RNF216	7.81796	11.5319	12.0634	12.4398	9.67493	12.2516	-0.340647	-1.09068
NM_213598	ZNF543	1.46996	1.60166	1.87254	2.01627	1.53581	1.9444	-0.340329	-1.08968
NM_001042749	STAG2	3.19666	1.63934	2.67018	3.45241	2.418	3.06129	-0.340328	-1.08968
NM_194282	LIN54	1.71923	1.15305	1.97253	1.66374	1.43614	1.81814	-0.340263	-1.08947
NM_001114618	MGAT1	3.49302	4.09788	6.63313	2.97553	3.79545	4.80433	-0.340064	-1.08884
NM_018132	CENPQ	2.05213	2.33321	3.19666	2.35352	2.19267	2.77509	-0.339846	-1.08815
NM_182976	ZNF326	6.78683	7.32707	9.80263	8.05589	7.05695	8.92926	-0.339496	-1.08704
NM_017747	ANKHD1	15.6094	13.0224	18.0378	18.1838	14.3159	18.1108	-0.339232	-1.08621
NM_144643	SCLT1	2.22202	2.50364	3.57842	2.39777	2.36283	2.98809	-0.33871	-1.08456
NM_016202	ZNF580	5.49896	5.69441	6.87782	7.27748	5.59668	7.07765	-0.338698	-1.08452
NR_026862	PPP1R3E	1.16154	1.0981	1.63198	1.22556	1.12982	1.42877	-0.338681	-1.08446
NM_001379	DNMT1	14.7387	13.6667	18.4595	17.4592	14.2027	17.9594	-0.33857	-1.08411
NM_032815	NFATC2IP	10.4304	10.1674	13.2043	12.8395	10.2989	13.0219	-0.33845	-1.08373
NM_001145299	EXOC7	0.55476	1.23708	1.4755	0.788683	0.89592	1.13209	-0.337549	-1.08088
NM_001136225	RCOR3	3.72334	3.11754	3.83227	4.80884	3.42044	4.32055	-0.337035	-1.07926
NM_001145426	CSDA	12.2811	11.4132	13.6676	16.2576	11.8471	14.9626	-0.336821	-1.07858
NM_016329	SFMBT1	4.44303	4.21915	5.25734	5.68075	4.33109	5.46905	-0.336559	-1.07775
NM_005385	NKTR	5.27861	6.06214	6.94283	7.37408	5.67037	7.15846	-0.336204	-1.07663
NM_153026	PRICKLE1	1.93718	3.13966	3.69384	2.71359	2.53842	3.20371	-0.335815	-1.0754
NM_207396	RNF207	1.96071	2.7921	2.84391	3.15437	2.37641	2.99914	-0.335768	-1.07525
NR_003227	AFG3L1P	2.4526	2.78881	3.94387	2.66986	2.62071	3.30687	-0.335509	-1.07443
NM_021916	ZNF70	1.09387	1.69371	2.07795	1.43763	1.39379	1.75779	-0.33475	-1.07203
NM_001159531	BEGAIN	1.59073	3.10368	3.21707	2.70121	2.34721	2.95914	-0.334234	-1.0704
NM_022485	MTMR14	3.06909	4.57252	3.84601	5.78645	3.82081	4.81623	-0.334028	-1.06975
NM_173546	KLHDC8B	1.43692	1.77724	2.41175	1.63905	1.60708	2.0254	-0.333765	-1.06892
NM_134424	RAD52	2.33603	2.16824	2.66353	3.01251	2.25213	2.83802	-0.333591	-1.06837
NM_024615	PARP8	1.24873	1.42987	1.48172	1.89339	1.3393	1.68755	-0.333455	-1.06794
NM_021998	ZNF711	1.01749	1.18928	1.35507	1.42492	1.10339	1.39	-0.333143	-1.06695
NM_024561	NAA16	1.94809	3.07229	3.10609	3.21832	2.51019	3.16221	-0.333134	-1.06692
NM_003222	TFAP2C	1.39917	0.996807	1.45674	1.56146	1.19799	1.5091	-0.333074	-1.06673
NM_001006607	LRRC37A2	1.11009	1.25895	1.55516	1.42899	1.18452	1.49208	-0.333017	-1.06655
NM_138632	TRIOBP	4.69229	5.06472	7.72232	4.56688	4.8785	6.1446	-0.33288	-1.06612
NM_144781	PDCD2	5.58572	5.93273	8.62368	5.88321	5.75922	7.25345	-0.332792	-1.06584
NM_006195	PBX3	3.5189	4.57827	6.25049	3.94684	4.04859	5.09866	-0.332702	-1.06555
NM_001198802	EIF4G3	5.53847	5.69164	7.20864	6.93303	5.61505	7.07083	-0.33258	-1.06517
NM_001144869	LIPT2	1.92722	1.31243	2.04586	2.03344	1.61983	2.03965	-0.332484	-1.06486
NM_080594	RNPS1	19.9443	21.0564	21.7285	29.8958	20.5004	25.8121	-0.332402	-1.0646
NM_003127	SPTAN1	9.99092	6.92541	10.9432	10.3527	8.45816	10.6479	-0.332159	-1.06384
NM_017996	DET1	0.735902	2.12902	3.13393	0.471863	1.43246	1.8029	-0.331821	-1.06276
NM_024863	TCEAL4	2.69556	3.4302	4.65414	3.0547	3.06288	3.85442	-0.331625	-1.06215
NM_006238	PPARD	4.78807	4.11024	5.68607	5.51175	4.44916	5.59891	-0.331615	-1.06211
NM_001145261	NCOA4	1.15331	1.2631	2.0315	1.00921	1.2082	1.52035	-0.331543	-1.06189
NM_032195	SON	1.4658	1.60168	2.1251	1.73436	1.53374	1.92973	-0.331345	-1.06126
NM_001145292	PDE6B	0.720415	1.08687	1.27951	0.99401	0.903643	1.13676	-0.331104	-1.0605
NM_031430	RILP	3.27122	4.40848	5.34598	4.31439	3.83985	4.83019	-0.331028	-1.06026
NR_033465	NT5C3L	9.15138	10.0777	10.8951	13.2882	9.61454	12.0916	-0.330721	-1.05929
NM_004571	PKNOX1	2.61817	2.97091	3.62631	3.39997	2.79454	3.51314	-0.33015	-1.05748
NR_024611	HINT1	2.75315	4.43203	4.78504	4.24455	3.59259	4.5148	-0.329636	-1.05585
NM_006848	CCDC85B	26.5932	27.544	35.8691	32.1521	27.0686	34.0106	-0.329364	-1.05499
NM_015196	KIAA0922	0.819466	0.979245	0.685939	1.57382	0.899355	1.12988	-0.329206	-1.05449
NM_032151	PCBD2	4.9923	5.72216	7.84621	5.60949	5.35723	6.72785	-0.328658	-1.05276
NM_004333	BRAF	5.39047	5.73087	6.12509	7.8411	5.56067	6.98309	-0.328608	-1.0526
NM_014872	ZBTB5	13.0996	14.996	17.8491	17.4257	14.0478	17.6374	-0.328294	-1.05161
NM_019885	CYP26B1	2.96234	2.57849	3.52424	3.43098	2.77041	3.47761	-0.327994	-1.05066
NM_006910	RBBP6	7.57701	8.47907	9.39573	10.7587	8.02804	10.0772	-0.327977	-1.05061
NM_172173	CAMK2G	0.50525	1.80155	1.00898	1.88606	1.1534	1.44752	-0.32769	-1.0497
NM_001079685	KIAA1191	1.82491	2.51106	3.38335	2.05785	2.16798	2.7206	-0.32757	-1.04932
NM_003846	PEX11B	9.4347	7.38923	11.7473	9.35961	8.41197	10.5535	-0.327201	-1.04815
NM_024629	MLF1IP	2.72763	3.54368	4.01277	3.85449	3.13565	3.93363	-0.327094	-1.04781
NR_026873	NCRNA00174	1.06293	1.386	1.80354	1.2686	1.22446	1.53607	-0.327092	-1.04781
NM_212543	B4GALT4	1.16256	3.38214	3.32352	2.3764	2.27235	2.84996	-0.326757	-1.04675
NM_003877	SOCS2	10.8134	13.0744	14.1637	15.7891	11.9439	14.9764	-0.326417	-1.04567
NM_201598	FAM86A	3.44949	1.59045	2.97145	3.34758	2.51997	3.15951	-0.326297	-1.04529
NR_027749	TTC31	2.68357	2.12359	3.17641	2.85059	2.40358	3.0135	-0.326255	-1.04516
NM_001127393	C14orf2	1.18196	1.56718	2.57911	0.86756	1.37457	1.72334	-0.326223	-1.04506
NM_078480	PUF60	16.1238	11.2208	16.0651	18.2161	13.6723	17.1406	-0.326162	-1.04486
NM_058241	CCNT2	2.2139	3.17312	3.29862	3.45441	2.69351	3.37651	-0.326048	-1.0445
NM_001240	CCNT1	8.31527	9.45278	11.2809	10.9907	8.88402	11.1358	-0.32592	-1.0441
NM_001142677	CHID1	3.40327	3.54856	4.05596	4.65694	3.47592	4.35645	-0.32576	-1.04359
NM_001122957	BCKDK	3.80421	3.31197	4.59106	4.32707	3.55809	4.45906	-0.325638	-1.04321
NM_001137550	LRRFIP1	0.946802	1.81784	1.47349	1.99116	1.38232	1.73232	-0.325617	-1.04314
NM_148919	PSMB8	2.66436	5.42269	5.60634	4.52831	4.04352	5.06733	-0.325611	-1.04312
NM_001030272	ARNTL	1.63574	1.81697	1.64807	2.67845	1.72636	2.16326	-0.325478	-1.0427
NM_152449	LYSMD4	1.79152	1.77722	2.04374	2.42631	1.78437	2.23502	-0.324876	-1.0408
NM_175066	DDX51	3.33393	3.66824	4.37191	4.3971	3.50108	4.3845	-0.324612	-1.03996
NM_001005271	CHD3	5.22409	4.74526	6.82437	5.66016	4.98468	6.24226	-0.32457	-1.03983
NM_001110503	TMEM87A	1.54748	1.01491	1.46912	1.73903	1.2812	1.60407	-0.324252	-1.03882
NM_001204173	C8orf44-SGK3	1.46518	1.07291	2.14571	1.03168	1.26904	1.58869	-0.324099	-1.03834
NM_018390	PLCXD1	3.4216	4.27066	5.16583	4.46263	3.84613	4.81423	-0.323898	-1.0377
NM_018390.1	PLCXD1	3.4216	4.27066	5.16583	4.46263	3.84613	4.81423	-0.323898	-1.0377
NM_003563	SPOP	1.3981	0.690306	1.07574	1.53761	1.0442	1.30668	-0.323498	-1.03644
NM_080796	DIDO1	4.87613	5.81613	7.88371	5.49234	5.34613	6.68802	-0.323085	-1.03513
NM_058174	COL6A2	0.935693	1.8039	1.01203	2.41494	1.3698	1.71348	-0.322972	-1.03477
NM_031443	CCM2	21.205	16.9011	23.6148	24.052	19.053	23.8334	-0.322963	-1.03475
NM_173083	LIN9	1.71412	2.72582	2.98765	2.56624	2.21997	2.77694	-0.322958	-1.03473
NM_001100910	FAM72B	10.5673	10.1567	12.1376	13.7858	10.362	12.9617	-0.322952	-1.03471
NR_037713	RFFL	5.65189	4.89135	6.69739	6.48914	5.27162	6.59326	-0.322747	-1.03406
NM_005591	MRE11A	3.74465	3.85448	4.64178	4.86218	3.79956	4.75198	-0.322695	-1.0339
NM_152905	NEDD1	4.57554	6.71849	7.73545	6.38889	5.64701	7.06217	-0.322623	-1.03367
NM_003679	KMO	2.01842	1.71083	2.37059	2.29204	1.86462	2.33132	-0.322258	-1.03252
NM_005158	ABL2	1.45903	1.50353	2.1123	1.59168	1.48128	1.85199	-0.322232	-1.03243
NM_198476	C19orf54	2.99619	2.71544	3.38872	3.75223	2.85582	3.57048	-0.322213	-1.03237
NM_001011658	TRAPPC2	1.30968	1.23777	1.63654	1.54793	1.27372	1.59224	-0.321999	-1.0317
NM_001077365	POMT1	6.56503	3.84399	7.06722	5.9443	5.20451	6.50576	-0.321955	-1.03156
NM_001198672	TMEM136	0.77211	1.28386	1.76986	0.79983	1.02798	1.28485	-0.321775	-1.03099
NM_001129888	CYHR1	0.0554434	1.71771	0.849363	1.36684	0.886577	1.1081	-0.321773	-1.03098
NM_177441	TMUB2	5.29585	4.97741	7.78076	5.05806	5.13663	6.41941	-0.321619	-1.03049
NM_001081563	DMPK	1.33123	1.0571	1.17062	1.81362	1.19416	1.49212	-0.321361	-1.02968
NM_198181.1	GOLGA6L9	7.44931	7.65635	8.39635	10.4762	7.55283	9.43628	-0.3212	-1.02917
NM_001130156	MLF1	5.21005	3.9239	6.5573	4.85393	4.56698	5.70561	-0.321144	-1.02899
NM_016612	SLC25A37	9.75495	9.72819	11.5183	12.8221	9.74157	12.1702	-0.321127	-1.02894
NM_198535	ZNF699	1.32531	1.76495	2.46207	1.39836	1.54513	1.93022	-0.321033	-1.02864
NM_138412	RDH13	3.82492	2.43828	2.81913	5.00467	3.1316	3.9119	-0.32097	-1.02844
NM_006036	PREPL	2.09531	2.19705	2.31646	3.0453	2.14618	2.68088	-0.320936	-1.02833
NM_015207	OTUD3	3.1716	4.19076	4.12691	5.06956	3.68118	4.59823	-0.320912	-1.02826
NM_001007561	IRGQ	2.45106	2.36717	3.12994	2.88842	2.40911	3.00918	-0.320867	-1.02812
NM_024033	C7orf49	3.8211	4.02687	4.76083	5.04184	3.92399	4.90134	-0.320855	-1.02808
NM_145232	CTU1	1.28055	1.63447	1.86429	1.77576	1.45751	1.82003	-0.320452	-1.0268
NM_001124	ADM	150.773	193.613	230.933	199.106	172.193	215.019	-0.320441	-1.02677
NM_033637	BTRC	2.25038	3.23386	3.17329	3.6745	2.74212	3.42389	-0.320347	-1.02647
NM_001448	GPC4	1.41143	1.49265	2.04917	1.57682	1.45204	1.81299	-0.320294	-1.0263
NM_000356	TCOF1	1.18376	1.45137	1.5622	1.72779	1.31757	1.64499	-0.320209	-1.02603
NM_023083	CAPN10	2.91312	4.0701	5.10257	3.61538	3.49161	4.35898	-0.320097	-1.02568
NM_001042467	MLPH	3.01263	3.5745	4.0425	4.18031	3.29357	4.11141	-0.319981	-1.02531
NM_018144	SEC61A2	2.27296	1.77524	2.64787	2.405	2.0241	2.52644	-0.319822	-1.02481
NM_017706	WDR55	9.55748	10.5517	12.1556	12.9337	10.0546	12.5447	-0.319218	-1.0229
NM_001127182	CEP55	11.1957	12.4102	13.2655	16.1834	11.8029	14.7244	-0.319066	-1.02242
NM_001003398	BICD1	5.05048	4.83102	6.38904	5.93644	4.94075	6.16274	-0.318842	-1.02171
NM_053043	RBM33	6.13725	6.84168	7.56128	8.62612	6.48947	8.0937	-0.3187	-1.02126
NM_001130720	AHCYL2	3.31611	1.9012	2.85802	3.64643	2.60866	3.25223	-0.318121	-1.01943
NM_001012320	ZNF302	3.58064	5.4709	5.48772	5.79636	4.52577	5.64204	-0.318054	-1.01922
NM_001002909	GPATCH8	4.7434	4.98918	5.75533	6.37725	4.86629	6.06629	-0.317992	-1.01902
NM_033251	RPL13	16.0026	19.247	22.6985	21.2398	17.6248	21.9691	-0.317872	-1.01864
NM_001128918	MARK3	2.60589	4.96101	4.91883	4.5122	3.78345	4.71551	-0.317713	-1.01814
NM_001128301	LYRM1	5.44739	3.86407	5.47253	6.13223	4.65573	5.80238	-0.317637	-1.0179
NM_182612	PDDC1	13.449	16.079	19.3049	17.4908	14.764	18.3978	-0.317454	-1.01732
NM_032050	PATZ1	1.57443	1.70882	2.49748	1.59359	1.64162	2.04554	-0.317354	-1.017
NR_003110	CCT6P1	1.7772	2.69221	2.93594	2.63098	2.2347	2.78346	-0.316795	-1.01523
NM_005718	ARPC4	8.5271	9.57964	11.6558	10.8945	9.05337	11.2752	-0.31662	-1.01468
NM_003724	JRK	2.25347	2.68791	3.29021	2.86339	2.47069	3.0768	-0.316517	-1.01435
NM_001008712	RBPMS	5.09878	5.23994	7.0266	5.8466	5.16936	6.4366	-0.316313	-1.01371
NM_177965	C8orf37	1.64554	1.61865	2.11076	1.95326	1.6321	2.03201	-0.316182	-1.0133
NM_023070	ZNF643	7.4394	9.84292	11.5439	9.97197	8.64116	10.7579	-0.316104	-1.01305
NM_032765	TRIM52	3.114	1.9604	3.25061	3.06659	2.5372	3.1586	-0.316048	-1.01287
NM_133465	KIAA1958	2.29859	2.16016	2.79086	2.75875	2.22938	2.77481	-0.315747	-1.01192
NM_004060	CCNG1	9.08871	17.7352	17.644	15.7283	13.412	16.6862	-0.315132	-1.00997
NR_037776	WBSCR22	3.50034	3.93672	3.85729	5.39428	3.71853	4.62578	-0.314966	-1.00945
NR_002158	OR2A20P	2.3849	2.75429	2.59649	3.79599	2.5696	3.19624	-0.314835	-1.00903
NR_002158.1	OR2A20P	2.3849	2.75429	2.59649	3.79599	2.5696	3.19624	-0.314835	-1.00903
NM_207661	ZC3H14	0.828191	1.35952	1.59153	1.12907	1.09386	1.3603	-0.314503	-1.00798
NM_203394	E2F7	4.86086	5.55972	7.24837	5.70965	5.21029	6.47901	-0.31441	-1.00769
NM_001146003	NEK11	0.922858	1.24319	0.748147	1.94517	1.08302	1.34666	-0.314319	-1.0074
NM_001166005	EPB41	1.96984	2.08008	2.48079	2.55412	2.02496	2.51745	-0.314073	-1.00662
NM_000642	AGL	2.20754	2.43992	2.96013	2.81487	2.32373	2.8875	-0.313378	-1.00443
NM_001142616	EHBP1	7.40656	6.6366	8.64728	8.80212	7.02158	8.7247	-0.31331	-1.00421
NM_003315	DNAJC7	12.4494	20.1758	20.682	19.8553	16.3126	20.2687	-0.313263	-1.00406
NM_024668	ANKHD1	0.859421	1.11851	1.82597	0.631354	0.988966	1.22866	-0.313096	-1.00353
NM_024599	RHBDF2	6.49623	3.23667	6.16502	5.92567	4.86645	6.04535	-0.312955	-1.00309
NM_001099270	ZBTB34	1.53872	1.49741	1.66462	2.10687	1.51806	1.88575	-0.312901	-1.00292
NM_001172335	PLS3	3.67053	4.04123	6.21516	3.36377	3.85588	4.78946	-0.312804	-1.00261
NM_001202414	AKR1A1	4.08155	2.47096	4.60476	3.53393	3.27625	4.06935	-0.312749	-1.00244
NM_207380	C15orf52	6.70024	5.59761	7.65039	7.6192	6.14893	7.6348	-0.312255	-1.00087
NM_003666	BLZF1	8.4212	7.21725	10.7063	8.70973	7.81923	9.70801	-0.312151	-1.00054
NM_001040440	CCDC112	2.79901	1.8141	3.44742	2.27993	2.30655	2.86368	-0.312128	-1.00047
NM_133473	ZNF431	0.901976	0.91727	0.98942	1.26892	0.909623	1.12917	-0.311922	-0.99982
NM_001193537	TMEM126B	2.8745	2.40443	3.80313	2.74877	2.63946	3.27595	-0.311668	-0.999016
NM_031445	AMMECR1L	4.40864	5.36847	6.23125	5.90282	4.88856	6.06703	-0.311584	-0.99875
NM_032726	PLCD4	0.904967	0.93415	1.17557	1.10561	0.919558	1.14059	-0.310767	-0.996167
NM_001204818	LOC100293516	2.44161	2.48668	3.33707	2.77448	2.46414	3.05578	-0.310451	-0.995168
NM_004204	PIGQ	2.2211	2.4465	3.42945	2.35872	2.3338	2.89409	-0.310426	-0.995089
NM_031296	RAB33B	2.55103	3.19218	4.03038	3.09117	2.87161	3.56078	-0.310334	-0.994797
NM_172069	PLEKHH2	4.13491	4.39667	4.73073	5.84826	4.26579	5.28949	-0.310317	-0.994743
NM_022466	IKZF5	5.11446	5.97798	7.03343	6.7209	5.54622	6.87716	-0.310309	-0.994718
NM_001098208	HNRNPF	15.3436	21.2327	21.426	23.9232	18.2882	22.6746	-0.310168	-0.994272
NM_016195	KIF20B	5.28994	5.87038	6.16677	7.66972	5.58016	6.91824	-0.3101	-0.994056
NM_032741	AGPAT1	6.58431	9.65021	13.0206	7.10553	8.11726	10.0631	-0.310005	-0.993756
NM_001204859	TCEB1	6.28322	6.83516	6.97258	9.28844	6.55919	8.13051	-0.309828	-0.993197
NM_003993	CLK2	8.62155	8.09692	9.07571	11.6469	8.35923	10.3613	-0.309763	-0.99299
NM_152434	CWF19L2	4.56092	4.71339	5.69024	5.80452	4.63715	5.74738	-0.309664	-0.992679
NM_020238	INCENP	2.1216	1.45376	1.8567	2.57429	1.78768	2.2155	-0.309541	-0.992287
NR_027850	MTX2	3.7001	5.11459	5.71519	5.20753	4.40735	5.46136	-0.30935	-0.991686
NM_013320	HCFC2	1.58614	1.27422	2.09759	1.44663	1.43018	1.77211	-0.309271	-0.991436
NM_173074	PIGF	3.50126	2.96318	4.31624	3.69256	3.23222	4.0044	-0.309061	-0.990769
NM_206943	LTBP1	2.95087	2.18066	3.02929	3.32679	2.56576	3.17804	-0.308748	-0.989781
NM_001142395	PRRG1	1.59639	2.35363	2.59565	2.29664	1.97501	2.44615	-0.30865	-0.98947
NM_016286	DCXR	11.6861	12.4326	17.9014	11.9684	12.0594	14.9349	-0.308535	-0.989108
NM_007274	ACOT7	6.83642	7.89958	11.8803	6.36936	7.368	9.12483	-0.308525	-0.989073
NM_014347	ZNF324	2.3143	2.36792	3.5646	2.23347	2.34111	2.89904	-0.30838	-0.988616
NM_020747	ZNF608	3.5506	3.98775	4.30556	5.02867	3.76918	4.66711	-0.308282	-0.988307
NM_152374	C1orf216	8.48661	8.61714	11.0033	10.1741	8.55188	10.5887	-0.308213	-0.988087
NM_001127692	PCCA	1.23849	0.858589	0.73501	1.86124	1.04854	1.29812	-0.308048	-0.987566
NM_181845	ZNF283	0.691245	1.14614	1.19641	1.07816	0.918693	1.13729	-0.30794	-0.987224
NM_001099666	PTAR1	2.63073	3.50156	3.63945	3.94914	3.06615	3.79429	-0.307406	-0.985535
NR_036569	PILRB	3.88231	4.5517	5.0906	5.34587	4.21701	5.21823	-0.307343	-0.985336
NM_004420	DUSP8	4.11899	6.32831	6.99793	5.92803	5.22365	6.46298	-0.307141	-0.984698
NM_138370	PKDCC	1.84939	3.05622	3.33752	2.73185	2.45281	3.03469	-0.307114	-0.984612
NM_031361	COL4A3BP	4.51448	3.53188	5.29364	4.66091	4.02318	4.97727	-0.30702	-0.984313
NM_001077665	AGAP6	2.51166	2.75899	2.92073	3.59985	2.63532	3.26029	-0.307019	-0.984312
NM_024597	MAP7D3	8.47749	5.92802	7.74278	10.075	7.20275	8.90889	-0.306697	-0.983292
NM_152222	RELT	1.3474	1.18877	1.91818	1.21788	1.26808	1.56803	-0.306302	-0.982042
NM_013368	SERTAD3	2.81533	2.2816	3.52645	2.77585	2.54847	3.15115	-0.30625	-0.981878
NM_001145312	ETV3	3.42703	4.31983	4.78254	4.79606	3.87343	4.7893	-0.306203	-0.98173
NM_152547	BTNL9	2.70912	3.14384	3.33184	3.90421	2.92648	3.61802	-0.306036	-0.981201
NM_014947	FOXJ3	6.34033	5.4571	6.81947	7.76541	5.89872	7.29244	-0.306001	-0.98109
NM_199181	KIAA0889	1.72377	1.54744	1.65285	2.39011	1.6356	2.02148	-0.305588	-0.979783
NM_172209	TAPBP	15.6935	16.3703	26.1912	13.4348	16.0319	19.813	-0.305502	-0.979512
NR_037576	TMEM222	2.82221	3.90088	3.67468	4.63287	3.36155	4.15378	-0.305299	-0.978869
NM_002923	RGS2	3.59748	4.47977	6.36491	3.61501	4.03862	4.98996	-0.305164	-0.978443
NM_001080402	CCDC61	1.18273	2.34728	2.62319	1.73817	1.765	2.18068	-0.305106	-0.978259
NM_001432	EREG	5.59677	7.00569	8.06322	7.50458	6.30123	7.7839	-0.30486	-0.97748
NM_001100418	C19orf60	2.01234	2.12566	2.80111	2.31012	2.069	2.55561	-0.304737	-0.977092
NM_001164603	ASXL1	1.26005	0.378774	0.853512	1.17036	0.819412	1.01194	-0.304457	-0.976207
NM_001113201	NACA	7.76437	4.49612	8.11592	7.02156	6.13025	7.56874	-0.304108	-0.975104
NM_033208	TIGD7	1.84294	2.15499	2.54093	2.39507	1.99897	2.468	-0.304089	-0.975043
NM_014174	THYN1	4.60257	5.15474	3.87387	8.17162	4.87866	6.02274	-0.303938	-0.974564
NM_000516	GNAS	60.2185	79.3905	87.2923	85.0486	69.8045	86.1705	-0.303873	-0.97436
NM_016343	CENPF	18.9503	20.9092	24.1069	25.0823	19.9297	24.5946	-0.303418	-0.97292
NM_152457	ZNF597	0.782628	1.137	1.03851	1.3304	0.959814	1.18446	-0.303397	-0.972852
NM_032038	SPNS1	13.0188	9.20151	17.0864	10.334	11.1102	13.7102	-0.303371	-0.97277
NM_001098620	PCBP2	3.65454	4.62005	5.38149	4.82905	4.13729	5.10527	-0.303299	-0.972545
NM_022892	NAIP	1.31754	1.53508	1.62021	1.89942	1.42631	1.75981	-0.303136	-0.972028
NM_001163678	SHOX2	1.12817	1.12595	1.33227	1.44887	1.12706	1.39057	-0.303112	-0.971952
NM_001031679	MSRB3	5.37185	7.85603	6.89537	9.42481	6.61394	8.16009	-0.303075	-0.971835
NM_001924	GADD45A	49.698	97.0528	121.385	59.6622	73.3754	90.5236	-0.302997	-0.97159
NM_016648	LARP7	8.64973	9.66784	13.7488	8.84595	9.15878	11.2974	-0.302759	-0.970837
NR_033972	LOC440028	3.96953	3.52557	3.93061	5.31458	3.74755	4.62259	-0.302755	-0.970823
NM_022817	PER2	2.51615	2.94025	3.75495	2.97546	2.7282	3.36521	-0.302745	-0.970791
NM_014751	MTSS1	0.769811	1.07364	1.25032	1.02342	0.921725	1.13687	-0.302658	-0.970517
NM_005229	ELK1	11.2479	14.4042	18.1028	13.5348	12.8261	15.8188	-0.302563	-0.970216
NM_013253	DKK3	3.71355	3.81178	3.75353	5.52752	3.76267	4.64053	-0.302533	-0.970121
NM_006208	ENPP1	1.6263	1.63657	2.0783	1.94546	1.63143	2.01188	-0.302403	-0.969708
NM_020476	ANK1	2.21832	2.43201	3.06593	2.6681	2.32517	2.86701	-0.302216	-0.969119
NM_184234	RBM39	26.8391	29.5141	33.0414	36.4422	28.1766	34.7418	-0.302175	-0.968988
NM_001012514	ITM2C	4.33751	3.35402	4.50846	4.97443	3.84577	4.74144	-0.302056	-0.968612
NM_153811	SLC38A6	0.472633	1.44734	0.644036	1.72288	0.959986	1.18346	-0.301922	-0.968189
NM_001300	KLF6	26.1865	45.4117	52.8717	35.3778	35.7991	44.1247	-0.301665	-0.967374
NM_022574	GIGYF1	6.5408	6.33053	7.73866	8.1222	6.43567	7.93043	-0.30131	-0.966251
NM_001135770	PVR	3.18292	3.1636	4.845	2.97537	3.17326	3.91018	-0.301271	-0.966129
NM_012109	TMEM59L	1.61891	1.14139	1.44057	1.95934	1.38015	1.69996	-0.300671	-0.964232
NR_003264	SDHAP1	1.6402	1.25997	1.95923	1.61291	1.45009	1.78607	-0.300651	-0.964168
NM_001134938	FIP1L1	5.85198	5.79543	6.71044	7.63554	5.82371	7.17299	-0.300637	-0.964124
NM_016374	ARID4B	8.01934	7.72521	9.43041	9.96041	7.87228	9.69541	-0.300521	-0.963757
NM_001042678	RHOC	20.1878	22.1653	27.1388	25.0144	21.1765	26.0766	-0.300288	-0.96302
NM_005072	SLC12A4	4.27642	3.08313	4.43864	4.6237	3.67977	4.53117	-0.300266	-0.96295
NM_002709	PPP1CB	6.94932	8.64868	8.37136	10.8354	7.799	9.60338	-0.300253	-0.962909
NM_002041	GABPB1	2.83733	3.16772	3.25157	4.14238	3.00252	3.69698	-0.300169	-0.962643
NM_001039802	CDC42	8.20049	9.11613	8.77555	12.5413	8.65831	10.6584	-0.299837	-0.961592
NM_014430	CIDEB	1.88622	1.41734	1.83789	2.2288	1.65178	2.03335	-0.299833	-0.961581
NM_001083590	TMEM214	3.28886	3.60457	4.45182	4.0337	3.44672	4.24276	-0.299781	-0.961415
NM_003763	STX16	3.33358	2.26871	3.98127	2.91483	2.80114	3.44805	-0.299764	-0.961361
NM_001025235	TSPAN4	6.69156	4.67577	8.61178	5.38061	5.68367	6.9962	-0.299749	-0.961314
NM_145814	CACNG6	7.74737	7.54998	9.41819	9.41176	7.64867	9.41498	-0.299747	-0.961309
NM_017457	CYTH2	3.85308	5.46339	4.79399	6.6728	4.65824	5.73339	-0.299606	-0.960862
NR_037631	LOC100288911	6.13697	7.15606	9.42927	6.92961	6.64651	8.17944	-0.299404	-0.960223
NM_138473	SP1	8.12107	7.63263	10.2442	9.14053	7.87685	9.69237	-0.29923	-0.959672
NM_005497	GJC1	7.484	7.53253	8.27068	10.2053	7.50826	9.23799	-0.299099	-0.959259
NM_001722	POLR3D	7.07348	6.66218	8.71799	8.18015	6.86783	8.44907	-0.298938	-0.958749
NM_145799	2006-09-01	2.05394	3.1097	3.42637	2.92484	2.58182	3.17561	-0.298643	-0.957816
NM_012293	PXDN	0.712007	0.985142	1.06177	1.02552	0.848575	1.04364	-0.298518	-0.957419
NM_017704	ANKRD49	5.66533	6.56974	6.50811	8.53939	6.11754	7.52375	-0.298501	-0.957368
NM_001130926	MEF2A	4.21847	5.53883	6.20186	5.79802	4.87865	5.99994	-0.298466	-0.957256
NM_182641	BPTF	1.87455	1.40988	1.95911	2.08015	1.64221	2.01963	-0.298448	-0.957199
NM_001642	APLP2	22.092	23.1469	27.8037	27.8299	22.6195	27.8168	-0.298393	-0.957023
NM_015322	FEM1B	8.85664	8.76391	11.1767	10.489	8.81028	10.8329	-0.298154	-0.956268
NM_001037808.1	EIF3C	9.88603	8.14153	9.50081	12.6638	9.01378	11.0823	-0.298054	-0.955952
NM_003634	NIPSNAP1	5.41424	5.9009	8.20187	5.70855	5.65757	6.95521	-0.297912	-0.955502
NM_133645	MTO1	3.80001	1.4743	3.53847	2.94326	2.63715	3.24086	-0.297397	-0.953873
NM_001144879	IMPA1	1.3523	1.14262	1.82601	1.23997	1.24746	1.53299	-0.297355	-0.95374
NM_153256	C10orf47	0.948288	0.806439	1.39951	0.756516	0.877363	1.07801	-0.297128	-0.953023
NM_001130102	NR1H3	1.26437	2.16054	2.1121	2.09603	1.71246	2.10406	-0.297113	-0.952976
NR_024450	BCAP31	51.5733	40.0866	52.514	60.0852	45.8299	56.2996	-0.296834	-0.952093
NM_006569	CGREF1	1.08175	1.12854	2.15161	0.563554	1.10515	1.35758	-0.296804	-0.951997
NM_018086	FIGN	4.9976	4.05624	4.73684	6.38505	4.52692	5.56095	-0.2968	-0.951986
NR_036756	ODF2	1.01128	1.11513	1.84251	0.769324	1.0632	1.30592	-0.296643	-0.95149
NM_001040125	PQLC2	1.37927	2.50639	2.20245	2.56972	1.94283	2.38609	-0.296486	-0.950991
NM_001127457	CRY2	0.660671	1.56734	1.44828	1.28798	1.11401	1.36813	-0.296449	-0.950875
NM_174942	GAS2L3	8.57647	9.16448	9.17476	12.6129	8.87048	10.8938	-0.296428	-0.950809
NM_001130523	CSDE1	0.754891	1.14274	1.28576	1.04472	0.948816	1.16524	-0.296428	-0.950808
NM_005126	NR1D2	4.69151	2.58491	3.77148	5.16291	3.63821	4.4672	-0.29614	-0.949899
NM_005480	TROAP	4.3037	5.98831	6.61452	6.0206	5.146	6.31756	-0.295915	-0.949185
NM_001178	ARNTL	2.09553	1.62947	2.55824	2.01466	1.8625	2.28645	-0.295869	-0.94904
NM_006026	H1FX	46.4989	43.7536	52.701	58.0752	45.1262	55.3881	-0.295609	-0.948219
NM_004059	CCBL1	1.07799	0.904327	1.36258	1.07014	0.991159	1.21636	-0.295383	-0.947502
NM_171982	TRIM35	1.42251	1.21214	1.5972	1.6356	1.31733	1.6164	-0.295173	-0.946839
NM_001178075	ASNS	13.543	15.6323	18.6846	17.1144	14.5877	17.8995	-0.295172	-0.946835
NR_024018	ZNF30	1.48848	1.05214	1.4769	1.6398	1.27031	1.55835	-0.294839	-0.945781
NM_005839	SRRM1	24.6316	28.3117	30.8908	34.0527	26.4717	32.4718	-0.294737	-0.94546
NM_022117	TSPYL2	18.1546	21.088	28.6045	19.5291	19.6213	24.0668	-0.294624	-0.945101
NM_001031738	TMEM150A	9.43264	8.31434	9.12529	12.6424	8.87349	10.8838	-0.294615	-0.945073
NM_007370	RFC5	4.12654	4.13956	4.62182	5.51575	4.13305	5.06879	-0.294433	-0.944499
NM_198489	CCDC84	5.77205	6.98799	8.27197	7.37588	6.38002	7.82393	-0.294332	-0.944177
NM_019035	PCDH18	0.835652	0.995884	1.1851	1.06081	0.915768	1.12295	-0.294246	-0.943907
NR_027483	TPI1	4.00121	4.3364	4.44041	5.77919	4.1688	5.1098	-0.293633	-0.941967
NM_001170718	BCAR1	4.39464	5.98141	5.39665	7.32133	5.18802	6.35899	-0.293612	-0.941902
NM_144581	C14orf149	7.1451	7.96773	9.6886	8.83465	7.55642	9.26163	-0.293563	-0.941747
NM_031292	PUS7L	1.22437	2.32062	2.84862	1.496	1.77249	2.17231	-0.293448	-0.941384
NM_001198671	TMEM136	4.68136	4.00749	5.33458	5.312	4.34443	5.32329	-0.293153	-0.940449
NM_006738	AKAP13	3.06672	3.49293	2.93066	5.10568	3.27983	4.01817	-0.29292	-0.939711
NM_003730	RNASET2	5.61207	5.71171	7.36511	6.50701	5.66189	6.93606	-0.292833	-0.939436
NM_001161476	WDR25	1.35169	1.90561	2.51875	1.47125	1.62865	1.995	-0.292712	-0.939055
NM_001165931	RRM2	5.015	5.52407	5.98909	6.92008	5.26954	6.45458	-0.292649	-0.938854
NM_007204	DDX20	3.4701	3.73314	4.44145	4.37972	3.60162	4.41059	-0.292324	-0.937827
NM_001099696	REPIN1	10.9269	8.58197	11.1009	12.7889	9.75444	11.9449	-0.292265	-0.937639
NM_152259	C15orf42	1.39867	1.78848	1.98788	1.91483	1.59357	1.95135	-0.292209	-0.937464
NM_001134875	C14orf80	1.23855	3.27035	3.20241	2.31753	2.25445	2.75997	-0.291877	-0.936413
NM_025092	ATHL1	3.75065	4.60074	5.22109	5.00271	4.1757	5.1119	-0.291843	-0.936306
NM_024947	PHC3	3.1147	3.01594	3.72944	3.77419	3.06532	3.75182	-0.291551	-0.935382
NM_033278	TRIM3	4.08007	4.33149	5.18466	5.10959	4.20578	5.14712	-0.291393	-0.934883
NM_001511	CXCL1	2.79055	4.18078	4.77677	3.75405	3.48567	4.26541	-0.291251	-0.934431
NM_001032281	TFPI	26.2521	21.622	23.8639	34.7056	23.937	29.2847	-0.290904	-0.933336
NM_032507	PGBD1	2.9259	2.02744	2.90532	3.15311	2.47667	3.02922	-0.290542	-0.932191
NM_002757	MAP2K5	3.71484	0.942801	2.411	3.28381	2.32882	2.84741	-0.290048	-0.930628
NM_013363	PCOLCE2	2.92406	2.73089	3.62813	3.28556	2.82748	3.45684	-0.289942	-0.930291
NM_001009921	VPS8	2.73412	2.50416	2.35769	4.0464	2.61914	3.20205	-0.2899	-0.93016
NR_037596	FLJ14186	2.14328	2.86198	3.37401	2.74398	2.50263	3.05899	-0.289613	-0.92925
NM_004729	ZBED1	0.757448	1.07811	1.54639	0.696902	0.917779	1.12165	-0.289399	-0.928573
NM_004729.1	ZBED1	0.757448	1.07811	1.54639	0.696902	0.917779	1.12165	-0.289399	-0.928573
NM_014910	ZNF507	1.78897	1.59213	1.6977	2.43383	1.69055	2.06576	-0.289183	-0.927892
NM_007223	GPR176	4.18842	3.10211	4.40268	4.50592	3.64527	4.4543	-0.289175	-0.927866
NM_001164273	MGA	4.58747	3.50242	4.70943	5.17592	4.04495	4.94268	-0.289172	-0.927856
NM_032440	LCOR	1.09962	1.3329	1.58153	1.39041	1.21626	1.48597	-0.288953	-0.927164
NM_178502	DTX3	10.1443	9.19026	11.4343	12.1866	9.66728	11.8104	-0.288882	-0.926939
NM_173214	NFAT5	1.54884	1.23758	1.74886	1.65412	1.39321	1.70149	-0.288386	-0.92537
NM_175876	EXOC8	3.62985	4.25169	4.35905	5.26612	3.94077	4.81259	-0.288334	-0.925207
NM_021170	HES4	4.57486	5.93732	6.86904	5.96742	5.25609	6.41823	-0.288186	-0.924736
NM_024620	ZNF329	5.55636	5.8573	7.12126	6.81587	5.70683	6.96856	-0.288172	-0.924693
NM_001099639	ZNF146	6.13629	6.01757	8.26841	6.5705	6.07693	7.41946	-0.287971	-0.924056
NM_182540	DDX26B	2.22372	3.01232	3.15812	3.23406	2.61802	3.19609	-0.287832	-0.923617
NM_024617	ZCCHC6	3.39578	2.90509	3.52527	4.16578	3.15043	3.84552	-0.28763	-0.922977
NM_004290	RNF14	1.99782	0.741958	1.38349	1.96056	1.36989	1.67203	-0.287537	-0.922686
NM_002228	JUN	37.2569	53.2082	64.2019	46.2129	45.2326	55.2074	-0.2875	-0.922568
NM_194259	UBE2I	5.40668	6.50241	8.0753	6.45867	5.95455	7.26699	-0.287366	-0.922142
NM_001177306	PAM	4.3527	2.91744	4.70695	4.16435	3.63507	4.43565	-0.287162	-0.921499
NM_005573	LMNB1	8.35762	9.10627	10.8595	10.4454	8.73194	10.6524	-0.28681	-0.920386
NM_152649	MLKL	1.70624	2.33035	2.5471	2.37641	2.0183	2.46176	-0.28655	-0.919563
NM_152270	SLFN11	1.37894	1.87519	2.13053	1.83853	1.62706	1.98453	-0.286525	-0.919485
NM_017520	MPHOSPH8	10.3857	10.096	12.2234	12.7495	10.2409	12.4864	-0.286028	-0.917911
NM_198965	PTHLH	1.40334	1.82371	1.45337	2.48114	1.61353	1.96725	-0.285968	-0.917721
NR_034035	SRSF10	3.01649	5.05099	5.7313	4.10407	4.03374	4.91768	-0.285861	-0.917383
NM_006751	SSFA2	3.99475	2.68779	4.7105	3.43427	3.34127	4.07238	-0.285477	-0.916169
NM_017698	TMEM164	2.53608	3.34309	3.83724	3.32763	2.93959	3.58243	-0.285328	-0.915697
NM_001134738	BCL6	3.48172	2.36907	3.80646	3.32309	2.92539	3.56478	-0.28518	-0.915227
NM_182962	BIRC3	16.5526	15.5259	18.8812	20.2049	16.0392	19.5431	-0.285049	-0.914814
NM_005629	SLC6A8	11.8511	11.314	14.1034	14.1207	11.5825	14.112	-0.284975	-0.914579
NM_018293	ZNF654	1.92839	1.88088	2.17917	2.4613	1.90464	2.32023	-0.284756	-0.913888
NM_021151	CROT	1.20539	1.84188	2.10607	1.60598	1.52364	1.85603	-0.284699	-0.913706
NM_001178101	ZNF37A	1.73995	1.78585	1.75586	2.53907	1.7629	2.14746	-0.284684	-0.913659
NM_138385	TMEM129	1.65519	1.46615	1.39031	2.41064	1.56067	1.90047	-0.284195	-0.912111
NR_033323	NSUN5P2	1.78972	2.33856	2.68087	2.34602	2.06414	2.51344	-0.284125	-0.911892
NM_024010	MTRR	7.56297	7.14864	9.47666	8.43533	7.35581	8.95599	-0.28397	-0.911402
NM_001143888	BSDC1	2.29657	5.03663	4.38894	4.53817	3.6666	4.46356	-0.28375	-0.910706
NR_037148	DNAJC25	1.51527	3.84002	3.20955	3.30957	2.67765	3.25956	-0.283713	-0.910586
NM_177434	FTSJ1	3.57683	4.8254	4.48067	5.74625	4.20111	5.11346	-0.283528	-0.910001
NM_020762	SRGAP1	13.7077	12.0022	12.6156	18.6765	12.855	15.6461	-0.283474	-0.909833
NR_027157	LOC100128191	0.92619	0.948569	1.20428	1.0773	0.93738	1.14079	-0.283328	-0.90937
NM_001195328	RAB9A	2.6253	2.74006	3.8608	2.66843	2.68268	3.26462	-0.283238	-0.909085
NM_001184937	EPB41L5	1.76003	1.56758	1.06001	2.9888	1.6638	2.0244	-0.283012	-0.908369
NM_001164162	PPP6R3	4.28835	5.29656	5.29338	6.36852	4.79246	5.83095	-0.282966	-0.908225
NM_005842	SPRY2	7.89156	11.0269	13.3805	9.63716	9.45923	11.5088	-0.282947	-0.908163
NM_005563	STMN1	60.0774	56.8492	70.7552	71.4423	58.4633	71.0987	-0.282293	-0.906096
NM_003180	SYT5	3.97061	2.71548	3.22854	4.90254	3.34305	4.06554	-0.282284	-0.906068
NM_173480	ZNF57	2.48794	2.01288	2.54953	2.92377	2.25041	2.73665	-0.282223	-0.905875
NM_178191	ATPIF1	6.27063	5.3756	6.96521	7.1957	5.82311	7.08045	-0.282051	-0.905331
NM_003520	HIST1H2BN	2.57535	1.30951	2.18712	2.53614	1.94243	2.36163	-0.28192	-0.904917
NM_030928	CDT1	4.0922	4.42744	5.73607	4.6218	4.25982	5.17894	-0.281863	-0.904736
NM_001142274	CLASP1	6.30173	5.17605	6.91553	7.03772	5.73889	6.97663	-0.281758	-0.904402
NM_012482	ZNF281	10.2683	10.0909	10.9818	13.768	10.1796	12.3749	-0.281736	-0.904334
NR_027165	NCRNA00188	0.374636	4.27651	3.30764	2.34582	2.32557	2.82673	-0.281548	-0.903739
NM_001164381	STAU2	1.87649	1.66347	1.29885	3.00351	1.76998	2.15118	-0.281395	-0.903256
NM_003981	PRC1	12.905	19.654	21.6008	17.9586	16.2795	19.7797	-0.280964	-0.901893
NM_201412	LUC7L	12.4486	14.3655	17.503	15.0697	13.407	16.2863	-0.280671	-0.900967
NM_016082	CDK5RAP1	0.89215	0.801298	1.10492	0.951822	0.846724	1.02837	-0.280397	-0.900099
NM_001164754	ASPH	4.186	2.43319	2.11762	5.92112	3.30959	4.01937	-0.280315	-0.899838
NM_001001795	C8orf82	6.46398	7.95611	9.97518	7.53594	7.21005	8.75556	-0.280191	-0.899448
NM_001145536	C17orf107	2.88708	3.83508	5.92756	2.23546	3.36108	4.08151	-0.280178	-0.899406
NM_153698	C9orf21	9.25067	8.84526	10.221	11.7525	9.04796	10.9868	-0.280099	-0.899157
NM_000535	PMS2	9.85348	9.55583	9.81002	13.7574	9.70466	11.7837	-0.280045	-0.898985
NM_001110199	SRRM3	0.874314	0.929413	1.22243	0.967502	0.901864	1.09497	-0.279905	-0.898543
NM_020175	DUS3L	4.34561	5.41138	5.75672	6.0878	4.8785	5.92226	-0.279712	-0.897931
NM_177951	PPM1A	2.3349	1.74442	2.4154	2.5366	2.03966	2.476	-0.279683	-0.897839
NM_001010867	IBA57	1.01433	1.32837	1.41326	1.43041	1.17135	1.42183	-0.279582	-0.89752
NM_032833	PPP1R15B	29.2426	28.4869	33.6957	36.3745	28.8648	35.0351	-0.279492	-0.897237
NM_001946	DUSP6	5.35031	8.82626	10.5327	6.67424	7.08828	8.60347	-0.279482	-0.897204
NM_003390	WEE1	16.6829	18.7168	21.217	21.7451	17.6999	21.481	-0.279327	-0.896715
NM_207115	ZNF580	11.55	13.903	16.9121	13.9689	12.7265	15.4405	-0.278884	-0.895312
NM_001008895	CUL4A	20.3311	18.315	24.1062	22.7786	19.323	23.4424	-0.278797	-0.895039
NM_138330	ZNF675	1.88447	2.54763	3.05629	2.31973	2.21605	2.68801	-0.278548	-0.89425
NM_001135734	ZNF384	5.00548	3.64488	4.94534	5.54577	4.32518	5.24556	-0.278335	-0.893577
NR_026922	LOC150776	3.23445	4.14863	4.56339	4.39041	3.69154	4.4769	-0.278277	-0.893393
NR_024368	FLJ45340	1.75845	2.44953	2.44868	2.65263	2.10399	2.55065	-0.27774	-0.891694
NM_001102368	C14orf159	1.26236	1.6685	2.0048	1.54801	1.46543	1.77641	-0.277636	-0.891366
NM_001079522	KTN1	3.2779	3.68484	4.89751	3.54218	3.48137	4.21985	-0.277535	-0.891045
NM_203467	LRR1	3.45617	5.37508	6.12551	4.57902	4.41563	5.35227	-0.277532	-0.891036
NM_145810	CDCA7	8.49181	7.72979	10.8662	8.79378	8.1108	9.82999	-0.277346	-0.890447
NM_000794	DRD1	1.16559	1.56885	1.67405	1.63977	1.36722	1.65691	-0.27725	-0.890143
NM_152455	ZSCAN29	7.02558	7.29551	9.17301	8.18164	7.16054	8.67732	-0.277181	-0.889925
NM_025204	TRABD	9.29063	9.72391	13.0971	9.94322	9.50727	11.5202	-0.277058	-0.889536
NM_198129	LAMA3	1.59478	1.59087	1.68078	2.17824	1.59282	1.92951	-0.276647	-0.888236
NM_022760	FAM113A	10.7978	11.0089	13.8779	12.5323	10.9033	13.2051	-0.276324	-0.887214
NR_026778	NCRNA00201	1.56732	1.6339	1.43074	2.44621	1.60061	1.93847	-0.2763	-0.88714
NM_002309	LIF	15.1463	16.4391	20.61	17.6415	15.7927	19.1258	-0.276258	-0.887007
NM_001201545	RBM15	3.36663	3.76726	4.03247	4.6066	3.56695	4.31954	-0.276187	-0.886781
NR_034076	LOC100499177	9.62588	11.1547	14.8466	10.3184	10.3903	12.5825	-0.276183	-0.886768
NM_001145064	GATSL2	1.14947	0.782045	1.11438	1.22455	0.965758	1.16946	-0.276116	-0.886556
NM_001002800	SMC4	21.2306	22.7559	25.8987	27.3595	21.9932	26.6291	-0.275943	-0.886009
NM_014321	ORC6	6.45476	9.89647	10.3942	9.40361	8.17562	9.8989	-0.275942	-0.886005
NM_198149	SHISA4	7.89657	6.65715	10.5214	7.09931	7.27686	8.81035	-0.275884	-0.885823
NM_020759	STARD9	0.925027	0.970176	1.21303	1.0804	0.947601	1.14671	-0.275154	-0.883515
NM_024119	DHX58	0.97208	1.21965	1.6886	0.963495	1.09587	1.32605	-0.275062	-0.883224
NM_001031701	NT5DC3	3.88971	4.65737	5.08772	5.25414	4.27354	5.17093	-0.274992	-0.883002
NM_181358	HIPK1	1.01355	1.12205	1.92099	0.662992	1.0678	1.29199	-0.274955	-0.882883
NM_001121	ADD3	2.85182	3.96807	5.00113	3.25034	3.40995	4.12573	-0.274903	-0.882719
NM_014930	ZNF510	1.54058	1.54823	2.00061	1.73596	1.54441	1.86828	-0.274663	-0.881962
NM_001011671	CHCHD7	4.55115	4.84214	6.38798	4.97343	4.69665	5.6807	-0.274439	-0.881253
NM_015269	ZCCHC11	3.35112	5.86931	5.8111	5.34072	4.61022	5.57591	-0.274373	-0.881044
NM_015881	DKK3	3.03022	1.64821	2.39418	3.26372	2.33921	2.82895	-0.274242	-0.880629
NM_001003713	ATP5J2	72.7821	62.6261	78.1286	85.6269	67.7041	81.8778	-0.274228	-0.880585
NM_001013657	C15orf58	1.76888	1.92736	2.36236	2.10719	1.84812	2.23477	-0.274071	-0.880088
NM_033390	ZC3H12C	2.95856	3.05196	3.69357	3.57417	3.00526	3.63387	-0.274017	-0.879917
NM_177947	ARMCX3	13.7984	12.6208	17.7554	14.1898	13.2096	15.9726	-0.274012	-0.879902
NM_017686	GDAP2	1.00406	0.831053	1.25166	0.966873	0.917556	1.10927	-0.273737	-0.879032
NM_021915	ZNF69	1.11521	1.36702	1.62781	1.37279	1.24111	1.5003	-0.273614	-0.878643
NM_133325	PHF10	7.59252	7.79879	10.9252	7.67933	7.69566	9.30227	-0.273538	-0.878402
NM_001172557	GOLGA3	0.625059	1.23772	0.916838	1.3348	0.931389	1.12582	-0.273518	-0.87834
NM_001111	ADAR	7.13448	6.31024	8.7183	7.53168	6.72236	8.12499	-0.273398	-0.87796
NM_032458	PHF6	2.40151	2.91121	3.7126	2.70705	2.65636	3.20982	-0.273044	-0.876839
NM_001724	BPGM	6.26563	9.31168	10.1146	8.7082	7.78866	9.4114	-0.273035	-0.876811
NM_021144	PSIP1	6.49642	4.6854	6.17542	7.33316	5.59091	6.75429	-0.272721	-0.875817
NM_015205	ATP11A	5.33902	4.54953	6.49135	5.45216	4.94428	5.97175	-0.272396	-0.874789
NR_026559	LRRC27	2.45539	2.18761	2.39566	3.21199	2.3215	2.80382	-0.272339	-0.874609
NM_014415	ZBTB11	6.49375	6.53104	8.21287	7.5177	6.51239	7.86529	-0.272311	-0.87452
NM_144999	LRRC45	2.61017	4.42763	5.52596	2.9731	3.5189	4.24953	-0.272179	-0.874102
NM_001008744	TDP1	1.63803	0.403149	1.10336	1.36162	1.02059	1.23249	-0.272173	-0.874085
NM_203318	MYO18A	4.14213	3.73765	4.96523	4.55006	3.93989	4.75765	-0.272092	-0.873829
NM_001127496	SPRY4	7.86301	6.95979	8.63696	9.25922	7.4114	8.94809	-0.271834	-0.873011
NM_003780	B4GALT2	4.93007	5.65198	5.83636	6.93698	5.29103	6.38667	-0.271517	-0.872008
NM_016582	SLC15A3	1.23827	1.49474	1.54589	1.75269	1.36651	1.64929	-0.271354	-0.871494
NM_002497	NEK2	9.91358	10.6524	12.4131	12.4079	10.283	12.4105	-0.271301	-0.871327
NM_012118	CCRN4L	8.11877	11.7233	12.6768	11.2692	9.92103	11.973	-0.271222	-0.871076
NM_199329	SLC43A3	2.32023	1.30334	2.19402	2.17862	1.81178	2.18632	-0.271093	-0.870667
NM_006553	SLMO1	0.565726	1.35799	1.4758	0.8451	0.961858	1.16045	-0.270789	-0.869705
NM_022875	SMN2	15.7249	16.5504	22.3108	16.6208	16.1377	19.4658	-0.270511	-0.868827
NM_018566	YOD1	2.28867	2.46691	2.76265	2.97308	2.37779	2.86787	-0.270356	-0.868336
NM_001099269	ZNF506	2.00225	2.46078	2.91113	2.47119	2.23151	2.69116	-0.270205	-0.867858
NM_199427	ZFP64	0.951469	1.14846	1.48461	1.0477	1.04996	1.26615	-0.270113	-0.867569
NM_145252	ZG16B	4.84133	5.57942	6.6713	5.89403	5.21037	6.28266	-0.269989	-0.867177
NM_001202438	C10orf137	3.84838	4.52401	5.79225	4.30291	4.18619	5.04758	-0.269952	-0.86706
NR_024101	FLJ35776	3.95925	3.4681	4.45022	4.50511	3.71367	4.47767	-0.269899	-0.866891
NM_033306	CASP4	3.08758	1.64398	0.843657	4.86097	2.36578	2.85231	-0.269817	-0.86663
NM_199334	THRA	0.905962	0.937686	1.39318	0.829582	0.921824	1.11138	-0.26979	-0.866547
NM_198279	CXorf23	1.00933	1.2162	1.30466	1.37818	1.11277	1.34142	-0.269612	-0.865983
NM_001102667	PSMA4	5.29605	4.46838	6.8864	4.88391	4.88222	5.88516	-0.269545	-0.86577
NM_203330	CD59	6.8783	6.37084	8.71594	7.25481	6.62457	7.98538	-0.269533	-0.865734
NM_001168243	C4orf48	4.49823	6.75755	6.8038	6.76248	5.62789	6.78314	-0.269359	-0.865183
NM_015394	ZNF10	1.2781	1.25908	1.56123	1.49633	1.26859	1.52878	-0.269155	-0.864537
NM_020840	FNIP2	3.33084	3.03406	3.7339	3.93615	3.18245	3.83502	-0.269098	-0.864357
NM_001014433	CUTA	13.023	7.22	13.2765	11.1117	10.1215	12.1941	-0.26876	-0.863288
NM_020799	STAMBPL1	8.87854	8.70661	11.1257	10.0603	8.79257	10.593	-0.268754	-0.863268
NR_002473	LOC440354	3.95479	3.84018	3.57762	5.8129	3.89749	4.69526	-0.268662	-0.862976
NM_015562	UBXN7	5.53893	6.62096	7.34125	7.30526	6.07995	7.32325	-0.268427	-0.862234
NM_032701	SUV420H2	2.97138	3.60137	4.25299	3.66354	3.28638	3.95826	-0.268371	-0.862058
NM_001025160	CD97	5.16222	4.03217	6.23591	4.8356	4.5972	5.53575	-0.268026	-0.860967
NM_001039703	NBPF10	5.11395	4.49766	5.01995	6.55343	4.80581	5.78669	-0.26796	-0.860758
NM_001241	CCNT2	1.10018	0.995936	1.60172	0.922067	1.04806	1.26189	-0.267872	-0.860478
NM_001128613	NUDT22	6.01021	7.33778	6.23878	9.83162	6.67399	8.0352	-0.267783	-0.860198
NM_001042573	ENGASE	1.73407	1.34692	2.24179	1.46734	1.54049	1.85457	-0.267687	-0.859893
NM_024322	CENPO	4.57675	6.19323	7.6557	5.30954	5.38499	6.48262	-0.267633	-0.859724
NM_003358	UGCG	28.8788	26.0072	28.0726	38.0008	27.443	33.0367	-0.267631	-0.859718
NM_152553	RNF217	3.32727	4.23745	5.50457	3.60184	3.78236	4.55321	-0.267596	-0.859605
NM_014484	MOCS3	3.19897	3.14386	3.99518	3.64001	3.17142	3.81759	-0.267537	-0.85942
NM_013276	SHPK	1.74746	1.53197	2.04693	1.90053	1.63972	1.97373	-0.26748	-0.859237
NR_024408	LOC253039	2.43567	2.45485	3.03809	2.84832	2.44526	2.9432	-0.2674	-0.858986
NM_000684	ADRB1	3.60933	4.05011	4.16035	5.05874	3.82972	4.60954	-0.267385	-0.85894
NM_001145306	CDK6	2.36326	2.72847	2.41953	3.70896	2.54587	3.06425	-0.267376	-0.858909
NM_001172774	DPY19L3	2.61366	2.66043	2.75861	3.58883	2.63705	3.17372	-0.267253	-0.85852
NM_001083592	ROR1	1.14932	1.23723	1.60738	1.26485	1.19328	1.43612	-0.267245	-0.858495
NM_014949	KIAA0907	18.3495	16.2002	20.2572	21.3218	17.2749	20.7895	-0.267182	-0.858296
NM_006288	THY1	1.99396	1.68202	2.04843	2.37532	1.83799	2.21188	-0.267141	-0.858166
NM_138374	ZNF845	3.21874	4.09165	3.87248	4.92441	3.65519	4.39844	-0.267045	-0.857863
NM_001199263	UCHL5	7.08842	8.91754	8.83896	10.4182	8.00298	9.62858	-0.266786	-0.857043
NM_130791	WWOX	3.59425	3.61322	4.68025	3.98917	3.60373	4.33471	-0.266443	-0.855957
NM_002092	GRSF1	8.57698	9.18046	10.5379	10.8211	8.87872	10.6795	-0.26642	-0.855887
NM_014921	LPHN1	2.29478	1.62399	2.53601	2.17737	1.95938	2.35669	-0.266361	-0.855699
NM_013399	C16orf5	5.05796	6.26017	7.03447	6.57769	5.65907	6.80608	-0.26626	-0.855381
NR_003578	ZNF702P	4.42419	3.78359	4.65997	5.21082	4.10389	4.93539	-0.266173	-0.855106
NR_024510	LOC728855	5.26819	4.88814	5.22612	6.98691	5.07817	6.10651	-0.266042	-0.85469
NM_152458	ZNF785	0.991649	1.54357	1.50385	1.54454	1.26761	1.52419	-0.265937	-0.854358
NR_033787	DNM1P41	1.97117	1.7888	2.28688	2.23294	1.87999	2.25991	-0.265544	-0.853115
NM_001143787	PPHLN1	3.48102	3.74982	5.10966	3.5812	3.61542	4.34543	-0.265336	-0.852456
NM_173156	SMG7	4.33955	4.1642	5.20655	5.01385	4.25188	5.1102	-0.265281	-0.852282
NM_003709	KLF7	1.69323	1.74244	1.64768	2.48132	1.71784	2.0645	-0.265201	-0.85203
NM_001042681	RERE	10.193	8.4441	11.1409	11.253	9.31855	11.1969	-0.264928	-0.851168
NM_021705	NFYA	4.36986	4.93383	6.85772	4.32094	4.65184	5.58933	-0.264872	-0.85099
NM_001177663	RIF1	1.2606	0.797941	1.26569	1.20763	1.02927	1.23666	-0.264827	-0.850846
NM_001199863	KCNAB2	2.90846	1.24695	1.97008	3.0225	2.0777	2.49629	-0.264795	-0.850745
NM_173631	ZNF547	1.24541	1.2898	1.55205	1.49382	1.26761	1.52293	-0.264749	-0.8506
NM_014746	RNF144A	0.899975	1.02452	1.39029	0.921232	0.962248	1.15576	-0.264363	-0.84938
NM_025232	REEP4	10.1026	8.97474	12.3911	10.5153	9.53867	11.4532	-0.263891	-0.847885
NM_202002	FOXM1	2.25508	3.3294	4.8778	1.82715	2.79224	3.35248	-0.263804	-0.84761
NM_001037675	NBPF9	11.9441	10.8928	13.0591	14.3573	11.4184	13.7082	-0.263672	-0.847194
NM_015374	SUN2	7.73126	7.9511	9.95959	8.8665	7.84118	9.41305	-0.263591	-0.846936
NM_001135862	PHF21B	1.582	1.53898	2.11276	1.63376	1.56049	1.87326	-0.263552	-0.846814
NM_001139490	TRAF3IP1	6.29643	4.86419	6.45029	6.9438	5.58031	6.69705	-0.263179	-0.845635
NM_001099289	SH3RF3	0.905078	1.14505	1.24192	1.21832	1.02506	1.23012	-0.263085	-0.845337
NM_201517	H2AFV	3.31351	2.96333	3.67196	3.86048	3.13842	3.76622	-0.263079	-0.845317
NM_002914	RFC2	2.66247	0.442537	3.26096	0.4649	1.5525	1.86293	-0.262977	-0.844995
NM_001164161	PPP6R3	7.52261	8.29126	7.91983	11.0458	7.90693	9.48282	-0.262197	-0.842527
NM_006106	YAP1	6.15116	7.91705	6.79895	10.0731	7.03411	8.43603	-0.262196	-0.842526
NM_152361	EID2B	10.4163	10.0885	12.7688	11.819	10.2524	12.2939	-0.261981	-0.841844
NM_001172674	ZNF347	1.1793	1.23929	1.46796	1.43212	1.2093	1.45004	-0.261926	-0.841672
NM_181786	HKR1	9.79074	9.97968	12.0698	11.6355	9.88521	11.8527	-0.261866	-0.841481
NM_020890	KIAA1524	7.01301	9.65015	9.87196	10.1076	8.33158	9.98978	-0.261863	-0.84147
NM_032793	MFSD2A	1.06846	0.85029	1.52652	0.773641	0.959375	1.15008	-0.261568	-0.840538
NM_001128430	SMARCAD1	3.54886	2.10744	3.06285	3.71707	2.82815	3.38996	-0.26141	-0.840037
NM_001099693	RPL31	6.88545	5.87132	6.34599	8.94481	6.37838	7.6454	-0.261401	-0.840009
NM_016333	SRRM2	90.7544	90.0037	100.007	116.636	90.3791	108.322	-0.261259	-0.839561
NM_024116	TAF1D	27.7544	28.3189	32.3968	34.8058	28.0367	33.6013	-0.261203	-0.839383
NM_014212	HOXC11	5.56312	5.8966	6.26716	7.46693	5.72986	6.86705	-0.26119	-0.83934
NM_001136574	LANCL1	1.9466	3.4387	3.70975	2.7441	2.69265	3.22693	-0.261133	-0.839163
NM_001164615	FZD6	2.65902	1.30429	2.47114	2.27835	1.98165	2.37474	-0.261067	-0.838952
NM_017922	PRPF39	5.05325	6.26746	5.82087	7.74239	5.66036	6.78163	-0.26074	-0.837917
NM_199421	SOCS4	1.13208	1.50262	2.24081	0.914289	1.31735	1.57755	-0.260047	-0.835725
NM_019593	GPCPD1	1.44039	1.66176	2.00127	1.71347	1.55107	1.85737	-0.259993	-0.835555
NM_003530	HIST1H3D	2.94436	2.43043	3.80691	2.6291	2.68739	3.218	-0.259958	-0.835445
NR_033884	LOC401233	1.08552	1.32835	1.51578	1.37442	1.20694	1.4451	-0.259821	-0.835013
NM_016258	YTHDF2	9.34721	13.1789	13.9557	13.0119	11.2631	13.4838	-0.259629	-0.834404
NM_001134364	MAP4	4.07354	3.30841	3.84627	4.99105	3.69097	4.41866	-0.259607	-0.834334
NM_024644	C14orf169	4.75935	5.52693	6.73091	5.58329	5.14314	6.1571	-0.259602	-0.834317
NM_004788	UBE4A	3.89971	3.43942	4.11823	4.6672	3.66956	4.39271	-0.259504	-0.834008
NM_002467	MYC	51.675	64.9671	67.8093	71.815	58.321	69.8122	-0.259461	-0.833874
NM_001616	ACVR2A	1.23841	1.16636	1.43964	1.43823	1.20239	1.43894	-0.259103	-0.832739
NM_003779	B4GALT3	7.88692	6.06076	11.0393	5.64977	6.97384	8.34454	-0.258878	-0.83203
NM_001010938	TNK2	2.82464	2.7827	4.35786	2.34982	2.80367	3.35384	-0.258497	-0.830824
NM_001142573	IMPDH1	11.9528	13.5675	16.8826	13.6456	12.7601	15.2641	-0.258497	-0.830824
NM_032482	DOT1L	4.94505	5.47847	5.82725	6.63959	5.21176	6.23342	-0.258253	-0.830052
NM_001077663	URGCP	6.37521	4.10503	6.37371	6.15847	5.24012	6.26609	-0.257966	-0.829143
NM_001078651	TMEM134	3.9092	1.09341	2.34941	3.63256	2.5013	2.99098	-0.25794	-0.82906
NM_005655	KLF10	30.4086	28.7394	34.5565	36.1706	29.574	35.3635	-0.257934	-0.829042
NM_147195	ANKRD18A	1.23738	1.57295	1.51059	1.84957	1.40516	1.68008	-0.25779	-0.828588
NM_001112726	KIAA0284	1.32386	1.87485	1.85869	1.96563	1.59936	1.91216	-0.257713	-0.828343
NM_178229	IQGAP3	4.06334	4.03879	4.76647	4.91897	4.05107	4.84272	-0.257516	-0.827721
NM_022077	MANBAL	21.138	24.4726	27.2884	27.2345	22.8053	27.2614	-0.257493	-0.827648
NM_001080394	KIAA0146	9.36079	9.26039	11.1697	11.0892	9.31059	11.1295	-0.257438	-0.827473
NM_003455	ZNF202	8.13663	10.4813	11.4427	10.8116	9.30897	11.1272	-0.257391	-0.827326
NM_014577	BRD1	6.25678	6.81736	7.91174	7.71366	6.53707	7.8127	-0.257177	-0.826648
NM_001008390	CGGBP1	5.45636	4.95514	4.62138	7.82167	5.20575	6.22152	-0.257162	-0.826601
NM_004714	DYRK1B	37.7248	31.1005	48.1799	34.066	34.4126	41.123	-0.257005	-0.826103
NM_001945	HBEGF	5.75388	7.44491	9.63066	6.13999	6.5994	7.88532	-0.256836	-0.825571
NM_001143998	SEC14L1	35.7713	35.6576	43.8304	41.5108	35.7144	42.6706	-0.256734	-0.825248
NM_000209	PDX1	0.958743	1.33845	1.66977	1.07481	1.1486	1.37229	-0.256713	-0.825181
NM_000431	MVK	6.89191	8.81801	10.367	8.40213	7.85496	9.38457	-0.256686	-0.825095
NM_006856	ATF7	4.03238	4.39453	5.81692	4.2509	4.21345	5.03391	-0.256676	-0.825062
NM_000051	ATM	6.62002	7.40481	7.85231	8.8966	7.01241	8.37445	-0.256084	-0.82319
NM_181472	CMTM7	1.65012	2.29516	1.73896	2.97225	1.97264	2.35561	-0.25597	-0.82283
NM_201453.1	CBWD3	3.95152	4.90538	4.73088	5.84517	4.42845	5.28803	-0.255927	-0.822694
NM_025195	TRIB1	7.34382	9.9213	11.1869	9.42818	8.63256	10.3075	-0.25584	-0.822418
NM_019083	CCDC76	2.42819	2.18999	2.46051	3.05372	2.30909	2.75712	-0.255835	-0.822403
NM_172390	NFATC1	0.723844	1.70888	1.53059	1.373	1.21636	1.45179	-0.255265	-0.8206
NM_004203	PKMYT1	8.36235	9.07181	10.4684	10.3399	8.71708	10.4041	-0.255242	-0.820528
NM_001130438	SPTAN1	4.11935	3.11536	3.756	4.87722	3.61735	4.31661	-0.254964	-0.819646
NM_001006613	WBP5	5.9719	5.48688	7.23839	6.43092	5.72939	6.83465	-0.254487	-0.818139
NM_033412	MCART1	4.06917	3.90458	4.22457	5.28637	3.98687	4.75547	-0.25433	-0.817641
NM_001099755	SYBU	2.69133	3.99213	3.34536	4.62584	3.34173	3.9856	-0.254202	-0.817236
NR_027244	LOC151009	8.5144	8.50735	9.11357	11.183	8.51088	10.1483	-0.253857	-0.816144
NR_036614	DCLK2	1.74947	2.62828	2.68077	2.53921	2.18887	2.60999	-0.253855	-0.816139
NR_037193	SLC3A2	8.73152	10.4494	9.77637	13.0888	9.59046	11.4326	-0.25348	-0.814952
NM_001098638	RNF169	4.41998	5.33468	5.21149	6.41613	4.87733	5.81381	-0.253392	-0.814676
NM_144618	GABPB2	2.40779	2.32246	2.63983	2.99862	2.36512	2.81922	-0.253382	-0.814644
NM_182471	PKM2	4.78154	8.04825	6.56555	8.72733	6.41489	7.64644	-0.253363	-0.814582
NM_001100426	RAP1GDS1	1.17635	1.5869	1.55384	1.73971	1.38163	1.64678	-0.253277	-0.814312
NM_001164817	ACIN1	5.85858	5.82178	4.63827	9.28335	5.84018	6.96081	-0.253242	-0.814202
NM_206956	PRAME	2.79593	2.4709	2.38163	3.89461	2.63341	3.13812	-0.252966	-0.813326
NR_024199	CBLL1	1.34499	2.11857	1.71615	2.41118	1.73178	2.06366	-0.252953	-0.813287
NM_014685	HERPUD1	99.7658	116.324	164.069	93.3556	108.045	128.712	-0.252519	-0.811913
NM_006190	ORC2	5.80224	7.89819	7.33291	8.98399	6.85022	8.15845	-0.252146	-0.810733
NR_034105	CRNDE	7.39252	5.70271	7.22109	8.37436	6.54762	7.79772	-0.252084	-0.810537
NM_025246	TMEM22	3.77247	4.36893	4.76524	4.92965	4.0707	4.84744	-0.251948	-0.810106
NM_001135053	SIGIRR	3.78727	4.4122	6.10002	3.66183	4.09973	4.88093	-0.251624	-0.809082
NM_016270	KLF2	2.0102	2.39406	2.38209	2.86088	2.20213	2.62148	-0.251485	-0.808641
NM_021953	FOXM1	15.6685	15.2375	17.5545	19.2353	15.453	18.3949	-0.251419	-0.808433
NM_006031	PCNT	4.99326	5.1861	5.73075	6.38531	5.08968	6.05803	-0.251274	-0.807974
NM_001199022	CP110	3.41364	2.30567	3.45452	3.35254	2.85966	3.40353	-0.251191	-0.807712
NM_152880	PTK7	0.971757	1.26513	1.28409	1.37819	1.11844	1.33114	-0.25117	-0.807646
NM_015175	NBEAL2	1.13533	1.09431	1.36283	1.29005	1.11482	1.32644	-0.250749	-0.806313
NM_022725	FANCF	3.49451	3.27454	4.56285	3.49046	3.38453	4.02665	-0.250628	-0.805933
NM_003004	SECTM1	3.20922	2.42932	4.14193	2.56631	2.81927	3.35412	-0.250613	-0.805883
NM_006068	TLR6	0.927738	0.976271	1.18853	1.07633	0.952005	1.13243	-0.250382	-0.805152
NM_001144950	SSC5D	1.61714	2.4292	2.82504	1.98789	2.02317	2.40646	-0.250298	-0.804887
NM_002608	PDGFB	18.1284	13.9013	19.331	18.7659	16.0148	19.0484	-0.250263	-0.804778
NR_015353	LOC92249	6.8381	5.00598	6.16737	7.91957	5.92204	7.04347	-0.250192	-0.804553
NM_203390	RBM12B	3.15851	3.0463	3.44119	3.93852	3.10241	3.68986	-0.250177	-0.804505
NM_001135629	KLRAQ1	5.78014	5.33335	7.23908	5.9779	5.55675	6.60849	-0.250081	-0.8042
NM_001948	DUT	19.8624	24.0858	26.3215	25.9428	21.9741	26.1321	-0.250022	-0.804014
NM_001130725	PSMB5	25.2289	25.7408	30.749	29.8653	25.4849	30.3072	-0.250018	-0.804003
NM_145901	HMGA1	15.2536	11.0304	13.1811	18.0738	13.142	15.6274	-0.249898	-0.803621
NM_004907	IER2	23.5863	21.1837	26.9982	26.238	22.385	26.6181	-0.249875	-0.803551
NM_001114132	NBEAL1	1.88935	1.59497	2.05987	2.08328	1.74216	2.07158	-0.249851	-0.803474
NM_019606	MEPCE	13.0294	12.3879	15.9629	14.2566	12.7087	15.1098	-0.249669	-0.802898
NM_003432	ZNF131	15.5975	17.3796	21.1571	18.0487	16.4886	19.6029	-0.249603	-0.802688
NM_014779	TSC22D2	12.362	17.3396	17.2832	18.0262	14.8508	17.6547	-0.249512	-0.8024
NM_153028	ZNF75A	6.38778	6.32736	7.2241	7.88868	6.35757	7.55639	-0.249222	-0.801483
NM_001031716	OBFC2A	7.17274	9.68782	10.5164	9.52244	8.43028	10.0194	-0.249147	-0.801245
NM_003658	BARX2	1.43969	1.56868	1.31991	2.25554	1.50419	1.78773	-0.249143	-0.801234
NM_001166279	PAN2	0.570771	1.15552	0.605646	1.44605	0.863146	1.02585	-0.249141	-0.801229
NM_006991	ZNF197	1.57223	1.60551	1.94046	1.83567	1.58887	1.88807	-0.248907	-0.800489
NM_001170881	GPR137	13.4898	9.05056	13.5919	13.1921	11.2702	13.392	-0.248861	-0.800342
NM_019848	SLC10A3	20.533	16.6929	24.1151	20.1192	18.613	22.1171	-0.248859	-0.800335
NM_024015	HOXB4	9.02467	10.0398	11.1702	11.4825	9.53224	11.3263	-0.248797	-0.800138
NM_147188	FBXO22	4.93501	5.16762	7.05056	4.95261	5.05131	6.00159	-0.248685	-0.799784
NM_014888	FAM3C	53.1841	43.309	58.0125	56.6046	48.2465	57.3085	-0.248325	-0.798645
NM_032627	SSBP4	8.61837	4.0917	9.27236	5.82388	6.35503	7.54812	-0.248217	-0.798306
NM_020230	PPAN	10.7756	12.8797	13.4521	14.6438	11.8277	14.048	-0.248196	-0.798239
NM_001099286	FAM54A	1.60946	1.46166	2.12963	1.51757	1.53556	1.8236	-0.248024	-0.797696
NM_015316	PPP1R13B	2.75151	2.74396	3.68825	2.83755	2.74774	3.2629	-0.247912	-0.79734
NM_003437	ZNF136	1.32824	2.14303	1.91164	2.20997	1.73564	2.06081	-0.247744	-0.79681
NM_001160125	KLF6	1.99806	3.27752	3.1076	3.15627	2.63779	3.13193	-0.247725	-0.796747
NM_001159330	ARHGAP27	1.62084	1.23384	1.84807	1.54126	1.42734	1.69467	-0.247671	-0.796578
NM_020177	FEM1C	3.3021	4.43604	4.83574	4.35163	3.86907	4.59368	-0.247665	-0.796559
NM_173872	CLCN3	4.66808	5.04254	7.16546	4.36238	4.85531	5.76392	-0.247487	-0.795996
NM_014067	MACROD1	5.7648	5.14532	6.93348	6.01782	5.45506	6.47565	-0.24743	-0.795815
NM_004437	EPB41	2.22333	2.78076	3.00871	2.93121	2.50204	2.96996	-0.247336	-0.795518
NM_001142451	SPNS1	4.49254	3.18899	4.35124	4.76596	3.84077	4.5586	-0.247197	-0.795079
NM_001083953	THADA	2.10283	0.755721	1.46481	1.92761	1.42928	1.69621	-0.247031	-0.794553
NM_001554	CYR61	432.915	578.299	653.642	546.378	505.607	600.01	-0.24697	-0.794361
NM_015859	GTF2A1	6.31423	5.32705	8.60631	5.20845	5.82064	6.90738	-0.246961	-0.794331
NM_001144832	TTC39A	1.84835	1.23608	1.93374	1.72636	1.54221	1.83005	-0.246879	-0.794073
NM_152266	C19orf40	4.74185	5.68336	6.57985	5.78941	5.2126	6.18463	-0.246683	-0.793452
NM_001164814	ACIN1	6.33378	5.60817	8.64745	5.51834	5.97098	7.08289	-0.246373	-0.792471
NM_001006933	TCEAL3	6.98626	9.2822	10.1149	9.18166	8.13423	9.64828	-0.246266	-0.792134
NM_005414	SKIL	11.2079	11.9974	13.521	14.0007	11.6027	13.7608	-0.246115	-0.791657
NR_033440	PAM	1.6626	1.66691	2.29394	1.65464	1.66475	1.97429	-0.246024	-0.791368
NM_020307	CCNL1	12.574	16.5495	18.2912	16.2427	14.5617	17.267	-0.24583	-0.790753
NM_015302	HAUS5	1.21653	1.57894	1.76621	1.54785	1.39773	1.65703	-0.245509	-0.789739
NM_013445	GAD1	2.59806	2.01472	3.28011	2.18831	2.30639	2.73421	-0.245488	-0.789671
NM_003343	UBE2G2	18.0848	15.085	19.0882	20.2318	16.5849	19.66	-0.245393	-0.789372
NR_033908	LOC100288069	3.41401	3.79605	4.54841	3.99797	3.60503	4.27319	-0.245302	-0.789085
NM_003185	TAF4	5.01378	5.0637	6.02089	5.92282	5.03874	5.97185	-0.245116	-0.788496
NM_033141	MAP3K9	1.91346	1.82991	2.17008	2.26583	1.87169	2.21795	-0.244892	-0.787789
NM_001142424	MORF4L2	41.3226	36.7363	50.3463	42.1456	39.0294	46.246	-0.244764	-0.787382
NM_175859	CTPS2	1.46371	1.17423	1.66611	1.45947	1.31897	1.56279	-0.244712	-0.787218
NM_001080503	CCDC159	1.30536	1.73839	1.61668	1.98944	1.52188	1.80306	-0.244598	-0.786856
NM_022757	CCDC14	6.08306	8.55623	8.80573	8.53831	7.31965	8.67202	-0.244594	-0.786846
NM_001127400	YPEL5	5.90192	6.75402	5.7287	9.26531	6.32797	7.497	-0.244572	-0.786774
NM_006015	ARID1A	31.6116	27.7008	32.9539	37.3159	29.6562	35.1349	-0.244571	-0.786772
NM_004087	DLG1	6.5332	7.15436	8.57123	7.6439	6.84378	8.10756	-0.244475	-0.786469
NM_030952	NUAK2	7.97862	10.7927	13.1017	9.13584	9.38566	11.1188	-0.244467	-0.786443
NM_001143852	TCHP	7.55233	9.24232	10.8302	9.06467	8.39733	9.94744	-0.244395	-0.786214
NM_144664	FAM76B	3.59007	5.39987	6.05837	4.59081	4.49497	5.32459	-0.244359	-0.786101
NM_197968	ZMYM2	1.54241	1.29185	1.25749	2.09985	1.41713	1.67867	-0.244347	-0.786062
NM_181336	LEMD2	16.5465	16.2214	20.1869	18.6283	16.3839	19.4076	-0.244339	-0.786036
NM_152910	DGKH	1.12727	1.07142	1.41409	1.19029	1.09935	1.30219	-0.244296	-0.785901
NM_012154	EIF2C2	10.2869	9.93752	10.8268	13.1293	10.1122	11.978	-0.244295	-0.785898
NM_001164579	C16orf52	4.89398	5.10555	5.47161	6.37224	4.99977	5.92192	-0.244206	-0.785617
NM_015482	SLC22A23	1.3966	0.723	1.24701	1.26347	1.0598	1.25524	-0.244171	-0.785507
NM_144993	TET3	3.945	3.83189	3.8339	5.37708	3.88844	4.60549	-0.244161	-0.785476
NM_153451	ORAOV1	7.10792	9.24052	10.8325	8.52967	8.17422	9.68108	-0.244088	-0.785243
NR_003109	TRNAU1AP	0.776586	1.41606	1.78088	0.815907	1.09632	1.29839	-0.244055	-0.785139
NM_018429	BDP1	6.18799	5.58202	7.00489	6.93298	5.885	6.96894	-0.243895	-0.784632
NM_001083617	RB1CC1	6.60081	6.0687	7.21112	7.79119	6.33476	7.50115	-0.243824	-0.784409
NM_005483	CHAF1A	5.62659	6.78398	6.97663	7.71284	6.20528	7.34474	-0.243213	-0.782476
NM_178040	ERC1	4.17455	3.76602	3.82442	5.57405	3.97029	4.69923	-0.243183	-0.782382
NM_001085462	CTNND1	8.0204	7.99082	9.91493	9.03517	8.00561	9.47505	-0.243122	-0.782189
NM_006506	RASA2	2.43877	2.2684	2.46262	3.10665	2.35358	2.78464	-0.242628	-0.780627
NM_001004356	FGFRL1	3.26541	2.59179	4.7988	2.13098	2.9286	3.46489	-0.242598	-0.780532
NM_001014451	DDX19B	0.864299	2.07139	1.53608	1.93679	1.46784	1.73643	-0.242429	-0.779997
NM_004073	PLK3	3.85771	2.95659	3.85226	4.20831	3.40715	4.03029	-0.242316	-0.77964
NM_152279	ZNF585B	4.33189	5.07287	5.5458	5.57782	4.70238	5.56181	-0.242163	-0.779156
NM_005933	MLL	10.7495	9.92982	11.3545	13.1017	10.3397	12.2281	-0.242012	-0.778676
NM_001080393	GXYLT2	0.998561	1.30563	1.82856	0.895557	1.1521	1.36206	-0.241528	-0.777147
NM_003076	SMARCD1	17.9732	20.6586	22.9179	22.7528	19.3159	22.8353	-0.24148	-0.776994
NM_022470	ZMAT3	1.28687	1.07851	1.48095	1.3154	1.18269	1.39817	-0.241473	-0.776972
NM_016271	RNF138	2.727	4.42011	4.29714	4.15211	3.57355	4.22462	-0.241463	-0.776941
NM_153369	KIAA1919	3.73836	4.28768	5.10683	4.38036	4.01302	4.7436	-0.241292	-0.776401
NM_004393	DAG1	5.6598	8.1528	7.47018	8.85535	6.9063	8.16277	-0.241145	-0.775934
NM_025099	CTC1	3.88061	3.42064	4.33936	4.29001	3.65062	4.31468	-0.241112	-0.775829
NM_001031684	SRSF7	29.0666	34.5232	40.0887	35.0679	31.7949	37.5783	-0.241104	-0.775806
NM_001039693	C2orf60	1.49388	1.49726	2.27506	1.26006	1.49557	1.76756	-0.241064	-0.775678
NM_003259	ICAM5	1.87458	1.87465	2.37162	2.05918	1.87461	2.2154	-0.240973	-0.77539
NM_181672	OGT	19.6801	21.4704	21.8259	26.8052	20.5753	24.3156	-0.240969	-0.775379
NM_001271	CHD2	14.0748	16.5549	16.8189	19.377	15.3148	18.098	-0.240895	-0.775144
NM_000081	LYST	7.88851	8.04678	8.74457	10.0857	7.96765	9.41513	-0.240828	-0.774933
NM_007200	AKAP13	8.5727	7.20571	8.39714	10.2461	7.8892	9.32162	-0.240701	-0.774529
NM_198046	ZDHHC16	8.37565	2.99858	6.44869	6.98501	5.68712	6.71685	-0.240088	-0.77259
NM_001098522	HTATIP2	4.37933	3.49105	3.27039	6.02449	3.93519	4.64744	-0.240003	-0.772322
NM_001142279	RNASEH2B	2.04715	4.58342	4.22857	3.60132	3.31528	3.91494	-0.239859	-0.771867
NM_030649	ACAP3	2.0918	2.25687	2.84103	2.29364	2.17434	2.56733	-0.239697	-0.771355
NM_018032	LUC7L	1.21626	1.69489	1.66542	1.77184	1.45558	1.71863	-0.23967	-0.771268
NM_001113496	2009-09-01	11.5372	12.392	11.3157	16.9343	11.9646	14.125	-0.239479	-0.770664
NR_034060	ZNF85	1.50797	1.93465	2.33834	1.72568	1.72131	2.03201	-0.239401	-0.770416
NM_152388	ALS2CR4	4.32986	3.34239	4.42765	4.62888	3.83613	4.52827	-0.239309	-0.770126
NR_024437	LOC728323	2.25526	2.97857	2.93821	3.23994	2.61692	3.08907	-0.239308	-0.770123
NM_000318	PEX2	2.56802	2.68926	3.76058	2.44514	2.62864	3.10286	-0.239282	-0.770041
NM_004037	AMPD2	1.52227	3.07446	4.18424	1.24076	2.29836	2.7125	-0.239015	-0.769197
NM_001164478	FLJ44606	1.79972	1.37395	2.37601	1.36901	1.58683	1.87251	-0.238821	-0.768584
NM_078481	CD97	3.54842	4.33596	5.83944	3.46285	3.94219	4.65114	-0.238589	-0.767848
NM_000553	WRN	1.5026	1.57876	1.87995	1.75529	1.54068	1.81762	-0.238483	-0.767515
NM_001085366	ZNF655	1.69506	1.75711	2.95816	1.11376	1.72609	2.03596	-0.238206	-0.766637
NM_003615	SLC4A7	9.10319	9.64808	11.6628	10.4543	9.37564	11.0586	-0.238174	-0.766536
NM_001407	CELSR3	2.22979	1.99421	2.26786	2.71307	2.112	2.49046	-0.237805	-0.76537
NM_177925	H2AFJ	2.87319	3.24205	3.75051	3.4602	3.05762	3.60535	-0.237732	-0.765139
NM_003774	GALNT4	1.28342	1.84127	1.69201	1.99231	1.56235	1.84216	-0.237685	-0.764991
NM_054033	FKBP1B	4.89611	6.2821	7.16675	6.01252	5.5891	6.58964	-0.237581	-0.764662
NM_198457	ZNF600	3.81358	3.3547	3.26318	5.18772	3.58414	4.22545	-0.237478	-0.764335
NM_013362	ZNF225	1.72187	1.87614	1.8878	2.35287	1.799	2.12033	-0.237093	-0.763117
NM_001173463	KIF21A	4.01946	3.92583	3.82567	5.53755	3.97264	4.68161	-0.236905	-0.762522
NM_014923	FNDC3A	5.77669	5.94348	6.8478	6.96284	5.86008	6.90532	-0.236787	-0.762148
NM_001006622	WDR33	2.72874	3.87558	5.22714	2.5542	3.30216	3.89067	-0.236609	-0.761585
NM_201379	PLEC	3.79487	3.69408	4.63503	4.1873	3.74447	4.41116	-0.236396	-0.760913
NM_001174128	SLC11A2	1.90951	2.21576	2.68853	2.17079	2.06264	2.42966	-0.236266	-0.760501
NM_001002247	ANAPC11	5.33818	5.44699	8.27935	4.42387	5.39259	6.35161	-0.236145	-0.760119
NM_001199346	C18orf32	9.35088	8.99129	9.22233	12.3813	9.17108	10.8018	-0.236109	-0.760006
NM_003214	TEAD3	3.14438	3.14527	3.98092	3.42646	3.14482	3.70369	-0.235984	-0.759608
NR_028077	ZSCAN12	1.09739	1.95111	2.04968	1.54021	1.52425	1.79495	-0.23584	-0.759154
NM_025069	ZNF703	2.624	2.66592	3.04904	3.18018	2.64496	3.11461	-0.235806	-0.759045
NM_001136191	KANK2	10.696	11.4715	13.8749	12.2259	11.0838	13.0504	-0.235648	-0.758546
NM_001185076	FMR1	7.31041	8.58869	7.40832	11.3117	7.94955	9.36001	-0.235637	-0.758511
NM_001166105	TADA2A	3.11717	3.06067	3.45561	3.81764	3.08892	3.63662	-0.235498	-0.758071
NM_001457	FLNB	14.3108	11.5956	13.2644	17.2347	12.9532	15.2495	-0.235458	-0.757945
NM_183047	ZMYND8	6.59341	6.18895	6.91714	8.13127	6.39118	7.52421	-0.235457	-0.757941
NM_004235	KLF4	4.88869	5.81354	6.02669	6.57246	5.35112	6.29957	-0.235415	-0.757809
NR_037892	ZNF695	2.38638	2.84235	2.98016	3.17526	2.61436	3.07771	-0.235397	-0.757751
NM_002892	ARID4A	2.16905	2.16285	2.66577	2.43291	2.16595	2.54934	-0.235124	-0.756888
NR_034146	SIRT2	15.869	19.6248	14.9045	26.8699	17.7469	20.8872	-0.235052	-0.756661
NM_001813	CENPE	4.63679	5.04247	5.71569	5.67626	4.83963	5.69597	-0.235046	-0.756642
NM_178237	EXOC1	5.33232	4.87132	4.58232	7.42641	5.10182	6.00436	-0.235	-0.756495
NM_021140	KDM6A	5.29068	5.8666	6.78646	6.34349	5.57864	6.56497	-0.234876	-0.756104
NM_138386	NAF1	4.50831	4.15849	5.20148	4.99554	4.3334	5.09851	-0.234576	-0.755156
NM_001165	BIRC3	16.2007	16.7002	20.8099	17.8884	16.4505	19.3492	-0.234143	-0.753786
NM_022346	NCAPG	5.26112	5.0208	6.04705	6.04641	5.14096	6.04673	-0.234117	-0.753704
NM_001077494	NFKB2	10.309	5.19594	10.1928	8.04364	7.75247	9.11822	-0.234096	-0.753637
NM_080647	TBX1	12.4495	16.9835	19.3077	15.3095	14.7165	17.3086	-0.234054	-0.753505
NM_001008493	ENAH	1.61514	1.28676	1.91042	1.50256	1.45095	1.70649	-0.234034	-0.753441
NM_152787	TAB3	2.68056	2.6237	3.00233	3.23577	2.65213	3.11905	-0.233955	-0.753191
NM_001122870	PPM1M	1.18815	1.94499	1.78803	1.89605	1.56657	1.84204	-0.233695	-0.752369
NM_001008211	OPTN	0.975716	1.02196	1.27081	1.0779	0.998838	1.17436	-0.233546	-0.751897
NM_006693	CPSF4	6.11939	6.89218	9.61146	5.68373	6.50579	7.64759	-0.233283	-0.751065
NM_020880	ZNF530	0.910294	1.50195	1.49091	1.34465	1.20612	1.41778	-0.233258	-0.750985
NM_138363	CCDC45	5.01694	5.37273	6.254	5.95891	5.19484	6.10646	-0.233257	-0.750983
NM_003902	FUBP1	37.7693	40.8329	45.2871	47.0991	39.3011	46.1931	-0.233108	-0.75051
NM_007186	CEP250	9.26104	9.55597	10.2932	11.8235	9.4085	11.0584	-0.233099	-0.750482
NM_001144942	RAB34	6.3665	6.48467	7.99908	7.10257	6.42558	7.55082	-0.232806	-0.749558
NM_005587	MEF2A	2.75934	4.48627	4.2471	4.26669	3.62281	4.2569	-0.232694	-0.749203
NM_001168239	ABL2	3.89093	6.74429	5.37576	7.12033	5.31761	6.24805	-0.232627	-0.74899
NM_014734	KIAA0247	3.43062	3.13056	3.89219	3.81577	3.28059	3.85398	-0.232394	-0.748252
NM_017934	PHIP	3.82674	4.03623	4.68808	4.54746	3.93148	4.61777	-0.232122	-0.747392
NM_018298	MCOLN3	4.68709	2.82389	3.64392	5.17815	3.75549	4.41104	-0.232116	-0.747374
NM_001135635	C11orf68	22.9922	17.5088	22.4993	25.0604	20.2505	23.7798	-0.231782	-0.746317
NM_024672	THAP9	1.41272	1.14407	1.61116	1.39122	1.27839	1.50119	-0.231773	-0.746288
NM_181526	MYL9	15.2025	11.0584	14.3983	16.4392	13.1304	15.4187	-0.231769	-0.746277
NR_027460	RRN3P3	1.75788	2.15826	2.3694	2.22852	1.95807	2.29896	-0.231549	-0.74558
NR_002157	OR2A9P	1.66141	2.38808	3.21876	1.53571	2.02474	2.37724	-0.231544	-0.745565
NR_002157.1	OR2A9P	1.66141	2.38808	3.21876	1.53571	2.02474	2.37724	-0.231544	-0.745565
NM_001177636	DAG1	1.01599	1.25115	0.818362	1.84323	1.13357	1.3308	-0.231416	-0.745159
NM_170753	PGBD3	1.09827	0.847431	1.11204	1.17199	0.97285	1.14202	-0.231292	-0.744766
NM_001039490	CD151	14.8939	9.55715	13.0802	15.6206	12.2255	14.3504	-0.231195	-0.744459
NR_024113	C1orf52	7.86785	8.3122	8.49038	10.501	8.09003	9.49569	-0.231129	-0.74425
NM_017765	PQLC2	13.0846	12.3985	16.5179	13.3923	12.7416	14.9551	-0.231097	-0.744149
NR_033322	NSUN5P1	3.06987	2.958	4.26868	2.80612	3.01394	3.5374	-0.231041	-0.743973
NM_018136	ASPM	3.4976	3.89583	4.32924	4.34777	3.69672	4.3385	-0.230954	-0.743698
NM_001204425	BIVM-ERCC5	1.61051	1.46741	1.91429	1.6978	1.53896	1.80604	-0.230878	-0.743458
NM_001809	CENPA	15.2744	19.2564	20.9597	19.5524	17.2654	20.256	-0.230469	-0.742164
NM_006090	CEPT1	11.739	9.58352	11.3402	13.6733	10.6613	12.5068	-0.230329	-0.741721
NM_001482	GATM	2.20595	1.72149	2.46833	2.13881	1.96372	2.30357	-0.230282	-0.741573
NM_003989	PAX2	2.15137	2.34545	3.96296	1.31114	2.24841	2.63705	-0.23002	-0.740743
NM_001163280	HTATSF1	7.34322	5.90906	10.193	5.34958	6.62614	7.77129	-0.229985	-0.740634
NM_014890	FILIP1L	6.82827	8.3893	9.44822	8.39709	7.60879	8.92266	-0.229807	-0.740069
NM_004785	SLC9A3R2	3.0473	1.61457	1.25442	4.2124	2.33094	2.73341	-0.229793	-0.740026
[truncated: 12,482 more rows]
