# Supplementary material for: TGF-β induces miR-100 and miR-125b but blocks let-7a through LIN28B controlling PDAC progression
Source: Nat Commun. 2018 May 10;9:1845. doi: 10.1038/s41467-018-03962-x (PMC5945639; doi:10.1038/s41467-018-03962-x)
Supplement: Supplementary file 8 — Supplementary Data 5 [file 41467_2018_3962_MOESM8_ESM.xlsx]

## Sheet: miR-125b target network
Supplementary Data 5. miR-125b and miR-100 target networks
List of miR-125b targets and type of interaction
p53 Signalling
miR-125b target	Interaction		p53 Signalling IPA pathway: miR-125b targets are highlighted
BAX	"seed"
CDKN1A	"seed"
CHEK2	"seed"
FGFR1	"seed"
IRS2	"seed"
JUN	"seed"
PLAGL1	"seed"
RRM2B	"seed"
TNFRSF10B	"seed"
TP53INP1	"seed"
WT1	"seed"
BBC3	In overlap
LRDD	In overlap
PMAIP1	In overlap
PML	In overlap
SERPINE2	In overlap
TP53BP2	In overlap
TP53I3	In overlap
Apoptosis Signalling
miR-125b target	Interaction		Apoptosis Signalling IPA pathway: miR-125b targets are highlighted
BAX	"seed"
BCL2L11	"seed"
CAPN1	"seed"
CASP3	"seed"
CASP8	"seed"
MCL1	"seed"
PLCG1	"seed"
RPS6KA1	"seed"
SPTAN1	In overlap
CASP9	In overlap
Tight junction Signalling
miR-125b target	Interaction		Tight Junction Signalling IPA pathway: miR-125b targets are highlighted
ARHGEF2	"seed"
CLDN7	"seed"
CLDN12	"seed"
EPB41	"seed"
JUN	"seed"
MARK2	"seed"
NAPB	"seed"
PPP2R5C	"seed"
PRKCZ	"seed"
STX16	"seed"
TNFRSF11B	In overlap
CLDN3	In overlap
PPP2R4	In overlap
PPP2R2C	In overlap
SAFB	In overlap
SPTAN1	In overlap
Role of CHK proteins in cell cycle checkpoint control
miR-125b target	Interaction		Role of CHK proteins in cell cycle checkpoint control IPA pathway: miR-125b targets are highlighted
CDKN1A	"seed"
CHEK2	"seed"
PPP2R5C	"seed"
RAD17	"seed"
TLK2	In overlap
PPP2R4	In overlap
PPP2R2C	In overlap

## Sheet: miR-100 target network
Supplementalry Data 5. miR-125b and miR-100 target networks
List of miR-100 targets and type of interaction
p53 Signalling
miR-100 target	Interaction		p53 Signalling IPA pathway: miR-125b targets are highlighted
BRCA1	In overlap
CCNG1	In overlap
CHEK2	In overlap
FGFR1	In overlap
FRS2	In overlap
IRS2	In overlap
MAPK8	In overlap
MDM4	In overlap
LRDD	In overlap
PIK3R3	In overlap
PLAGL1	In overlap
PMAIP1	In overlap
TP53INP1	In overlap
WT1	In overlap
Apoptosis Signalling
miR-100 target	Interaction		Apoptosis Signalling IPA pathway: miR-125b targets are highlighted
BCL2L11	In overlap
CAPN10	In overlap
CASP3	In overlap
CASP8	In overlap
CASP9	In overlap
MAP4K4	In overlap
MAPK8	In overlap
MCL1	In overlap
NFKB1	In overlap
NFKB2	In overlap
PLCG1	In overlap
Role of BRACA1 in DNA damage respose
miR-100 target	Interaction		Role of BRACA1 in DNA damage response IPA pathway: miR-125b targets are highlighted
BRCA1	In overlap
BRE	In overlap
CHEK2	In overlap
E2F6	In overlap
FANCA	In overlap
FANCE	In overlap
MLH1	In overlap
MRE11A	In overlap
RBL1	In overlap
RFC1	In overlap
SLC19A1	In overlap
Role of CHK proteins in cell cycle checkpoint control
miR-100 target	Interaction		Role of CHK proteins in cell cycle checkpoint control IPA pathway: miR-125b targets are highlighted
CDC25A	Canonical
BRCA1	In overlap
CHEK2	In overlap
E2F6	In overlap
MRE11A	In overlap
PPP2R4	In overlap
PPP2R2C	In overlap
PPP2R5C	In overlap
PPP2R5D	In overlap
RAD17	In overlap
RFC1	In overlap
SLC19A1	In overlap
