# Supplementary material for: TGF-β induces miR-100 and miR-125b but blocks let-7a through LIN28B controlling PDAC progression
Source: Nat Commun. 2018 May 10;9:1845. doi: 10.1038/s41467-018-03962-x (PMC5945639; doi:10.1038/s41467-018-03962-x)
Supplement: Supplementary file 9 — Supplementary Data 6 [file 41467_2018_3962_MOESM9_ESM.xlsx]

## Sheet: IPA Comparison analysis
Supplementalry Data 6. Comparison analysis between miR-100 and miR-125b most sigificant pathways.
Comparison analysis performed using differentially expressed genes from miR-100 or miR-125b overexpression (Z-score < -1.5 and Z-score > 1.5)
	miR-100_pathway		miR-125b_pathway
Ingenuity Canonical Pathway	-log(p-value)	z-score	-log(p-value)	z-score
Role of CHK Proteins in Cell Cycle Checkpoint Control	5.67	-0.905	4.18	-1.265
p53 Signaling	4.69	-0.775	7.01	-2
Ceramide Signaling	4.64	-0.258	2.09	0.632
Endoplasmic Reticulum Stress Pathway	3.91	NaN	2.99	NaN
Cyclins and Cell Cycle Regulation	3.9	-0.302	3.3	0.905
Role of BRCA1 in DNA Damage Response	3.84	0	3.24	-1.134
Myc Mediated Apoptosis Signaling	3.76	NaN	1.68	NaN
Hypoxia Signaling in the Cardiovascular System	3.62	-0.816	3	-1.342
AMPK Signaling	3.62	0.229	2.13	-0.775
Phosphatidylcholine Biosynthesis I	3.46	NaN	2.23	NaN
HIPPO signaling	3.44	-0.378	3.94	-0.632
Molecular Mechanisms of Cancer	3.36	NaN	4.2	NaN
Cell Cycle: G2/M DNA Damage Checkpoint Regulation	3.36	-0.333	3.33	-0.632
ATM Signaling	3.28	0.632	2.67	-0.707
HER-2 Signaling in Breast Cancer	3.28	NaN	2.74	NaN
GADD45 Signaling	3.27	NaN	6.36	NaN
DNA damage-induced 14-3-3omega Signaling	3.27	NaN	3.25	NaN
PI3K/AKT Signaling	3.16	1.807	3.11	1.941
Cell Cycle Regulation by BTG Family Proteins	3.14	NaN	3.85	NaN
Cell Cycle: G1/S Checkpoint Regulation	3.03	1	3.58	0.577
Hereditary Breast Cancer Signaling	2.93	NaN	2.12	NaN
TNFR1 Signaling	2.87	-0.333	1.25	0
Apoptosis Signaling	2.78	-0.832	2.28	-1.732
TWEAK Signaling	2.61	-0.378	1.38	0.447
Prostate Cancer Signaling	2.6	NaN	1.73	NaN
NGF Signaling	2.53	-0.258	1.4	0.577
Mitotic Roles of Polo-Like Kinase	2.49	NaN	3	0
Small Cell Lung Cancer Signaling	2.48	NaN	2.45	NaN
PEDF Signaling	2.48	0.577	1.24	0.333
Breast Cancer Regulation by Stathmin1	2.46	NaN	2.1	NaN
Endometrial Cancer Signaling	2.44	NaN	1.92	NaN
Telomerase Signaling	2.41	0.832	2.37	-0.632
ILK Signaling	2.4	-0.447	2.03	-2.065
Neurotrophin/TRK Signaling	2.36	-0.632	1.11	-0.707
Dopamine Receptor Signaling	2.36	1	1.48	0
CDK5 Signaling	2.36	1.387	1.21	0.632
ERK/MAPK Signaling	2.24	0.218	3.6	0.816
Renal Cell Carcinoma Signaling	2.23	0.707	1.77	0.378
HIF1alpha Signaling	2.23	NaN	1.17	NaN
Insulin Receptor Signaling	2.22	0.5	0.741	0.302
Macropinocytosis Signaling	2.15	0.333	0.705	-0.816
Rac Signaling	2.13	0.277	1.4	0
Role of PKR in Interferon Induction and Antiviral Response	2.12	NaN	1.08	NaN
Superpathway of Methionine Degradation	2.1	NaN	0.975	NaN
p70S6K Signaling	2.07	0.775	0.632	-0.333
Pancreatic Adenocarcinoma Signaling	2.07	0	1.68	0
Phosphatidylethanolamine Biosynthesis II	2.06	NaN	1.12	NaN
Melanocyte Development and Pigmentation Signaling	2.05	0	1.63	-0.302
PTEN Signaling	2.04	-1.941	1.33	-1.732
Adipogenesis pathway	2.01	NaN	3.59	NaN
BMP signaling pathway	1.99	-0.632	1.17	1.414
Dopamine-DARPP32 Feedback in cAMP Signaling	1.98	-0.302	0.861	-0.816
Glioma Signaling	1.97	0.577	0.721	0.333
Tumoricidal Function of Hepatic Natural Killer Cells	1.96	-0.447	0.785	NaN
Granzyme B Signaling	1.93	-1	1.91	0
Methionine Degradation I (to Homocysteine)	1.93	NaN	1.2	NaN
TGF-beta Signaling	1.93	-0.905	1.51	0
IL-15 Signaling	1.91	NaN	1.11	NaN
Protein Ubiquitination Pathway	1.88	NaN	1.35	NaN
Melanoma Signaling	1.87	NaN	1.39	NaN
Xenobiotic Metabolism Signaling	1.85	NaN	0.499	NaN
NRF2-mediated Oxidative Stress Response	1.83	0.632	1.51	-1.897
Tight Junction Signaling	1.78	NaN	0.958	NaN
Regulation of eIF4 and p70S6K Signaling	1.76	1.155	0.531	0
Reelin Signaling in Neurons	1.76	NaN	0.764	NaN
Cysteine Biosynthesis III (mammalia)	1.74	NaN	1.07	NaN
Synaptic Long Term Potentiation	1.74	-0.277	0.826	1.265
mTOR Signaling	1.72	0.728	1.68	0
Ovarian Cancer Signaling	1.71	NaN	1.68	NaN
ErbB4 Signaling	1.71	0.333	1.28	-0.816
Induction of Apoptosis by HIV1	1.69	-1.414	1.25	-0.378
Role of Tissue Factor in Cancer	1.68	NaN	2.38	NaN
Ephrin Receptor Signaling	1.64	0.535	1.34	1.155
Thyroid Cancer Signaling	1.62	NaN	2.78	NaN
Dopamine Degradation	1.61	NaN	1.6	NaN
RAR Activation	1.61	NaN	1.08	NaN
ErbB Signaling	1.6	NaN	1.57	NaN
TR/RXR Activation	1.57	NaN	0	NaN
CD27 Signaling in Lymphocytes	1.56	0.378	0.749	1
Docosahexaenoic Acid (DHA) Signaling	1.52	NaN	0.725	NaN
Folate Polyglutamylation	1.52	NaN	1.51	NaN
VEGF Family Ligand-Receptor Interactions	1.5	0.333	0.588	-0.816
Cytotoxic T Lymphocyte-mediated Apoptosis of Target Cells	1.5	-0.447	0.564	NaN
Angiopoietin Signaling	1.5	1.342	1.11	1.342
GDNF Family Ligand-Receptor Interactions	1.5	-0.378	0.541	-0.816
Wnt/beta-catenin Signaling	1.49	0	0.958	-1
UVA-Induced MAPK Signaling	1.49	-0.905	1.82	-0.632
FcgammaRIIB Signaling in B Lymphocytes	1.48	0.378	0	NaN
GNRH Signaling	1.48	1.387	0.482	1.667
Non-Small Cell Lung Cancer Signaling	1.47	0.333	0.782	-0.378
Estrogen-Dependent Breast Cancer Signaling	1.47	-0.333	0.526	-0.816
Inhibition of Angiogenesis by TSP1	1.45	-0.447	0.539	NaN
Polyamine Regulation in Colon Cancer	1.44	NaN	1.43	NaN
Choline Biosynthesis III	1.44	NaN	0.264	NaN
SAPK/JNK Signaling	1.43	0	1.1	-0.333
Huntington's Disease Signaling	1.42	NaN	0.788	NaN
Erythropoietin Signaling	1.4	NaN	0.497	NaN
Lymphotoxin beta Receptor Signaling	1.4	-1.134	1.01	-1.134
Integrin Signaling	1.39	0.5	1.36	0.728
P2Y Purigenic Receptor Signaling Pathway	1.38	0.277	0.831	-0.302
Mouse Embryonic Stem Cell Pluripotency	1.38	0.302	1.36	-0.302
Actin Nucleation by ARP-WASP Complex	1.37	1.89	0.637	1.342
Zymosterol Biosynthesis	1.36	NaN	1.36	NaN
Renin-Angiotensin Signaling	1.36	NaN	0.793	NaN
IGF-1 Signaling	1.36	1.508	2.04	0.302
Role of Oct4 in Mammalian Embryonic Stem Cell Pluripotency	1.35	NaN	0.568	NaN
Relaxin Signaling	1.33	NaN	0.441	NaN
Glycolysis I	1.32	NaN	0.785	NaN
FLT3 Signaling in Hematopoietic Progenitor Cells	1.32	-0.333	0.687	-0.378
Cardiac beta-adrenergic Signaling	1.32	1.155	0.581	0.333
eNOS Signaling	1.31	-0.277	0	-1.41421
Aryl Hydrocarbon Receptor Signaling	1.3	2.121	1.89	-0.632
FAK Signaling	1.23	NaN	1.54	NaN
Neuregulin Signaling	1.21	0.378	1.54	-1
Mismatch Repair in Eukaryotes	1.21	NaN	1.91	NaN
Colorectal Cancer Metastasis Signaling	1.14	1.147	1.32	0.447
Chronic Myeloid Leukemia Signaling	1.12	NaN	1.76	NaN
PDGF Signaling	1.11	-0.333	1.42	-1.265
Unfolded protein response	1.07	NaN	3.67	NaN
Chemokine Signaling	1	0.378	1.35	0.707
L-DOPA Degradation	0.947	NaN	2.46	NaN
Germ Cell-Sertoli Cell Junction Signaling	0.938	NaN	1.39	NaN
Glioblastoma Multiforme Signaling	0.884	0.905	1.35	-0.277
BER pathway	0.819	NaN	1.53	NaN
RhoA Signaling	0.795	0.632	1.31	0.905
Estrogen-mediated S-phase Entry	0.794	NaN	1.94	1.342
D-glucuronate Degradation I	0.784	NaN	2	NaN
Semaphorin Signaling in Neurons	0.737	NaN	1.5	NaN
Agrin Interactions at Neuromuscular Junction	0.714	NaN	1.38	NaN
Role of IL-17F in Allergic Inflammatory Airway Diseases	0.67	-2	2.04	-1.134
Amyloid Processing	0.48	NaN	1.59	NaN
Ephrin B Signaling	0	NaN	2	1
p38 MAPK Signaling	0	-2.23607	1.38	-2.333
