# Supplementary material for: TGF-β induces miR-100 and miR-125b but blocks let-7a through LIN28B controlling PDAC progression
Source: Nat Commun. 2018 May 10;9:1845. doi: 10.1038/s41467-018-03962-x (PMC5945639; doi:10.1038/s41467-018-03962-x)
Supplement: Supplementary file 10 — Supplementary Data 7 [file 41467_2018_3962_MOESM10_ESM.xlsx]

## Sheet: Sheet1
	SUIT2 (normalised values, mean of 3 replicates)	Bx-PC3 (normalised values, mean of 3 replicates)
hsa-miR-125b	20346	497
hsa-miR-21	16222	8033
hsa-miR-100	6126.33	253.667
hsa-miR-29a	7152.33	2836.33
hsa-miR-720	5100.33	12098
hsa-let-7b	3188	2814.67
hsa-let-7a	3670	3472.67
hsa-let-7i	3365.67	893
hsa-miR-16	3113	5391
hsa-miR-92a	2868.33	3030.67
hsa-miR-24	2506	3670
hsa-miR-27b	1704.67	2377.33
hsa-miR-19b	2051	1125.67
hsa-miR-23a	2157.33	2666.67
hsa-let-7g	1554	851
hsa-miR-1260	1194.33	1231.33
hsa-miR-96	1389	615.667
hsa-miR-26a	1268	4955
hsa-let-7d	1125.67	753
hsa-miR-20a+hsa-miR-20b	1034.67	982
hsa-miR-1274a	881.333	385.333
hsa-miR-30a	1547.33	244.333
hsa-miR-15a	752.333	710.667
hsa-miR-125a-5p	893	665
hsa-miR-103	864.667	1416
hsa-miR-31	782	11
hsa-miR-200b	789.667	2005.67
hsa-miR-30b	654	782
hsa-miR-194	560.333	36.3333
hsa-miR-221	396.667	1389
hsa-miR-181a	650.667	920.333
hsa-let-7e	463.667	539.333
hsa-miR-23b	552.667	677
hsa-miR-18b	241	15.6667
hsa-miR-10a	378.667	97
hsa-miR-192	404.667	0
hsa-miR-25	467	307.667
hsa-miR-15b	330	336.667
hsa-miR-423-5p	316.333	108.333
hsa-miR-27a	278.333	337
hsa-miR-18a	176.333	42.3333
hsa-miR-137	323	16.6667
hsa-miR-126	236.667	146.667
hsa-miR-191	341.333	150
hsa-miR-29c	249.333	96.3333
hsa-miR-133a	319.667	209.667
hsa-miR-99b	220	291.667
hsa-miR-106b	278.667	246.667
hsa-let-7f	206	211.667
hsa-miR-1274b	200	340.333
hsa-miR-200a	261	478
hsa-miR-99a	159.667	25.6667
hsa-miR-29b	188	71
hsa-miR-183	178.667	191.333
hsa-miR-196b	156.333	161.333
hsa-miR-30c	226.333	202
hsa-miR-301a	151.333	107.667
hsa-let-7c	146	123
hsa-miR-93	194.667	280
hsa-miR-496	174.667	127
hsa-miR-222	189.667	385.333
hsa-miR-151-5p	137.667	120
hsa-miR-148b	136.333	146.333
hsa-miR-22	114	85.3333
hsa-miR-374a	145.333	192.667
hsa-miR-423-3p	109.667	78.3333
hsa-miR-148a	104.333	273.667
hsa-miR-1979	79.6667	92.3333
hsa-miR-132	133.333	205
hsa-miR-655	103.667	89
hsa-miR-98	104.667	57.6667
hsa-miR-453	109.333	88.6667
hsa-miR-146a	120.667	58
hsa-miR-374b	117	127
hsa-miR-296-5p	105.333	8.66667
hsa-miR-455-3p	80.6667	133.667
hsa-miR-362-3p	91.6667	44
hsa-miR-216a	82	19
hsa-miR-340	84.6667	59
hsa-miR-135a	54.3333	13
hsa-miR-324-5p	73.6667	29
hsa-miR-361-5p	78	173
hsa-miR-429	84	229
hsa-miR-331-3p	82.6667	82.6667
hsa-miR-151-3p	55	74
hsa-miR-708	72	138.667
hsa-miR-425	99.3333	38.3333
hsa-miR-582-5p	59.3333	28
hsa-miR-122	68.3333	44
hsa-miR-455-5p	71	75.6667
hsa-miR-107	59.3333	104.333
hsa-miR-363	46	29
hsa-miR-885-5p	60.3333	54.6667
hsa-miR-135b	41	142
hsa-miR-140-5p	96.6667	37.3333
hsa-miR-1308	51.3333	31.6667
hsa-miR-34a	54.6667	46
hsa-miR-34b	49.6667	40.6667
hsa-miR-130b	63.3333	22
hsa-miR-526a+hsa-miR-518d-5p+ hsa-miR-520c-5p	56.3333	52.6667
hsa-miR-30e	87.6667	1554
hsa-miR-664	56.3333	72.3333
hsa-miR-181b+hsa-miR-181d	53	159
hsa-miR-125a-3p	57.3333	56
hsa-miR-660	48.6667	30.3333
hsa-miR-9	57.6667	11.3333
hsa-miR-362-5p	38	19.6667
hsa-miR-92b	48.6667	81
hsa-miR-106a+hsa-miR-17	47	66.3333
hsa-miR-2117	37.3333	42
hsa-miR-145	39.3333	42.3333
hsa-miR-193b	45.6667	119
hsa-miR-590-3p	36.6667	43.6667
hsa-miR-1206	45.6667	32.6667
hsa-miR-101	48	63
hsa-miR-196a	62	9.66667
hsa-miR-26b	67.6667	118.333
hsa-miR-328	36	22.3333
hsa-miR-542-3p	43.6667	33.3333
hsa-miR-523	47	35.3333
hsa-miR-615-5p	44.3333	34
hsa-miR-342-3p	47.3333	26
hsa-miR-1915	36	22.3333
hsa-miR-548a-3p	34.6667	26.3333
hsa-miR-450a	31	24.6667
hsa-miR-19a	37.6667	45
hsa-miR-188-5p	34.3333	34
hsa-miR-484	39.3333	55.3333
hsa-miR-200c	27.3333	2051
hsa-miR-142-3p	30	11.3333
hsa-miR-30d	58.3333	101.667
hsa-miR-574-3p	35	45.6667
hsa-miR-450b-5p	45.3333	33
hcmv-miR-US5-2	29	26.6667
hsa-miR-518f	38.3333	37
hsa-miR-10b	26	14
ebv-miR-BART6-5p	33.3333	36
hsa-miR-1246	32	82
hsa-miR-142-5p	37.3333	26
hsa-miR-136	25.3333	39.3333
hsa-miR-155	34.3333	42.6667
hsa-miR-1297	58	49.3333
hsa-miR-361-3p	40.3333	42
hsa-miR-379	34.6667	33.3333
hsa-miR-600	37.6667	39
hsv1-miR-H1	30.6667	26
hsa-miR-186	26.6667	75
hsa-miR-224	36.3333	82.6667
hsa-miR-128	27.3333	36
hsa-miR-595	27	19
hsa-miR-548a-5p	24	30.3333
kshv-miR-K12-11	19.3333	17
hsa-miR-520d-5p+hsa-miR-527+ hsa-miR-518a-5p	25.3333	25.3333
hsa-miR-651	36.6667	33
hsa-miR-493	21	22
hsa-miR-551b	20	19
hsa-miR-301b	29	11
hsa-miR-378	25.6667	67.6667
hsa-miR-598	29.6667	22.3333
hsa-miR-580	24	15.6667
hsa-miR-383	21.6667	13.3333
hsa-miR-545	28	25
hsa-miR-500+hsa-miR-501-5p	23.6667	22
hsa-miR-2115	21.3333	16
hsa-miR-1279	19.6667	15.6667
hsa-miR-454	36.6667	43.3333
hsa-miR-1912	25.3333	22
hsa-miR-495	23.3333	22.6667
hsa-miR-190b	25.3333	61.3333
hsa-miR-574-5p	23	44.3333
hsa-miR-515-3p	27.3333	15
hsv1-miR-H3	26.3333	20.3333
hsa-miR-548f	30.6667	23
hsa-miR-1248	20.3333	17.3333
hsa-miR-581	20	16
kshv-miR-K12-12	21	23.6667
hsa-miR-744	28	31
hsa-miR-452	25.3333	28.3333
hsa-miR-566	25	23.3333
hsv1-miR-H4-5p	14.3333	12.6667
hsa-miR-532-5p	21	20.6667
hsa-miR-203	20.6667	385.333
hsa-miR-28-5p	25	15
hsa-miR-599	22	13
hsa-miR-323-5p	22.6667	14.3333
hsa-miR-384	16.3333	10.6667
hsa-miR-603	24.3333	21.3333
hsa-miR-874	16.6667	21.3333
hsa-miR-134	25.6667	23.3333
hsa-miR-629	17.6667	21
hsa-miR-490-3p	18	17
hsa-miR-1272	15	13.3333
hsa-miR-197	17.6667	43.3333
hsa-miR-1183	18.3333	7.33333
hsa-miR-1298	15.6667	8.33333
hsa-miR-33a	16.3333	9
hsa-miR-539	18.6667	25.3333
hsa-miR-1262	17.6667	14
hsa-miR-302c	16.6667	12.3333
hcmv-miR-US33-3p	23.3333	18.6667
hsa-miR-218	23.3333	26
hsa-miR-555	19	16.6667
hsa-miR-34c-5p	21	23
hsa-miR-591	20.6667	19.3333
hsa-miR-508-3p	17.6667	16.3333
hsa-miR-133b	17.3333	15.3333
hsa-miR-517c+hsa-miR-519a	19.3333	20.3333
hsa-miR-1180	19.3333	7
hsa-miR-1977	15.6667	59
hsa-miR-1975	18.3333	56.6667
ebv-miR-BART5	18.3333	9.33333
hsa-miR-766	13.3333	1.33333
hsa-miR-181c	18.6667	31.6667
hsa-miR-449a	42	12.6667
hsa-miR-652	17.6667	11.3333
hsa-miR-2276	17.6667	14.3333
hsa-miR-1231	19.6667	16
hsa-miR-486-3p	20	26
hsa-miR-1268	18.6667	14
hcmv-miR-UL36	16.6667	12.3333
hsa-miR-653	14.6667	10
hsa-miR-1251	17.6667	21.3333
hsa-miR-1973	13.6667	18.3333
hsa-miR-2054	22	18.3333
hsa-miR-643	16.6667	11.6667
ebv-miR-BART17-5p	17	13.6667
hsa-miR-548d-3p	11.6667	15.3333
kshv-miR-K12-4-5p	22	19.3333
hsa-miR-199b-5p	12.3333	10.3333
hsa-miR-1275	15	14
hsa-miR-548b-3p	27.3333	26
hsa-miR-345	22.3333	33
hsa-miR-654-3p	16.3333	23
hsa-miR-130a	16.6667	10
hsa-miR-764	16.3333	12.6667
hsa-miR-146b-5p	15.6667	21.6667
hsa-miR-300	21.3333	17.6667
hsa-miR-525-5p	14.6667	17
hsa-miR-140-3p	14.6667	11.6667
hsa-miR-32	20	16
hsa-miR-1225-3p	16.3333	17.6667
hsa-miR-324-3p	33	28
hsa-miR-892b	15	17
hsa-miR-1287	16	17
hsa-miR-320a	18	20
hsa-miR-339-3p	17.6667	17
hsa-miR-518e	14	14.3333
hsa-miR-505	11.3333	11
hsa-miR-1254	15.3333	30.3333
hsa-miR-596	14.6667	6.33333
hsa-miR-1266	21.3333	36.6667
hsa-miR-520e	14.6667	9.33333
hsa-miR-671-5p	12	4.66667
hsa-miR-346	23	30
hsa-miR-577	14.6667	19.6667
hsa-miR-2114	23.6667	15.3333
hsa-miR-512-5p	13.6667	10.3333
hsa-miR-490-5p	11.6667	16.6667
hsa-miR-762	14	11.3333
hsa-miR-514	17	26.3333
hsa-miR-483-3p	10.6667	6
hsa-miR-520a-3p	18.3333	15
hsa-miR-548i	17.3333	22.3333
hsa-miR-517b	18	15
hsa-miR-34c-3p	16.3333	14.3333
hsa-miR-532-3p	15	12
hsa-miR-376b	14.3333	12
hsa-miR-562	13.6667	11.6667
hsa-miR-654-5p	11.6667	13.3333
hsa-miR-522	11.3333	12.6667
kshv-miR-K12-9	14	15.3333
ebv-miR-BART21-3p	9.66667	10.6667
hsa-miR-520g	18	17
hsa-miR-1	20.3333	19.6667
hsa-miR-1227	12	12.3333
hsa-miR-509-3p	18.3333	18.6667
hsa-miR-548h	16	16
hsa-miR-190	14	14
hsa-miR-1263	14.6667	10.6667
hsa-miR-1276	13.3333	8.66667
hsa-miR-758	13.6667	17.3333
hsa-miR-516a-3p	12	19.3333
hsa-miR-369-5p	19	13
hsa-miR-576-3p	21	14.6667
hsa-miR-513a-3p	15.6667	11.3333
hcmv-miR-UL22A	18.6667	14.6667
hsa-miR-769-5p	21.3333	17.3333
hsa-miR-634	21.6667	16.6667
hsa-miR-519b-3p	21.3333	16
hsa-miR-889	10.3333	6
hsa-miR-627	23	15.6667
hsa-miR-195	16.3333	14.3333
hsa-miR-569	15	18.3333
ebv-miR-BART18-5p	12.6667	9.66667
hsa-miR-144	16	22.6667
hsa-miR-526b	18	14.3333
hsa-miR-641	27.6667	21
hsa-miR-2052	16	12.6667
hsa-miR-1252	19.6667	14.3333
hsa-miR-376c	13.3333	15.3333
hsa-miR-617	15	12.3333
hsa-miR-372	14.6667	11.6667
hsa-miR-602	11	8.33333
hsa-miR-1292	16	14.6667
hsa-miR-95	19.3333	16.3333
hsa-miR-153	13.3333	12
hsa-miR-208a	17	16
hsa-miR-1203	13.3333	12.3333
hsa-miR-518c	10	11.3333
kshv-miR-K12-7	13.3333	12.3333
hsa-miR-886-5p	14.6667	15
hsa-miR-570	13.3333	14
ebv-miR-BART18-3p	13.3333	13.6667
hsa-miR-551a	13	13.3333
hsa-miR-548d-5p	11.3333	11.6667
hcmv-miR-UL70-3p	19	18.6667
hsa-miR-892a	10.6667	10.6667
hsa-miR-759	14.6667	14.6667
hsa-miR-223	13.3333	45.6667
hsa-miR-876-3p	13.6667	24.6667
hsa-miR-933	12.6667	23.6667
hsa-miR-302d	13	9.33333
hsa-miR-1271	14.6667	19.6667
hsa-miR-487b	12.6667	8
hsa-miR-520f	13.6667	9.66667
hsa-miR-410	13	16.6667
hiv1-miR-H1	18	13
hsa-miR-337-5p	13.6667	11.3333
ebv-miR-BART20-3p	15.6667	12.6667
hsa-miR-873	19.6667	24
ebv-miR-BHRF1-3	9.66667	6.66667
hsa-miR-633	11	13.3333
hsa-miR-220a	15.6667	19
hsa-miR-127-3p	9	7
hsa-miR-613	13	15.3333
hsa-miR-377	10.3333	12.6667
hsa-miR-619	11	13.6667
hsa-miR-638	13.6667	15.6667
ebv-miR-BART3	10.3333	9
hsa-miR-210	13.6667	13
hsa-miR-525-3p	14	13.6667
hsa-miR-548l	14.3333	15
hsa-miR-626	16	15.3333
ebv-miR-BART10	15.3333	16.3333
hsa-miR-1288	11.6667	12.3333
hsa-miR-659	9.33333	9.66667
hsa-miR-206	13	12.6667
hsa-miR-891b	16.3333	16
hsa-miR-924	11	11
hsa-miR-663b	13.6667	20
hsa-miR-543	13	7
hsa-miR-421	17	10
hcmv-miR-US25-1	11.6667	16
hsa-miR-143	16.6667	11.3333
hsa-miR-1257	9.33333	4.66667
hsa-miR-658	13.3333	10
hsa-miR-632	10	15.6667
hsa-miR-154	22	14.6667
hsa-miR-886-3p	12	8.66667
hsa-miR-1322	10.6667	7.66667
hsv1-miR-H7	17.6667	14.6667
hsa-miR-326	11.3333	17
hsa-miR-1974	10.3333	16
hsa-miR-938	10.3333	8.66667
hsa-miR-342-5p	13.6667	16.3333
hsa-miR-1236	8.33333	11.3333
hsa-miR-608	10.6667	13.3333
hsa-miR-199a-5p	9.66667	7.66667
hsa-miR-607	12	10.6667
ebv-miR-BART9	12	12.6667
ebv-miR-BART21-5p	13	12.3333
ebv-miR-BART19-3p	10	8.66667
hsa-miR-875-3p	11	9.33333
hsa-miR-449b	10.6667	10
hsa-miR-616	11.6667	12.6667
hsa-miR-185	17.6667	19
hsa-miR-1197	10	9.33333
hsa-miR-519e	12.6667	12.3333
hsa-miR-320b	12.6667	13
hsa-miR-1323	9.66667	10
hsa-miR-205	9.33333	24470
hsa-miR-548g	18.3333	1130
hsa-miR-1255a	12	17.3333
hsa-miR-424	11.6667	20
ebv-miR-BART7	11	7.66667
hsa-miR-890	14.3333	25.3333
hsa-miR-149	10	19.3333
bkv-miR-B1-5p	10.3333	4.33333
kshv-miR-K12-6-5p	19	46.6667
hsa-miR-520d-3p	10.3333	18.6667
hsv2-miR-H4-3p	11	7.33333
hsa-miR-631	13	5.66667
hsa-miR-367	11	7
hsa-miR-548q	11.3333	8.33333
hsa-miR-563	16.3333	10.6667
hsa-miR-448	13.6667	10
hsa-miR-623	12	14
hsa-miR-409-5p	16	10.6667
hsa-miR-302a	8	12.3333
hsa-miR-615-3p	11.3333	8
hsa-miR-604	9.66667	5.66667
hsv1-miR-H8	18.3333	22
hsa-miR-1256	9.66667	8
hsa-miR-1253	9	7.66667
hsa-miR-1825	12.3333	16
hsa-miR-376a	11.3333	9.66667
hsa-miR-877	8.66667	10.6667
hsa-miR-1226	15	13.6667
hsa-miR-1282	13.3333	11.3333
hsa-miR-1908	9.66667	11.3333
hsa-miR-625	14	15.6667
hsa-miR-572	17	15
hsa-miR-718	12.3333	10.3333
hsa-miR-199a-3p+hsa-miR-199b-3p	11.3333	10.3333
hsa-miR-380	8.66667	9.66667
hsa-miR-506	15	16.6667
hsa-miR-587	8	9.66667
hcmv-miR-US5-1	14.6667	15.3333
hsa-miR-1250	10.6667	9.66667
hsa-miR-330-5p	13	12.3333
hsa-miR-635	14	14.6667
kshv-miR-K12-10a+kshv-miR-K12-10b	8.33333	9
hsa-miR-1299	11	10.3333
hsa-miR-485-5p	10.6667	10
ebv-miR-BART6-3p	10.6667	10
hsa-miR-147	13	13.3333
hsa-miR-548c-5p	11	11.6667
hsa-miR-576-5p	9.66667	9.33333
hsa-miR-510	8.33333	8
hsa-miR-548m	14.6667	14.6667
hsa-miR-302f	12	12
hsa-miR-338-5p	7.33333	7.33333
hsa-miR-139-5p	8.66667	46.6667
hsa-miR-630	12	47.6667
hsa-miR-767-5p	12.6667	35
hsa-miR-105	12.6667	22.6667
hsa-miR-1470	10.3333	5.66667
hsa-miR-1269	9.66667	27
ebv-miR-BART20-5p	12.3333	8.66667
hsa-miR-548p	10.6667	4.66667
hsa-miR-509-5p	13	19
hsa-miR-1302	8.66667	13
hsa-miR-520a-5p	12.3333	16
hsa-miR-127-5p	11	28.3333
hsa-miR-1539	13.6667	6
hsa-miR-521	9	5.66667
hsa-miR-1827	13.3333	9.33333
hsa-miR-876-5p	8.33333	13.3333
hsa-miR-542-5p	11	13.6667
hsa-miR-650	10.6667	14.3333
hsa-miR-760	16.3333	10.6667
hsv2-miR-H4-5p	13.3333	9.33333
kshv-miR-K12-3	8.66667	6
hsa-miR-337-3p	8.33333	10.6667
hsa-miR-644	10.3333	7.33333
hsa-miR-519d	8.66667	13.3333
hsa-miR-1259	10.6667	8.66667
ebv-miR-BART8	17.6667	13.6667
hsa-miR-888	11.6667	9.66667
hsa-miR-646	7.66667	9.66667
hsa-miR-553	13	11
hsa-miR-188-3p	11.3333	10
hsa-miR-329	9	10.3333
hsa-miR-323-3p	7.33333	5.66667
kshv-miR-K12-6-3p	8.66667	10.6667
hsa-miR-1291	14.3333	15.6667
hsa-miR-802	14.6667	17.3333
hsa-miR-656	14.6667	13
hsa-miR-611	10.3333	9.33333
ebv-miR-BART19-5p	6.33333	5
hsa-miR-503	11	10.3333
hsa-miR-661	10.6667	11.6667
ebv-miR-BART17-3p	11.3333	11.6667
ebv-miR-BART16	17	18.6667
hsa-miR-214	6.66667	8
hiv1-miR-TAR-3p	8.66667	8
hsa-miR-409-3p	13	12.3333
hsa-miR-187	7.33333	7
hsa-miR-592	16.3333	16.6667
hsa-miR-601	14	14.3333
hsa-miR-1305	11.6667	11.6667
hsa-miR-365	10.6667	23.6667
hsa-miR-1286	11.3333	17
hsa-miR-770-5p	10	17.6667
hsa-miR-369-3p	11	8
hsa-miR-597	10.3333	7.33333
hsa-miR-129-5p	7.33333	13.3333
hsa-miR-943	11.6667	8.33333
hsa-miR-508-5p	9	12.6667
kshv-miR-K12-5	11.3333	8
hcmv-miR-US33-5p	11	6.33333
hsa-miR-431	8.33333	12
hsa-miR-488	12	7.66667
hsa-miR-554	8.66667	13.3333
hsa-miR-202	9.33333	14
hsa-miR-663	10.6667	8
hsa-miR-1296	11	12.3333
hsa-miR-1910	12.3333	8.33333
hsa-miR-487a	10.6667	7.33333
hsa-miR-331-5p	11.6667	9
hsa-miR-1284	8.33333	5.66667
hcmv-miR-US25-2-3p	11.3333	9
hsa-miR-2053	17	12
hsa-miR-1181	12	15
hsa-miR-628-5p	9.33333	11
hsa-miR-451	11.3333	10
hsa-miR-891a	10.3333	12
hsa-miR-2113	13.3333	11
hsa-miR-208b	17	14
hsa-miR-499-5p	20	16
hsa-miR-639	11.3333	13.3333
hsa-miR-557	10	11
hsa-miR-1247	9	7.66667
ebv-miR-BHRF1-1	9.33333	10
hsa-miR-138	15.6667	13.3333
hsa-miR-1182	10.6667	11.6667
ebv-miR-BART2-5p	11.3333	12.6667
hcmv-miR-UL70-5p	8.33333	7
hsa-miR-33b	15	13.6667
hsa-miR-624	8.66667	8.33333
hsa-miR-568	9	10
hsa-miR-518d-3p	12.3333	13
hsa-miR-371-5p	7.33333	8
hsa-miR-1277	7.66667	7
hsa-miR-564	8	8.66667
hsa-miR-620	12.6667	12.3333
hsv1-miR-H2-5p	9.33333	9
hsa-miR-193a-5p	8	8.33333
hsa-miR-373	12	12.6667
hsa-miR-1321	12.6667	13.3333
hsa-miR-761	6.66667	7
hsa-miR-2116	7.33333	7.33333
hsa-miR-1244	12	12
hsa-miR-584	10.3333	19.6667
hsa-miR-640	8	12.3333
hsa-miR-520b	8.66667	11.6667
hsa-miR-1294	11	13.6667
hsa-miR-1261	8.66667	12.6667
hsa-miR-561	15	23
hsa-miR-636	9.66667	7.66667
hsa-miR-648	9.66667	5.33333
hsa-miR-491-3p	6.33333	10
hsa-miR-152	12	17.6667
hsa-miR-670	6.33333	9.33333
hsa-miR-512-3p	8.66667	5.33333
hsa-miR-330-3p	10	11.3333
hsa-miR-1201	11	12.6667
ebv-miR-BART1-3p	14	11.3333
ebv-miR-BART13	7	6
hsa-miR-622	12.3333	10
hsa-miR-146b-3p	10.3333	13
hsa-miR-492	8.66667	7.33333
hsa-miR-589	16.3333	12.3333
hsa-miR-1303	8.33333	7.33333
hsa-miR-765	9.33333	10
hsa-miR-548o	14	16
hsa-miR-609	10.3333	9.66667
hsa-miR-198	7	6
hsa-miR-1290	16	14.3333
hsa-miR-665	5.66667	5
hsa-miR-501-3p	15.3333	13.6667
hsa-miR-382	5.66667	6.66667
hsa-miR-1913	10.6667	11.6667
hsa-miR-302e	13.6667	13
hsa-miR-1245	10.6667	10.3333
hsv1-miR-H4-3p	10	9.66667
hsa-miR-1179	13.3333	13.6667
hsa-miR-556-5p	15.6667	16
hsa-miR-220c	13	13.3333
hsa-miR-518b	9.33333	9.33333
hsa-miR-657	12	12
hsa-miR-335	10	71
hsa-miR-370	9	29
hsa-miR-150	9.66667	26.6667
hsa-miR-375	6.66667	11
hsa-miR-875-5p	9.33333	20
hsa-miR-1301	7.66667	14
hsa-miR-2278	5	9.33333
hsa-miR-935	6.66667	11.6667
hsa-miR-1185	8.33333	11.6667
hsa-miR-642	12.3333	23.6667
hsa-miR-513a-5p	8	10.6667
hsa-miR-567	8.66667	5
hsa-miR-219-2-3p	9.33333	15
hsa-miR-515-5p	8	14.3333
hsa-miR-1233	7.33333	12.3333
hsa-miR-571	11	16.3333
hsa-miR-1228	7	11.3333
ebv-miR-BART22	7.66667	5
hsa-miR-483-5p	9	6.66667
hsa-miR-647	7.66667	11
hsa-miR-675	9.33333	12
hcmv-miR-UL112	8.66667	6
hsa-miR-129-3p	5.66667	7.33333
hsv2-miR-H2	10.6667	7.33333
hsa-miR-671-3p	6.66667	8.33333
hsa-miR-1538	9.33333	7
hsa-miR-339-5p	12	8.66667
hsa-miR-541	7.33333	8.33333
hsa-miR-297	6.66667	4.66667
hsa-miR-320d	9.33333	7.66667
hsa-miR-2277	4.66667	6.33333
hsa-miR-668	10	8
hsa-miR-1178	9.66667	7
hsa-miR-513b	10.3333	8.66667
hsa-miR-887	13.6667	18
hsa-miR-767-3p	15	18.3333
hsa-miR-578	10.3333	8.33333
hsa-miR-299-5p	7	9
hsa-miR-583	5.66667	8.66667
hsa-miR-516b	9	7
hsa-miR-593	9.33333	7.66667
ebv-miR-BART11-3p	9	10.3333
hsa-miR-7	9.33333	7.66667
hsa-miR-217	8	9
hsa-miR-491-5p	7.33333	6
hsa-miR-504	4.33333	3.66667
hsa-miR-412	7	7.66667
hsa-miR-1307	11	10
hsa-miR-519c-3p	8	7.66667
hsa-miR-381	10.6667	10
hsa-miR-1914	9	9.33333
hcmv-miR-US25-2-5p	8.33333	8.66667
hcmv-miR-US4	7.33333	7
hsa-miR-558	11.3333	11
hsa-miR-298	8.66667	9
hsa-miR-548j	6.33333	6.33333
hsa-miR-885-3p	4	4
hsa-miR-141	7.66667	334
ebv-miR-BHRF1-2	7.66667	12.3333
hsa-miR-944	7.66667	11.6667
hsa-miR-662	8	4
hsa-miR-549	7.66667	11.3333
hsa-miR-524-3p	5.33333	7.33333
hsa-miR-1469	4.66667	7.66667
hsa-miR-211	9.33333	4.66667
hsa-miR-498	7.33333	10.6667
hsa-miR-649	10	14.6667
hsa-miR-520c-3p	8	5.66667
hsa-miR-1280	4.33333	6.33333
hsa-miR-1537	12.3333	7.33333
hsa-miR-433	4.66667	6.66667
hsa-miR-645	13.3333	9.66667
hsa-miR-215	12	8.66667
hsa-miR-1243	13.3333	9.33333
hiv1-miR-N367	10.6667	8
hsa-miR-588	7.33333	9.66667
hsa-miR-147b	7.66667	7
hsa-miR-450b-3p	8.66667	7.66667
hsa-miR-449c	4.66667	5.33333
hsa-miR-559	7	7.66667
hsa-miR-1200	9.66667	10.3333
hsa-miR-299-3p	8	8.33333
hsa-miR-921	7.33333	7.66667
mcv-miR-M1-3p	6	5.66667
hsa-miR-1285	9	8.66667
hsa-miR-605	8.33333	8.33333
hsa-miR-204	6.33333	6.33333
hsa-miR-517a	6.33333	6.33333
ebv-miR-BART1-5p	5	5
hsa-miR-509-3-5p	3.33333	7.66667
hsa-miR-511	4.33333	6.66667
hsa-miR-184	6.33333	10
hsa-miR-1911	9.66667	15
hsa-miR-422a	6.33333	10.6667
hsa-miR-769-3p	7	10
hsa-miR-1978	6	11
ebv-miR-BART12	6	4
hsa-miR-573	15.6667	7.66667
hsv2-miR-H3	5	6.66667
hsa-miR-548e	9.33333	13.3333
hsa-miR-28-3p	8.33333	6
hsa-miR-507	5.66667	8
hsa-miR-614	8.33333	10
hsa-miR-1909	4.33333	3.33333
hsv1-miR-H2-3p	5	4
hsa-miR-124	5	3.66667
ebv-miR-BART14	6	4
hsa-miR-220b	9.33333	11.6667
hsa-miR-586	6.66667	7.33333
ebv-miR-BART11-5p	5.33333	6.33333
bkv-miR-B1-3p+jcv-miR-J1-3p	9	11.3333
hsa-miR-937	7.66667	9
hsa-miR-556-3p	7.66667	6
hsa-miR-610	8.33333	6.66667
hsa-miR-432	11	9.66667
hsa-miR-296-3p	6.33333	7
hsa-miR-1976	7.66667	7.33333
hsa-miR-1289	8	8.33333
hsa-miR-2110	7	6.66667
hsa-miR-548k	2.33333	2.33333
hsa-miR-302b	7.66667	7.66667
hsa-miR-934	4.66667	7.33333
hsa-miR-936	4	5
hcmv-miR-UL148D	5.66667	5
ebv-miR-BART4	6	4.33333
hsa-miR-922	6.33333	7.66667
kshv-miR-K12-2	9	10.6667
hsa-miR-1204	7.66667	8.66667
hsa-miR-497	6.33333	7.66667
hsa-miR-637	6.33333	7.66667
hsa-miR-550	5.33333	6
hsa-miR-1278	4.66667	4
hsa-miR-582-3p	6.33333	5.66667
hsa-miR-606	5	4.33333
hsa-miR-1281	7.33333	7
hsa-miR-548b-5p	7	7
hsa-miR-499-3p	4	4
hsa-miR-612	5	9.66667
kshv-miR-K12-8	4.33333	7.66667
hsa-miR-219-5p	7.33333	12
hsa-miR-711	5.33333	3.33333
hsa-miR-939	3.66667	2.66667
hsa-miR-516a-5p	8	7
hsa-miR-489	6.33333	5.66667
ebv-miR-BART15	7.66667	6.66667
hsa-miR-1258	5	5.33333
hsa-miR-1293	7	7
ebv-miR-BART2-3p	7.66667	7.66667
mcv-miR-M1-5p	5.66667	9
hsa-miR-1306	2.33333	3.66667
kshv-miR-K12-4-3p	4.66667	6
hsa-miR-1205	5.33333	7.66667
hsa-miR-219-1-3p	6.33333	8
hsa-miR-371-3p	10	10
