# Supplementary material for: TGF-β induces miR-100 and miR-125b but blocks let-7a through LIN28B controlling PDAC progression
Source: Nat Commun. 2018 May 10;9:1845. doi: 10.1038/s41467-018-03962-x (PMC5945639; doi:10.1038/s41467-018-03962-x)
Supplement: Supplementary file 11 — Supplementary Data 8 [file 41467_2018_3962_MOESM11_ESM.xlsx]

## Sheet: S2-007 vs BxPC3
Gene Name	baseMean	log2FoldChange	lfcSE	stat	pvalue	padj
ANO1	2722.99	-7.20566	0.184279	-39.1018	0	0
AQP3	3488.97	-8.25789	0.209998	-39.3236	0	0
BICC1	3408.81	6.01462	0.151546	39.6884	0	0
CDH1	4379.55	-5.87403	0.134625	-43.6325	0	0
CEACAM6	8134.83	-10.1695	0.248033	-41.0004	0	0
CTNND1	8442.98	-4.80478	0.111834	-42.9636	0	0
DPYSL2	4288.74	4.44052	0.116406	38.1467	0	0
DPYSL3	10145.8	9.43997	0.201341	46.8854	0	0
DSP	10747.2	-4.09343	0.102916	-39.7744	0	0
F3	15339.7	-7.68056	0.13669	-56.1898	0	0
HSPA12A	2396.7	6.98127	0.184842	37.7688	0	0
JAG1	5554	-5.20041	0.113771	-45.7096	0	0
LAMA3	5376.81	-6.68876	0.162968	-41.0433	0	0
LAMC2	8537.88	-5.34576	0.141159	-37.8705	0	0
MMP7	6338.11	6.66711	0.160635	41.5048	0	0
PODXL	11260.2	-5.31205	0.111069	-47.8265	0	0
SERPINB5	4943.86	-6.06164	0.161433	-37.5489	0	0
TIMP3	3366.82	-5.93663	0.137829	-43.0724	0	0
TM4SF18	5230.5	9.25883	0.240713	38.4643	0	0
VCAN	19377.3	7.33276	0.159849	45.8732	0	0
VIM	17047	6.03313	0.113228	53.2831	0	0
ESRP1	2026.76	-6.44311	0.171765	-37.5111	6.07038e-308	3.98438e-305
TACSTD2	2800.02	-6.08953	0.162539	-37.4651	3.41158e-307	2.14188e-304
FBN1	2418.32	4.8928	0.132379	36.9606	4.92727e-299	2.96457e-296
TSPAN8	2513.89	6.51045	0.180397	36.0896	3.30292e-285	1.90777e-282
LPXN	2618.9	-7.06678	0.197302	-35.817	6.01066e-281	3.33823e-278
COL12A1	6234.86	-3.79935	0.107062	-35.4875	7.67652e-276	4.10551e-273
FAT4	2031.41	5.72009	0.16255	35.1896	2.88241e-271	1.4865e-268
ANXA3	1969.41	-6.94753	0.198044	-35.0807	1.32625e-269	6.60383e-267
COL4A5	2524.09	-4.6355	0.133957	-34.6044	2.16598e-262	1.04256e-259
MYO1D	1717.77	-5.85137	0.172708	-33.8801	1.30848e-251	6.095e-249
AGR2	1826.4	-6.23513	0.184698	-33.7585	8.01306e-250	3.6159e-247
ZNF185	1404.6	-5.72184	0.173265	-33.0236	3.72932e-239	1.63186e-236
PBX1	1488.82	-5.57414	0.169419	-32.9016	2.08501e-237	8.85518e-235
STON2	1544.94	-4.91914	0.149636	-32.8741	5.1619e-237	2.12965e-234
hsa-mir-6723	4173.03	-4.40148	0.137224	-32.0752	9.78678e-226	3.92559e-223
KRT5	7639.88	-10.6614	0.332525	-32.0621	1.48938e-225	5.81261e-223
GJB2	1615.65	-4.83697	0.151693	-31.8866	4.08982e-223	1.55413e-220
SLC12A6	1502.79	-4.2017	0.133013	-31.5886	5.29649e-219	1.96106e-216
AIM1	2329.92	-4.72899	0.150453	-31.4316	7.48658e-217	2.70265e-214
EPAS1	1067.25	-4.81349	0.156289	-30.7986	2.73834e-208	9.64429e-206
NMT2	1446.36	4.15665	0.135348	30.7108	4.08242e-207	1.40357e-204
WDR72	1557.89	-6.40521	0.209333	-30.5981	1.29596e-205	4.352e-203
C12orf75	2998.8	4.11813	0.134791	30.5519	5.34126e-205	1.7529e-202
ITGB6	1901.64	-8.44912	0.277572	-30.4394	1.6529e-203	5.30396e-201
B3GALT5	1335.53	4.88667	0.160611	30.4256	2.52041e-203	7.91189e-201
PTGS2	2062.21	-8.43221	0.278055	-30.3256	5.26655e-202	1.61806e-199
DSG2	8398.6	-4.29155	0.142494	-30.1175	2.86235e-199	8.6109e-197
NPNT	2198.11	8.73976	0.290379	30.0977	5.19082e-199	1.5297e-196
COL17A1	4913.18	-4.25518	0.143009	-29.7546	1.51367e-194	4.37148e-192
ZNF704	1492.88	-4.59615	0.154942	-29.6637	2.25764e-193	6.39222e-191
ONECUT2	1265.08	6.49845	0.219969	29.5425	8.19414e-192	2.27545e-189
SEMA3A	2423.94	-4.57955	0.156855	-29.1961	2.1743e-187	5.92395e-185
PLAC8	1233.66	5.06902	0.174324	29.0781	6.79386e-186	1.81673e-183
VNN1	2269.41	8.78719	0.304026	28.9028	1.10042e-183	2.8891e-181
SNTB1	936.846	5.98754	0.207168	28.9018	1.1327e-183	2.92076e-181
SNAI2	953.423	-5.7602	0.200839	-28.6807	6.64026e-181	1.6822e-178
MTAP	3834.94	10.281	0.361935	28.4057	1.72005e-177	4.28234e-175
MCC	989.915	-4.07469	0.144064	-28.284	5.4394e-176	1.33127e-173
HAS2	2881.61	-4.62031	0.164299	-28.1214	5.36912e-174	1.29217e-171
CDH11	845.475	-6.66422	0.238743	-27.9138	1.81443e-171	4.29515e-169
LAPTM5	1987.41	-9.164	0.328438	-27.9018	2.53724e-171	5.90931e-169
PAPSS2	1765.13	3.98637	0.143414	27.7963	4.81092e-170	1.10269e-167
IGFBP7	3556.24	10.1708	0.366287	27.7674	1.07346e-169	2.422e-167
TGFA	1612.21	-3.46432	0.125442	-27.6168	6.98623e-168	1.55202e-165
F11R	2888.15	-3.62474	0.133583	-27.1346	3.84301e-162	8.40804e-160
F11R	2888.15	-3.62474	0.133583	-27.1346	3.84301e-162	8.40804e-160
GNG4	916.19	6.74259	0.249369	27.0386	5.20188e-161	1.12112e-158
RHOU	818.109	4.96391	0.184019	26.975	2.90274e-160	6.16405e-158
RND3	1656.79	-4.04077	0.149802	-26.9741	2.97959e-160	6.23554e-158
IKZF2	922.385	-6.73593	0.250033	-26.9401	7.44622e-160	1.53605e-157
SESN3	1742.61	-4.84507	0.180066	-26.9072	1.80695e-159	3.67497e-157
TMEM154	1044.17	-7.62377	0.284396	-26.8068	2.68931e-158	5.39355e-156
RASEF	766.779	-4.50223	0.16835	-26.7432	1.48111e-157	2.92976e-155
TP63	3510.57	-10.582	0.395948	-26.7257	2.36487e-157	4.61469e-155
SDPR	1729.62	3.68819	0.13864	26.6026	6.33683e-156	1.22005e-153
SAMD9	3396.79	-4.52867	0.170561	-26.5516	2.46116e-155	4.6762e-153
TNFAIP3	673.4	-4.47515	0.169116	-26.462	2.65257e-154	4.97443e-152
ARRB1	988.511	6.42691	0.243947	26.3456	5.76959e-153	1.06811e-150
ANK3	998.395	-7.67179	0.291428	-26.3248	9.97234e-153	1.82279e-150
CDK14	1132.26	-7.6891	0.292404	-26.2961	2.12276e-152	3.83159e-150
SLC1A3	1386.66	-8.62426	0.327989	-26.2943	2.226e-152	3.96832e-150
PFKFB2	1098.77	-3.89214	0.149036	-26.1155	2.43362e-150	4.28555e-148
SLC22A3	630.798	-5.01639	0.192117	-26.1112	2.72057e-150	4.73313e-148
SLC38A4	1980.44	4.02814	0.154373	26.0936	4.30846e-150	7.40644e-148
PTPRB	634.383	-5.06302	0.194251	-26.0643	9.25146e-150	1.57166e-147
RAB38	603.589	-5.33965	0.206176	-25.8985	6.92087e-148	1.16206e-145
OCIAD2	1660.35	-3.34091	0.12909	-25.8805	1.10448e-147	1.83319e-145
IFI16	2103.54	-4.19492	0.163206	-25.7032	1.0769e-145	1.7671e-143
MTSS1	714.385	-6.7603	0.263457	-25.66	3.2676e-145	5.30158e-143
STC1	1489	-8.94795	0.350343	-25.5406	6.98862e-144	1.12129e-141
TM4SF1	10562.1	2.91841	0.114406	25.5092	1.55711e-143	2.47084e-141
S100A4	3760.9	5.61512	0.220196	25.5005	1.94492e-143	3.05268e-141
ZEB1	1181.32	5.29733	0.207776	25.4955	2.21316e-143	3.43634e-141
PLA2G4A	792.31	-5.04011	0.198536	-25.3864	3.56802e-142	5.48109e-140
SLC7A11	3801.14	-3.93602	0.155253	-25.3523	8.48415e-142	1.28959e-139
COL4A6	1777.99	-9.18989	0.363463	-25.2843	4.75712e-141	7.1555e-139
UGT1A10	1057.06	-3.99129	0.158431	-25.1927	4.81831e-140	7.17283e-138
RP11-64D22.2	1058.55	-7.25159	0.288777	-25.1114	3.73748e-139	5.50707e-137
CDK6	11086	-3.38019	0.134988	-25.0406	2.21083e-138	3.22468e-136
SLFN11	1670.98	3.25992	0.130292	25.0201	3.69424e-138	5.33448e-136
SYK	720.579	-5.97393	0.239452	-24.9484	2.22413e-137	3.17985e-135
HBEGF	872.118	-3.46192	0.138957	-24.9136	5.29568e-137	7.49702e-135
BMP4	717.515	4.27772	0.172816	24.7531	2.87307e-135	4.02788e-133
UBASH3B	3382.42	3.08647	0.125278	24.6369	5.08782e-134	7.06424e-132
RP11-362F19.1	680.844	-6.79235	0.2763	-24.5833	1.90716e-133	2.62279e-131
CLMP	1932.08	2.69877	0.1098	24.5789	2.1232e-133	2.89236e-131
PTGFRN	1915.82	-2.8956	0.117896	-24.5605	3.33694e-133	4.50331e-131
IL1RL1	9648.29	-12.9493	0.527325	-24.5566	3.6813e-133	4.92203e-131
KLF12	621.457	-4.98955	0.203592	-24.5076	1.22561e-132	1.62366e-130
SLC39A14	7656.86	2.63867	0.107693	24.5018	1.41257e-132	1.85431e-130
JHDM1D	1076.56	-4.29114	0.176033	-24.3769	3.00774e-131	3.91277e-129
SETBP1	534.741	-5.75527	0.236212	-24.3649	4.03523e-131	5.20257e-129
GDA	3781.31	3.23753	0.133488	24.2533	6.09957e-130	7.79449e-128
ARHGDIB	3594.56	-3.14681	0.130115	-24.1848	3.21733e-129	4.07528e-127
MORC4	8366.54	3.66037	0.151689	24.1308	1.18789e-128	1.49157e-126
TRNP1	624.212	4.31743	0.180462	23.9244	1.70828e-126	2.12651e-124
MYH10	1005.04	3.72789	0.156745	23.7831	4.99473e-125	6.16444e-123
SOX7	754.35	-5.57134	0.234341	-23.7745	6.13464e-125	7.50714e-123
SOX7	754.35	-5.57134	0.234341	-23.7745	6.13464e-125	7.50714e-123
DNAJA4	571.919	-5.09629	0.214459	-23.7634	7.98739e-125	9.69226e-123
MPZL2	4617.94	-3.54008	0.14902	-23.7557	9.59604e-125	1.15472e-122
HDAC9	581.43	-4.42442	0.187278	-23.6248	2.14142e-123	2.55555e-121
SRGN	675.562	-3.96873	0.168025	-23.6198	2.41213e-123	2.85501e-121
ST3GAL6	619.43	-5.61903	0.238006	-23.6088	3.12836e-123	3.67264e-121
FST	6518.76	-12.4047	0.527108	-23.5334	1.85603e-122	2.16138e-120
PIWIL1	672.05	-5.15168	0.219225	-23.4995	4.12768e-122	4.76829e-120
CD109	6401.03	-3.38869	0.144212	-23.4979	4.28261e-122	4.908e-120
FOXO1	1148.84	-3.58199	0.153344	-23.3592	1.11212e-120	1.26449e-118
FAM83B	621.679	-5.11479	0.220136	-23.2346	2.0341e-119	2.29471e-117
LAMA4	616.241	6.50822	0.280308	23.2181	2.98694e-119	3.34352e-117
ADAMTS1	635.036	-7.20688	0.310847	-23.1846	6.50778e-119	7.22864e-117
FRRS1	663.974	-4.42434	0.190885	-23.1781	7.58186e-119	8.3574e-117
SLC41A2	590.103	5.51745	0.23835	23.1485	1.50465e-118	1.646e-116
SERPINE1	653.142	-6.8831	0.299451	-22.9857	6.4743e-117	7.02924e-115
NFKBIZ	960.653	-3.26852	0.142591	-22.9223	2.78506e-116	3.00121e-114
IDS	2314.27	-2.73476	0.119645	-22.8573	1.23664e-115	1.32275e-113
IDS	2314.27	-2.73476	0.119645	-22.8573	1.23664e-115	1.32275e-113
ABHD17C	1060.63	-4.09617	0.179363	-22.8373	1.95305e-115	2.07368e-113
MYLK	845.612	7.87385	0.345382	22.7975	4.85678e-115	5.11912e-113
PAG1	490.692	-6.21	0.272577	-22.7826	6.82563e-115	7.14218e-113
MEST	1935.59	-3.0236	0.13319	-22.7014	4.33959e-114	4.50818e-112
PLXNA2	918.733	-7.61072	0.33532	-22.6969	4.8075e-114	4.95859e-112
RNF144B	488.479	-6.12338	0.269809	-22.6953	4.98916e-114	5.10946e-112
STOM	2637.43	-2.74245	0.120964	-22.6716	8.54399e-114	8.6884e-112
SLC3A1	496.476	5.98686	0.264399	22.6432	1.62685e-113	1.64277e-111
LITAF	2027.91	-2.67322	0.118362	-22.5851	6.06851e-113	6.08536e-111
PLK2	12257.8	2.7967	0.124171	22.5229	2.47669e-112	2.46645e-110
SHISA2	2063.51	2.88287	0.128116	22.5021	3.95687e-112	3.91351e-110
CD55	2647.1	-2.997	0.133425	-22.4621	9.75099e-112	9.57853e-110
FAM134B	672.12	7.29101	0.324659	22.4575	1.08218e-111	1.05586e-109
SRPX2	569.036	-3.98362	0.177449	-22.4494	1.29753e-111	1.25747e-109
AHR	4472.58	-3.31195	0.14755	-22.4462	1.39316e-111	1.34115e-109
HIVEP2	1661.97	-2.57948	0.114977	-22.4347	1.80679e-111	1.72782e-109
AKAP5	638.293	4.26569	0.190495	22.3927	4.63878e-111	4.40684e-109
DSG3	1139.03	-8.9627	0.401018	-22.3499	1.21045e-110	1.14241e-108
TC2N	735.524	-7.55979	0.33877	-22.3154	2.61999e-110	2.45666e-108
SAMD12	919.168	-3.93015	0.176347	-22.2864	5.00179e-110	4.65973e-108
ENPP4	500.498	5.24771	0.235552	22.2784	5.9894e-110	5.54404e-108
CEACAM1	618.637	-7.47323	0.33584	-22.2523	1.07063e-109	9.8471e-108
RNF128	578.868	6.91259	0.310764	22.2438	1.29396e-109	1.18258e-107
SDR16C5	468.943	-6.30019	0.284678	-22.1309	1.59313e-108	1.44684e-106
HIST1H2BB	692.099	-5.29253	0.239234	-22.1228	1.90615e-108	1.7203e-106
DUSP10	453.724	-6.01063	0.272267	-22.0762	5.35468e-108	4.80258e-106
TGM2	3003.29	-4.70919	0.213906	-22.0152	2.05944e-107	1.83569e-105
ABCA13	3010.68	-11.1213	0.505219	-22.0127	2.17451e-107	1.92637e-105
OAS2	694.977	-3.60392	0.16431	-21.9337	1.23885e-106	1.09079e-104
USP47	1392.26	4.41077	0.201695	21.8686	5.17528e-106	4.52916e-104
IL7R	486.053	-4.94023	0.226115	-21.8483	8.06952e-106	7.01951e-104
IGF1R	1000.74	-3.20646	0.147162	-21.7886	2.97572e-105	2.57302e-103
CAPN2	6428.58	-2.24432	0.103073	-21.7741	4.08232e-105	3.50885e-103
PTGER4	385.053	-5.12697	0.236386	-21.6889	2.60986e-104	2.22996e-102
ATP8B1	1573.91	-3.24217	0.149505	-21.686	2.78127e-104	2.36244e-102
COL8A1	367.818	-5.19073	0.239525	-21.6709	3.86082e-104	3.26025e-102
EMP2	2353.09	-2.48737	0.115195	-21.5926	2.10687e-103	1.76879e-101
LCP1	7426.77	-13.0011	0.602737	-21.5701	3.42752e-103	2.86089e-101
MX2	697.032	-3.43907	0.159533	-21.5571	4.54612e-103	3.77276e-101
ITGA2	10839.2	-2.98172	0.138395	-21.5449	5.90682e-103	4.87397e-101
MEIS2	614.676	-3.49539	0.162285	-21.5387	6.76497e-103	5.55035e-101
CBLB	512.586	-4.08359	0.1899	-21.5039	1.43283e-102	1.16893e-100
MITF	405.006	-5.24144	0.244031	-21.4785	2.47123e-102	2.00475e-100
ZNF813	417.256	-5.91665	0.276385	-21.4073	1.142e-101	9.21259e-100
FSIP2	1176.29	-4.45335	0.208091	-21.401	1.30799e-101	1.0493e-99
TPD52L1	779.544	-3.0227	0.141323	-21.3885	1.70835e-101	1.36291e-99
THBD	1191.57	-3.27307	0.153244	-21.3586	3.24352e-101	2.57343e-99
INADL	2482.29	-2.85093	0.133516	-21.3528	3.6717e-101	2.89723e-99
FERMT1	5430.69	-2.10611	0.0986732	-21.3443	4.40588e-101	3.45766e-99
ANK2	929.829	8.49701	0.39836	21.33	5.98234e-101	4.66946e-99
SYNE1	1042.17	3.09166	0.144985	21.324	6.80216e-101	5.28082e-99
BMP7	453.771	6.12306	0.287162	21.3227	6.99568e-101	5.40201e-99
COCH	714.119	3.52413	0.165785	21.2572	2.82782e-100	2.17201e-98
MXD1	815.315	-3.57968	0.168699	-21.2194	6.32084e-100	4.82926e-98
ODC1	5730	2.1839	0.103077	21.1871	1.25485e-99	9.53689e-98
TUSC3	541.358	6.91591	0.326498	21.1821	1.39717e-99	1.05629e-97
SLC15A1	1069.3	8.90981	0.421105	21.1582	2.31964e-99	1.74456e-97
SPAG5	3059.63	2.50419	0.118371	21.1554	2.46353e-99	1.84318e-97
FUT8	2500.35	-2.77907	0.131432	-21.1444	3.10387e-99	2.3103e-97
GRHL2	1102.83	-9.13857	0.432444	-21.1324	4.00967e-99	2.96921e-97
THBS2	455.297	3.94896	0.187514	21.0595	1.86988e-98	1.3776e-96
GALNT12	561.025	-3.25706	0.155007	-21.0124	5.05561e-98	3.70573e-96
MAST4	905.059	-3.87949	0.184639	-21.0112	5.18201e-98	3.7792e-96
LETM2	374.091	-4.24899	0.202796	-20.952	1.79875e-97	1.30522e-95
TRPC1	448.815	5.84419	0.27951	20.9087	4.46073e-97	3.22065e-95
RP11-145M9.4	452.876	6.07947	0.290854	20.9021	5.12254e-97	3.68007e-95
ACAT1	1896.17	2.8144	0.135041	20.8411	1.83622e-96	1.31262e-94
DSC3	2660.26	-11.091	0.532284	-20.8366	2.01473e-96	1.43314e-94
GFOD1	639.816	-3.01041	0.144837	-20.7848	5.93691e-96	4.2024e-94
DTX4	579.002	-4.9258	0.23817	-20.6819	5.04295e-95	3.55221e-93
UBE2H	2944.36	-2.28937	0.110814	-20.6596	8.00841e-95	5.61366e-93
GNG11	897.776	3.30347	0.160013	20.645	1.08254e-94	7.55161e-93
MSRB3	914.035	2.79675	0.135561	20.631	1.44615e-94	1.00396e-92
FRMD6	3607.38	-2.54719	0.123619	-20.6052	2.46725e-94	1.70464e-92
SERPINE2	937.006	-3.08512	0.149879	-20.584	3.8172e-94	2.62478e-92
LARGE	403.071	6.23783	0.303412	20.559	6.39985e-94	4.3798e-92
PNMA2	574.562	7.46184	0.36317	20.5464	8.28736e-94	5.64478e-92
IL18R1	591.243	-7.76708	0.378081	-20.5434	8.81116e-94	5.97339e-92
SRGAP3	354.012	-5.85349	0.285085	-20.5325	1.10414e-93	7.45035e-92
BMPR1B	374.435	-4.81793	0.234764	-20.5225	1.35667e-93	9.11175e-92
PRSS23	16642.3	2.09656	0.10217	20.5203	1.41795e-93	9.47927e-92
DENND5A	1232.87	2.66859	0.130049	20.5198	1.43179e-93	9.5277e-92
VWDE	392.553	-5.21723	0.254411	-20.5071	1.86164e-93	1.23312e-91
DCBLD2	10142.8	-2.60615	0.127393	-20.4576	5.14378e-93	3.3916e-91
FMN1	1242.1	-2.7549	0.134953	-20.4137	1.26246e-92	8.28632e-91
PPL	1300.69	-9.5922	0.470494	-20.3875	2.15825e-92	1.41019e-90
CHCHD3	1696.77	2.4824	0.121764	20.3871	2.17885e-92	1.41723e-90
PRKCH	644.044	-3.13099	0.153795	-20.3582	3.92865e-92	2.54394e-90
HIVEP1	948.659	-2.7724	0.136712	-20.2792	1.96223e-91	1.26494e-89
SPTLC3	368.114	-6.29984	0.312261	-20.1749	1.62598e-90	1.04352e-88
ZNF614	458.555	-6.142	0.304497	-20.171	1.76078e-90	1.12503e-88
PDZD2	1173.04	-9.60143	0.476391	-20.1545	2.45636e-90	1.56255e-88
PADI3	687.607	-7.39464	0.367534	-20.1196	4.9689e-90	3.14697e-88
LRIG3	737.34	-2.97722	0.147993	-20.1173	5.21145e-90	3.28618e-88
FKBP1A	2598.31	-2.06843	0.102826	-20.1159	5.35683e-90	3.36316e-88
TTN-AS1	403.706	4.75557	0.236874	20.0763	1.18819e-89	7.42747e-88
DOCK5	3824.26	-2.39994	0.119584	-20.0691	1.37381e-89	8.5508e-88
C20orf197	386.724	-5.82531	0.290269	-20.0686	1.38789e-89	8.60136e-88
KLF7	398.027	-3.99309	0.199027	-20.063	1.55318e-89	9.58457e-88
MYH15	524.335	4.07388	0.203266	20.0422	2.36291e-89	1.45193e-87
PPP4R4	711.844	-3.95471	0.197467	-20.0272	3.1889e-89	1.95118e-87
SLAIN1	597.693	7.58907	0.379735	19.9851	7.41755e-89	4.51939e-87
PKIB	384.615	-6.16845	0.308794	-19.9759	8.92642e-89	5.41586e-87
ABCC2	461.355	3.50227	0.175825	19.919	2.78263e-88	1.68122e-86
CORO2A	637.611	-3.74518	0.188317	-19.8876	5.20997e-88	3.13466e-86
KIAA0040	429.338	-3.62627	0.183841	-19.725	1.31522e-86	7.88041e-85
FGFR2	336.071	-3.88949	0.197997	-19.6442	6.48474e-86	3.86941e-84
KITLG	12535.3	3.17676	0.161761	19.6386	7.23155e-86	4.29727e-84
SLC44A3	333.61	-4.24364	0.216444	-19.6062	1.36983e-85	8.10668e-84
ARHGAP26	3213.09	2.05035	0.104585	19.6046	1.41344e-85	8.33065e-84
HNRNPA1P33	485.285	-3.58576	0.18301	-19.5932	1.76835e-85	1.03801e-83
KBTBD12	358.67	-5.68707	0.29041	-19.5829	2.16229e-85	1.26411e-83
FOXQ1	370.555	-6.13589	0.313546	-19.5693	2.8234e-85	1.64395e-83
EMP1	3497.17	-2.57012	0.131472	-19.5489	4.21839e-85	2.44633e-83
PROS1	356.471	5.70833	0.292261	19.5316	5.91312e-85	3.41542e-83
UGT1A6	324.337	-5.6421	0.288881	-19.5309	6.00123e-85	3.4525e-83
GJA1	429.807	-7.05613	0.364325	-19.3677	1.44675e-83	8.2901e-82
RRAGD	347.843	6.01469	0.310796	19.3526	1.93977e-83	1.10712e-81
BCAT1	1042.11	9.24698	0.477899	19.3492	2.06939e-83	1.17645e-81
RPS7	8116.81	2.20762	0.114248	19.323	3.44365e-83	1.95005e-81
SPINK5	352.872	-6.14796	0.318394	-19.3093	4.48994e-83	2.53261e-81
PRKAA2	862.087	3.29044	0.170573	19.2905	6.44999e-83	3.62404e-81
H19	343.737	-6.13355	0.31892	-19.2322	1.98843e-82	1.1129e-80
ANTXR1	964.713	-2.74755	0.142866	-19.2316	2.01367e-82	1.12268e-80
TGFBR3	2282.55	2.21065	0.11503	19.2181	2.61389e-82	1.45171e-80
UHRF1BP1	1188.68	2.35714	0.122735	19.2051	3.35346e-82	1.85533e-80
NCEH1	6026.56	2.5893	0.134851	19.2012	3.61391e-82	1.99179e-80
FOXA1	572.345	-3.41198	0.177748	-19.1956	4.02597e-82	2.21046e-80
RASGRF2	591.005	3.29902	0.171867	19.1951	4.06389e-82	2.22282e-80
NPC2	1313.36	-2.40009	0.125284	-19.1572	8.4354e-82	4.5965e-80
TSC22D1	2840.08	-2.16612	0.113366	-19.1073	2.19352e-81	1.19077e-79
DNAJC22	315.649	4.87176	0.254999	19.1051	2.29187e-81	1.2395e-79
KIAA1324L	540.86	-7.74296	0.405507	-19.0945	2.80564e-81	1.5117e-79
SH3PXD2A	913.789	-3.13786	0.164501	-19.075	4.07781e-81	2.18898e-79
C7orf41	375.732	-4.2847	0.224874	-19.0538	6.11564e-81	3.27073e-79
LAMB3	493.185	-6.11702	0.321337	-19.0361	8.56131e-81	4.56182e-79
L3MBTL3	491.42	-3.35416	0.17644	-19.0101	1.40555e-80	7.46181e-79
LMO4	3330.91	2.37063	0.124982	18.9678	3.14797e-80	1.66508e-78
SLC1A1	575.592	3.08167	0.162559	18.9572	3.85103e-80	2.02952e-78
ERBB3	556.91	-3.38431	0.178531	-18.9564	3.90784e-80	2.05197e-78
EDN1	510.84	3.26352	0.172201	18.9518	4.26406e-80	2.23091e-78
MPDZ	657.957	8.3197	0.439322	18.9376	5.59169e-80	2.91495e-78
NRG1	1425.11	-2.38945	0.126228	-18.9296	6.50351e-80	3.37808e-78
PHF17	1511.06	2.51578	0.132946	18.9234	7.32308e-80	3.79015e-78
IL1RAP	1189.5	-3.26984	0.172962	-18.9049	1.03859e-79	5.35614e-78
GNB4	758.111	8.65411	0.458196	18.8874	1.44939e-79	7.4481e-78
DGKA	1196.67	-2.50892	0.13302	-18.8613	2.37486e-79	1.21606e-77
CYTIP	288.425	5.32472	0.282656	18.8381	3.67593e-79	1.87563e-77
TENM3	427.369	7.10792	0.377386	18.8346	3.93167e-79	1.99906e-77
MPP1	286.773	4.92215	0.261467	18.8251	4.7014e-79	2.38204e-77
CELSR1	518.861	-3.28397	0.174705	-18.7972	7.96316e-79	4.02056e-77
BIRC3	2378.31	3.26807	0.174088	18.7725	1.26687e-78	6.37408e-77
LBR	8511.68	2.52576	0.134562	18.7703	1.32204e-78	6.62856e-77
SORL1	4491.58	1.84519	0.0983715	18.7574	1.68506e-78	8.41949e-77
CHPT1	519.481	4.08606	0.217875	18.7541	1.79081e-78	8.91698e-77
NCALD	276.387	5.03387	0.268718	18.7329	2.6702e-78	1.32501e-76
TLR4	1341.08	-2.7728	0.148104	-18.7219	3.28064e-78	1.62234e-76
RAPGEF5	820.003	-3.03748	0.162442	-18.6989	5.05762e-78	2.49256e-76
TNFRSF21	3079.12	-1.99568	0.106748	-18.6952	5.4151e-78	2.65966e-76
STRIP2	1179.33	-2.25573	0.120687	-18.6906	5.90054e-78	2.88827e-76
IFIT2	512.628	-3.61603	0.193474	-18.69	5.97252e-78	2.91362e-76
ENPP1	319.398	4.78435	0.256151	18.6778	7.49968e-78	3.64631e-76
KCTD12	798.788	-8.91534	0.477503	-18.6707	8.56497e-78	4.15028e-76
ETV6	941.906	-2.51803	0.134938	-18.6606	1.03588e-77	5.00271e-76
ABAT	279.408	-5.95829	0.320511	-18.59	3.87338e-77	1.86439e-75
AJUBA	2695.77	-2.00531	0.10788	-18.5883	3.99355e-77	1.91584e-75
NIPAL1	901.896	-3.01022	0.162089	-18.5714	5.47317e-77	2.61697e-75
FAM83H-AS1	384.75	-6.5506	0.352791	-18.568	5.83769e-77	2.78205e-75
ZNF714	364.756	-4.33643	0.233611	-18.5626	6.45127e-77	3.06435e-75
CDH3	990.183	-8.96071	0.483649	-18.5273	1.24384e-76	5.88887e-75
ERMP1	2286.69	-2.41072	0.130198	-18.5159	1.53791e-76	7.25731e-75
MCTP2	615.311	-3.34188	0.180593	-18.505	1.88082e-76	8.8466e-75
USP31	1534.37	-2.07517	0.112295	-18.4796	3.0129e-76	1.41254e-74
GAS2L3	1204	2.9274	0.158546	18.4641	4.01568e-76	1.87658e-74
GRB14	330.196	6.31349	0.342014	18.4597	4.35607e-76	2.02908e-74
SDR42E1	269.164	-5.03017	0.272643	-18.4497	5.24658e-76	2.43603e-74
TUBA1A	269.003	4.93997	0.268187	18.4199	9.09952e-76	4.21144e-74
DOCK4	1158.71	-2.7387	0.148753	-18.4111	1.0707e-75	4.93958e-74
TCF4	539.265	7.90823	0.431946	18.3084	7.09596e-75	3.26324e-73
HAS3	318.899	-6.70139	0.366438	-18.2879	1.03274e-74	4.73422e-73
ABCA12	286.283	-5.11609	0.280053	-18.2683	1.48032e-74	6.76449e-73
TPBG	965.051	-2.90877	0.159425	-18.2454	2.25275e-74	1.02617e-72
CHD2	3487.18	-2.26406	0.12411	-18.2423	2.38121e-74	1.08128e-72
FUCA1	653.917	-2.61665	0.143454	-18.2403	2.47052e-74	1.11832e-72
PLA2G16	271.309	4.62812	0.254529	18.1831	7.02297e-74	3.16911e-72
RACGAP1	6471.91	1.98164	0.109161	18.1534	1.20731e-73	5.43103e-72
EPDR1	571.73	2.71152	0.149435	18.1452	1.40211e-73	6.28773e-72
VSIG1	290.809	-5.87874	0.324319	-18.1264	1.97193e-73	8.81568e-72
FN1	298.184	-6.22424	0.34369	-18.1101	2.65489e-73	1.18323e-71
HCLS1	774.143	-9.15655	0.505724	-18.1058	2.86593e-73	1.27336e-71
FAT3	863.004	9.12974	0.504573	18.094	3.5538e-73	1.57414e-71
PTPRE	1377.46	-2.09385	0.115847	-18.0743	5.0815e-73	2.24394e-71
RP3-523K23.2	263.449	-5.42753	0.300318	-18.0726	5.23723e-73	2.30566e-71
PPFIBP1	2839.15	-2.20098	0.121909	-18.0543	7.30234e-73	3.20504e-71
PCBD1	951.914	2.47527	0.137329	18.0244	1.25372e-72	5.48597e-71
TMEM97	2527.87	2.45684	0.136357	18.0177	1.41414e-72	6.16924e-71
LYZ	271.425	5.05226	0.280626	18.0035	1.82826e-72	7.95184e-71
RP11-122A3.2	291.133	5.31144	0.295328	17.9849	2.55923e-72	1.10977e-70
TMPRSS4	991.148	-9.67654	0.538503	-17.9693	3.38686e-72	1.46426e-70
LAMB1	3916.55	-1.73449	0.0965346	-17.9676	3.49697e-72	1.50735e-70
ADI1	1470.26	2.09395	0.116556	17.9652	3.65078e-72	1.56897e-70
PALMD	421.266	-7.64722	0.426052	-17.949	4.88272e-72	2.09218e-70
SDC4	2800.73	-2.08821	0.116421	-17.9367	6.10227e-72	2.60701e-70
HMGCS1	3047.65	-2.83742	0.158233	-17.932	6.63964e-72	2.82821e-70
RIC3	284.464	-4.70855	0.263035	-17.9009	1.16116e-71	4.93153e-70
ANO5	450.196	7.53944	0.422205	17.8573	2.537e-71	1.07432e-69
E2F5	538.402	3.14108	0.17597	17.8501	2.88423e-71	1.21779e-69
FAM214A	572.497	-4.15267	0.232746	-17.8421	3.33168e-71	1.40261e-69
SLCO4A1	311.778	4.02608	0.225685	17.8394	3.49292e-71	1.46621e-69
PROCR	1405.4	2.32816	0.13088	17.7885	8.68251e-71	3.63407e-69
F2R	835.252	2.61866	0.147289	17.779	1.02772e-70	4.2891e-69
FRAS1	354.018	-7.27946	0.410363	-17.7391	2.09274e-70	8.70869e-69
CASP1	297.59	-4.38585	0.247401	-17.7277	2.56447e-70	1.06411e-68
PTPRK	4621.01	-2.04585	0.115449	-17.7208	2.896e-70	1.19823e-68
KIAA1199	531.761	-8.315	0.469239	-17.7202	2.92872e-70	1.20831e-68
WASF2	1534.1	-2.37062	0.133788	-17.7192	2.97876e-70	1.22545e-68
ZNF549	232.714	-5.03662	0.284396	-17.7099	3.51893e-70	1.44356e-68
CD24P4	349.106	-6.75856	0.381761	-17.7037	3.92966e-70	1.60749e-68
COL6A3	661.694	8.59513	0.485529	17.7026	4.00426e-70	1.63338e-68
TLDC1	929.862	-2.5577	0.14451	-17.699	4.26458e-70	1.73466e-68
TRABD2A	290.06	3.73412	0.211386	17.6649	7.81266e-70	3.16896e-68
HPGD	3758.63	2.61327	0.148143	17.6402	1.20982e-69	4.8935e-68
CCNG2	551.525	-3.80275	0.215863	-17.6165	1.84003e-69	7.42179e-68
DENND2C	470.588	-3.21373	0.183164	-17.5457	6.42059e-69	2.58254e-67
PPFIBP2	259.139	4.22014	0.240582	17.5413	6.92717e-69	2.77857e-67
MXRA5	254.858	-4.06985	0.233366	-17.4398	4.11501e-68	1.64601e-66
RP11-800A3.4	361.864	-6.83224	0.392035	-17.4276	5.09217e-68	2.03124e-66
RDH10	1839.05	-2.2913	0.131601	-17.4109	6.81984e-68	2.71291e-66
UGT1A7	220.511	-4.93976	0.284119	-17.3862	1.04895e-67	4.16121e-66
ASCC1	405.334	7.50352	0.431596	17.3855	1.06257e-67	4.20371e-66
PTK2B	386.839	-5.11031	0.293974	-17.3835	1.09934e-67	4.3373e-66
PRR5L	271.72	4.05517	0.233412	17.3734	1.31174e-67	5.1612e-66
IRF6	2073.59	-11.4216	0.657732	-17.3651	1.51624e-67	5.94961e-66
C15orf41	808.274	-2.9351	0.169436	-17.3228	3.16571e-67	1.23883e-65
ABHD6	426.612	3.31358	0.191407	17.3117	3.83687e-67	1.49742e-65
DAB2	511.302	-2.81858	0.163083	-17.2832	6.29818e-67	2.45137e-65
B3GNT5	1092.97	-3.18447	0.184312	-17.2776	6.94057e-67	2.69413e-65
GNG2	354.092	3.8583	0.223455	17.2666	8.39843e-67	3.25129e-65
FLRT3	322.944	-3.56306	0.206566	-17.2491	1.13738e-66	4.39139e-65
HKDC1	406.455	4.08078	0.236615	17.2465	1.1892e-66	4.57923e-65
SIK1	549.573	-2.87715	0.166878	-17.2411	1.30582e-66	5.01491e-65
LOX	339.921	3.46075	0.200759	17.2383	1.3701e-66	5.2478e-65
TMC7	497.281	-2.73225	0.158522	-17.2357	1.43219e-66	5.47112e-65
ST18	442.669	3.18596	0.185027	17.2188	1.91775e-66	7.30667e-65
TMEM30B	1248.89	-10.4104	0.605197	-17.2017	2.5793e-66	9.80136e-65
ALDH1A3	13427.4	-1.73245	0.100829	-17.182	3.61923e-66	1.3717e-64
PHLPP1	644.865	-2.48276	0.144506	-17.1811	3.67952e-66	1.3909e-64
ANKEF1	537.053	-2.8353	0.165404	-17.1417	7.2464e-66	2.73206e-64
ZNF334	232.801	-4.60865	0.269156	-17.1226	1.0074e-65	3.78823e-64
LAD1	466.934	-5.30548	0.310139	-17.1068	1.32141e-65	4.95616e-64
SMAD3	3283.75	-1.75234	0.102661	-17.0691	2.52004e-65	9.42729e-64
DHRS9	3451.92	-12.4769	0.732162	-17.0412	4.06138e-65	1.51541e-63
CAMK1D	416.807	2.78111	0.163221	17.0389	4.22493e-65	1.57237e-63
CTD-2354A18.1	625.947	2.77341	0.162848	17.0307	4.86497e-65	1.80129e-63
PLEKHH2	516.723	-3.06528	0.179985	-17.0307	4.86242e-65	1.80129e-63
UNC13B	748.618	2.66142	0.156329	17.0244	5.41145e-65	1.9985e-63
SLC44A1	2893.37	-2.49376	0.146562	-17.015	6.35401e-65	2.34061e-63
ANTXR2	1691.96	-2.41901	0.142188	-17.0127	6.61392e-65	2.43015e-63
TSPAN12	400.419	-3.46853	0.204073	-16.9965	8.72402e-65	3.19733e-63
SLC16A4	596.296	8.59624	0.506299	16.9786	1.18313e-64	4.32517e-63
CCAT1	603.712	-2.90504	0.17115	-16.9737	1.28661e-64	4.69157e-63
GPR56	486.493	-7.69641	0.454712	-16.9259	2.8977e-64	1.05397e-62
PIK3AP1	327.089	6.98246	0.412696	16.9191	3.25115e-64	1.17956e-62
FDFT1	2044.72	-1.8459	0.109517	-16.8549	9.66324e-64	3.49717e-62
FOXN3	661.618	-2.8111	0.167167	-16.8161	1.85934e-63	6.71221e-62
NR5A2	378.355	3.15244	0.187492	16.8137	1.93693e-63	6.97489e-62
P2RY2	297.191	-4.7983	0.285457	-16.8092	2.0905e-63	7.50917e-62
ANKRD18B	409.789	-3.6132	0.215015	-16.8044	2.26748e-63	8.12468e-62
B4GALT1	1500.95	-2.39152	0.142547	-16.777	3.59264e-63	1.2841e-61
NT5DC3	807.522	2.34772	0.140108	16.7565	5.0748e-63	1.80939e-61
TBXAS1	214.361	4.62369	0.276206	16.74	6.69821e-63	2.38232e-61
SLIT2	282.767	-6.74856	0.403233	-16.7361	7.14849e-63	2.53622e-61
SLC4A4	227.964	5.12742	0.306743	16.7157	1.00773e-62	3.56659e-61
PPM1B	2287.2	2.08852	0.124952	16.7147	1.02512e-62	3.61926e-61
PECR	343.256	3.91467	0.234388	16.7017	1.2748e-62	4.48978e-61
NDRG1	482.151	-3.28607	0.197212	-16.6626	2.44928e-62	8.60527e-61
PTGS1	489.922	-8.49666	0.510264	-16.6515	2.95175e-62	1.0339e-60
SEL1L3	1014	-2.09485	0.125806	-16.6514	2.95707e-62	1.0339e-60
JARID2	379.523	-3.29502	0.19846	-16.6029	6.64228e-62	2.31677e-60
CTSH	1609.29	-2.34819	0.14172	-16.5692	1.1645e-61	4.05189e-60
IGF2	1208.67	10.1972	0.615688	16.5623	1.30459e-61	4.52843e-60
TXNRD1	7854.25	1.89247	0.114378	16.5457	1.72015e-61	5.95659e-60
LINC00649	197.834	-4.57185	0.276982	-16.506	3.32351e-61	1.14812e-59
GLIPR1	1884.39	-2.40052	0.145436	-16.5057	3.33904e-61	1.15073e-59
MMP28	248.835	-5.30707	0.32201	-16.4811	5.01946e-61	1.72574e-59
MAN1A1	319.918	4.17923	0.253614	16.4787	5.22088e-61	1.79073e-59
BHLHE40	929.826	-2.81816	0.171059	-16.4748	5.56631e-61	1.90468e-59
ARID1B	681.562	-2.69274	0.163469	-16.4725	5.78513e-61	1.97488e-59
AKR1B10	674.645	-9.31651	0.565834	-16.4651	6.53681e-61	2.22622e-59
THRB	528.001	-2.58042	0.156838	-16.4528	8.01013e-61	2.72156e-59
RALB	2437.38	2.21749	0.134937	16.4335	1.10081e-60	3.7314e-59
COBL	212.651	5.06202	0.308257	16.4214	1.34334e-60	4.54282e-59
BEND7	219.151	4.79012	0.292181	16.3944	2.09834e-60	7.07944e-59
EDEM1	2152.55	-1.95843	0.119487	-16.3904	2.23976e-60	7.53897e-59
CARD6	865.633	-2.23565	0.136644	-16.3611	3.62407e-60	1.21701e-58
ARL4C	1680.8	2.62039	0.160715	16.3046	9.1599e-60	3.06889e-58
C20orf194	557.863	-2.46095	0.150999	-16.2978	1.02267e-59	3.41836e-58
STX2	629.586	2.36826	0.14546	16.2812	1.3424e-59	4.47673e-58
STC2	398.47	7.86162	0.484279	16.2337	2.91576e-59	9.70127e-58
ANGPTL2	258.874	6.4715	0.39925	16.2091	4.3463e-59	1.44277e-57
ATRN	1748.05	-1.94501	0.120114	-16.193	5.64678e-59	1.87017e-57
TASP1	511.322	-2.5679	0.158869	-16.1637	9.09908e-59	3.00665e-57
BMP2	207.516	-6.08076	0.376503	-16.1506	1.12438e-58	3.70685e-57
STYK1	249.913	-3.71481	0.230613	-16.1084	2.22757e-58	7.32714e-57
ELF1	1381.79	-2.64393	0.164227	-16.0993	2.5805e-58	8.46872e-57
NEDD9	1173.94	-10.5972	0.658824	-16.085	3.24941e-58	1.06398e-56
DENND2D	431.682	-2.51063	0.156234	-16.0697	4.16119e-58	1.35945e-56
DSE	1291.84	-2.0953	0.130444	-16.0629	4.64522e-58	1.51415e-56
PRR11	2207.27	1.85045	0.115281	16.0517	5.56394e-58	1.80953e-56
JAM3	856.861	9.70508	0.604866	16.045	6.19551e-58	2.01041e-56
BMS1P10	209.321	-4.65987	0.290437	-16.0444	6.26027e-58	2.02687e-56
DUSP7	284.994	-3.55512	0.221642	-16.0399	6.72111e-58	2.1712e-56
DAAM1	2002.39	-2.74179	0.170994	-16.0344	7.35163e-58	2.36959e-56
GOLGA2B	306.299	-3.33692	0.208162	-16.0304	7.83901e-58	2.52105e-56
KIAA1161	341.482	-3.15667	0.197243	-16.004	1.1983e-57	3.8452e-56
GLIS3	434.797	2.97626	0.185978	16.0033	1.21107e-57	3.87757e-56
FBXO32	201.514	-4.08977	0.255586	-16.0016	1.24629e-57	3.9815e-56
XAF1	439.938	-2.99245	0.187097	-15.9941	1.40402e-57	4.47552e-56
ARL6IP5	1280.19	-2.06133	0.12902	-15.9769	1.85249e-57	5.89205e-56
FOXP1	639.797	-2.29232	0.143519	-15.9722	1.99507e-57	6.33161e-56
EDAR	377.022	2.83881	0.178074	15.9417	3.25191e-57	1.02977e-55
PLS1	2058.02	2.38569	0.149767	15.9294	3.96449e-57	1.25267e-55
CCNB1	8610.08	1.94509	0.122333	15.9	6.34092e-57	1.99919e-55
CADM1	324.965	3.01238	0.189462	15.8996	6.37391e-57	2.00521e-55
ZBED2	182.454	-5.33769	0.335772	-15.8968	6.67356e-57	2.09492e-55
GPD1L	673.246	2.48022	0.156553	15.8427	1.57843e-56	4.94414e-55
CCND3	1137.41	2.62036	0.165418	15.8409	1.6258e-56	5.08151e-55
PTPN14	3148.8	-1.97251	0.124636	-15.8262	2.05285e-56	6.40241e-55
CD274	198.06	-5.77575	0.365456	-15.8042	2.90973e-56	9.04224e-55
MLLT3	599.465	2.62793	0.166281	15.8042	2.9118e-56	9.04224e-55
C16orf45	189.689	4.35109	0.275897	15.7707	4.94916e-56	1.5336e-54
RHNO1	1465.59	1.80861	0.114804	15.7539	6.45539e-56	1.99606e-54
LIPG	253.6	-3.12578	0.198566	-15.7418	7.82452e-56	2.41423e-54
BLVRA	460.723	2.42128	0.153929	15.7298	9.44577e-56	2.90825e-54
ZNF525	1001.36	-2.61153	0.166073	-15.7252	1.01622e-55	3.12217e-54
SMAGP	1341.37	2.50934	0.159619	15.7208	1.08896e-55	3.33854e-54
FGD6	1597.97	-2.24927	0.143105	-15.7176	1.14493e-55	3.50271e-54
FAM216A	532.955	2.46906	0.157129	15.7136	1.22095e-55	3.72739e-54
IL6R	211.546	-3.56848	0.227113	-15.7124	1.24461e-55	3.79158e-54
PTHLH	1002.72	-10.3728	0.66091	-15.6947	1.64397e-55	4.99767e-54
TMOD3	4196.41	-2.12372	0.135368	-15.6885	1.81271e-55	5.49907e-54
AP001007.1	214.66	-3.46954	0.221346	-15.6748	2.25091e-55	6.81409e-54
CLDN7	242.436	-5.45669	0.348472	-15.6589	2.889e-55	8.72744e-54
CENPV	632.833	2.17272	0.138864	15.6464	3.5147e-55	1.05955e-53
SGK1	364.431	-2.80931	0.17963	-15.6394	3.92123e-55	1.17964e-53
TNFRSF11A	267.808	3.43134	0.219735	15.6158	5.68185e-55	1.70574e-53
FAM84B	1891.29	-1.88565	0.120992	-15.5849	9.22705e-55	2.76429e-53
FRMD5	180.091	-5.67906	0.365409	-15.5417	1.81218e-54	5.41777e-53
MIA3	1149.75	-2.25474	0.145156	-15.5333	2.06554e-54	6.16248e-53
LPHN2	233.835	3.70468	0.239025	15.4992	3.51511e-54	1.04656e-52
DUSP5	908.736	-2.17912	0.140692	-15.4886	4.14168e-54	1.23057e-52
HCAR1	348.439	-3.08535	0.199284	-15.4821	4.57929e-54	1.3578e-52
EXPH5	585.921	-2.78566	0.179997	-15.4762	5.02557e-54	1.48708e-52
PDIA3	8373.53	-1.99614	0.128986	-15.4756	5.06665e-54	1.49616e-52
KIF13A	1142.71	-1.84609	0.119307	-15.4734	5.24629e-54	1.54605e-52
UPK1B	237.339	6.35497	0.410779	15.4705	5.48491e-54	1.61308e-52
GAB2	320.984	3.3945	0.219609	15.457	6.7695e-54	1.98682e-52
NAV3	685.073	2.17408	0.14073	15.4486	7.70977e-54	2.2582e-52
NNMT	237.264	6.35973	0.411715	15.4469	7.91415e-54	2.31337e-52
INSR	277.911	3.2021	0.20736	15.4422	8.5097e-54	2.48243e-52
LY75	301.547	-3.35758	0.217619	-15.4287	1.04999e-53	3.05684e-52
KPNA2	9809.84	1.70275	0.110379	15.4265	1.08655e-53	3.15689e-52
ERVMER34-1	765.022	-2.80715	0.182051	-15.4196	1.20883e-53	3.50513e-52
HOXA13	423.08	2.7135	0.176136	15.4057	1.49879e-53	4.33719e-52
NCOA7	1180.57	-2.15382	0.140006	-15.3837	2.10447e-53	6.07771e-52
AADAC	519.195	-8.95293	0.58282	-15.3614	2.97127e-53	8.56389e-52
FNDC4	189.983	4.92221	0.320479	15.3589	3.08602e-53	8.87693e-52
ELL2	1765.48	-2.3706	0.15456	-15.3378	4.27677e-53	1.22777e-51
KIAA0895	347.544	3.4178	0.223197	15.3129	6.26812e-53	1.79587e-51
RGS2	760.456	-2.62782	0.171833	-15.2929	8.52199e-53	2.43678e-51
SGPP2	194.8	5.7504	0.37623	15.2843	9.73333e-53	2.77765e-51
RP11-705C15.3	342.084	-2.95176	0.193157	-15.2817	1.01251e-52	2.88375e-51
MTMR4	1181.18	1.80808	0.118354	15.2769	1.0901e-52	3.09863e-51
RP11-94L15.2	232.173	-6.9951	0.458025	-15.2723	1.16968e-52	3.31831e-51
DUSP6	2216.93	-1.89359	0.12403	-15.2672	1.2654e-52	3.58282e-51
KRT7	2255.64	-8.52528	0.558594	-15.262	1.36909e-52	3.86881e-51
ZNF488	629.679	3.0067	0.197521	15.2222	2.52068e-52	7.1091e-51
ZNF69	362.559	3.04769	0.200246	15.2197	2.61659e-52	7.36522e-51
VSNL1	236.162	6.71573	0.441539	15.2098	3.04341e-52	8.54997e-51
CYP1B1	463.811	-3.1457	0.206896	-15.2043	3.31264e-52	9.28826e-51
IFI44	1042.27	-2.33956	0.153921	-15.1998	3.54776e-52	9.92822e-51
RP11-255B23.4	202.087	-3.69393	0.243296	-15.1829	4.59143e-52	1.2824e-50
ABCA1	819.854	-2.04181	0.134501	-15.1806	4.75625e-52	1.32587e-50
HYLS1	1291.66	2.01245	0.132758	15.1588	6.62512e-52	1.84329e-50
HJURP	1827.79	1.65204	0.109012	15.1547	7.0531e-52	1.95859e-50
BLCAP	2222.51	-2.33326	0.153971	-15.1539	7.13837e-52	1.97847e-50
TTC7B	201.832	3.59219	0.237503	15.1248	1.11091e-51	3.07309e-50
RGS17	1119.39	2.85834	0.189081	15.1171	1.24997e-51	3.45115e-50
GLUL	4568.87	-1.67887	0.111114	-15.1094	1.40505e-51	3.87192e-50
ANXA1	8995.13	-1.89026	0.125133	-15.106	1.47836e-51	4.0662e-50
CXADR	1320	-2.49745	0.165342	-15.1047	1.50778e-51	4.13414e-50
CYB5R2	191.297	3.90363	0.258439	15.1047	1.50879e-51	4.13414e-50
SESTD1	1096.84	-2.50603	0.165998	-15.0968	1.70089e-51	4.65168e-50
CYP3A5	870.71	2.16676	0.143575	15.0915	1.84134e-51	5.02626e-50
VDAC1	12289.8	1.74704	0.115867	15.078	2.25843e-51	6.15315e-50
TMTC2	329.331	-2.85892	0.189713	-15.0697	2.56147e-51	6.96566e-50
BTBD3	1410.08	-2.07498	0.13781	-15.0568	3.11693e-51	8.46023e-50
IKBIP	1109.66	2.32865	0.154751	15.0477	3.57294e-51	9.67979e-50
PRKAB2	828.478	-2.42848	0.161403	-15.0461	3.66386e-51	9.90751e-50
ITGA10	211.652	3.55716	0.236701	15.0281	4.80743e-51	1.29756e-49
LTBP1	728.868	-2.02212	0.134771	-15.0041	6.90258e-51	1.85958e-49
PCOLCE2	218.472	3.39009	0.226151	14.9904	8.48563e-51	2.2818e-49
ATP10D	1000.32	-2.0356	0.135957	-14.9723	1.11406e-50	2.99015e-49
PDP1	1247.72	-2.03969	0.136444	-14.9489	1.58329e-50	4.24168e-49
NIPAL3	874.857	-2.24561	0.150298	-14.941	1.78149e-50	4.76383e-49
LUZP1	2225.76	-1.71509	0.114869	-14.9309	2.07539e-50	5.53948e-49
CRTAP	2645.17	1.89556	0.126958	14.9306	2.0833e-50	5.55034e-49
PRNP	5340.67	-1.74342	0.116876	-14.9167	2.56486e-50	6.82074e-49
PERP	8983.12	-1.9963	0.133909	-14.9079	2.92728e-50	7.77021e-49
TRIM36	254.123	3.73979	0.250898	14.9056	3.02997e-50	8.02803e-49
KIAA1217	1014.14	-2.22072	0.149007	-14.9034	3.13022e-50	8.27846e-49
PLCE1	1009.58	-1.90887	0.128252	-14.8837	4.2033e-50	1.10961e-48
NEU3	767.241	2.05327	0.138019	14.8767	4.66949e-50	1.23043e-48
WDR66	262.88	-3.04499	0.20508	-14.8478	7.18787e-50	1.89058e-48
YOD1	703.03	-2.73919	0.184502	-14.8464	7.34366e-50	1.92804e-48
FOSL2	1132.89	-1.78055	0.119996	-14.8383	8.27892e-50	2.16965e-48
SNHG16	4770.02	1.63343	0.110098	14.8362	8.55181e-50	2.2371e-48
PSTPIP2	235.337	-3.09885	0.208891	-14.8348	8.72821e-50	2.27912e-48
MCTP1	625.09	2.54921	0.171842	14.8347	8.74452e-50	2.27926e-48
CDKN3	1209.73	1.9883	0.134157	14.8207	1.07631e-49	2.80035e-48
USP3	2137.9	-1.9927	0.134716	-14.7919	1.65185e-49	4.29006e-48
MPP7	194.972	-3.96588	0.268115	-14.7917	1.65682e-49	4.29523e-48
CCDC69	488.133	-2.86057	0.193488	-14.7842	1.85148e-49	4.79129e-48
RP11-568K15.1	274.235	3.03601	0.205434	14.7785	2.01529e-49	5.20586e-48
EOGT	904.662	-2.95342	0.199913	-14.7735	2.17213e-49	5.60099e-48
CDYL2	167.596	-5.77563	0.391479	-14.7534	2.92669e-49	7.53322e-48
TANC2	776.579	-1.97048	0.133574	-14.752	2.98851e-49	7.67865e-48
GPR87	677.47	-9.80777	0.66532	-14.7414	3.4925e-49	8.95768e-48
HECA	1123.25	-2.4034	0.163191	-14.7275	4.29142e-49	1.09873e-47
RP4-694A7.2	350.805	-3.26011	0.221456	-14.7212	4.70877e-49	1.20344e-47
MAP7	643.501	-2.36163	0.160446	-14.7191	4.86043e-49	1.24001e-47
DENND4A	1231.46	-2.51864	0.171235	-14.7087	5.67091e-49	1.44423e-47
ARHGAP23	745.587	-3.26606	0.222136	-14.703	6.17053e-49	1.5687e-47
HIST1H2BG	743.342	9.7646	0.664262	14.6999	6.45306e-49	1.63765e-47
ASRGL1	185.267	4.71172	0.320897	14.683	8.28535e-49	2.09896e-47
DKK1	9358.83	1.95212	0.133034	14.6739	9.47988e-49	2.39736e-47
FAM83H	378.447	-3.01238	0.20534	-14.6702	1.00061e-48	2.52601e-47
MSN	10784.6	-1.82186	0.124203	-14.6684	1.02783e-48	2.59021e-47
NT5C3B	618.753	2.09254	0.142672	14.6668	1.0521e-48	2.64675e-47
LINC00842	355.163	-2.74982	0.18761	-14.6572	1.2125e-48	3.04494e-47
PELI2	168.487	-4.92378	0.335994	-14.6544	1.26287e-48	3.16594e-47
LYPD1	208.787	3.89317	0.266506	14.6082	2.49023e-48	6.23204e-47
KIF20A	3282.69	2.01194	0.137833	14.5969	2.93973e-48	7.34424e-47
RP11-1002K11.1	542.704	-2.56424	0.1757	-14.5944	3.04926e-48	7.60471e-47
APBB2	1380.49	-1.75169	0.120089	-14.5865	3.42116e-48	8.51751e-47
MYBL1	1633.82	2.28087	0.156422	14.5815	3.68287e-48	9.15331e-47
PCLO	488.41	-2.89416	0.198657	-14.5686	4.44755e-48	1.10348e-46
FXYD2	201.576	6.38075	0.438352	14.5562	5.33188e-48	1.32062e-46
MMP14	1339.98	-4.05205	0.278618	-14.5434	6.42884e-48	1.5896e-46
PPP1R13L	216.889	-3.49268	0.240235	-14.5386	6.90182e-48	1.70363e-46
SLC37A2	282.849	-5.178	0.356438	-14.5271	8.16373e-48	2.01168e-46
GRK5	459.937	-2.90381	0.20021	-14.5038	1.14591e-47	2.81889e-46
RAB22A	4210.06	-2.00207	0.138081	-14.4993	1.22479e-47	3.00783e-46
SLFN5	1883.96	-1.92463	0.132843	-14.488	1.4424e-47	3.53621e-46
TNS3	3487.64	2.41106	0.166704	14.4631	2.07288e-47	5.07329e-46
ETS2	1015.81	-1.74682	0.120891	-14.4495	2.52348e-47	6.16565e-46
ELOVL7	282.993	-2.90101	0.201099	-14.4258	3.5628e-47	8.69034e-46
ARHGAP24	170.488	-3.83703	0.265998	-14.4251	3.59983e-47	8.76586e-46
SLC22A15	224.973	-3.83079	0.265695	-14.418	3.98761e-47	9.69378e-46
CPSF3	1395.96	2.05841	0.142795	14.4151	4.15616e-47	1.00865e-45
HIF1A	9631.16	-2.12819	0.147904	-14.389	6.06499e-47	1.46698e-45
RP11-64D22.5	204.068	-6.77207	0.47064	-14.3891	6.0608e-47	1.46698e-45
RUNX1	1647	-1.97961	0.137598	-14.3868	6.25838e-47	1.51122e-45
PER3	438.633	-2.52697	0.175674	-14.3844	6.48008e-47	1.56214e-45
ST6GALNAC2	150.815	-4.88327	0.339705	-14.375	7.42301e-47	1.78647e-45
TRAPPC4	901.962	1.92061	0.133663	14.3691	8.0917e-47	1.94416e-45
TMEM106C	3298.3	1.89945	0.132376	14.3489	1.08205e-46	2.59547e-45
SIPA1L1	1225.6	-1.73224	0.120753	-14.3454	1.13882e-46	2.72713e-45
RYBP	676.052	-2.57364	0.179412	-14.3448	1.14774e-46	2.74394e-45
ICAM1	154.361	-5.38007	0.375106	-14.3428	1.18195e-46	2.82106e-45
ADAM8	188.328	-6.14218	0.428418	-14.3369	1.28703e-46	3.06679e-45
SPRY1	537.781	2.28425	0.15934	14.3358	1.30799e-46	3.11159e-45
PLTP	280.928	-5.70657	0.398384	-14.3243	1.54246e-46	3.66335e-45
SFMBT2	163.979	5.47754	0.382591	14.317	1.71466e-46	4.06563e-45
BTG1	706.895	-2.56213	0.179001	-14.3135	1.80331e-46	4.26882e-45
LPAR6	151.867	-5.04349	0.353327	-14.2743	3.1661e-46	7.48257e-45
USP13	1109.32	1.76193	0.123628	14.2518	4.36859e-46	1.03076e-44
ULBP2	397.099	-2.55961	0.179772	-14.238	5.31922e-46	1.25301e-44
C14orf105	210.527	6.80549	0.478223	14.2308	5.90036e-46	1.38764e-44
KHDRBS3	205.224	3.38332	0.237893	14.222	6.68801e-46	1.57032e-44
GAREM	328.55	-2.51738	0.177054	-14.2181	7.07495e-46	1.65848e-44
PDXK	3150.43	2.05254	0.144574	14.1971	9.5421e-46	2.23319e-44
VNN2	288.851	7.71466	0.544361	14.1719	1.36661e-45	3.19318e-44
GPR153	242.305	-5.19328	0.366681	-14.163	1.55327e-45	3.62346e-44
MOB3B	254.603	-7.69469	0.543721	-14.1519	1.81726e-45	4.23246e-44
ME2	930.718	10.4091	0.736181	14.1393	2.17401e-45	5.05518e-44
GEMIN5	2432.33	1.52625	0.108144	14.1132	3.15144e-45	7.3162e-44
STAMBPL1	830.768	2.00818	0.142383	14.104	3.58591e-45	8.31148e-44
SOX13	333.864	-3.36214	0.238397	-14.1031	3.63406e-45	8.40959e-44
BAG2	1223.38	2.35425	0.166961	14.1006	3.76766e-45	8.7048e-44
PCDH20	232.688	-3.7705	0.267523	-14.0941	4.13019e-45	9.52714e-44
KCNQ1OT1	3761.9	-2.24105	0.159062	-14.0892	4.42857e-45	1.01991e-43
ARL17A	1521.37	1.61326	0.114669	14.0689	5.90127e-45	1.35692e-43
BIRC5	1668.31	1.66789	0.118596	14.0637	6.34892e-45	1.45753e-43
RP11-318K12.1	249.078	-3.95567	0.281335	-14.0604	6.6526e-45	1.52482e-43
PPAP2B	387.907	-2.38218	0.169458	-14.0577	6.91309e-45	1.58201e-43
AC092669.3	1384.78	-2.0817	0.148317	-14.0355	9.45482e-45	2.16025e-43
MAP3K9	1186	-1.8517	0.131941	-14.0343	9.61411e-45	2.19317e-43
RCAN1	672.758	2.17274	0.154876	14.0289	1.03736e-44	2.3627e-43
HSPB8	158.917	-6.20471	0.442802	-14.0124	1.3093e-44	2.97737e-43
NIPAL2	711.263	-2.57792	0.183985	-14.0116	1.32471e-44	3.00768e-43
S100P	244.388	-6.60993	0.471907	-14.0069	1.4152e-44	3.20808e-43
FAM149A	188.313	6.52034	0.465757	13.9994	1.57103e-44	3.55576e-43
RAB31	2160.88	1.9528	0.139513	13.9972	1.62054e-44	3.66206e-43
ANKRD22	239.001	-7.61124	0.543818	-13.9959	1.65031e-44	3.72351e-43
CDKN1A	560.192	-3.63869	0.260009	-13.9945	1.68464e-44	3.79505e-43
CPS1	509.426	-2.24743	0.160644	-13.9901	1.79158e-44	4.02967e-43
IGSF3	432.221	-2.27979	0.163068	-13.9806	2.04861e-44	4.60061e-43
FHDC1	193.563	-3.20701	0.229417	-13.979	2.09553e-44	4.69866e-43
HSPA8	87070.6	1.53398	0.109928	13.9543	2.96014e-44	6.62703e-43
ARHGAP32	1978.99	-1.57775	0.113075	-13.9531	3.01014e-44	6.72854e-43
PRKD1	143.965	5.02319	0.360063	13.9509	3.10858e-44	6.93784e-43
TEX2	1798.56	1.56974	0.112591	13.942	3.51772e-44	7.83887e-43
ANAPC16	826.134	10.2342	0.73472	13.9294	4.19609e-44	9.33614e-43
C20orf112	538.773	-2.07572	0.149057	-13.9257	4.42463e-44	9.82949e-43
PDLIM5	3552.15	-1.59925	0.115012	-13.9051	5.89631e-44	1.30788e-42
GBP1	366.938	-2.44371	0.175888	-13.8935	6.93252e-44	1.53536e-42
TBC1D2B	1170.97	-1.97018	0.141913	-13.883	8.0279e-44	1.77524e-42
LYAR	906.494	2.06447	0.148757	13.8782	8.59164e-44	1.89699e-42
FAM129A	1862.88	1.60675	0.11589	13.8644	1.04051e-43	2.29389e-42
PLCB4	144.657	5.16682	0.372917	13.8552	1.18391e-43	2.60604e-42
BHLHE41	184.257	-6.77417	0.488935	-13.855	1.18737e-43	2.60968e-42
MYO1E	1404.45	-1.57058	0.113505	-13.8371	1.52221e-43	3.34054e-42
FRMD4A	551.605	2.53633	0.183377	13.8312	1.65177e-43	3.61935e-42
FAT2	1515.05	-11.7071	0.846824	-13.8248	1.80734e-43	3.95424e-42
B3GNT1	230.441	3.04935	0.220742	13.8141	2.09542e-43	4.57759e-42
FAM171A1	186.643	3.42056	0.247751	13.8064	2.33109e-43	5.08473e-42
B2M	18086	-1.83454	0.132903	-13.8036	2.42427e-43	5.28002e-42
FEM1B	2819.57	-1.86718	0.135316	-13.7987	2.59533e-43	5.64406e-42
EPHA3	157.221	5.71748	0.414481	13.7943	2.75767e-43	5.98809e-42
LPIN1	522.811	1.95344	0.141803	13.7757	3.56767e-43	7.7353e-42
FAM105A	338.596	-2.53022	0.183939	-13.7558	4.70238e-43	1.01803e-41
PLAG1	594.234	-2.77117	0.201722	-13.7376	6.04641e-43	1.30704e-41
OSBPL6	161.606	3.63285	0.264564	13.7315	6.57943e-43	1.42013e-41
OASL	315.051	-3.6108	0.26319	-13.7194	7.7744e-43	1.67556e-41
PAX6	193.568	6.81391	0.496763	13.7166	8.07209e-43	1.73712e-41
RIC8B	860.123	1.91212	0.139488	13.7081	9.08078e-43	1.95129e-41
RNF152	450.358	-9.22534	0.673541	-13.6968	1.06151e-42	2.2776e-41
ST3GAL1	1267.07	-2.14837	0.156925	-13.6904	1.15827e-42	2.48151e-41
ARL14	319.049	-2.79336	0.204093	-13.6867	1.21927e-42	2.60833e-41
E2F6	623.225	2.05844	0.15075	13.6546	1.89435e-42	4.04651e-41
IL17RD	220.494	2.81577	0.206228	13.6537	1.91945e-42	4.09406e-41
SLC14A1	287.635	2.71458	0.198954	13.6443	2.18278e-42	4.64888e-41
TUBB6	880.675	1.68264	0.123396	13.6361	2.44204e-42	5.19337e-41
NUDT19	698.379	-1.78541	0.130948	-13.6345	2.49685e-42	5.30214e-41
PHACTR3	248.627	-7.88001	0.577979	-13.6337	2.52352e-42	5.35091e-41
SMURF2	4052.26	1.82271	0.133753	13.6274	2.75278e-42	5.82847e-41
CMIP	662.262	-2.51682	0.184823	-13.6174	3.15539e-42	6.67113e-41
TNFRSF10B	1536.75	-1.69986	0.124888	-13.6111	3.43833e-42	7.25871e-41
HNF4A	339.379	8.36864	0.614911	13.6095	3.51565e-42	7.4111e-41
ADNP	3492.84	-1.79706	0.132138	-13.5999	4.00801e-42	8.43669e-41
MAK16	3649.6	1.88412	0.138593	13.5947	4.30697e-42	9.05279e-41
RP11-174G6.5	292.762	-2.93068	0.215612	-13.5923	4.44622e-42	9.33188e-41
EXOC6B	1630.76	-1.72591	0.127056	-13.5839	4.98993e-42	1.04578e-40
KCTD14	250.25	2.99103	0.220223	13.5818	5.1352e-42	1.07467e-40
ANXA8	191.381	-7.13743	0.526036	-13.5683	6.17049e-42	1.28946e-40
MACC1	3451.81	-1.97429	0.145652	-13.5548	7.41638e-42	1.54758e-40
ATP6V0E2	164.44	4.24453	0.313587	13.5354	9.66307e-42	2.01349e-40
ZNF681	237.7	7.42815	0.548959	13.5313	1.02135e-41	2.12511e-40
CGNL1	153.34	-3.87756	0.286616	-13.5288	1.05785e-41	2.1979e-40
ADRBK2	185.97	3.10216	0.229506	13.5167	1.24683e-41	2.58682e-40
DHTKD1	808.143	1.74845	0.129362	13.516	1.25904e-41	2.6084e-40
RP11-11N9.4	344.244	2.53364	0.187662	13.5011	1.54011e-41	3.18612e-40
CHCHD4	407.695	2.25419	0.167053	13.4938	1.70075e-41	3.51342e-40
TTC6	139.994	-5.51143	0.408557	-13.49	1.79145e-41	3.69551e-40
PELI1	435.136	-2.26699	0.168059	-13.4893	1.80808e-41	3.7245e-40
HOXB9	201.592	3.34565	0.248451	13.4661	2.47735e-41	5.09587e-40
TMEM2	1979.16	1.58017	0.117364	13.4638	2.554e-41	5.24604e-40
COX15	1447.93	1.59611	0.118627	13.4549	2.87971e-41	5.90153e-40
JHDM1D-AS1	126.711	-4.21132	0.312995	-13.4549	2.88129e-41	5.90153e-40
PLA2R1	496.152	-2.37117	0.176257	-13.4529	2.95904e-41	6.0522e-40
DENND3	599.478	2.39617	0.17812	13.4526	2.97393e-41	6.07406e-40
CACNA2D1	226.819	2.98168	0.221808	13.4426	3.40127e-41	6.93705e-40
GPR158	141.756	-5.2951	0.394521	-13.4216	4.51902e-41	9.20377e-40
CPVL	401.381	2.26772	0.169049	13.4146	4.96568e-41	1.00992e-39
LANCL3	157.167	-3.45298	0.257414	-13.4141	5.00002e-41	1.01547e-39
ADRB2	370.83	-2.27954	0.16994	-13.4138	5.02283e-41	1.01868e-39
SSFA2	20473.7	1.73576	0.129415	13.4124	5.1167e-41	1.03626e-39
KYNU	607.513	-9.97589	0.744139	-13.406	5.57979e-41	1.12846e-39
TOB1	545.132	-2.45914	0.183452	-13.4048	5.6642e-41	1.14393e-39
RPS3A	17004.4	1.77395	0.132448	13.3936	6.59015e-41	1.32908e-39
TEP1	813.458	-1.92584	0.144014	-13.3726	8.73922e-41	1.76003e-39
METTL7B	148.802	5.67839	0.424657	13.3717	8.84827e-41	1.77951e-39
TBC1D1	1159.09	1.62838	0.121827	13.3664	9.50641e-41	1.90922e-39
SALL4	145.837	-4.03357	0.301934	-13.3591	1.04831e-40	2.10245e-39
DUSP4	3366	-1.34593	0.100779	-13.3553	1.1027e-40	2.20846e-39
FILIP1L	130.814	-5.07799	0.380283	-13.3532	1.13471e-40	2.26942e-39
GTSE1	523.643	2.37262	0.177735	13.3492	1.19779e-40	2.39226e-39
PTAFR	216.278	-7.14152	0.535592	-13.3339	1.4706e-40	2.93307e-39
CENPA	756.658	1.84399	0.13831	13.3323	1.50163e-40	2.99084e-39
ANXA6	858.982	3.01118	0.226221	13.3108	2.00349e-40	3.98491e-39
RGS4	361.592	-8.8945	0.668295	-13.3092	2.04542e-40	4.0627e-39
LRRC8C	2007.63	-1.94485	0.146136	-13.3084	2.06747e-40	4.10087e-39
DDX60	1708.26	-2.17571	0.163511	-13.3062	2.13133e-40	4.22173e-39
COA4	1101.34	1.73297	0.130342	13.2955	2.45796e-40	4.86204e-39
MRPS16	1845.76	1.5014	0.112962	13.2912	2.60495e-40	5.14576e-39
JPH1	242.294	-3.00873	0.226666	-13.2738	3.28415e-40	6.46973e-39
KPNB1	14833.6	1.32331	0.0996928	13.2739	3.28247e-40	6.46973e-39
WDR52	946.714	-2.08904	0.157458	-13.2673	3.58305e-40	7.04894e-39
SIDT1	221.908	-7.69471	0.58017	-13.2628	3.80173e-40	7.46898e-39
CCNDBP1	559.206	-2.04489	0.15423	-13.2587	4.01713e-40	7.88143e-39
NLRP1	270.092	-3.58052	0.270066	-13.2579	4.0595e-40	7.95375e-39
KIAA1456	135.66	-4.91566	0.371258	-13.2406	5.11548e-40	1.00092e-38
CDKN2AIPNL	537.077	2.11088	0.159461	13.2376	5.32137e-40	1.03979e-38
VEGFA	865.752	-2.38706	0.180356	-13.2353	5.49023e-40	1.07134e-38
WNT7A	150.209	-3.73324	0.282215	-13.2284	6.01826e-40	1.17279e-38
FAAH2	136.621	-6.08311	0.46004	-13.223	6.46476e-40	1.2581e-38
SLC16A7	266.712	-2.64063	0.199828	-13.2145	7.23754e-40	1.4066e-38
ABCA6	267.47	-2.94309	0.223284	-13.181	1.12944e-39	2.19208e-38
MUC16	221.942	-7.72061	0.585781	-13.18	1.14357e-39	2.21653e-38
COPRS	874.599	1.96995	0.149611	13.1672	1.35589e-39	2.62453e-38
KRT6A	4281.54	-15.5864	1.18467	-13.1567	1.55824e-39	3.01218e-38
PLAU	6160.35	2.077	0.157921	13.1521	1.65477e-39	3.1945e-38
METTL2A	617.157	1.88763	0.143667	13.1389	1.9703e-39	3.79855e-38
FAIM	602.964	1.98505	0.151135	13.1343	2.09312e-39	4.02995e-38
RAB11FIP1	1029.51	-1.59644	0.121573	-13.1315	2.17227e-39	4.17678e-38
KLF13	578.327	-2.20132	0.167923	-13.1091	2.91943e-39	5.60592e-38
NEK2	1354.07	1.78331	0.136065	13.1063	3.02983e-39	5.8102e-38
GAL	145.004	5.52424	0.421559	13.1043	3.11085e-39	5.95766e-38
HSPA5	3381.5	-2.27975	0.17414	-13.0915	3.68243e-39	7.04296e-38
DDX26B	773.38	-2.22969	0.170384	-13.0863	3.94436e-39	7.53395e-38
HOTAIRM1	134.029	4.27504	0.326842	13.0798	4.29394e-39	8.19082e-38
ANXA4	3434.59	2.02033	0.154501	13.0765	4.48503e-39	8.54404e-38
TES	4152.05	-1.56074	0.119544	-13.0558	5.88578e-39	1.11977e-37
TNFRSF19	801.268	1.78827	0.136985	13.0545	5.98992e-39	1.13808e-37
ARAP2	1053.68	-2.31754	0.177629	-13.0471	6.60321e-39	1.25296e-37
RP11-180C16.1	206.692	-7.4061	0.568854	-13.0193	9.49936e-39	1.80014e-37
FGFR1OP	488.027	2.1549	0.16566	13.0079	1.10271e-38	2.08691e-37
HTR7	128.935	-5.80007	0.446098	-13.0018	1.19516e-38	2.25892e-37
ABLIM1	5214.59	-1.45765	0.112132	-12.9994	1.23313e-38	2.32762e-37
EFNB1	455.927	-4.49283	0.345963	-12.9864	1.46091e-38	2.75399e-37
ZBTB18	384.974	2.29001	0.176363	12.9847	1.49497e-38	2.81452e-37
TNRC6B	1871.87	-1.65145	0.127275	-12.9754	1.68679e-38	3.17152e-37
NLN	2413.31	1.75067	0.134932	12.9745	1.70683e-38	3.20503e-37
MN1	168.091	-4.31066	0.332493	-12.9646	1.94144e-38	3.64082e-37
MAP1B	1117.27	1.70866	0.131825	12.9616	2.02053e-38	3.78423e-37
FAM64A	275.295	3.0265	0.233606	12.9556	2.18446e-38	4.08595e-37
IL2RG	243.73	-8.0392	0.621186	-12.9417	2.61827e-38	4.89105e-37
ANKRD20A5P	165.394	-4.54642	0.35143	-12.9369	2.78531e-38	5.19636e-37
ZBTB21	517.052	9.55623	0.739303	12.926	3.21071e-38	5.98227e-37
ARHGAP18	7729.68	1.8965	0.146723	12.9257	3.22346e-38	5.9983e-37
EXT1	1442.99	-1.8342	0.141918	-12.9243	3.28318e-38	6.10157e-37
PRTG	170.886	6.7782	0.524677	12.9188	3.52516e-38	6.54284e-37
POLH	464.655	1.95809	0.151672	12.91	3.9538e-38	7.329e-37
AURKA	4015.15	1.4138	0.109562	12.904	4.27167e-38	7.90807e-37
CKMT1B	153.432	-6.80995	0.527864	-12.901	4.44567e-38	8.21965e-37
MYEOV	1151.61	2.31576	0.179526	12.8993	4.54371e-38	8.39018e-37
SIX4	1233.54	-1.85661	0.143944	-12.8981	4.61525e-38	8.51138e-37
AFAP1-AS1	1978.1	1.64196	0.127323	12.8961	4.73433e-38	8.71986e-37
SNX24	256.978	2.63737	0.204536	12.8944	4.83877e-38	8.90087e-37
MEF2A	1655.76	-1.87491	0.145448	-12.8906	5.08765e-38	9.34678e-37
CALD1	2497.08	-1.90036	0.147487	-12.8849	5.47666e-38	1.00487e-36
ZHX2	234.642	-2.92461	0.227184	-12.8733	6.36119e-38	1.16568e-36
USP53	1578.34	-1.9896	0.154697	-12.8613	7.43033e-38	1.35987e-36
CAPNS2	115.452	-5.38461	0.418708	-12.8601	7.55248e-38	1.38048e-36
MAP2K1	1278.66	-1.70134	0.132319	-12.8579	7.76706e-38	1.41791e-36
RNASEH1	336.58	2.29146	0.178273	12.8537	8.20251e-38	1.49551e-36
KIAA0020	1830.07	1.64038	0.127663	12.8493	8.68082e-38	1.58072e-36
MIR205HG	5634.28	-15.0217	1.1734	-12.8018	1.60178e-37	2.91306e-36
ZNF770	2650.41	-2.07063	0.161783	-12.7988	1.66441e-37	3.02316e-36
NEURL1B	142.219	3.7288	0.291566	12.7889	1.89158e-37	3.43146e-36
ANXA10	2737.32	-13.1382	1.02787	-12.782	2.0681e-37	3.74697e-36
FZD6	3882.56	-1.74473	0.13651	-12.7809	2.09567e-37	3.79217e-36
ZFP36L1	2186.57	-1.82363	0.142712	-12.7784	2.1644e-37	3.91163e-36
TACO1	374.163	2.20903	0.173083	12.7629	2.64198e-37	4.76878e-36
ANXA5	8492.89	-1.45655	0.114206	-12.7537	2.97252e-37	5.3587e-36
EHD2	292.295	-4.22483	0.331803	-12.733	3.87865e-37	6.9835e-36
ZNF507	1488.4	-2.02609	0.159193	-12.7272	4.17327e-37	7.5046e-36
NFIA	1508.74	-1.75251	0.137725	-12.7248	4.30793e-37	7.73712e-36
PLEKHA2	1258.15	-1.7843	0.140244	-12.7228	4.41692e-37	7.92303e-36
LPCAT2	2372.38	-1.92014	0.151082	-12.7092	5.25376e-37	9.41245e-36
ANKRD10	4129.8	-1.61192	0.126942	-12.698	6.06357e-37	1.08498e-35
NLGN1	203.494	7.4023	0.583099	12.6947	6.32387e-37	1.13016e-35
SQRDL	486.324	-2.29985	0.181274	-12.6872	6.96341e-37	1.24291e-35
ARL4D	134.8	-3.51068	0.276779	-12.684	7.2498e-37	1.29243e-35
AKAP12	6180.91	-1.19088	0.0939147	-12.6805	7.58619e-37	1.35073e-35
B3GNT3	338.788	-2.926	0.230756	-12.6801	7.62814e-37	1.35653e-35
MYO10	2892.43	-1.63127	0.128702	-12.6748	8.15931e-37	1.44921e-35
BACE1	546.248	1.78888	0.141143	12.6743	8.21215e-37	1.4568e-35
IAH1	439.67	2.25682	0.178242	12.6616	9.65388e-37	1.71045e-35
C21orf88	234.974	7.83718	0.619315	12.6546	1.05522e-36	1.86732e-35
S100A2	5324.5	-6.19368	0.489729	-12.6471	1.16017e-36	2.05053e-35
DHRS2	121.084	-5.31699	0.420491	-12.6447	1.19656e-36	2.11226e-35
RP11-705C15.2	306.286	-2.63844	0.208909	-12.6296	1.45018e-36	2.55685e-35
STX3	824.196	-1.71239	0.135742	-12.615	1.74544e-36	3.07368e-35
KLHL24	480.342	-2.27502	0.180403	-12.6107	1.8425e-36	3.24065e-35
BCL2L15	127.344	4.472	0.35476	12.6057	1.96463e-36	3.45125e-35
CALCOCO2	1263.71	1.66435	0.132102	12.599	2.13836e-36	3.75181e-35
PPP4R1L	349.985	-2.08753	0.165691	-12.5989	2.14092e-36	3.75181e-35
SOCS6	1981.09	1.6383	0.130103	12.5923	2.32792e-36	4.07456e-35
NKX3-1	174.9	-3.25007	0.258534	-12.5712	3.0424e-36	5.31867e-35
PSAT1	2032.32	1.58242	0.125924	12.5665	3.22583e-36	5.63253e-35
LIMA1	5563.09	-1.52629	0.121462	-12.566	3.24875e-36	5.6657e-35
LRRC17	119.045	-4.81065	0.382975	-12.5613	3.44717e-36	6.00448e-35
NOL10	1279.89	1.70876	0.136073	12.5577	3.60753e-36	6.27624e-35
PSAP	2683.08	12.9392	1.03069	12.554	3.78061e-36	6.56944e-35
RPS12	10700.9	1.35496	0.107951	12.5516	3.89638e-36	6.76247e-35
PREPL	2648.25	1.67481	0.133487	12.5466	4.14883e-36	7.19197e-35
PRKACB	3041.74	-2.08873	0.166623	-12.5356	4.76529e-36	8.2507e-35
RPL23A	9904.2	1.4897	0.118861	12.5331	4.92068e-36	8.50953e-35
NGEF	138.8	5.56836	0.444582	12.5249	5.45338e-36	9.41948e-35
ACSM3	124.86	5.15528	0.411768	12.5199	5.81194e-36	1.00268e-34
WIPI1	242.412	2.51879	0.201345	12.5099	6.5935e-36	1.13616e-34
RP11-166D19.1	1155.76	1.85631	0.148483	12.5018	7.29727e-36	1.25593e-34
BCL11B	291.793	-2.35254	0.188914	-12.453	1.34755e-35	2.3165e-34
GATM	282.337	-2.36726	0.190124	-12.4511	1.37884e-35	2.36747e-34
MOK	477.014	2.0255	0.162734	12.4467	1.45736e-35	2.49933e-34
FRY	198.612	-2.765	0.222375	-12.434	1.70972e-35	2.92516e-34
ZNF697	593.181	-2.25881	0.181664	-12.434	1.70915e-35	2.92516e-34
ARL16	272.868	2.81438	0.226448	12.4284	1.83328e-35	3.13285e-34
RPL35A	8508.03	1.43525	0.115554	12.4206	2.02082e-35	3.44924e-34
NSUN7	189.75	7.30476	0.588188	12.4191	2.05869e-35	3.50973e-34
PQLC3	169.058	2.90764	0.234469	12.401	2.58216e-35	4.39698e-34
FGFR1	337.845	2.63763	0.212802	12.3947	2.79018e-35	4.74561e-34
LRRC37A4P	772.042	1.75449	0.14161	12.3896	2.97634e-35	5.05628e-34
FAM229B	118.731	3.93043	0.317339	12.3856	3.12781e-35	5.30735e-34
CTSF	116.118	5.27033	0.425552	12.3847	3.163e-35	5.36077e-34
CTGF	376.844	3.24019	0.261941	12.3699	3.80279e-35	6.43755e-34
FAM210B	812.034	-1.62914	0.131829	-12.358	4.41138e-35	7.45906e-34
ENOX2	634.7	-1.68848	0.136752	-12.347	5.05485e-35	8.53708e-34
CMTM3	382.567	2.2046	0.178645	12.3407	5.46909e-35	9.2259e-34
TMEM126A	777.3	1.9589	0.158808	12.3351	5.86514e-35	9.88246e-34
FKBP10	565.982	2.97852	0.241472	12.3349	5.87967e-35	9.89538e-34
CP	136.906	-6.32696	0.512974	-12.3339	5.95049e-35	1.00029e-33
LCN2	121.378	-3.87979	0.314593	-12.3327	6.03855e-35	1.01391e-33
PANK2	1136.9	-1.52771	0.123902	-12.33	6.24505e-35	1.04737e-33
ME3	466.383	2.24142	0.181963	12.318	7.24961e-35	1.21444e-33
RP11-479G22.8	168.292	-3.04683	0.247354	-12.3177	7.27445e-35	1.21719e-33
CCSER1	238.762	-8.29344	0.673394	-12.3159	7.43967e-35	1.24339e-33
FER1L4	143.338	-5.09148	0.413462	-12.3143	7.59075e-35	1.26717e-33
PPIP5K1	360.119	-2.00032	0.162491	-12.3104	7.9658e-35	1.32825e-33
INSIG2	465.764	-2.31149	0.187788	-12.309	8.09783e-35	1.3487e-33
ENDOV	196.82	2.99263	0.243254	12.3025	8.78309e-35	1.46115e-33
SNX1	1041.84	-1.62149	0.131851	-12.2979	9.2971e-35	1.54488e-33
SHROOM2	144.061	-3.33689	0.271385	-12.2958	9.54605e-35	1.58442e-33
FUT1	169.735	-3.32153	0.270162	-12.2946	9.6859e-35	1.60579e-33
ALDH2	210.201	2.95238	0.240174	12.2927	9.91677e-35	1.64218e-33
NEK11	322.041	-2.05877	0.16761	-12.2831	1.11628e-34	1.8464e-33
ZFHX3	789.935	-2.15668	0.175682	-12.2761	1.21725e-34	2.01111e-33
ADAMTS6	158.235	-3.20079	0.260825	-12.2718	1.28405e-34	2.11905e-33
TNKS	1373.06	-1.78252	0.145396	-12.2598	1.48918e-34	2.45476e-33
SCEL	2137.12	-14.5835	1.19001	-12.2549	1.58095e-34	2.60307e-33
2006-09-01	430.588	2.32094	0.18952	12.2465	1.75477e-34	2.88597e-33
MLPH	314.202	2.78619	0.22761	12.2411	1.87558e-34	3.08115e-33
CLTC	33798.3	1.54447	0.126214	12.2369	1.97329e-34	3.23799e-33
GJC1	199.199	7.5965	0.62093	12.2341	2.04456e-34	3.35113e-33
MGARP	366.701	9.06497	0.741811	12.22	2.42947e-34	3.9775e-33
MMP13	100.54	-4.36378	0.35717	-12.2176	2.50215e-34	4.09186e-33
ODF2L	1771.39	-2.1547	0.176421	-12.2134	2.63712e-34	4.30769e-33
VAPB	1702.98	-1.79947	0.147373	-12.2103	2.73877e-34	4.46869e-33
SNX5	4994.5	-1.59488	0.130696	-12.203	2.99602e-34	4.88291e-33
RREB1	1000.07	-1.55442	0.127413	-12.1998	3.11428e-34	5.06993e-33
GALNT14	152.457	-3.44812	0.282711	-12.1966	3.23887e-34	5.26681e-33
C1QBP	4444.83	1.43385	0.117621	12.1904	3.49754e-34	5.68104e-33
ZNF516	169.639	-3.0522	0.250548	-12.1821	3.87161e-34	6.28157e-33
RP5-1043L13.1	227.305	-8.23848	0.676401	-12.1799	3.97816e-34	6.44721e-33
ALDH1L2	114.59	5.65301	0.464192	12.1782	4.06278e-34	6.57697e-33
CLGN	160.631	3.22432	0.264901	12.1718	4.39339e-34	7.10421e-33
IFI44L	608.082	-10.3901	0.855815	-12.1406	6.43883e-34	1.04001e-32
CFH	1829.2	-12.5665	1.0355	-12.1356	6.83678e-34	1.10305e-32
TAS2R64P	155.137	-3.83505	0.316331	-12.1235	7.92736e-34	1.27758e-32
GJB4	101.945	-4.76755	0.393756	-12.1079	9.59436e-34	1.54279e-32
RP11-3K16.2	114.839	-3.87577	0.320102	-12.1079	9.591e-34	1.54279e-32
EYS	106.079	-5.27256	0.435544	-12.1057	9.85479e-34	1.58234e-32
FAM198B	274.125	-2.53011	0.209003	-12.1056	9.86224e-34	1.58234e-32
SORBS2	103.567	-4.47961	0.370338	-12.096	1.10897e-33	1.7773e-32
RSPH3	509.583	-2.01621	0.166713	-12.0939	1.13766e-33	1.82127e-32
KIAA0430	1139.19	-1.82397	0.151074	-12.0734	1.46055e-33	2.33558e-32
SERPINB2	1665	-12.4248	1.02994	-12.0637	1.64238e-33	2.62344e-32
COL18A1	184.858	6.38866	0.52971	12.0607	1.70373e-33	2.71844e-32
DDX10	2179.23	1.67282	0.138746	12.0567	1.78822e-33	2.85009e-32
FAM83A	549.86	-10.2312	0.849204	-12.048	1.98781e-33	3.16472e-32
NANP	448.629	-1.98674	0.16497	-12.0431	2.10984e-33	3.3553e-32
HMGA2	7099.62	-1.85023	0.15365	-12.0419	2.13946e-33	3.39866e-32
RPL23	14287	1.30404	0.108298	12.0412	2.1586e-33	3.42529e-32
KLF8	148.033	-7.12044	0.591613	-12.0356	2.30841e-33	3.65899e-32
LGR4	3191.05	-1.78648	0.148436	-12.0353	2.31719e-33	3.66889e-32
CTDSP2	1425.17	-1.95087	0.162206	-12.0271	2.56016e-33	4.04915e-32
SH3TC2	377.38	-1.93335	0.160766	-12.0258	2.59902e-33	4.10612e-32
NAPEPLD	692.111	-2.10506	0.17508	-12.0234	2.67611e-33	4.22328e-32
OSMR	2604.07	-1.55141	0.129096	-12.0175	2.87375e-33	4.53024e-32
ALDH3A2	3392.18	1.44402	0.120181	12.0153	2.95196e-33	4.64846e-32
RBM24	326.408	8.89816	0.741008	12.0082	3.21838e-33	5.06247e-32
RAB3GAP2	1439.88	-1.74299	0.145187	-12.0051	3.34147e-33	5.25036e-32
DHX40	2088.23	1.75539	0.146267	12.0013	3.49731e-33	5.48925e-32
SVEP1	131.305	-4.00032	0.333352	-12.0003	3.54074e-33	5.55139e-32
HOXB6	212.158	2.6172	0.21811	11.9994	3.5767e-33	5.60168e-32
PSMD11	3444.47	1.33724	0.111461	11.9975	3.66364e-33	5.73164e-32
MAL2	1624.55	-12.3841	1.03259	-11.9932	3.85701e-33	6.02763e-32
HMGCS2	158.389	7.04948	0.587934	11.9903	3.99634e-33	6.23861e-32
TRPS1	1185.92	-1.57525	0.131498	-11.9793	4.55995e-33	7.11077e-32
CCDC146	126.819	-6.2717	0.523683	-11.9762	4.73791e-33	7.3803e-32
SLC16A9	126.11	3.39058	0.283147	11.9746	4.82491e-33	7.50773e-32
SPOCD1	111.537	-5.93677	0.496312	-11.9618	5.63434e-33	8.75778e-32
SKP2	2345.53	-1.40895	0.117894	-11.951	6.41233e-33	9.95635e-32
IL1A	1538.65	-12.3114	1.03194	-11.9303	8.2294e-33	1.2764e-31
ADAMTS12	1547.95	-14.1186	1.18454	-11.919	9.42487e-33	1.46025e-31
SNRPD1	2079.74	1.44082	0.12092	11.9155	9.82648e-33	1.52084e-31
ETV5	1006.3	1.41378	0.118666	11.914	1.00086e-32	1.54737e-31
PITPNM3	94.9142	-4.60459	0.386562	-11.9116	1.0295e-32	1.58995e-31
TBCEL	555.525	1.89204	0.158992	11.9003	1.17972e-32	1.82e-31
PHF11	251.907	-3.24544	0.272772	-11.898	1.21253e-32	1.86861e-31
FZD4	875.917	-1.58307	0.13307	-11.8966	1.23335e-32	1.89868e-31
STARD5	106.33	-3.84509	0.323302	-11.8932	1.28426e-32	1.97495e-31
GPX2	404.203	-9.40347	0.790669	-11.8931	1.28614e-32	1.97573e-31
RPS25	13017.5	1.42868	0.120143	11.8915	1.30999e-32	2.01022e-31
CLTCL1	194.065	2.69879	0.227029	11.8874	1.37546e-32	2.10845e-31
GFPT2	104.055	-4.19141	0.352843	-11.879	1.52244e-32	2.33129e-31
TOP2A	28048.8	1.80785	0.152216	11.8769	1.56094e-32	2.3877e-31
RP11-353N4.6	595.568	-1.97724	0.166599	-11.8683	1.72952e-32	2.64278e-31
MBOAT1	435.3	-1.80342	0.152024	-11.8628	1.84764e-32	2.82029e-31
NAPB	598.534	-1.79396	0.151294	-11.8574	1.96905e-32	3.00244e-31
CLEC2D	242.076	-3.11969	0.263457	-11.8414	2.3854e-32	3.63346e-31
EXOC4	1326.33	1.42129	0.120035	11.8407	2.40564e-32	3.66043e-31
VAV3	163.509	-7.47205	0.631353	-11.835	2.57438e-32	3.91306e-31
FHL2	1524.32	1.38025	0.116688	11.8285	2.77938e-32	4.22022e-31
ADAM28	477.216	-10.0272	0.847748	-11.8281	2.7951e-32	4.23963e-31
RP11-37B2.1	408.574	-2.42401	0.204945	-11.8276	2.80974e-32	4.25736e-31
CASC9	324.426	-2.7317	0.231163	-11.8172	3.18044e-32	4.814e-31
ZWINT	1927.21	1.35006	0.114286	11.813	3.34372e-32	5.05585e-31
SERPINB8	252.084	-2.52518	0.213903	-11.8053	3.66636e-32	5.53789e-31
CDKN2C	291.857	2.19001	0.185532	11.8039	3.72557e-32	5.62144e-31
HENMT1	610.205	-1.79821	0.152391	-11.8	3.90467e-32	5.88554e-31
CREB5	262.135	2.44826	0.207518	11.7978	4.00724e-32	6.03384e-31
CDC42EP3	2359.81	1.60131	0.135735	11.7974	4.02741e-32	6.05789e-31
TDRKH	184.239	2.69846	0.228742	11.797	4.04687e-32	6.08084e-31
MTMR11	487.272	-1.78513	0.151339	-11.7955	4.1168e-32	6.17949e-31
DDX60L	1641.63	-1.86466	0.158135	-11.7915	4.31621e-32	6.47207e-31
VPS13C	4249.81	-1.8703	0.158674	-11.7871	4.55073e-32	6.81666e-31
MAPK13	109.558	-5.40083	0.458355	-11.7831	4.77187e-32	7.1405e-31
BOD1	1222.33	1.35933	0.115452	11.774	5.3126e-32	7.9414e-31
VPS4B	1874.64	-1.8155	0.154264	-11.7688	5.65527e-32	8.44489e-31
EHD4	685.167	-1.84981	0.157268	-11.7622	6.11287e-32	9.11879e-31
SLC44A5	1373.1	-12.1471	1.03329	-11.7558	6.59299e-32	9.82485e-31
CDH6	2411.17	-13.7968	1.17467	-11.7453	7.46621e-32	1.11146e-30
F2RL1	3742.77	1.41806	0.120737	11.745	7.49051e-32	1.11393e-30
LRRC8A	828.96	-2.7093	0.230916	-11.7328	8.65197e-32	1.28533e-30
IFIT1	361.003	-2.23684	0.190772	-11.7252	9.46836e-32	1.40517e-30
FYB	1311.24	-12.0759	1.03013	-11.7227	9.75164e-32	1.44573e-30
FXYD3	1527.7	-12.3014	1.0494	-11.7223	9.79442e-32	1.45058e-30
CBX1	1852.06	1.35894	0.115989	11.7161	1.05419e-31	1.55968e-30
MRPS23	946.686	1.47682	0.126062	11.715	1.06768e-31	1.57803e-30
RNF24	285.435	-2.15775	0.184245	-11.7113	1.11543e-31	1.64692e-30
KCTD3	1255.64	-1.81984	0.155456	-11.7065	1.18102e-31	1.74197e-30
NNT-AS1	591.147	-1.92026	0.16424	-11.6918	1.40406e-31	2.06884e-30
CEP55	4904.62	1.81155	0.155048	11.6838	1.54219e-31	2.27005e-30
SLC22A23	129.172	-3.13821	0.268706	-11.679	1.6328e-31	2.40098e-30
ITM2B	3975.09	-1.80707	0.154844	-11.6703	1.8085e-31	2.65663e-30
SLPI	536.776	-10.2157	0.875442	-11.6692	1.83213e-31	2.68861e-30
TIAM1	572.984	-1.79737	0.154048	-11.6675	1.8676e-31	2.73788e-30
SYNPO	99.2068	-5.31663	0.456156	-11.6553	2.15626e-31	3.15784e-30
CCDC109B	543.645	2.14917	0.184529	11.6468	2.38313e-31	3.48657e-30
RAPH1	1474.31	-2.07306	0.178056	-11.6428	2.4979e-31	3.65078e-30
IFI27	281.368	-3.95484	0.339713	-11.6417	2.52855e-31	3.69184e-30
MKL2	1223.58	-1.69244	0.14543	-11.6375	2.65546e-31	3.87321e-30
FAM150A	127.699	6.53959	0.562065	11.6349	2.73824e-31	3.98993e-30
VCL	10732.2	1.119	0.0961843	11.6339	2.77222e-31	4.03536e-30
BNIP2	3204.41	-1.71251	0.147286	-11.6271	3.00044e-31	4.36317e-30
TAF1	2139.41	-1.446	0.124401	-11.6237	3.12409e-31	4.53842e-30
AHNAK	51833.8	-1.45805	0.12546	-11.6216	3.19946e-31	4.64324e-30
KCNS3	122.424	-3.2251	0.277668	-11.6149	3.46093e-31	5.01766e-30
AIDA	1000.23	-1.94984	0.167895	-11.6135	3.51973e-31	5.09778e-30
TRIM37	1910.29	1.55091	0.133546	11.6134	3.52522e-31	5.10061e-30
AVIL	94.2516	-4.81347	0.414519	-11.6122	3.57406e-31	5.16611e-30
PDGFC	837.534	1.79066	0.154261	11.608	3.75124e-31	5.41679e-30
NID2	1215.71	-13.7704	1.18688	-11.6022	4.017e-31	5.79475e-30
CD58	734.135	-2.31595	0.19963	-11.6013	4.06098e-31	5.85235e-30
EGFR	11202.9	-1.17691	0.10148	-11.5974	4.24669e-31	6.11387e-30
GJB5	173.928	-6.57258	0.567115	-11.5895	4.65846e-31	6.70002e-30
CEP19	140.952	3.13561	0.270948	11.5727	5.66588e-31	8.14082e-30
RICTOR	4838.19	-1.75449	0.151665	-11.5682	5.97419e-31	8.57528e-30
ITGA1	981.625	-2.08704	0.180519	-11.5613	6.47331e-31	9.28248e-30
IRGQ	850.483	-1.56322	0.135275	-11.5559	6.8945e-31	9.87665e-30
ETFA	3229.13	-1.50674	0.130529	-11.5433	7.97613e-31	1.14148e-29
CHST11	272.164	2.11589	0.183418	11.5359	8.69626e-31	1.24331e-29
ADAM19	398.513	2.08752	0.180999	11.5333	8.9624e-31	1.28009e-29
RAET1E	89.7113	-4.95434	0.429641	-11.5314	9.16893e-31	1.30829e-29
ARIH1	2333.2	-1.62558	0.140974	-11.531	9.20213e-31	1.31173e-29
ASB8	688.835	1.59541	0.138457	11.5228	1.01212e-30	1.44133e-29
MAMLD1	122.1	-3.48322	0.302437	-11.5172	1.08067e-30	1.53743e-29
BACE2	890.354	-1.44746	0.125741	-11.5114	1.15609e-30	1.64311e-29
TAOK3	1675.64	-1.58488	0.137709	-11.5089	1.1897e-30	1.68921e-29
CEACAM5	2002.25	-13.5293	1.17684	-11.4963	1.37734e-30	1.95372e-29
RABL5	472.114	1.84257	0.160315	11.4934	1.42393e-30	2.01781e-29
MAP2K4	740.188	1.935	0.168371	11.4925	1.43892e-30	2.03706e-29
EPG5	1091.58	-1.45103	0.126338	-11.4853	1.56349e-30	2.21124e-29
BUB1	3673.37	1.35874	0.118329	11.4827	1.6123e-30	2.27804e-29
TMEM87B	1713.03	-1.78888	0.155807	-11.4814	1.63575e-30	2.30892e-29
DMKN	514.033	-2.76571	0.240997	-11.4761	1.73943e-30	2.45287e-29
WWC2	2019.34	1.5199	0.132539	11.4676	1.92004e-30	2.70492e-29
TFPI2	1115.85	-13.6457	1.18999	-11.4671	1.93102e-30	2.71774e-29
ZFP36	150.306	-3.0742	0.268118	-11.4658	1.95881e-30	2.75416e-29
SLC38A5	253.521	-8.41847	0.734477	-11.4618	2.05088e-30	2.88081e-29
C4orf46	654.325	1.87473	0.163849	11.4418	2.58542e-30	3.62813e-29
TUBD1	410.063	1.87995	0.164595	11.4217	3.2593e-30	4.56936e-29
LIN28B	198.915	-2.97525	0.260521	-11.4204	3.30764e-30	4.63262e-29
RAB34	505.121	7.61297	0.666806	11.4171	3.43627e-30	4.80812e-29
MMP1	6114.09	-1.30757	0.114558	-11.414	3.55844e-30	4.97423e-29
SH2B3	643.353	1.7412	0.152578	11.4119	3.64772e-30	5.09411e-29
ZNF224	457.005	-2.2166	0.19428	-11.4093	3.75677e-30	5.24134e-29
RRP1B	2368.96	1.19642	0.104922	11.403	4.03985e-30	5.63083e-29
ZC4H2	203.238	2.35745	0.206901	11.3941	4.47255e-30	6.22793e-29
SLITRK6	1849.04	-13.4138	1.17731	-11.3936	4.49809e-30	6.25746e-29
EFEMP1	1019.25	-13.5153	1.1864	-11.3918	4.59239e-30	6.38249e-29
PSIP1	2208.07	1.88345	0.16535	11.3907	4.65187e-30	6.45894e-29
PAWR	4843.71	1.69201	0.148559	11.3895	4.71791e-30	6.54435e-29
TUBB	18284.4	1.45061	0.127464	11.3805	5.22815e-30	7.24515e-29
MT1E	911.378	1.43936	0.126549	11.374	5.63525e-30	7.80182e-29
TENM4	110.07	-4.10383	0.360864	-11.3722	5.75009e-30	7.9532e-29
RP11-20D14.6	124.562	-3.22283	0.283458	-11.3697	5.92201e-30	8.18314e-29
GPR157	413.934	-2.02766	0.178353	-11.3688	5.98029e-30	8.25577e-29
PYGO1	95.9074	4.14882	0.364981	11.3672	6.08791e-30	8.39632e-29
PTPN1	2426.86	-1.18819	0.104552	-11.3646	6.27554e-30	8.64683e-29
CYFIP2	176.386	7.67681	0.67572	11.3609	6.54463e-30	9.009e-29
TMX4	816.012	-1.68798	0.148708	-11.351	7.33521e-30	1.00877e-28
PTTG1	2428.77	1.37996	0.121577	11.3505	7.37611e-30	1.01343e-28
GJB3	280.201	-3.60832	0.318041	-11.3454	7.81417e-30	1.07259e-28
RPP25	242.243	-3.04185	0.268124	-11.3449	7.85842e-30	1.07764e-28
LYPD6	102.769	-3.49621	0.308234	-11.3427	8.06042e-30	1.10429e-28
ACP1	1034.41	1.38791	0.122409	11.3383	8.47727e-30	1.1603e-28
HMGB2	3881.26	1.30287	0.114941	11.335	8.79888e-30	1.20318e-28
ANKH	478.071	-1.71282	0.151132	-11.3333	8.97339e-30	1.22588e-28
IMMP2L	243.672	-2.38743	0.210705	-11.3307	9.24708e-30	1.26208e-28
ACADSB	501.703	2.2316	0.197013	11.3272	9.62611e-30	1.31257e-28
F5	94.0362	-4.0788	0.360129	-11.3259	9.76267e-30	1.32993e-28
SEC23B	1904.41	-1.35603	0.119764	-11.3225	1.01495e-29	1.38133e-28
RAI14	4808.17	-1.47791	0.130542	-11.3213	1.02976e-29	1.40017e-28
PER2	399.637	-1.98587	0.175449	-11.3188	1.05967e-29	1.43948e-28
CCND2	356.099	-9.60983	0.849137	-11.3172	1.07891e-29	1.46424e-28
AF127936.7	300.972	-2.48791	0.219956	-11.3109	1.15887e-29	1.57128e-28
FOXC1	520.11	-1.98395	0.175483	-11.3056	1.23074e-29	1.66715e-28
PARP4	4620.06	-1.16993	0.103519	-11.3016	1.28895e-29	1.74437e-28
GOLGA8A	670.448	-2.0132	0.178161	-11.2999	1.31393e-29	1.77652e-28
BAG1	906.048	-1.36779	0.12107	-11.2976	1.34929e-29	1.82262e-28
PSMF1	1189.98	-1.35363	0.119856	-11.2938	1.40739e-29	1.89932e-28
PDE4DIP	1079.79	-1.31189	0.116167	-11.2932	1.41809e-29	1.91197e-28
AC114812.10	88.3803	-5.36375	0.475031	-11.2914	1.44766e-29	1.95003e-28
GLG1	3613.91	-1.0903	0.0966254	-11.2838	1.57723e-29	2.12258e-28
SPIN4	1055.66	-1.80379	0.15987	-11.2829	1.59481e-29	2.14424e-28
ATP5L	3143.99	1.29035	0.114379	11.2814	1.62178e-29	2.17846e-28
ZCCHC6	1842.57	-1.70617	0.151244	-11.2809	1.63023e-29	2.18778e-28
FTH1	11055.5	1.70863	0.151526	11.2761	1.72118e-29	2.3077e-28
SPATA6L	221.001	-2.34386	0.207927	-11.2725	1.79361e-29	2.40257e-28
RP11-460B17.1	91.0913	-5.62523	0.499045	-11.272	1.8042e-29	2.41451e-28
CD46	5356.74	-1.6902	0.149972	-11.2701	1.8432e-29	2.46443e-28
RCAN3	552.638	-1.63247	0.144917	-11.2649	1.95568e-29	2.6124e-28
RAB11FIP4	94.3904	-5.09782	0.452949	-11.2547	2.1947e-29	2.92897e-28
H1F0	680.275	-2.36858	0.210487	-11.2528	2.24308e-29	2.99077e-28
TMEM246	746.368	-1.57655	0.140141	-11.2497	2.32257e-29	3.09391e-28
PHLDA1	8428.81	-1.55325	0.138221	-11.2374	2.67025e-29	3.55377e-28
ATP8B3	123.203	3.47549	0.309344	11.235	2.74472e-29	3.64952e-28
PRSS12	195.698	-2.58748	0.230742	-11.2137	3.49097e-29	4.6375e-28
MANBA	919.18	-1.56007	0.139309	-11.1987	4.13947e-29	5.49393e-28
KCNMB4	158.348	-2.75825	0.246484	-11.1904	4.54432e-29	6.02571e-28
GLCE	1101.94	-1.6799	0.150136	-11.1891	4.60875e-29	6.10553e-28
CCDC104	542.131	2.2235	0.198781	11.1857	4.7902e-29	6.3401e-28
LIMCH1	700.67	-1.5441	0.138051	-11.185	4.82983e-29	6.3867e-28
COL7A1	255.213	-7.68644	0.687228	-11.1847	4.84558e-29	6.40166e-28
GALC	809.123	-1.90504	0.170559	-11.1694	5.75631e-29	7.59791e-28
RP11-588H23.3	158.678	-7.7227	0.691627	-11.166	5.98266e-29	7.88946e-28
FUT10	905.954	1.52242	0.136392	11.1621	6.24859e-29	8.23263e-28
PTPRZ1	100.611	-6.16663	0.552841	-11.1544	6.81229e-29	8.96714e-28
TMEM45A	2315.66	-1.8401	0.164993	-11.1526	6.95629e-29	9.14835e-28
ADAM32	336.784	-2.53527	0.227343	-11.1517	7.02348e-29	9.2283e-28
TRMU	519.067	1.58471	0.142115	11.1509	7.08787e-29	9.30443e-28
TTC9	81.8649	-5.029	0.451086	-11.1486	7.2711e-29	9.53631e-28
SFTA1P	151.13	-7.6404	0.685447	-11.1466	7.44006e-29	9.74904e-28
GBP2	353.691	1.89072	0.169627	11.1463	7.4613e-29	9.76802e-28
CUTC	484.497	1.78809	0.160571	11.1359	8.3924e-29	1.0977e-27
AFAP1	464.486	-1.97881	0.177769	-11.1313	8.82904e-29	1.15377e-27
FGFBP1	841.019	-13.2385	1.18964	-11.1282	9.15014e-29	1.19465e-27
FOXP2	113.064	-6.51655	0.585784	-11.1245	9.53554e-29	1.24384e-27
ATP11A	1001.11	-1.81855	0.163696	-11.1093	1.13072e-28	1.47361e-27
MARVELD2	692.57	-1.43319	0.129015	-11.1087	1.13799e-28	1.48175e-27
STOX1	132.053	2.9346	0.264323	11.1023	1.22196e-28	1.58964e-27
SCML2	201.752	2.35208	0.21187	11.1015	1.23335e-28	1.60302e-27
GALNT3	870.418	-11.4891	1.0353	-11.0973	1.2923e-28	1.67814e-27
ARHGAP25	128.294	-7.1473	0.644121	-11.0962	1.30897e-28	1.69825e-27
RPS6	19514.8	1.58946	0.143277	11.0936	1.34704e-28	1.74607e-27
EML4	6620.16	1.52268	0.137265	11.093	1.35624e-28	1.75642e-27
IGFBP5	806.032	-13.1776	1.18839	-11.0886	1.42464e-28	1.84335e-27
TMEM50A	1379.23	-1.52386	0.137492	-11.0833	1.51259e-28	1.95539e-27
IPO5	11298.9	1.34322	0.121283	11.0751	1.65624e-28	2.13919e-27
PARD6B	2039.4	1.64155	0.14826	11.0721	1.71248e-28	2.20985e-27
NCKAP5	335.181	-1.99877	0.180625	-11.0658	1.83756e-28	2.36914e-27
C16orf62	299.235	-2.00146	0.18096	-11.0603	1.95532e-28	2.51872e-27
RP11-435B5.4	258.311	-2.07724	0.187919	-11.0539	2.09914e-28	2.70157e-27
NUDT2	228.46	2.50631	0.226822	11.0497	2.19947e-28	2.82817e-27
BCYRN1	1404.35	2.39947	0.217254	11.0445	2.33031e-28	2.99374e-27
TMEM181	3258.27	-1.24413	0.112661	-11.0431	2.36645e-28	3.03747e-27
AKR1C2	382.258	-1.80841	0.163772	-11.0423	2.38916e-28	3.0639e-27
SAPCD2	314.133	2.2613	0.204829	11.04	2.45145e-28	3.14099e-27
OSBPL2	795.014	-1.48208	0.13427	-11.0381	2.5025e-28	3.20355e-27
BTBD11	329.625	-1.85504	0.168126	-11.0337	2.62946e-28	3.3631e-27
NMNAT2	88.604	4.87603	0.441989	11.032	2.67808e-28	3.42225e-27
IFFO2	857.975	-1.52184	0.137957	-11.0312	2.70095e-28	3.44843e-27
C9orf64	233.821	-2.23404	0.202712	-11.0208	3.03514e-28	3.87168e-27
HPCAL1	178.964	3.52683	0.320033	11.0202	3.05408e-28	3.8924e-27
SH3PXD2B	152.03	3.52518	0.31999	11.0166	3.18013e-28	4.04948e-27
TMTC4	241.738	2.14632	0.194898	11.0125	3.32591e-28	4.23138e-27
SLC16A6	106.451	6.27777	0.570376	11.0064	3.56078e-28	4.5262e-27
ARHGAP10	456.568	1.9817	0.180079	11.0046	3.63058e-28	4.61087e-27
PARP12	708.725	-1.39075	0.126494	-10.9946	4.05828e-28	5.14952e-27
S100A6	6412.11	1.81995	0.165646	10.987	4.41531e-28	5.59764e-27
HINT1	3879.67	1.28434	0.116947	10.9823	4.65083e-28	5.89105e-27
ZNF254	441.853	2.02121	0.184126	10.9773	4.9124e-28	6.21692e-27
COQ2	812.709	1.65333	0.150678	10.9726	5.17563e-28	6.54432e-27
CRABP2	260.311	-3.90085	0.355592	-10.97	5.32625e-28	6.72887e-27
RASSF2	102.31	5.70451	0.52012	10.9677	5.46659e-28	6.90014e-27
IQGAP1	10646.4	-1.19458	0.108932	-10.9663	5.55128e-28	7.00092e-27
CXorf57	94.6449	3.83333	0.34956	10.9661	5.55963e-28	7.00533e-27
ABCA10	234.674	-2.53387	0.231177	-10.9607	5.90195e-28	7.42838e-27
HERC3	359.434	-2.05957	0.187905	-10.9607	5.90567e-28	7.42838e-27
FGF2	857.434	11.2928	1.03078	10.9556	6.24896e-28	7.85335e-27
DNMBP	1979.37	1.24864	0.11406	10.9473	6.84766e-28	8.59827e-27
RP11-696N14.1	96.5721	-3.86528	0.353171	-10.9445	7.06202e-28	8.85974e-27
RPSAP52	118.286	-7.00519	0.640102	-10.9439	7.11013e-28	8.91235e-27
CLIP4	952.069	-1.73198	0.158522	-10.9258	8.67584e-28	1.08655e-26
AC005062.2	99.4846	-3.61994	0.331443	-10.9218	9.07287e-28	1.13529e-26
KDM6A	749.837	-11.2739	1.03297	-10.914	9.87692e-28	1.23483e-26
CECR7	98.2352	-3.64575	0.334475	-10.8999	1.15365e-27	1.44106e-26
KIAA1671	1404.38	-1.3192	0.121098	-10.8936	1.23671e-27	1.54234e-26
MRPS18B	901.544	1.78738	0.164077	10.8936	1.23686e-27	1.54234e-26
EPB41L4B	701.942	-1.692	0.155339	-10.8923	1.25388e-27	1.56221e-26
C1orf116	689.776	-12.9531	1.18937	-10.8907	1.2759e-27	1.58828e-26
TAF1A	304.835	-2.18979	0.201122	-10.8879	1.31676e-27	1.63773e-26
DFNA5	577.275	-1.7572	0.16141	-10.8866	1.33601e-27	1.66024e-26
PSD4	344.617	-2.82639	0.259677	-10.8843	1.37002e-27	1.70104e-26
KIAA0355	303.944	-1.97531	0.181529	-10.8815	1.41226e-27	1.75197e-26
PRKD3	2566.18	1.57677	0.145008	10.8737	1.53855e-27	1.90701e-26
SULT1A1	93.688	-4.98591	0.458815	-10.8669	1.6567e-27	2.05169e-26
MRAS	83.2078	4.5397	0.417834	10.8648	1.6952e-27	2.09578e-26
MT1F	81.7428	4.67701	0.430469	10.8649	1.69382e-27	2.09578e-26
UBA3	1062.67	-1.787	0.164522	-10.8618	1.75319e-27	2.16561e-26
FAM160A1	112.985	-4.89967	0.451345	-10.8557	1.87328e-27	2.31198e-26
SPA17	386.231	2.17426	0.200295	10.8553	1.88253e-27	2.32142e-26
FLI1	661.351	-12.891	1.18808	-10.8502	1.98884e-27	2.45041e-26
ETFDH	417.008	1.78123	0.164392	10.8352	2.34346e-27	2.88487e-26
IL8	131.967	-3.22745	0.29796	-10.8318	2.43269e-27	2.99217e-26
PDIA6	4348.32	1.15993	0.107135	10.8269	2.56787e-27	3.15575e-26
WDFY2	322.294	-2.0169	0.186413	-10.8195	2.78254e-27	3.41665e-26
AIG1	1291.14	-1.46527	0.135515	-10.8126	2.99979e-27	3.68028e-26
ADNP2	644.202	-12.853	1.18879	-10.8119	3.02504e-27	3.70812e-26
EIF4B	20405.3	1.20213	0.111189	10.8116	3.03261e-27	3.71424e-26
ADCY6	451.006	2.39692	0.222011	10.7964	3.57989e-27	4.38082e-26
UNC5B	96.7871	-4.27036	0.395637	-10.7937	3.68842e-27	4.50981e-26
CEP112	128.479	3.08565	0.285913	10.7923	3.74393e-27	4.5738e-26
INHBA	712.889	-11.1922	1.0372	-10.7908	3.80622e-27	4.64596e-26
DZIP3	1088.95	1.63655	0.151681	10.7894	3.86128e-27	4.7092e-26
EMC1	1978.58	-1.27454	0.118162	-10.7863	3.99455e-27	4.86762e-26
RP11-902B17.1	99.5295	-6.5191	0.60451	-10.7841	4.09248e-27	4.98275e-26
FBXO43	116.822	3.05238	0.283161	10.7797	4.2932e-27	5.22273e-26
C16orf74	96.946	-3.73856	0.346966	-10.775	4.51704e-27	5.49041e-26
KHNYN	856.736	-1.3954	0.129533	-10.7726	4.63842e-27	5.6332e-26
LONRF2	750.971	11.1025	1.03067	10.7721	4.66148e-27	5.65645e-26
AATF	1475.75	1.41874	0.131742	10.769	4.82097e-27	5.84507e-26
N4BP1	1259.29	-1.60947	0.149535	-10.7632	5.13633e-27	6.22219e-26
SERPINB13	635.311	-12.8328	1.19257	-10.7606	5.28223e-27	6.39358e-26
MYO1B	5427.03	-1.42185	0.132142	-10.76	5.31523e-27	6.42813e-26
BID	772.268	1.3651	0.126954	10.7527	5.75374e-27	6.95264e-26
MAGEA3	605.75	-12.7651	1.18779	-10.7469	6.12616e-27	7.39647e-26
GRIP1	104.372	-3.4587	0.321875	-10.7455	6.22373e-27	7.508e-26
GLDN	78.9081	-5.54746	0.516322	-10.7442	6.31168e-27	7.60774e-26
SLC35F2	2998.64	1.22382	0.113992	10.736	6.89588e-27	8.30497e-26
HABP4	244.967	2.36679	0.220467	10.7353	6.94823e-27	8.36104e-26
YPEL5	469.675	-1.90056	0.177067	-10.7336	7.07953e-27	8.51194e-26
HMGB3	2683.38	-1.32337	0.123303	-10.7327	7.14993e-27	8.58943e-26
AC114812.9	83.4188	-5.48992	0.511525	-10.7324	7.1672e-27	8.60208e-26
RAB27B	1185.25	-1.81924	0.169509	-10.7324	7.17237e-27	8.60208e-26
PJA1	602.979	-1.78159	0.16608	-10.7273	7.57655e-27	9.07929e-26
MGME1	746.489	-1.57632	0.147025	-10.7215	8.06892e-27	9.66129e-26
SPG20	729.738	11.0645	1.03225	10.7188	8.30642e-27	9.93742e-26
ABCG2	363.333	2.18009	0.203397	10.7184	8.34357e-27	9.97361e-26
CXCR4	93.8439	5.91208	0.552052	10.7093	9.20681e-27	1.09964e-25
KRT13	672.535	-12.9167	1.20656	-10.7054	9.60668e-27	1.14645e-25
TPX2	9627.96	1.16042	0.108398	10.7052	9.62381e-27	1.14755e-25
CPA4	636.168	-11.0378	1.03189	-10.6966	1.05549e-26	1.25753e-25
POLG2	404.311	1.77155	0.165668	10.6934	1.09344e-26	1.30167e-25
WDR35	1020.22	1.54602	0.144607	10.6912	1.11933e-26	1.3314e-25
PCGF5	2621.23	1.65793	0.155097	10.6896	1.13825e-26	1.35279e-25
SOD1	3060.05	1.22474	0.114641	10.6833	1.21864e-26	1.44714e-25
ATP1B1	2220.27	-1.50781	0.141167	-10.681	1.24884e-26	1.48178e-25
ILDR2	94.3872	3.52622	0.330519	10.6687	1.42555e-26	1.69006e-25
RP11-488P3.1	84.1267	-4.28995	0.402114	-10.6685	1.42934e-26	1.69317e-25
HSPA9	15973.8	1.26341	0.118514	10.6604	1.55859e-26	1.84476e-25
UBE2T	1308.64	1.31923	0.123808	10.6555	1.64384e-26	1.94407e-25
DHFR	3093.71	1.35273	0.126972	10.6537	1.67526e-26	1.9796e-25
RP11-115J23.1	93.1906	-4.22279	0.396387	-10.6532	1.68474e-26	1.98917e-25
HIPK2	3535.4	1.34683	0.126449	10.6511	1.72262e-26	2.03224e-25
KCNQ3	687.561	10.9757	1.03101	10.6455	1.82906e-26	2.15605e-25
CCL28	145.302	-2.57525	0.241995	-10.6418	1.90464e-26	2.24332e-25
C17orf89	426.789	1.72438	0.16205	10.641	1.92027e-26	2.2588e-25
LIMK2	463.059	-2.26496	0.212852	-10.641	1.92092e-26	2.2588e-25
CD163L1	98.4624	-3.42232	0.321654	-10.6397	1.94652e-26	2.28704e-25
NIPBL	4020.2	-1.77294	0.166642	-10.6392	1.9571e-26	2.29761e-25
USP44	140.001	7.35476	0.691925	10.6294	2.17481e-26	2.55112e-25
CALB1	79.3013	-5.07656	0.47768	-10.6275	2.21913e-26	2.60099e-25
RRBP1	1312.95	-2.0831	0.196099	-10.6227	2.33732e-26	2.7373e-25
NUCB2	862.883	2.14107	0.201602	10.6203	2.39908e-26	2.80735e-25
KIDINS220	1853.8	1.27849	0.120384	10.6201	2.40376e-26	2.81055e-25
FAM174B	76.8713	-4.57913	0.431361	-10.6155	2.52354e-26	2.94821e-25
CST1	170.493	3.66405	0.345206	10.6141	2.56278e-26	2.99163e-25
SLC1A4	226.15	2.24163	0.211229	10.6123	2.61127e-26	3.04578e-25
KLF5	6797.28	-1.32025	0.124426	-10.6108	2.65599e-26	3.09545e-25
TTC38	249.374	2.1028	0.1984	10.5988	3.01799e-26	3.5145e-25
AFAP1L2	1144.48	-1.36509	0.128802	-10.5983	3.03416e-26	3.53049e-25
SNX29	441.201	-1.67954	0.158518	-10.5952	3.13558e-26	3.64555e-25
LRRC59	4711.37	1.0407	0.098233	10.5942	3.17136e-26	3.68419e-25
TMCO3	1013.24	1.24509	0.117543	10.5927	3.22299e-26	3.74116e-25
CKMT1A	82.0128	-4.20995	0.397654	-10.587	3.42522e-26	3.97271e-25
C12orf36	120.066	-7.27156	0.686882	-10.5863	3.44824e-26	3.9962e-25
ATP2B4	1439.61	-1.22442	0.115692	-10.5834	3.5573e-26	4.11928e-25
MOCS1	114.947	3.4685	0.327761	10.5824	3.59589e-26	4.16062e-25
IMPG2	74.6229	-4.56824	0.43185	-10.5783	3.75727e-26	4.34387e-25
PDE9A	112.373	3.20713	0.303269	10.5752	3.88348e-26	4.48619e-25
RPS23	14035.2	1.1958	0.113081	10.5747	3.90343e-26	4.50564e-25
RIN2	1199.42	-1.27517	0.120665	-10.5678	4.2005e-26	4.84466e-25
TMSB15B	110.86	3.19056	0.301919	10.5676	4.2106e-26	4.85244e-25
SUPT4H1	852.425	1.59145	0.150613	10.5665	4.25978e-26	4.9052e-25
PRR13	1183.34	1.27551	0.120769	10.5615	4.49199e-26	5.16847e-25
SPINT1	360.114	-7.057	0.66819	-10.5614	4.50084e-26	5.17453e-25
MECOM	2792.65	-1.28555	0.121726	-10.561	4.51836e-26	5.19054e-25
AKR1B1	1283.48	-1.67402	0.158546	-10.5586	4.63424e-26	5.31943e-25
ZNF618	203.895	-2.12232	0.201105	-10.5533	4.90687e-26	5.6279e-25
RIMKLA	87.5082	4.02744	0.381678	10.5519	4.97751e-26	5.70438e-25
LIX1L	792.234	1.50726	0.142863	10.5504	5.05931e-26	5.79353e-25
MT1M	77.5595	4.60838	0.436959	10.5465	5.27392e-26	6.03451e-25
HDGFRP3	260.935	8.98881	0.853549	10.5311	6.21068e-26	7.10073e-25
PTPRG	1556.63	-1.49603	0.142092	-10.5286	6.3749e-26	7.28272e-25
FKBP11	390.267	1.9293	0.183247	10.5284	6.39031e-26	7.29456e-25
CLMN	1236.35	1.22575	0.116476	10.5236	6.72435e-26	7.66979e-25
TMEM9	183.51	2.77208	0.263468	10.5215	6.87487e-26	7.8353e-25
CSTA	620.976	-2.16564	0.205876	-10.5191	7.05076e-26	8.02941e-25
RNF144A	78.8048	4.47391	0.425348	10.5182	7.11968e-26	8.10152e-25
DBT	1185.06	-1.59971	0.152111	-10.5167	7.23717e-26	8.22871e-25
LFNG	100.717	-3.69074	0.351254	-10.5073	7.99227e-26	9.08012e-25
ZNF133	304.562	-1.83767	0.174996	-10.5012	8.52741e-26	9.68049e-25
RP11-96K19.4	111.64	-3.31741	0.315918	-10.5009	8.55811e-26	9.7077e-25
RP11-624L4.1	76.8404	-4.25654	0.405452	-10.4982	8.8005e-26	9.97482e-25
DSEL	847.831	-1.92476	0.18343	-10.4931	9.29103e-26	1.05226e-24
MPC2	927.814	1.84353	0.175694	10.4929	9.31619e-26	1.05428e-24
PDE11A	85.4931	5.61194	0.535028	10.4891	9.69965e-26	1.09681e-24
AC013394.2	838.547	-1.89207	0.18051	-10.4818	1.04756e-25	1.18363e-24
KLHL9	608.406	10.796	1.02999	10.4816	1.04928e-25	1.18465e-24
RALGAPA2	994.494	-1.23155	0.117508	-10.4806	1.0604e-25	1.19626e-24
NFKBIA	669.655	-1.36173	0.129933	-10.4802	1.06535e-25	1.20091e-24
IQGAP2	86.7078	3.70195	0.353251	10.4796	1.07143e-25	1.20682e-24
FOXA2	118.8	-2.98221	0.284723	-10.4741	1.1362e-25	1.27878e-24
MYH9	4268.97	-1.92362	0.183749	-10.4687	1.2025e-25	1.35234e-24
ERO1L	4733.1	-1.57499	0.150493	-10.4655	1.24379e-25	1.39769e-24
TNFRSF1B	182.137	3.10644	0.296925	10.462	1.2905e-25	1.44905e-24
COL28A1	101.641	-3.05406	0.291963	-10.4604	1.31236e-25	1.47246e-24
EML1	598.55	10.7727	1.02993	10.4596	1.32397e-25	1.48433e-24
AC005077.12	115.839	-7.24316	0.692604	-10.4579	1.34855e-25	1.51071e-24
LARP4P	85.2506	-3.80665	0.36407	-10.4558	1.37779e-25	1.54227e-24
SERPINB3	489.568	-12.4567	1.19149	-10.4547	1.39377e-25	1.55895e-24
ST3GAL5	336.163	-1.69503	0.162147	-10.4537	1.40943e-25	1.57525e-24
DOCK1	2763.64	-1.06444	0.101847	-10.4514	1.4439e-25	1.61252e-24
RFX7	1184.66	-1.76333	0.168779	-10.4476	1.50308e-25	1.67731e-24
ALOX12P2	238.263	-9.05066	0.866657	-10.4432	1.5744e-25	1.75554e-24
FOXP1-IT1	104.646	-6.8184	0.652955	-10.4424	1.58802e-25	1.76936e-24
PON3	89.5271	-3.75696	0.359834	-10.4408	1.61413e-25	1.79707e-24
PTPRQ	497.125	-12.4788	1.19529	-10.44	1.62833e-25	1.81149e-24
ZNF716	132.389	7.25675	0.695161	10.4389	1.64643e-25	1.83021e-24
RP11-93L9.1	82.1412	3.71507	0.355981	10.4361	1.69554e-25	1.88335e-24
DCAF7	3152.65	1.10132	0.105537	10.4354	1.7091e-25	1.89696e-24
RP11-281P23.2	76.586	-4.62092	0.442818	-10.4352	1.7118e-25	1.89849e-24
SPRED1	2115.9	-1.6461	0.157883	-10.4261	1.88476e-25	2.08871e-24
SOBP	157.023	2.6574	0.25493	10.424	1.92647e-25	2.1333e-24
CTNNBIP1	368.962	-1.63327	0.156748	-10.4198	2.0146e-25	2.22919e-24
KIRREL	1936.15	1.27007	0.121917	10.4175	2.06203e-25	2.27991e-24
KIAA0754	2699.5	1.21444	0.1166	10.4154	2.1086e-25	2.32962e-24
PON2	4888.8	1.47402	0.141564	10.4124	2.17658e-25	2.40289e-24
ALDH6A1	316.125	1.80583	0.173599	10.4023	2.42018e-25	2.66978e-24
DAPP1	520.275	-10.7513	1.0338	-10.3998	2.48442e-25	2.73855e-24
CD74	82.6859	5.18644	0.498743	10.399	2.50481e-25	2.75893e-24
LSR	104.905	-3.8389	0.369239	-10.3968	2.56423e-25	2.82222e-24
CEP57L1	836.64	1.90931	0.18365	10.3964	2.57375e-25	2.83054e-24
TTC22	88.1319	-4.62497	0.444866	-10.3963	2.57717e-25	2.83214e-24
RP11-114H23.1	81.2521	-3.59984	0.346266	-10.3962	2.58077e-25	2.83395e-24
MCOLN2	297.299	2.20818	0.212439	10.3944	2.62865e-25	2.88433e-24
MAPK6	3398.89	-1.50058	0.144366	-10.3943	2.63228e-25	2.88611e-24
LIFR	1167.66	-1.68871	0.162471	-10.3939	2.64226e-25	2.89486e-24
PHLDB2	8753.42	1.20702	0.116133	10.3934	2.65647e-25	2.90822e-24
ATXN10	2834.2	1.23642	0.11903	10.3875	2.82739e-25	3.09299e-24
IRAK3	1417.93	-1.59311	0.153371	-10.3873	2.83385e-25	3.09772e-24
HIST1H2BF	164.452	7.89717	0.760337	10.3864	2.85939e-25	3.12327e-24
RP11-620J15.3	75.7649	5.04138	0.485552	10.3828	2.96964e-25	3.24124e-24
PRICKLE1	508.912	1.53536	0.147916	10.3799	3.05984e-25	3.33717e-24
SHISA3	81.073	-4.0391	0.389222	-10.3774	3.14321e-25	3.4255e-24
FAM118B	911.992	1.40761	0.135649	10.3769	3.15887e-25	3.43998e-24
SIN3A	1656.26	-1.39702	0.134688	-10.3723	3.31573e-25	3.60807e-24
RP11-524D16__A.3	80.3929	-4.38953	0.423442	-10.3663	3.5289e-25	3.83715e-24
PRDM5	242.252	8.87668	0.856481	10.3641	3.61009e-25	3.92247e-24
RFFL	1041.87	1.27201	0.122743	10.3632	3.6444e-25	3.95678e-24
SDCBP2	260.919	-9.1582	0.883737	-10.363	3.65168e-25	3.9617e-24
SMCO4	86.7816	3.46876	0.334737	10.3626	3.66695e-25	3.97528e-24
HAVCR1	560.89	10.68	1.03077	10.3612	3.72203e-25	4.03197e-24
C9orf72	445.584	-2.16653	0.209112	-10.3606	3.74559e-25	4.05444e-24
PRCP	1751.45	1.29721	0.125335	10.3499	4.18731e-25	4.52621e-24
TJP1	4809.27	-1.26893	0.122603	-10.3499	4.18768e-25	4.52621e-24
CHMP4C	325.498	-1.8601	0.179727	-10.3496	4.20243e-25	4.53876e-24
RP11-277P12.20	191.528	-2.41427	0.23328	-10.3492	4.21981e-25	4.55412e-24
ALPK3	70.6164	-4.91317	0.47504	-10.3427	4.51859e-25	4.87292e-24
PTCH1	163.165	-2.37207	0.22947	-10.3372	4.78505e-25	5.15643e-24
ACOT4	92.9231	-3.48177	0.33683	-10.3369	4.79946e-25	5.1681e-24
PLXNA1	652.572	-2.69225	0.260467	-10.3362	4.83155e-25	5.19877e-24
ATP5G2	1268.82	2.7987	0.270837	10.3335	4.96915e-25	5.34286e-24
TMEM189	375.296	-1.84078	0.178195	-10.3302	5.14678e-25	5.52972e-24
ITGA6	24959.5	-1.39606	0.135147	-10.3299	5.16294e-25	5.54297e-24
LDLRAP1	303.847	-2.32256	0.224918	-10.3263	5.35977e-25	5.75001e-24
ABCB1	230.13	8.80407	0.852724	10.3246	5.45212e-25	5.84473e-24
CDC14B	1096.67	-1.54632	0.149844	-10.3195	5.75127e-25	6.16085e-24
MAB21L3	538.543	-2.06571	0.200239	-10.3162	5.95075e-25	6.36981e-24
RPL9	16324.5	1.25576	0.121803	10.3098	6.36219e-25	6.80519e-24
AASS	745.007	1.51391	0.146895	10.3061	6.6153e-25	7.07068e-24
SMARCD3	76.9334	4.08653	0.396983	10.294	7.50177e-25	8.01224e-24
PFKM	1674.29	1.81775	0.176607	10.2927	7.6044e-25	8.11586e-24
HOMER2	144.766	-2.46097	0.239109	-10.2922	7.63766e-25	8.14533e-24
CENPO	887.597	1.38896	0.135023	10.2869	8.07519e-25	8.60559e-24
C9orf84	141.252	-7.84488	0.762882	-10.2832	8.38846e-25	8.93284e-24
PIK3C2G	428.495	-12.2643	1.19272	-10.2826	8.43824e-25	8.97923e-24
MOSPD1	1338.82	1.68301	0.163691	10.2816	8.52784e-25	9.06789e-24
ZNF792	199.714	-2.26976	0.220764	-10.2814	8.54978e-25	9.08453e-24
ZYG11A	122.029	7.14191	0.695032	10.2757	9.07245e-25	9.6328e-24
POLR3G	751.54	1.82823	0.177926	10.2752	9.11384e-25	9.66964e-24
ANAPC7	1314.56	1.2865	0.125226	10.2734	9.2853e-25	9.84432e-24
SEMA7A	106.391	-4.88453	0.475811	-10.2657	1.00598e-24	1.06576e-23
SH3BGRL3	718.498	-2.55938	0.249419	-10.2614	1.052e-24	1.1137e-23
INSIG1	1249.73	-1.41042	0.137451	-10.2613	1.05303e-24	1.11398e-23
TEX30	778.68	1.57743	0.153747	10.2599	1.06812e-24	1.12912e-23
LSM14A	2200.3	-1.27851	0.124668	-10.2553	1.12062e-24	1.18374e-23
GABRE	544.04	-1.4584	0.142288	-10.2497	1.18759e-24	1.25356e-23
RP11-4F5.2	90.6374	-3.50665	0.342281	-10.2449	1.24702e-24	1.31534e-23
GLCCI1	263.555	-2.00889	0.196248	-10.2365	1.36123e-24	1.43475e-23
PPP1R12B	1271.06	-1.2326	0.120462	-10.2323	1.42137e-24	1.49705e-23
SUN1	2107.51	-1.20706	0.118084	-10.2221	1.57923e-24	1.66211e-23
RP11-318M2.2	73.4649	-3.83425	0.375144	-10.2208	1.60088e-24	1.68367e-23
GCNT1	269.284	-1.79064	0.175423	-10.2076	1.83383e-24	1.92725e-23
RASA1	1852.16	-1.52348	0.149292	-10.2047	1.88898e-24	1.98378e-23
SPC24	568.257	2.16592	0.212252	10.2045	1.89297e-24	1.98652e-23
IL27RA	92.9572	3.89608	0.381959	10.2003	1.97728e-24	2.07349e-23
NBPF3	378.913	-1.58326	0.155275	-10.1965	2.05587e-24	2.15434e-23
RP11-114H23.2	88.5673	-4.04723	0.397073	-10.1927	2.13835e-24	2.23914e-23
MRPL45	803.364	1.24547	0.122253	10.1876	2.25282e-24	2.3573e-23
HNRNPUL2	449.952	-2.01489	0.197864	-10.1832	2.3571e-24	2.46463e-23
CDH8	193.371	-8.7278	0.857241	-10.1813	2.40419e-24	2.51205e-23
MPC1	338.613	1.76813	0.173742	10.1768	2.51785e-24	2.62891e-23
TNIK	743.621	-1.48717	0.146138	-10.1765	2.52582e-24	2.63532e-23
GEMIN6	469.013	1.54649	0.151985	10.1752	2.55778e-24	2.66674e-23
ALCAM	8829.22	-1.5538	0.152774	-10.1706	2.68346e-24	2.79576e-23
FGFR3	67.8462	-4.94689	0.486415	-10.1701	2.6962e-24	2.807e-23
RP11-309G3.3	111.303	-2.9036	0.285657	-10.1647	2.85112e-24	2.96615e-23
PAX7	379.164	-12.0896	1.18955	-10.1632	2.89544e-24	3.01009e-23
ESRG	386.662	-2.03833	0.20073	-10.1546	3.16076e-24	3.28355e-23
QRSL1	1079.72	1.45065	0.142918	10.1503	3.30436e-24	3.43026e-23
B4GALT4	1064.82	1.20859	0.119096	10.148	3.38091e-24	3.50721e-23
RGS3	269.184	2.31359	0.228147	10.1408	3.64134e-24	3.77466e-23
RP11-218M22.1	71.9553	-4.39071	0.433005	-10.1401	3.66778e-24	3.79934e-23
VMP1	13385.1	1.40712	0.138825	10.1359	3.82756e-24	3.96201e-23
PLEKHA5	1773.71	-1.44789	0.14292	-10.1308	4.0346e-24	4.17332e-23
ARID1A	988.162	-1.57268	0.155296	-10.127	4.19513e-24	4.33627e-23
CLDN2	473.919	10.4392	1.03191	10.1164	4.67214e-24	4.82588e-23
2006-03-01	5642.77	-1.24726	0.123294	-10.1162	4.68437e-24	4.83505e-23
SHROOM4	116.706	2.92128	0.288797	10.1153	4.72415e-24	4.87262e-23
UGT1A13P	70.5036	-5.06637	0.500871	-10.1151	4.73344e-24	4.87872e-23
TTC12	557.468	1.72024	0.170092	10.1136	4.80911e-24	4.95318e-23
RPL26L1	389.963	1.9826	0.196127	10.1088	5.05176e-24	5.19939e-23
EFNB2	2884.58	1.23084	0.121798	10.1056	5.21785e-24	5.36651e-23
DCDC2	473.207	10.4381	1.03372	10.0976	5.66051e-24	5.81763e-23
SAP30BP	437.152	1.77837	0.176176	10.0943	5.85705e-24	6.01535e-23
CLDND1	1073.82	-1.49621	0.148262	-10.0917	6.01243e-24	6.17054e-23
CBR1	813.229	1.44311	0.143021	10.0903	6.10138e-24	6.25738e-23
MARK1	362.379	-12.0229	1.19196	-10.0867	6.326e-24	6.48314e-23
GPATCH2	590.164	-1.82459	0.180899	-10.0862	6.35701e-24	6.5103e-23
SPEN	2985.91	-1.47581	0.146322	-10.086	6.36844e-24	6.51738e-23
OSTF1	729.72	-1.31067	0.129977	-10.0838	6.51294e-24	6.66054e-23
GALNT1	6231.59	-1.41053	0.139979	-10.0767	7.00291e-24	7.15655e-23
TCF12	2480.48	-1.30895	0.130032	-10.0664	7.77983e-24	7.94489e-23
ZNF608	81.133	3.66882	0.364475	10.066	7.80605e-24	7.96603e-23
TUFT1	441.06	-1.60047	0.159008	-10.0653	7.86293e-24	8.01841e-23
CDC42BPA	8492.46	1.40092	0.139214	10.063	8.04903e-24	8.2024e-23
FRMD8	879.837	2.38756	0.237303	10.0612	8.19578e-24	8.34606e-23
ZNF544	613.759	-11.8224	1.17594	-10.0535	8.86214e-24	9.01828e-23
MRPL43	495.789	1.51203	0.150573	10.0419	9.97497e-24	1.01436e-22
MEX3C	453.342	10.3744	1.03352	10.038	1.03756e-23	1.05435e-22
RGCC	77.2776	-3.66061	0.364817	-10.0341	1.07942e-23	1.09612e-22
NRG4	72.8439	-4.10019	0.408962	-10.0258	1.1735e-23	1.19082e-22
PET112	216.382	2.0601	0.20551	10.0243	1.19175e-23	1.20848e-22
S100A14	378.541	-12.0879	1.20591	-10.0238	1.19775e-23	1.21372e-22
FBXW11	2771.37	1.19825	0.119574	10.021	1.23242e-23	1.24798e-22
GPR115	337.839	-11.9223	1.18984	-10.0201	1.24416e-23	1.25899e-22
SLC35F3	75.7292	4.62885	0.462259	10.0136	1.3289e-23	1.34379e-22
GBP6	334.353	-11.9075	1.18973	-10.0086	1.39684e-23	1.4115e-22
MALL	2906.72	1.15392	0.115325	10.0058	1.43714e-23	1.45121e-22
CDCA7	1036.89	1.31884	0.131849	10.0026	1.48409e-23	1.49757e-22
KDELC2	3111.25	1.495	0.149478	10.0014	1.50217e-23	1.51476e-22
SPG11	2563.47	-1.32477	0.132508	-9.99764	1.56072e-23	1.5727e-22
SAMHD1	1546.71	1.15355	0.115434	9.99316	1.6329e-23	1.64429e-22
TNFRSF25	70.6902	-4.91512	0.492162	-9.9868	1.74118e-23	1.75211e-22
NME1	1631.99	1.22314	0.122644	9.97312	1.99849e-23	2.00963e-22
EPHA4	1080.16	1.2667	0.127064	9.96902	2.08271e-23	2.09285e-22
RP11-347C12.2	265.946	-2.27716	0.228454	-9.96768	2.11093e-23	2.11974e-22
IL1B	569.356	-11.7142	1.17575	-9.96318	2.20892e-23	2.21659e-22
BMP6	105.367	3.17257	0.318483	9.96151	2.24625e-23	2.25249e-22
CYB5B	7197.56	1.16343	0.116827	9.95862	2.31254e-23	2.31736e-22
CDS2	1073.4	-1.23797	0.124332	-9.957	2.35045e-23	2.35371e-22
SPICE1	1407	-1.52835	0.153501	-9.95663	2.35916e-23	2.3608e-22
EREG	6472.17	1.45934	0.146598	9.95469	2.40561e-23	2.40561e-22
CPPED1	102.016	2.8426	0.285745	9.94804	2.57195e-23	2.57017e-22
UBL3	903.097	-1.54896	0.155871	-9.93744	2.86088e-23	2.85692e-22
ZNF737	70.2895	4.64373	0.467414	9.93494	2.93359e-23	2.92751e-22
PARD6G	98.0291	-7.04435	0.709346	-9.93077	3.05895e-23	3.0505e-22
PALLD	1051.26	-1.3844	0.139434	-9.92871	3.12278e-23	3.11201e-22
ZNHIT3	590.663	1.43292	0.144335	9.92768	3.15507e-23	3.14201e-22
VANGL1	1806.92	-1.22849	0.123961	-9.91027	3.75612e-23	3.738e-22
ANKRD1	1941.46	1.32096	0.133303	9.90939	3.78935e-23	3.76847e-22
ABCA3	120.046	7.13357	0.720043	9.90714	3.87571e-23	3.8517e-22
CWC15	2291.81	1.30049	0.131302	9.90458	3.97654e-23	3.94919e-22
PPIP5K2	4467.24	1.6571	0.167427	9.89744	4.2705e-23	4.23821e-22
RP11-460N11.3	80.5678	-3.71948	0.375833	-9.89662	4.30565e-23	4.27016e-22
PMP22	73.1627	4.25826	0.430454	9.89247	4.48813e-23	4.44809e-22
RP11-259O2.3	658.859	-2.25332	0.227894	-9.88759	4.71244e-23	4.66719e-22
CDYL	645.184	-1.3405	0.135734	-9.87593	5.29373e-23	5.23931e-22
RPS6KB1	1993.2	1.55419	0.157429	9.87229	5.48983e-23	5.42967e-22
PFAS	600.898	1.95059	0.197631	9.86984	5.62522e-23	5.55976e-22
SEC22C	1243.53	1.33595	0.135395	9.86707	5.78288e-23	5.71168e-22
PARPBP	1066.65	1.58947	0.161121	9.86508	5.89891e-23	5.8223e-22
LRMP	304.645	-11.7721	1.19342	-9.86413	5.95484e-23	5.87349e-22
RBM3	3828.6	1.09131	0.110685	9.85961	6.22909e-23	6.1398e-22
NEK7	3418.07	-1.67966	0.170374	-9.85867	6.28738e-23	6.19303e-22
LRRC37BP1	233.995	1.9729	0.200129	9.85815	6.32019e-23	6.2211e-22
CNTN1	301.284	-11.7562	1.19271	-9.8567	6.41222e-23	6.30739e-22
SH2D3A	104.892	-3.74696	0.380258	-9.85373	6.60466e-23	6.49226e-22
AGPAT3	606.878	1.42359	0.144541	9.84905	6.91922e-23	6.79684e-22
HS3ST3B1	81.2005	-6.46554	0.656692	-9.84562	7.15958e-23	7.02817e-22
CDCA3	880.207	1.84837	0.187741	9.84531	7.18141e-23	7.04481e-22
SSH1	1015.98	-1.46313	0.148693	-9.8399	7.57871e-23	7.4295e-22
BCL2L1	2367.31	1.84847	0.18792	9.83648	7.84072e-23	7.68114e-22
NTN4	593.62	-1.58277	0.160946	-9.83413	8.02553e-23	7.85686e-22
CTD-2003C8.2	68.2774	-5.59987	0.569712	-9.82929	8.42121e-23	8.23864e-22
TAF9	3057.5	1.35962	0.138355	9.82702	8.6132e-23	8.42076e-22
WHAMM	292.524	-2.04222	0.207851	-9.82538	8.75395e-23	8.55257e-22
AMIGO2	5725.53	1.23514	0.125749	9.82231	9.02551e-23	8.81192e-22
C1orf110	506.387	-11.5457	1.1759	-9.81863	9.36101e-23	9.13331e-22
NPIPB5	688.539	-1.84784	0.188209	-9.81802	9.41738e-23	9.18211e-22
NR1D2	1899.86	-1.55475	0.158431	-9.81341	9.85784e-23	9.60508e-22
CCSAP	681.706	1.60564	0.16364	9.81202	9.99451e-23	9.73168e-22
LINC00984	136.268	-2.40257	0.244881	-9.8112	1.00763e-22	9.80467e-22
SPRY2	931.629	1.31949	0.134494	9.8108	1.01166e-22	9.83729e-22
CHN1	151.767	2.30188	0.234703	9.80762	1.04398e-22	1.01448e-21
RP11-553L6.5	100.428	3.30173	0.336843	9.80197	1.10412e-22	1.07219e-21
RPRD1B	1453.81	-1.20187	0.122649	-9.79929	1.13382e-22	1.1003e-21
FAM13A	1194.48	-1.21538	0.124202	-9.78547	1.29986e-22	1.26058e-21
TIMM17A	1747.14	1.29778	0.132633	9.78478	1.30877e-22	1.26836e-21
PPM1D	546.66	1.65855	0.169543	9.78247	1.33899e-22	1.29679e-21
CCDC125	329.364	1.71628	0.175453	9.78204	1.34477e-22	1.30151e-21
ECI2	599.668	1.47004	0.150419	9.77294	1.47119e-22	1.42257e-21
IGFBP1	304.271	11.6435	1.1914	9.7729	1.47183e-22	1.42257e-21
TFDP1	1881.1	1.03832	0.10626	9.77144	1.49315e-22	1.44222e-21
C3	124.19	-7.65745	0.783792	-9.76974	1.51841e-22	1.46563e-21
BAZ2B	1744.52	-1.49476	0.153005	-9.76933	1.52464e-22	1.47066e-21
TAB2	1872.1	-1.55592	0.159291	-9.76776	1.5483e-22	1.49249e-21
CAP1	10488.8	-1.01125	0.103536	-9.76713	1.55801e-22	1.50085e-21
MYEF2	183.186	2.39472	0.2452	9.76641	1.56921e-22	1.51063e-21
RP1-95L4.4	83.0872	-3.47831	0.356163	-9.76606	1.57453e-22	1.51474e-21
SEMA4A	73.3191	-4.75169	0.486754	-9.76199	1.63902e-22	1.57573e-21
EPHB4	621.078	-1.78596	0.182969	-9.76098	1.65542e-22	1.59043e-21
RPS12P26	94.6707	-2.98695	0.306013	-9.76088	1.6571e-22	1.59099e-21
GCH1	304.342	-1.8328	0.187785	-9.76011	1.66972e-22	1.60205e-21
CXCL1	67.8189	-5.58475	0.572463	-9.75565	1.74474e-22	1.67291e-21
PPP1R3C	67.6519	-4.53861	0.465278	-9.75461	1.7627e-22	1.68901e-21
CCNG1	4822.23	1.49825	0.153634	9.75208	1.80726e-22	1.73056e-21
EIF4G3	3023.91	-1.07641	0.110383	-9.75153	1.81704e-22	1.73877e-21
PDE5A	82.7417	-4.02484	0.412855	-9.7488	1.86664e-22	1.78506e-21
LHX6	63.6823	-4.06913	0.417458	-9.7474	1.89249e-22	1.80857e-21
RRP7B	80.8952	4.207	0.431619	9.74702	1.89962e-22	1.81419e-21
USP32	1542.71	1.44896	0.148665	9.74646	1.91008e-22	1.82297e-21
EPPK1	88.652	-6.857	0.703707	-9.74411	1.95486e-22	1.86448e-21
TMEM59	2461.18	-1.40182	0.143883	-9.74273	1.98162e-22	1.88876e-21
CAP2	344.895	1.65991	0.170377	9.74253	1.98552e-22	1.89122e-21
GPR155	73.9567	4.68387	0.481014	9.7375	2.08614e-22	1.98576e-21
CSRNP2	708.005	1.28511	0.132015	9.73452	2.14824e-22	2.04352e-21
TRIM16	344.968	-1.96778	0.202181	-9.73274	2.18618e-22	2.07824e-21
KIF18B	327.11	1.95361	0.200747	9.73169	2.20887e-22	2.09842e-21
SLC16A14	109.234	2.67809	0.275212	9.731	2.22391e-22	2.11132e-21
CLIC4	3672.89	-1.60209	0.164645	-9.73059	2.23292e-22	2.11848e-21
NLRP2	271.949	-11.6108	1.19339	-9.72924	2.26288e-22	2.1455e-21
FAM83F	156.44	-8.44259	0.867767	-9.72909	2.26602e-22	2.14707e-21
PLCB1	332.513	-10.0996	1.03857	-9.72449	2.37081e-22	2.24489e-21
UNK	400.422	1.60633	0.165329	9.71597	2.57776e-22	2.43924e-21
CLIC2	66.5986	-5.61161	0.577658	-9.71442	2.61722e-22	2.47497e-21
SMARCE1	1590.63	1.34881	0.138916	9.70949	2.74721e-22	2.59618e-21
DBI	1519.05	1.05551	0.108718	9.70875	2.76723e-22	2.6134e-21
KLK10	109.244	-7.15836	0.737421	-9.70728	2.80717e-22	2.64939e-21
MRPL11	1029.33	1.74695	0.179974	9.7067	2.82342e-22	2.66297e-21
MUC4	477.505	-11.461	1.18126	-9.70241	2.94464e-22	2.77549e-21
ATP8B2	103.594	3.18364	0.328712	9.68518	3.486e-22	3.28362e-21
DEPDC1	4071.42	1.71799	0.177448	9.68166	3.60825e-22	3.39655e-21
CAPRIN2	4751.4	-1.17877	0.121762	-9.68091	3.63483e-22	3.41934e-21
AC004381.6	263.344	1.78099	0.184046	9.67689	3.78048e-22	3.55404e-21
BTG2	147.14	-2.51548	0.259957	-9.67655	3.79314e-22	3.56362e-21
TPRG1L	324.315	-1.90349	0.196786	-9.67287	3.93176e-22	3.69146e-21
RP11-420A23.1	165.464	2.27951	0.235937	9.66155	4.39151e-22	4.12043e-21
OSBP	1640.83	-1.33213	0.138002	-9.65299	4.77415e-22	4.47654e-21
NAA15	5088.28	1.4643	0.151804	9.64602	5.11011e-22	4.78845e-21
TMEM18	324.411	1.73468	0.179878	9.64363	5.23032e-22	4.89791e-21
LGR5	518.4	11.4496	1.18776	9.63959	5.44048e-22	5.09142e-21
FOSL1	1373.92	2.0682	0.214597	9.63759	5.54755e-22	5.18826e-21
MAPK10	161.579	-2.47464	0.256821	-9.63565	5.65354e-22	5.28395e-21
TSTD2	516.997	-1.41905	0.147344	-9.63087	5.9225e-22	5.53175e-21
ASNS	614.256	1.48899	0.154612	9.63051	5.94344e-22	5.54772e-21
PLEKHA6	435.762	2.00295	0.20801	9.6291	6.0253e-22	5.6205e-21
ASAP2	1671	1.18353	0.122969	9.62457	6.29677e-22	5.86994e-21
APIP	703.381	1.57035	0.163219	9.6211	6.51336e-22	6.06793e-21
RNASEH2C	352.655	2.35704	0.245012	9.62009	6.57742e-22	6.12366e-21
B3GNT7	62.7319	-4.77312	0.496315	-9.61712	6.76985e-22	6.29875e-21
SEMA4B	477.155	-2.67829	0.278519	-9.61618	6.83235e-22	6.35281e-21
ATP1A1	6036.97	-1.70521	0.17733	-9.61602	6.8425e-22	6.35815e-21
LAMP2	3851.76	-1.33262	0.138613	-9.614	6.97849e-22	6.48035e-21
COL5A2	75.1885	-3.64952	0.379735	-9.61072	7.20437e-22	6.68581e-21
MAGEA6	314.921	-10.0229	1.0429	-9.61056	7.21528e-22	6.69163e-21
NEDD4	3811.88	-1.44914	0.150794	-9.61008	7.24932e-22	6.71888e-21
FBLIM1	198.457	-2.42443	0.252291	-9.60966	7.27921e-22	6.74226e-21
NOP16	542.789	1.49512	0.155649	9.60574	7.56157e-22	6.9993e-21
KATNAL1	755.186	1.39018	0.144733	9.60514	7.6055e-22	7.03546e-21
SYPL1	4401.46	-1.49457	0.155678	-9.60042	7.96206e-22	7.36057e-21
CTTNBP2NL	1062.33	-1.42569	0.148525	-9.59896	8.0754e-22	7.46057e-21
LSM3	1126.28	1.48845	0.155077	9.5981	8.14328e-22	7.51848e-21
MCOLN3	396.873	-1.59573	0.166408	-9.58925	8.87292e-22	8.1869e-21
AOX1	73.3358	-6.33823	0.661109	-9.58727	9.04465e-22	8.34003e-21
TPRG1	130.462	-2.8906	0.301782	-9.57846	9.85054e-22	9.07733e-21
PLLP	133.581	-3.29529	0.344059	-9.57768	9.92525e-22	9.14035e-21
NUP50	4739.62	1.16903	0.122064	9.5772	9.97102e-22	9.17664e-21
LPCAT4	286.234	-2.70823	0.282841	-9.57508	1.0178e-21	9.36121e-21
RP11-494M8.4	62.4888	-5.46677	0.571273	-9.56946	1.07465e-21	9.87773e-21
ZADH2	807.587	-1.28806	0.134634	-9.56715	1.09892e-21	1.00944e-20
PRR14L	1601.5	-1.1416	0.119367	-9.56378	1.13532e-21	1.04221e-20
MAP3K4	1747.43	-1.08129	0.113071	-9.563	1.14393e-21	1.04945e-20
NRIP3	841.226	1.28024	0.133893	9.56168	1.15858e-21	1.06221e-20
CHST3	326.314	9.89705	1.03559	9.55688	1.21355e-21	1.11191e-20
LINC00704	106.15	-2.83015	0.296156	-9.55628	1.22071e-21	1.11775e-20
SYDE1	72.923	5.01302	0.52467	9.55462	1.24035e-21	1.13502e-20
PAPPA	152.679	8.21001	0.859866	9.54801	1.3221e-21	1.20906e-20
RP11-423H2.1	417.414	1.51358	0.158546	9.54667	1.33938e-21	1.22409e-20
C16orf54	251.623	-11.4991	1.20471	-9.54507	1.3601e-21	1.24224e-20
SPPL2A	1454.75	-1.54634	0.162055	-9.54207	1.40012e-21	1.27798e-20
SEMA5A	70.59	-4.01391	0.420697	-9.54111	1.4131e-21	1.28902e-20
BCL11A	58.8476	-4.97477	0.521418	-9.54085	1.4166e-21	1.2914e-20
BNIP1	205.561	2.0209	0.211878	9.53801	1.45605e-21	1.32652e-20
DPCD	223.934	2.50244	0.262396	9.53688	1.47195e-21	1.34016e-20
ZIC5	226.926	1.8714	0.19624	9.53629	1.48031e-21	1.34692e-20
GRAMD3	809.645	1.3806	0.144844	9.53167	1.54776e-21	1.40741e-20
LINC00622	73.4319	-6.28344	0.660355	-9.51524	1.81288e-21	1.64745e-20
CDS1	576.83	-1.69483	0.178139	-9.5141	1.833e-21	1.66469e-20
HSD17B11	992.161	1.44951	0.152372	9.51293	1.85363e-21	1.68237e-20
NHSL1	650.194	-1.36462	0.143457	-9.51239	1.86338e-21	1.69015e-20
RP11-346D14.1	2154.46	-1.77742	0.186905	-9.50976	1.91105e-21	1.7323e-20
CDC25C	468.581	1.40121	0.147382	9.50731	1.95655e-21	1.77243e-20
HIST1H4E	516.934	11.4427	1.20373	9.50602	1.98095e-21	1.79341e-20
YWHAQ	7334.76	1.36852	0.143972	9.50553	1.99039e-21	1.80083e-20
HMMR	3585.51	1.54715	0.162797	9.50355	2.02856e-21	1.83422e-20
AK4	704.332	-1.52809	0.160799	-9.50313	2.03676e-21	1.84048e-20
GCKR	63.1507	4.90775	0.516485	9.50221	2.05483e-21	1.85564e-20
CPE	74.6597	-3.74721	0.394417	-9.50062	2.0864e-21	1.88298e-20
TLR2	224.255	-11.3308	1.19312	-9.4968	2.16444e-21	1.95219e-20
PPM1F	260.536	1.94221	0.204581	9.49357	2.23261e-21	2.01241e-20
GSE1	441.201	-1.6133	0.169941	-9.49328	2.23874e-21	2.01668e-20
KRT4	313.584	-10.0313	1.05698	-9.49052	2.29874e-21	2.06944e-20
TPM1	3736.06	0.983452	0.103737	9.48026	2.53649e-21	2.28205e-20
UBE2L3	2558.48	1.21187	0.127869	9.4774	2.60691e-21	2.34395e-20
PIM2	188.211	1.95027	0.206036	9.46568	2.91667e-21	2.62083e-20
PFKFB3	685.359	1.67907	0.177389	9.4655	2.92161e-21	2.62364e-20
RAP2B	2761.21	-1.3873	0.146581	-9.46441	2.95229e-21	2.64954e-20
RP11-702B10.2	277.894	-9.84796	1.04057	-9.464	2.96375e-21	2.65817e-20
MSX2	170.037	1.9995	0.211469	9.45527	3.2219e-21	2.88791e-20
PAK6	75.3544	-3.60827	0.381657	-9.45423	3.25405e-21	2.91492e-20
GIMAP6	273.538	-9.81903	1.03878	-9.45244	3.31009e-21	2.96328e-20
MICU1	1005.33	1.24487	0.131746	9.44905	3.41933e-21	3.05917e-20
RNASEL	196.749	-1.85403	0.196221	-9.44867	3.43176e-21	3.0684e-20
CRYZ	1571.34	1.42091	0.150546	9.4384	3.78506e-21	3.3822e-20
NPTN	2361.1	-1.1463	0.121463	-9.4374	3.82131e-21	3.41248e-20
ADAMTS9	64.0697	4.57252	0.484578	9.43607	3.87008e-21	3.45389e-20
OTUD1	207.69	-2.10633	0.223277	-9.43373	3.95764e-21	3.52985e-20
ZNF407	653.996	-1.46054	0.15485	-9.43199	4.02384e-21	3.58669e-20
LRP1	166.816	-4.4126	0.46785	-9.43165	4.03669e-21	3.59591e-20
HDX	89.0804	6.70164	0.710584	9.43117	4.0554e-21	3.61036e-20
ZNF836	150.687	-2.4045	0.254961	-9.43087	4.06719e-21	3.61862e-20
RP11-3B12.1	63.6826	-4.51913	0.479193	-9.43072	4.07299e-21	3.62155e-20
ARHGAP35	2941.23	-1.11607	0.118355	-9.42984	4.10719e-21	3.64971e-20
PKP1	394.138	-11.1854	1.18642	-9.4279	4.18398e-21	3.71566e-20
C2CD2	294.45	9.74876	1.03406	9.42762	4.19492e-21	3.72309e-20
KIF20B	5032.96	1.58674	0.168315	9.42722	4.21111e-21	3.73516e-20
KRCC1	318.777	1.86962	0.19836	9.42541	4.28431e-21	3.79776e-20
ACLY	3115.67	1.12118	0.118961	9.42473	4.3121e-21	3.82005e-20
PTPRA	1343.49	-1.331	0.14125	-9.42298	4.38445e-21	3.88176e-20
PNPLA8	962.025	-1.71056	0.181601	-9.41931	4.54072e-21	4.01765e-20
SAP30	284.915	1.93617	0.205596	9.41735	4.62614e-21	4.09072e-20
SLC25A33	534.125	1.35427	0.143846	9.41471	4.74387e-21	4.19226e-20
KIAA0247	356.209	-1.95124	0.207358	-9.41002	4.96036e-21	4.38089e-20
SMIM7	758.18	1.26757	0.134727	9.40843	5.03622e-21	4.44517e-20
LDHA	15528.8	1.19143	0.126654	9.40699	5.10539e-21	4.50347e-20
PLAT	327.838	-2.43045	0.258372	-9.40678	5.11565e-21	4.50976e-20
LRRN1	214.806	-11.2675	1.19784	-9.40652	5.1283e-21	4.51816e-20
SHMT1	583.566	1.44247	0.153451	9.40017	5.4475e-21	4.79646e-20
LINC00657	12210.9	-1.45869	0.155234	-9.39672	5.62903e-21	4.95327e-20
VPS39	724.981	-1.20771	0.128531	-9.39623	5.65527e-21	4.97333e-20
PROM2	214.389	-11.2683	1.19934	-9.39541	5.69975e-21	5.0094e-20
NEBL	327.24	-1.87496	0.199581	-9.39451	5.74827e-21	5.04897e-20
SPRY4	675.495	1.62529	0.17304	9.39256	5.85615e-21	5.1406e-20
IFT57	1750.14	1.35173	0.143918	9.39236	5.86722e-21	5.14719e-20
NEDD4L	2111.18	-1.03262	0.109976	-9.3895	6.02877e-21	5.2857e-20
ADAM22	143.959	8.12452	0.865554	9.3865	6.20258e-21	5.43478e-20
GMDS	333.184	-1.62091	0.172715	-9.38488	6.29886e-21	5.5158e-20
ARF3	4136.37	0.987069	0.105182	9.38443	6.32583e-21	5.53606e-20
FERMT3	101.267	-6.55655	0.699262	-9.37639	6.82708e-21	5.97111e-20
ABCG1	67.955	5.00486	0.533787	9.37615	6.84247e-21	5.98095e-20
DTNA	77.9604	-6.69994	0.714867	-9.37228	7.09814e-21	6.20067e-20
RPS3	11760.3	1.65019	0.176077	9.37202	7.11563e-21	6.21219e-20
AC006262.5	209.038	-11.2312	1.19843	-9.37156	7.14693e-21	6.23575e-20
MIR29B1	1271.83	1.27638	0.136221	9.36994	7.25736e-21	6.32828e-20
NEB	57.5567	-4.5014	0.480436	-9.3694	7.29479e-21	6.35707e-20
KIAA0319	63.029	5.15792	0.55056	9.3685	7.35739e-21	6.40777e-20
C3orf72	416.27	11.1317	1.18845	9.36659	7.49144e-21	6.52058e-20
CRY1	761.472	1.51322	0.161562	9.36621	7.51825e-21	6.53998e-20
MRPS27	2316.37	1.14272	0.122036	9.36378	7.69341e-21	6.68831e-20
HERC1	2533.12	-1.00275	0.107109	-9.36196	7.8272e-21	6.80053e-20
FUNDC1	405.281	1.64114	0.175381	9.35757	8.15951e-21	7.08498e-20
STPG1	141.175	-2.22704	0.237996	-9.35749	8.16531e-21	7.08576e-20
LINC00355	76.4932	-3.72512	0.398169	-9.35563	8.31068e-21	7.20758e-20
ASB9	91.1886	2.80885	0.300478	9.34796	8.93586e-21	7.74512e-20
GCOM1	92.1166	-7.20793	0.771375	-9.34426	9.25351e-21	8.01564e-20
HIST1H2BH	235.057	11.2666	1.20579	9.34379	9.29466e-21	8.04646e-20
FAM110C	312.584	-1.77741	0.190309	-9.33963	9.66681e-21	8.36362e-20
RWDD1	1431.63	1.42629	0.152727	9.33884	9.73929e-21	8.42128e-20
XDH	348.001	-11.005	1.17861	-9.33727	9.88482e-21	8.542e-20
BASP1	197.422	-11.1471	1.19426	-9.33395	1.01999e-20	8.80897e-20
COX7A2L	1199.73	1.22892	0.131664	9.3337	1.02235e-20	8.82413e-20
ETAA1	884.009	-1.76421	0.189119	-9.32852	1.07358e-20	9.26074e-20
DANCR	691.189	1.23438	0.132358	9.32604	1.09905e-20	9.47479e-20
EXOC2	1286.5	-1.13754	0.121978	-9.32571	1.10248e-20	9.49871e-20
KLHL13	229.627	2.0234	0.217083	9.32087	1.15387e-20	9.93556e-20
STX16	732.2	-1.71027	0.183495	-9.32053	1.15765e-20	9.96216e-20
CACNA1D	60.517	-4.58027	0.491567	-9.3177	1.18889e-20	1.02249e-19
CAMK1	64.0158	5.52115	0.592858	9.31277	1.24536e-20	1.07041e-19
MIPOL1	1296.46	-1.46862	0.157706	-9.31241	1.24969e-20	1.0735e-19
TBC1D2	242.609	-2.52063	0.270739	-9.31017	1.27625e-20	1.09566e-19
MAP3K12	123.021	3.07321	0.330171	9.30791	1.30367e-20	1.11854e-19
DGKH	6019.35	-1.35713	0.145876	-9.30329	1.36171e-20	1.16764e-19
H2AFJ	186.222	-2.07235	0.222817	-9.30069	1.39537e-20	1.1958e-19
EMG1	1326.64	1.27424	0.137045	9.29798	1.43142e-20	1.22596e-19
ARSE	133.86	8.02549	0.863461	9.29457	1.47803e-20	1.26513e-19
LIG3	670.233	1.52679	0.164282	9.29369	1.49034e-20	1.27491e-19
RPUSD4	806.269	1.34715	0.14497	9.29261	1.50546e-20	1.28709e-19
BCHE	60.0167	-4.46418	0.480417	-9.29231	1.5098e-20	1.29003e-19
AMPD3	234.553	-1.71309	0.184389	-9.29062	1.53393e-20	1.30988e-19
ST14	145.092	-4.15087	0.446815	-9.28991	1.54425e-20	1.31791e-19
TTBK2	1250.46	-1.30773	0.140782	-9.28905	1.55665e-20	1.32771e-19
TRIP4	300.885	-1.74502	0.187934	-9.28527	1.61292e-20	1.37488e-19
PCSK6	1121.72	1.34483	0.144839	9.28498	1.61732e-20	1.37783e-19
CALM2	18964.4	1.47771	0.159174	9.28362	1.63814e-20	1.39473e-19
CCRN4L	245.898	1.81687	0.195828	9.27786	1.72923e-20	1.47142e-19
LPAR3	239.096	-9.62456	1.03747	-9.27694	1.74418e-20	1.48327e-19
ZNF724P	439.672	1.69832	0.1831	9.27534	1.77057e-20	1.50483e-19
STS	189.289	-11.0861	1.19529	-9.27482	1.77918e-20	1.51125e-19
RELL1	488.462	1.43741	0.155025	9.27213	1.82472e-20	1.54903e-19
ARHGAP5	7124.89	-1.49769	0.161566	-9.26985	1.86416e-20	1.58158e-19
MT-RNR1	564994	-1.15039	0.124113	-9.26891	1.88054e-20	1.59454e-19
MTMR10	519.877	-1.52164	0.164251	-9.2641	1.96736e-20	1.66718e-19
DSC2	240.358	-1.99491	0.215345	-9.26378	1.97317e-20	1.67111e-19
UBE2Q2	1824.29	-1.44497	0.156012	-9.26188	2.00858e-20	1.70011e-19
PRDM2	672.514	-1.36642	0.14761	-9.25696	2.1033e-20	1.77924e-19
PNO1	1044.22	1.23271	0.13319	9.25527	2.13686e-20	1.80657e-19
LNX2	909.145	-1.24211	0.134239	-9.253	2.18287e-20	1.84439e-19
RP11-757F18.5	125.383	-2.51022	0.271329	-9.25156	2.21242e-20	1.86827e-19
MIR137HG	132.351	8.00655	0.865456	9.25125	2.21883e-20	1.87259e-19
GSDMC	322.822	-10.8948	1.17828	-9.2464	2.32171e-20	1.95827e-19
PDPN	183.735	-11.0437	1.19602	-9.23375	2.61318e-20	2.20282e-19
ATP2C2	202.015	-11.1829	1.21111	-9.2336	2.61696e-20	2.20472e-19
ZNF462	961.933	-1.22913	0.133117	-9.23344	2.62085e-20	2.20671e-19
ATP6V1E1	1805.28	1.13457	0.122917	9.23032	2.69821e-20	2.27052e-19
PIWIL2	61.324	5.10643	0.553533	9.22515	2.83158e-20	2.38136e-19
MORF4L1	2391.29	-1.44147	0.156265	-9.22451	2.84864e-20	2.39432e-19
PSRC1	406.297	1.85333	0.200946	9.223	2.88889e-20	2.42673e-19
FOS	79.5831	-3.02808	0.328418	-9.22018	2.96592e-20	2.49e-19
LHX1	83.2013	3.25008	0.352529	9.21933	2.98952e-20	2.50835e-19
ZNF280D	1260.98	-1.60548	0.174191	-9.21676	3.06205e-20	2.56771e-19
HEY1	59.7976	-4.6546	0.505144	-9.2144	3.13011e-20	2.62224e-19
MFAP5	56.4172	-4.84486	0.525793	-9.21438	3.13071e-20	2.62224e-19
TXNDC15	652.31	1.36068	0.147765	9.20838	3.31071e-20	2.7714e-19
TRIM44	1445.12	-1.11029	0.120598	-9.20655	3.36761e-20	2.8174e-19
ZNF790	182.164	-11.0298	1.19871	-9.20139	3.53364e-20	2.95459e-19
KCNJ15	594.83	-1.50957	0.164159	-9.19577	3.72322e-20	3.11131e-19
ABHD14B	177.736	2.20401	0.239814	9.19048	3.91103e-20	3.26636e-19
PDE8A	1212.67	-1.11859	0.121736	-9.18867	3.97745e-20	3.3199e-19
FAM46A	376.479	-1.82967	0.199133	-9.18819	3.99495e-20	3.33259e-19
RGL1	349.741	1.45286	0.158175	9.18514	4.10986e-20	3.42646e-19
SNAP23	1499.1	-1.2257	0.133448	-9.18484	4.12146e-20	3.43416e-19
CBFA2T2	558.78	-1.38585	0.150887	-9.18463	4.12959e-20	3.43894e-19
METTL7A	743.71	1.2536	0.136495	9.18427	4.14324e-20	3.44832e-19
ALDH18A1	2313.51	0.991482	0.107968	9.18307	4.18954e-20	3.48485e-19
TSHZ1	277.194	-1.75103	0.190728	-9.18076	4.28054e-20	3.55849e-19
CEBPD	129.71	-2.69539	0.293603	-9.18037	4.29614e-20	3.5694e-19
MAP2	69.6779	-6.28623	0.685072	-9.17602	4.47318e-20	3.71436e-19
DKK3	189.668	10.9603	1.19477	9.17357	4.57627e-20	3.79778e-19
MYO6	1736.35	-1.53629	0.167475	-9.17328	4.58829e-20	3.80557e-19
SMC1B	320.906	-10.8844	1.18689	-9.17054	4.70651e-20	3.90137e-19
DBF4B	267.399	2.16892	0.236545	9.16915	4.76769e-20	3.94982e-19
HNRNPAB	3541.8	1.14255	0.12464	9.16682	4.87169e-20	4.03367e-19
GBP3	1088.89	-1.20758	0.131757	-9.16519	4.9458e-20	4.09268e-19
MOB3C	225.262	-2.30813	0.251847	-9.16479	4.96416e-20	4.10552e-19
BMS1	2988.31	0.975032	0.106499	9.15528	5.42184e-20	4.48147e-19
DNAJC9	2105.65	1.14397	0.124992	9.15235	5.57058e-20	4.60178e-19
EYA2	172.676	-10.9551	1.19717	-9.15091	5.64577e-20	4.66123e-19
BTBD6	187.966	10.9454	1.19617	9.15043	5.67073e-20	4.67916e-19
IPCEF1	72.0924	-6.56788	0.71812	-9.14593	5.9118e-20	4.8753e-19
FDX1	933.917	1.35885	0.148578	9.14568	5.92575e-20	4.88401e-19
PIK3CG	154.235	-2.18879	0.239439	-9.14132	6.16945e-20	5.08197e-19
PARVB	216.664	-2.59048	0.283407	-9.14047	6.21815e-20	5.11916e-19
IL1RN	300.897	-10.7939	1.18109	-9.13892	6.30787e-20	5.19006e-19
RP11-305O6.3	83.7098	2.92749	0.320527	9.13334	6.64161e-20	5.46155e-19
IER5	321.349	-1.50653	0.164979	-9.13165	6.74653e-20	5.54467e-19
DACH1	169.779	-10.9292	1.1973	-9.12825	6.96166e-20	5.71822e-19
RDX	5658.07	1.36698	0.149754	9.12818	6.96586e-20	5.71842e-19
TMEM40	89.8053	-7.16707	0.785231	-9.12733	7.02074e-20	5.76019e-19
STARD4	1328.85	-1.55034	0.170045	-9.11723	7.70712e-20	6.31975e-19
FNDC3B	4548.3	-0.932342	0.102272	-9.11631	7.77233e-20	6.36961e-19
PRRG4	432.173	-1.47322	0.161723	-9.10948	8.27758e-20	6.77982e-19
IL15	203.057	-2.30112	0.252685	-9.1067	8.4929e-20	6.95224e-19
THSD4	812.767	-1.17551	0.129105	-9.10503	8.62413e-20	7.05566e-19
HMBOX1	630.439	-1.2769	0.140286	-9.10211	8.85908e-20	7.24378e-19
TRIM22	292.944	-2.15614	0.236939	-9.09999	9.03411e-20	7.38272e-19
NEK3	144.472	2.33052	0.256138	9.09869	9.14286e-20	7.46736e-19
TSPAN1	1096.66	-1.87161	0.205711	-9.09824	9.18047e-20	7.49384e-19
GPATCH1	323.701	-1.53396	0.168647	-9.09564	9.40353e-20	7.67158e-19
RPL39L	368.101	1.71326	0.18844	9.09182	9.73948e-20	7.94117e-19
LINC00707	68.7842	-3.40403	0.374441	-9.09097	9.81556e-20	7.99869e-19
SFXN3	679.72	1.72474	0.189738	9.09015	9.89055e-20	8.05071e-19
TRIP13	1918.03	1.00659	0.110734	9.09016	9.88913e-20	8.05071e-19
GALM	154.923	2.23178	0.245553	9.08878	1.00158e-19	8.14808e-19
CASP10	320.603	-1.78631	0.196544	-9.08861	1.00311e-19	8.15593e-19
SGTB	496.146	1.61794	0.178059	9.08652	1.02261e-19	8.30981e-19
PLCH1	332.966	10.8104	1.18978	9.08602	1.02729e-19	8.3431e-19
MAGEA1	285.951	-10.7214	1.18013	-9.08496	1.03738e-19	8.42034e-19
BCAR3	1004.2	-1.52465	0.16783	-9.08449	1.0419e-19	8.4523e-19
ECT2	9862.66	1.40553	0.154784	9.08063	1.07946e-19	8.75204e-19
GSTM3	773.956	1.33254	0.146748	9.08045	1.0813e-19	8.76209e-19
RP11-820L6.1	235.754	2.60348	0.286733	9.0798	1.08773e-19	8.80922e-19
SLC25A23	203.998	2.20116	0.242468	9.07814	1.1045e-19	8.94002e-19
BDKRB2	68.054	-6.48636	0.71473	-9.07526	1.13409e-19	9.17435e-19
CTD-3099C6.9	215.142	-9.4801	1.04513	-9.07074	1.18211e-19	9.55746e-19
TCTN1	444.94	1.34159	0.147911	9.07028	1.18707e-19	9.59223e-19
PDSS2	525.093	1.37357	0.151499	9.06651	1.22895e-19	9.92504e-19
HERC6	561.639	-1.49001	0.164429	-9.06174	1.28385e-19	1.03627e-18
TTLL7	367.478	1.85193	0.204382	9.06113	1.29105e-19	1.04149e-18
SNRPC	1236.44	1.07195	0.118314	9.06026	1.30136e-19	1.04923e-18
RAB27A	278.932	-2.04479	0.225777	-9.05666	1.34502e-19	1.08382e-18
ALDH5A1	400.554	1.43151	0.158063	9.05654	1.34655e-19	1.08445e-18
SOX2	96.8755	-2.7899	0.308071	-9.05605	1.35263e-19	1.08874e-18
EIF2D	546.15	1.34831	0.148927	9.05353	1.38425e-19	1.11357e-18
STK38L	1870.48	-1.53775	0.169853	-9.05341	1.38571e-19	1.11412e-18
CPEB2	582.192	1.58482	0.175094	9.05126	1.41333e-19	1.1357e-18
RABEP1	2801.73	1.09896	0.121445	9.04906	1.4421e-19	1.15817e-18
LL22NC03-2H8.5	142.183	-3.19061	0.352743	-9.04514	1.49471e-19	1.19975e-18
DYNC2H1	2346.08	1.45605	0.161	9.0438	1.51322e-19	1.21394e-18
RP3-368A4.5	1010.49	-1.46196	0.161722	-9.03999	1.56682e-19	1.25624e-18
SUGP2	1346.49	1.06383	0.117715	9.0373	1.60583e-19	1.2868e-18
NHS	312.653	-1.75885	0.194694	-9.0339	1.65658e-19	1.32673e-18
C11orf74	121.868	2.76137	0.3057	9.03294	1.67117e-19	1.33768e-18
SOX5	323.25	10.7688	1.19224	9.0324	1.67941e-19	1.34353e-18
ABCB10	1021.7	1.17684	0.130299	9.0318	1.68867e-19	1.35019e-18
SCRN1	4337.92	0.957805	0.106093	9.02801	1.74823e-19	1.39704e-18
PORCN	228.144	-3.46423	0.383876	-9.02434	1.80777e-19	1.44382e-18
CHN2	144.61	2.22857	0.246964	9.02386	1.81578e-19	1.44941e-18
PROSER1	913.917	-1.34651	0.149244	-9.02224	1.8429e-19	1.47025e-18
STRADB	687.04	1.39598	0.154755	9.02054	1.87172e-19	1.49242e-18
SRC	271.074	-2.89477	0.320941	-9.01961	1.88756e-19	1.50421e-18
ICA1	219.362	-1.80659	0.200308	-9.01905	1.89723e-19	1.51025e-18
SPINT2	2413.18	-1.65591	0.183601	-9.01906	1.89718e-19	1.51025e-18
VWA8	1683.57	-1.32913	0.147411	-9.0165	1.94189e-19	1.54495e-18
ADAM10	6711.12	-1.2409	0.137671	-9.0135	1.9959e-19	1.58705e-18
CHD7	2576.49	-0.940472	0.10436	-9.01179	2.02713e-19	1.611e-18
RP11-395F4.1	155.192	-10.7993	1.19841	-9.01138	2.03473e-19	1.61615e-18
PCCB	929.914	1.2261	0.136119	9.00754	2.10731e-19	1.67287e-18
NQO1	7050.88	0.977934	0.108586	9.00611	2.13488e-19	1.69383e-18
CEP164	951.624	1.87876	0.208625	9.00546	2.14773e-19	1.70309e-18
CCDC64	56.7917	-4.26935	0.474332	-9.00075	2.24178e-19	1.77669e-18
LUZP2	271.619	-10.6452	1.18396	-8.99124	2.44459e-19	1.93636e-18
CCDC71L	204.907	-2.02309	0.225011	-8.99105	2.44889e-19	1.93871e-18
ARNTL2	4129.71	-1.20686	0.13428	-8.98768	2.52496e-19	1.99783e-18
ZNF780A	954.665	-1.3398	0.149086	-8.98678	2.54583e-19	2.01324e-18
SPOCK1	153.341	-10.7815	1.19974	-8.98646	2.55311e-19	2.01789e-18
FOXL2	226.407	9.36158	1.04186	8.98543	2.57725e-19	2.03586e-18
HRH1	383.391	-1.47589	0.164258	-8.9852	2.58267e-19	2.03903e-18
TSPAN3	5312.63	-0.926656	0.103155	-8.98318	2.6305e-19	2.07565e-18
DGKG	112.938	2.70648	0.30129	8.98298	2.63542e-19	2.07754e-18
MSR1	83.4143	-7.09426	0.789746	-8.98296	2.63578e-19	2.07754e-18
GTPBP4	2698.67	1.03404	0.115139	8.98079	2.68823e-19	2.11774e-18
LSM2	602.357	1.5337	0.170777	8.98071	2.69031e-19	2.11821e-18
RP5-837J1.2	303.903	1.52957	0.17037	8.9779	2.75985e-19	2.17179e-18
CXCL11	269.051	-10.6314	1.18422	-8.97761	2.76721e-19	2.17639e-18
ZNF649	152.271	-10.7713	1.20074	-8.97055	2.95031e-19	2.31914e-18
CTD-2063L20.1	59.006	-5.98512	0.667264	-8.96964	2.97473e-19	2.33705e-18
HIST1H2AE	183.67	10.9103	1.21654	8.96827	3.01209e-19	2.36512e-18
TTC28	214.143	1.89033	0.210814	8.9668	3.05259e-19	2.39562e-18
CHRM3	78.5708	-7.01096	0.781991	-8.96552	3.08819e-19	2.42224e-18
TMEM136	167.476	1.97741	0.220637	8.96231	3.17939e-19	2.49242e-18
ADAMTS20	195.746	-9.33444	1.04168	-8.96096	3.21852e-19	2.52173e-18
HBP1	862.157	-1.43468	0.160178	-8.95678	3.34284e-19	2.61771e-18
PIK3IP1	56.9402	-5.55649	0.620503	-8.95482	3.403e-19	2.66338e-18
EVA1A	73.7862	-3.21183	0.358678	-8.95463	3.40891e-19	2.66656e-18
CEP68	208.625	1.75979	0.196534	8.95412	3.42448e-19	2.67729e-18
ARG2	441.012	-1.37322	0.153418	-8.95087	3.52706e-19	2.75599e-18
TBC1D9	362.603	-1.54727	0.172942	-8.94674	3.66141e-19	2.85942e-18
DDX21	11721.4	1.17027	0.130822	8.94555	3.70095e-19	2.88874e-18
SPRR1B	147.963	-10.73	1.19975	-8.94352	3.76957e-19	2.94071e-18
GAB1	492.499	-1.51457	0.169383	-8.94173	3.83139e-19	2.98733e-18
FCGRT	93.6695	3.76111	0.420744	8.93919	3.92043e-19	3.0551e-18
ZPLD1	51.8776	-5.02015	0.561841	-8.93517	4.0656e-19	3.16652e-18
CYP4V2	292.837	1.54897	0.173372	8.93437	4.09521e-19	3.18787e-18
LCMT2	264.737	-1.66645	0.186567	-8.93216	4.17788e-19	3.25046e-18
TMEM156	429.091	-1.6826	0.18847	-8.92768	4.35023e-19	3.38273e-18
FTX	990.174	-1.44556	0.161945	-8.92624	4.40742e-19	3.42536e-18
SLC25A20	319.545	1.60305	0.179591	8.92615	4.41088e-19	3.4262e-18
CADPS2	596.976	1.75814	0.196969	8.92597	4.41795e-19	3.42985e-18
SMIM11	218.933	1.71773	0.192484	8.92404	4.49596e-19	3.48854e-18
TSSC1	209.85	1.95499	0.219085	8.92344	4.5204e-19	3.50562e-18
SLC6A14	148.41	-10.7339	1.20447	-8.91177	5.02245e-19	3.89287e-18
ANKRD28	4006.74	1.26027	0.141441	8.9102	5.09392e-19	3.94615e-18
CYBRD1	829.435	1.45976	0.163857	8.90874	5.16153e-19	3.99638e-18
RPL34	6735.35	1.07479	0.12065	8.90832	5.18101e-19	4.00931e-18
CCDC152	255.959	-10.558	1.18547	-8.90619	5.28158e-19	4.08495e-18
IREB2	2516.12	-1.50209	0.168697	-8.90409	5.38276e-19	4.16097e-18
AP003900.6	66.1157	-3.31148	0.371944	-8.90317	5.42762e-19	4.19341e-18
CLSTN1	1795.95	-1.62119	0.182156	-8.9	5.58482e-19	4.31255e-18
FAM133A	74.4581	-6.93345	0.779496	-8.89478	5.85326e-19	4.51743e-18
ZMAT2	1625.28	0.999188	0.112369	8.89199	6.00223e-19	4.62993e-18
BTD	277.805	1.89851	0.213586	8.88875	6.18018e-19	4.76464e-18
OBSL1	77.8768	3.8571	0.434037	8.88656	6.303e-19	4.85674e-18
KLK11	143.614	-10.6896	1.2032	-8.88432	6.43116e-19	4.95285e-18
RP3-405J10.3	147.235	-1.99037	0.224061	-8.88314	6.49969e-19	5.00296e-18
ZMYND8	1312.78	-1.09024	0.122767	-8.88056	6.65229e-19	5.11769e-18
LAMB2	160.025	10.7113	1.2065	8.87799	6.80769e-19	5.23445e-18
KIAA1191	1497.85	1.01603	0.114447	8.87777	6.82138e-19	5.24219e-18
IGFBP4	1478.62	1.72851	0.19472	8.87691	6.87444e-19	5.28015e-18
CRNKL1	1208.44	-1.33693	0.150622	-8.87605	6.92777e-19	5.31829e-18
RIPK4	155.468	10.6704	1.20221	8.87566	6.95209e-19	5.33412e-18
EEF1B2	5977.14	1.01555	0.114463	8.87226	7.16787e-19	5.49676e-18
PLS3	11220.5	-1.25942	0.141989	-8.86985	7.32422e-19	5.61368e-18
AP1S2	627.721	1.83039	0.206446	8.86616	7.57115e-19	5.79986e-18
ZBTB5	563.039	-1.22163	0.137877	-8.86032	7.9786e-19	6.10875e-18
PCGF6	282.215	10.573	1.19358	8.85822	8.13056e-19	6.22179e-18
ACRC	143.584	-2.26924	0.256246	-8.85573	8.31407e-19	6.35549e-18
PIK3C2B	218.947	-1.81586	0.205049	-8.85574	8.31329e-19	6.35549e-18
ARHGEF18	196.189	-1.84202	0.208041	-8.85413	8.43391e-19	6.44368e-18
PRKCQ	55.5321	5.14423	0.581114	8.85236	8.5685e-19	6.54305e-18
CAMLG	507.055	1.3842	0.156374	8.85185	8.60803e-19	6.56977e-18
IARS2	2105.53	-1.12525	0.127137	-8.85068	8.69875e-19	6.6355e-18
HFE	249.439	1.5898	0.179668	8.84855	8.86647e-19	6.75987e-18
FAM71E1	82.058	-7.05497	0.797381	-8.84767	8.93648e-19	6.80965e-18
UBE2E3	1231.28	-1.32167	0.149394	-8.84684	9.00317e-19	6.85685e-18
SUDS3	2061.28	-0.961783	0.10872	-8.8464	9.03909e-19	6.88057e-18
UGT1A1	63.1723	-3.39329	0.383826	-8.84071	9.51144e-19	7.23631e-18
ZKSCAN1	2052.47	-1.06845	0.120871	-8.83964	9.6031e-19	7.3022e-18
FAM98B	510.16	-1.87723	0.212517	-8.83334	1.016e-18	7.72157e-18
LINC00467	83.6648	3.12046	0.353293	8.8325	1.02364e-18	7.77561e-18
RP4-555D20.2	134.417	-10.5931	1.19938	-8.83218	1.02659e-18	7.7939e-18
TRIM29	304.422	-11.7727	1.33311	-8.83107	1.03679e-18	7.86716e-18
POLR1B	2154.25	1.03748	0.117506	8.8292	1.05431e-18	7.99591e-18
TMEM139	79.4641	-2.96133	0.335419	-8.82874	1.05864e-18	8.02454e-18
MLKL	697.644	-1.12923	0.127908	-8.8285	1.06085e-18	8.03712e-18
ATXN7L1	366.053	-1.40718	0.159447	-8.82537	1.09096e-18	8.26086e-18
ZNF146	4093.65	-1.2658	0.143454	-8.82375	1.10685e-18	8.37678e-18
SERPINB7	133.66	-10.5843	1.19966	-8.82278	1.11651e-18	8.44549e-18
SFXN1	3438.88	1.01884	0.115508	8.82048	1.13965e-18	8.61602e-18
PCSK5	236.937	-1.6132	0.183011	-8.81478	1.19923e-18	9.06166e-18
SVIL	802.753	-1.20494	0.136707	-8.81404	1.20713e-18	9.11659e-18
TRIM31	56.5676	-5.72623	0.649688	-8.81382	1.20952e-18	9.1299e-18
PVRL1	1237.14	-4.47609	0.507858	-8.81367	1.21117e-18	9.13754e-18
LEPREL1	376.006	-1.41587	0.160652	-8.81327	1.21549e-18	9.16533e-18
PFN2	2974.83	1.31678	0.149418	8.81272	1.22146e-18	9.20561e-18
CLCA2	134.117	-10.5882	1.2017	-8.81097	1.2407e-18	9.34572e-18
HNF4G	207.205	1.83344	0.208224	8.80509	1.30743e-18	9.84321e-18
PDGFRA	97.7421	-7.73572	0.878696	-8.80364	1.3245e-18	9.96656e-18
ARSG	70.9002	3.14789	0.357972	8.79368	1.44734e-18	1.08852e-17
FAM92A1	819.846	1.5192	0.172778	8.79283	1.45844e-18	1.09629e-17
GPR160	94.1681	2.77954	0.316208	8.79022	1.49267e-18	1.12145e-17
RP11-104E19.1	133.983	-10.59	1.20547	-8.78501	1.56356e-18	1.17409e-17
RP11-773H22.2	60.0254	5.83222	0.663924	8.78448	1.57093e-18	1.17902e-17
RERG	231.486	1.70342	0.194019	8.77962	1.64028e-18	1.23043e-17
C11orf82	1662.15	1.42327	0.162121	8.77905	1.64864e-18	1.23605e-17
RP11-1E6.1	130.856	-10.5528	1.20222	-8.7778	1.6671e-18	1.24925e-17
BTBD19	57.8954	-5.32875	0.607204	-8.77588	1.69571e-18	1.27002e-17
THRB-IT1	101.516	-3.17004	0.361268	-8.77477	1.71256e-18	1.28198e-17
TCP11L2	71.992	-3.13568	0.357427	-8.77293	1.7408e-18	1.30244e-17
HTRA1	2346.76	1.38943	0.15838	8.77279	1.74292e-18	1.30336e-17
CCNA2	4472.37	1.36336	0.155483	8.76855	1.80981e-18	1.35267e-17
AGPAT5	1813.23	-1.29168	0.147376	-8.76451	1.8759e-18	1.40134e-17
USH1C	190.406	9.11839	1.04056	8.76297	1.9017e-18	1.41989e-17
NRP1	2111.32	-0.951197	0.108579	-8.76041	1.94537e-18	1.45174e-17
MT1A	61.7581	5.86373	0.669394	8.75977	1.95649e-18	1.45928e-17
MYC	1191	1.16349	0.132848	8.75802	1.98713e-18	1.48061e-17
UNC13C	263.676	10.4758	1.19614	8.75804	1.98669e-18	1.48061e-17
SLC9A1	237.539	-2.75615	0.314822	-8.75461	2.04818e-18	1.52531e-17
PMEPA1	2896.27	1.03589	0.118341	8.75347	2.06893e-18	1.53996e-17
KIAA0100	7208.89	1.46982	0.167955	8.75127	2.10956e-18	1.5694e-17
XRRA1	854.672	1.1655	0.133211	8.74924	2.14803e-18	1.5972e-17
PLCH2	148.346	-10.7378	1.22754	-8.74737	2.18377e-18	1.62294e-17
GRPEL1	1324.78	1.00392	0.114793	8.74547	2.22089e-18	1.64967e-17
PITHD1	787.689	-1.17185	0.134001	-8.74505	2.22926e-18	1.65504e-17
NDUFAF5	396.578	-1.37239	0.156939	-8.74472	2.23576e-18	1.65901e-17
XRN2	4581.28	-1.13531	0.129837	-8.74411	2.24774e-18	1.66705e-17
GABRA3	125.428	-10.4938	1.20123	-8.73588	2.41766e-18	1.79215e-17
KIF2C	2183.49	1.02007	0.116786	8.73447	2.44808e-18	1.81376e-17
EPB41L1	1134.22	-1.53397	0.175661	-8.73254	2.49007e-18	1.84393e-17
MARVELD3	124.737	-10.4849	1.20097	-8.73036	2.53874e-18	1.879e-17
BNIP3	252.975	10.4139	1.19319	8.72778	2.59715e-18	1.92125e-17
ANKRD40	1578.54	1.00397	0.115034	8.72763	2.60065e-18	1.92286e-17
FBLN1	62.4082	-6.38628	0.731867	-8.72601	2.63808e-18	1.94953e-17
CTHRC1	61.5578	-4.46178	0.511557	-8.72194	2.73464e-18	2.01986e-17
RPL15	6456.17	0.853774	0.0979076	8.7202	2.77701e-18	2.0501e-17
MT-CYB	14506.4	-0.995244	0.114157	-8.71824	2.8256e-18	2.08491e-17
KIAA1328	1413.67	-1.54765	0.177523	-8.71802	2.83111e-18	2.08791e-17
CUEDC1	206.239	2.41131	0.2767	8.71451	2.92025e-18	2.15255e-17
ZNF850	445.103	-1.3293	0.152552	-8.71375	2.93992e-18	2.16594e-17
GINS4	813.487	1.16612	0.133844	8.71253	2.97175e-18	2.18827e-17
KDM5B	1251.27	-1.08928	0.125031	-8.71211	2.98277e-18	2.19527e-17
POLR1E	1185.19	1.07492	0.123388	8.7117	2.99361e-18	2.20213e-17
PHF19	988.143	1.82727	0.209752	8.7116	2.99624e-18	2.20294e-17
NUDT11	249.796	10.3967	1.19369	8.70972	3.04622e-18	2.23854e-17
ZNF83	635.451	-1.56187	0.179337	-8.70918	3.0609e-18	2.24819e-17
IKZF3	120.909	-10.4399	1.20111	-8.69184	3.56606e-18	2.61789e-17
GIMAP8	161.607	-9.04792	1.04105	-8.69116	3.58771e-18	2.63244e-17
IFIT3	694.425	-1.21093	0.139365	-8.68886	3.66102e-18	2.68487e-17
2008-09-01	1128.92	0.997321	0.114935	8.67725	4.05443e-18	2.97188e-17
TRIM16L	189.623	-2.09903	0.241969	-8.67477	4.14384e-18	3.03587e-17
TSEN15	955.122	1.26901	0.146301	8.67394	4.17421e-18	3.05657e-17
ZNF641	506.801	-1.33426	0.153917	-8.66869	4.37111e-18	3.19913e-17
EPHA1	130.729	-10.5557	1.218	-8.66641	4.45943e-18	3.26212e-17
EMC10	652.263	-1.31287	0.151497	-8.66599	4.47626e-18	3.27277e-17
RP11-474B16.1	60.9426	5.42866	0.626454	8.66571	4.4871e-18	3.27904e-17
ALDH1A2	52.4156	-3.83265	0.442431	-8.66271	4.60678e-18	3.36479e-17
RP1	58.3482	-6.22182	0.718586	-8.65842	4.78369e-18	3.49224e-17
PNRC1	263.924	-1.83283	0.211685	-8.65832	4.78764e-18	3.49336e-17
GLRX5	890.049	1.22074	0.141057	8.65422	4.96305e-18	3.61951e-17
HNF1B	179.358	9.0278	1.04339	8.65237	5.04429e-18	3.6769e-17
METTL2B	1059.39	1.02371	0.118368	8.64855	5.21587e-18	3.80006e-17
SLC2A1	1569.29	-1.52325	0.176137	-8.64806	5.23801e-18	3.81427e-17
NCOA3	4192.11	-1.07751	0.124622	-8.64624	5.32243e-18	3.87183e-17
PPP1R3B	229.447	-1.85942	0.215055	-8.64627	5.32118e-18	3.87183e-17
RSU1	1037.46	1.11937	0.129477	8.64532	5.36541e-18	3.90113e-17
CA13	192.842	1.96869	0.227779	8.64299	5.47627e-18	3.97974e-17
HLA-DRA	126.754	10.3807	1.20113	8.64247	5.50129e-18	3.9959e-17
ZNF280B	126.272	10.374	1.20043	8.64195	5.5264e-18	4.01213e-17
INO80C	134.016	-2.23636	0.258805	-8.64109	5.56774e-18	4.04011e-17
RP1-86D1.2	70.1712	-3.44265	0.39844	-8.64032	5.60565e-18	4.06557e-17
MCL1	6459.29	-1.21069	0.140135	-8.63947	5.6473e-18	4.09373e-17
UNC13D	91.0879	-6.1856	0.715998	-8.63912	5.66453e-18	4.10415e-17
KIAA1244	519.393	1.32246	0.153132	8.63612	5.81531e-18	4.21129e-17
RBMS3	323.766	-1.72791	0.200111	-8.63476	5.88488e-18	4.25953e-17
CLRN3	126.104	10.3738	1.20162	8.63317	5.96744e-18	4.31713e-17
[truncated: 14,144 more rows]
